# Supplementary material for: Loss of CASZ1 tumor suppressor linked to oncogenic subversion of neuroblastoma core regulatory circuitry
Source: Cell Death Dis. 2022 Oct 15;13(10):871. doi: 10.1038/s41419-022-05314-6 (PMC9569368; doi:10.1038/s41419-022-05314-6)
Supplement: Supplementary file 1 — Table S1 [file 41419_2022_5314_MOESM1_ESM.xlsx]

## Sheet: AStetCASZ1b
Table S1. Transcriptome regulated by CASZ1b in AS and SY5Y cell lines.
Gene expression changes in AS cells are restoration of CASZ1b (Tet+ vs. Tet-)
Gene symbol	Total counts	P-value (Tet vs. Ctrl)	FDR step up (Tet vs. Ctrl)	Ratio (Tet vs. Ctrl)	Fold change (Tet vs. Ctrl)	LSMean(Tet) (Tet vs. Ctrl)	LSMean(Ctrl) (Tet vs. Ctrl)
COL6A3	259.35	1.2908e-22	1.76478e-18	21.5775	21.5775	82.621	3.82904
TGM2	1616.89	1.09316e-21	7.47282e-18	4.4954	4.4954	440.889	98.0757
AQP3	142.042	3.7809e-21	1.72308e-17	23.5232	23.5232	45.4167	1.93072
CASZ1	326.064	3.77343e-20	1.28976e-16	9.17543	9.17543	98.0067	10.6814
CNN1	90.8641	4.86882e-20	1.33133e-16	27.7458	27.7458	29.2344	1.05365
L1CAM	357.784	6.91069e-20	1.4122e-16	3.76137	3.76137	94.2136	25.0477
NGFR	184.688	7.36915e-20	1.4122e-16	10.4392	10.4392	56.1809	5.3817
GFRA2	337.434	8.50174e-20	1.4122e-16	7.40781	7.40781	99.1003	13.3778
DOK4	704.306	9.29621e-20	1.4122e-16	3.10079	3.10079	177.519	57.2496
EHD3	451.582	3.57664e-19	4.88998e-16	3.10813	3.10813	113.886	36.6413
GREM1	515.553	6.6879e-19	8.31245e-16	3.14202	3.14202	130.361	41.4897
LOXL4	69.665	5.27441e-18	6.00931e-15	63.9739	63.9739	22.8643	0.3574
TPM1	2042.25	6.32841e-18	6.65554e-15	2.25915	2.25915	471.875	208.873
RNF152	279.784	1.16963e-17	1.14223e-14	3.30575	3.30575	71.6016	21.6598
ACE	87.9924	1.77374e-17	1.61671e-14	7.19651	7.19651	25.7523	3.57845
ARHGAP29	619.682	2.68407e-17	2.29354e-14	2.12028	2.12028	140.361	66.1994
CGNL1	58.7211	3.44265e-17	2.69432e-14	12.6972	12.6972	18.1447	1.42903
VIP	1434.12	3.54724e-17	2.69432e-14	0.386346	-2.58836	133.22	344.82
FRMD4A	387.979	4.21979e-17	3.01134e-14	2.52551	2.52551	92.6432	36.6831
CD9	130.114	4.40512e-17	3.01134e-14	3.95846	3.95846	34.6244	8.74694
PTK2B	58.3893	9.55885e-17	6.22327e-14	8.1494	8.1494	17.3359	2.12725
TRPV2	73.7106	2.48464e-16	1.54409e-13	6.93372	6.93372	21.4733	3.09694
UTS2	5171.1	3.15755e-16	1.87696e-13	0.455396	-2.19589	539.348	1184.35
DES	43.8779	3.4142e-16	1.94495e-13	11.4606	11.4606	13.4522	1.17378
TRNP1	154.582	3.95809e-16	2.1646e-13	3.28184	3.28184	39.4934	12.0339
NSG1	88.5069	6.40075e-16	3.36581e-13	5.42433	5.42433	24.91	4.59228
NPY4R	66.4978	6.94986e-16	3.5192e-13	5.12294	5.12294	18.5458	3.62014
TIE1	49.3909	8.99516e-16	4.39221e-13	25.5637	25.5637	15.8439	0.619779
PRICKLE2	32.2955	9.40722e-16	4.43502e-13	16.1794	16.1794	10.1385	0.626632
DDC	150.031	9.73729e-16	4.43761e-13	365.398	365.398	49.8737	0.136491
COL5A2	277.974	1.14779e-15	5.0293e-13	0.399431	-2.50356	26.4468	66.2112
CORO2A	318.32	1.17713e-15	5.0293e-13	2.05948	2.05948	71.4254	34.6812
MST4	1394.41	1.93223e-15	8.00529e-13	1.6523	1.6523	289.559	175.246
MCAM	164.959	2.08641e-15	8.38983e-13	2.39228	2.39228	38.7771	16.2093
AFAP1L2	25.3613	2.25443e-15	8.80645e-13	61.2724	61.2724	8.318	0.135754
CRABP1	244.779	2.50412e-15	9.48571e-13	2.55602	2.55602	58.6479	22.945
GALNT15	53.8089	2.56708e-15	9.48571e-13	7.75832	7.75832	15.8884	2.04791
LINC00473	37.6329	3.48975e-15	1.21918e-12	9.86499	9.86499	11.3897	1.15456
CYTH3	356.978	3.56077e-15	1.21918e-12	1.95714	1.95714	78.7536	40.2392
CAPG	49.4777	3.56694e-15	1.21918e-12	9.47507	9.47507	14.9181	1.57446
IFT57	694.164	4.27658e-15	1.42608e-12	1.94058	1.94058	152.7	78.6878
PLAU	163.565	4.81553e-15	1.54125e-12	2.74945	2.74945	39.9805	14.5413
IFI30	40.2625	4.8474e-15	1.54125e-12	11.8584	11.8584	12.3771	1.04374
CRB2	41.9099	6.43895e-15	2.00076e-12	28.7823	28.7823	13.5009	0.46907
IVL	23.2206	8.46813e-15	2.57281e-12	15.2278	15.2278	7.26323	0.476971
PCDH1	66.5	9.1847e-15	2.72985e-12	54.7797	54.7797	21.7693	0.397397
ATP2B4	1066.13	1.06383e-14	3.09461e-12	1.70476	1.70476	223.987	131.389
BDKRB2	118.832	1.13418e-14	3.23052e-12	3.07797	3.07797	29.8974	9.71334
DKK3	250.412	1.25346e-14	3.4974e-12	2.01187	2.01187	55.7567	27.7138
NT5E	914.001	1.66804e-14	4.56108e-12	0.618646	-1.61643	116.444	188.223
DCHS1	79.9752	2.5939e-14	6.95368e-12	3.9358	3.9358	21.2574	5.40103
ARHGAP30	20.0943	2.78168e-14	7.31367e-12	13.4776	13.4776	6.23546	0.462652
ITPR3	73.1763	2.98206e-14	7.69259e-12	3.74019	3.74019	19.2463	5.14581
ANKRD1	819.517	3.68341e-14	9.32585e-12	2.30524	2.30524	190.524	82.6482
MYO7A	21.9535	3.76598e-14	9.36154e-12	9.59373	9.59373	6.62707	0.690771
GPAM	529.588	3.94607e-14	9.63405e-12	1.72475	1.72475	111.742	64.7873
AHR	745.306	4.90589e-14	1.15647e-11	0.591909	-1.68945	92.3741	156.061
ETS2	493.496	4.90604e-14	1.15647e-11	1.66458	1.66458	102.764	61.7353
CHRNA3	860.037	5.39249e-14	1.2496e-11	1.77209	1.77209	183.263	103.416
ST6GAL1	163.863	5.82279e-14	1.29634e-11	3.7377	3.7377	43.092	11.529
ST3GAL1	467.767	5.85841e-14	1.29634e-11	1.66497	1.66497	97.4142	58.5082
KIF5C	349.17	5.87865e-14	1.29634e-11	1.92392	1.92392	76.5839	39.8062
MDGA1	35.2547	6.59693e-14	1.43164e-11	4.93998	4.93998	9.77319	1.97839
CTSH	32.9773	7.7767e-14	1.6613e-11	6.44326	6.44326	9.5156	1.47683
NRXN1	1120.59	8.50456e-14	1.78884e-11	0.595722	-1.67863	139.448	234.082
SLC18A1	22.7842	9.01616e-14	1.86771e-11	35.9422	35.9422	7.38914	0.205584
NDRG2	61.6867	1.26356e-13	2.57842e-11	3.04758	3.04758	15.4821	5.08013
LTBP2	65.6404	1.58039e-13	3.10151e-11	2.76008	2.76008	16.0611	5.81905
ANXA1	1362.18	1.58291e-13	3.10151e-11	0.624866	-1.60034	174.615	279.444
PHOX2A	374.418	1.58796e-13	3.10151e-11	2.03564	2.03564	83.6925	41.1135
ENG	21.6957	1.70308e-13	3.23431e-11	11.2716	11.2716	6.64258	0.58932
PRRT4	143.473	1.70326e-13	3.23431e-11	2.06999	2.06999	32.2464	15.578
HKDC1	28.7837	1.80873e-13	3.38753e-11	14.0074	14.0074	8.95524	0.63932
MYRFL	169.842	1.88722e-13	3.48676e-11	0.417774	-2.39364	16.6824	39.9316
PLXNA2	528.473	1.91547e-13	3.49177e-11	1.84859	1.84859	114.317	61.8403
NEDD9	406.963	1.97213e-13	3.54777e-11	0.531805	-1.88039	47.0958	88.5584
DDR1	306.703	2.03042e-13	3.60518e-11	1.80879	1.80879	65.8362	36.398
ITGA1	730.668	2.12915e-13	3.73201e-11	0.608986	-1.64207	92.1836	151.372
PTGS1	24.4445	2.33503e-13	4.04108e-11	7.41139	7.41139	7.17947	0.968708
PRNP	1030.32	2.41584e-13	4.12867e-11	0.660895	-1.5131	136.66	206.78
SFRP1	399.542	2.97331e-13	5.01865e-11	1.64856	1.64856	82.8965	50.2842
SERINC2	26.9816	3.182e-13	5.3054e-11	7.97659	7.97659	7.99194	1.00193
HEY1	513.644	3.3451e-13	5.51015e-11	1.57264	1.57264	104.663	66.5522
FAM46B	59.1127	3.4294e-13	5.58176e-11	3.16085	3.16085	14.9686	4.73563
SLIT3	335.029	4.30315e-13	6.92149e-11	2.12203	2.12203	75.9058	35.7704
SERPINI1	379.219	4.53701e-13	7.21279e-11	0.611594	-1.63507	47.9707	78.4355
RRAD	31.4246	4.65196e-13	7.31052e-11	8.86668	8.86668	9.41323	1.06164
FAM19A3	43.0628	4.78128e-13	7.42838e-11	7.39674	7.39674	12.6448	1.7095
GNAZ	112.3	4.94491e-13	7.57499e-11	2.38966	2.38966	26.39	11.0434
CYP1B1	97.5753	4.98646e-13	7.57499e-11	0.449416	-2.22511	10.085	22.4401
VEGFA	349.729	5.57763e-13	8.37993e-11	2.02194	2.02194	77.9997	38.5767
THY1	737.278	6.36749e-13	9.45574e-11	1.55498	1.55498	149.571	96.1883
SLC6A10P	22.8033	6.43201e-13	9.45574e-11	16.5256	16.5256	7.16739	0.433713
GNS	1719.88	8.07858e-13	1.175e-10	0.705007	-1.41843	237.052	336.24
EPHB6	115.023	9.14826e-13	1.31658e-10	2.08366	2.08366	25.9074	12.4336
SCG2	4845.43	9.46337e-13	1.34774e-10	0.670272	-1.49193	648.15	966.994
CHRM1	19.2738	9.74071e-13	1.37294e-10	11.8574	11.8574	5.92493	0.499683
SNN	90.1594	1.01552e-12	1.41676e-10	2.15714	2.15714	20.534	9.51912
RGS2	883.736	1.03182e-12	1.42496e-10	0.672534	-1.48691	118.451	176.127
FAM222A	165.737	1.12331e-12	1.5358e-10	2.41214	2.41214	39.0547	16.1909
PKIA	440.85	1.15818e-12	1.56779e-10	0.646012	-1.54796	57.6736	89.2763
NTRK1	36.9223	1.34595e-12	1.80411e-10	3.5064	3.5064	9.57633	2.7311
RIMS3	175.562	1.36187e-12	1.80771e-10	3.24804	3.24804	44.7446	13.7759
NR4A1	66.442	1.47134e-12	1.93424e-10	2.77551	2.77551	16.2813	5.86605
ARHGAP26	338.891	1.66678e-12	2.1703e-10	1.67088	1.67088	70.6693	42.2945
CORO2B	22.2957	1.93134e-12	2.49106e-10	4.64741	4.64741	6.11592	1.31598
PDGFRB	267.354	2.10476e-12	2.68938e-10	1.7075	1.7075	56.2027	32.9152
SERPINH1	2541.2	2.13081e-12	2.69744e-10	0.715785	-1.39707	353.376	493.691
NKX3-1	170.71	2.19091e-12	2.74808e-10	2.18706	2.18706	39.049	17.8545
APBB1	81.0316	2.26875e-12	2.81985e-10	2.55894	2.55894	19.421	7.5895
FHOD3	103.045	2.37695e-12	2.92772e-10	2.02102	2.02102	22.9786	11.3698
TM4SF4	162.62	2.57749e-12	3.14638e-10	0.565073	-1.76968	19.5714	34.6352
MYCT1	155.594	2.66031e-12	3.21874e-10	0.56323	-1.77547	18.6868	33.178
CNTN1	1059.76	2.93036e-12	3.51438e-10	0.70902	-1.4104	146.555	206.7
GCOM1	22.8962	3.2456e-12	3.8586e-10	4.47583	4.47583	6.23828	1.39377
RASSF8	884.506	3.57064e-12	4.20843e-10	0.684672	-1.46055	119.825	175.01
EMP1	188.588	3.60941e-12	4.21306e-10	0.580472	-1.72273	23.088	39.7746
EDN2	20.8282	3.63632e-12	4.21306e-10	8.74967	8.74967	6.23062	0.712098
UNC13D	26.6606	3.66702e-12	4.21306e-10	4.14833	4.14833	7.1607	1.72616
HSPB1	1428.14	4.31853e-12	4.92025e-10	0.727724	-1.37415	200.513	275.534
KCNMA1	216.034	4.40164e-12	4.97349e-10	1.71802	1.71802	45.5173	26.494
PLAT	918.292	5.13955e-12	5.75966e-10	0.695261	-1.43831	125.537	180.561
PAPPA	343.279	5.26415e-12	5.85134e-10	0.565897	-1.7671	41.3524	73.074
RHOBTB3	3290.83	5.55898e-12	6.09968e-10	1.36108	1.36108	632.35	464.594
CCDC85A	244.014	5.60392e-12	6.09968e-10	0.632473	-1.5811	31.513	49.8251
CRLF1	34.0847	5.62142e-12	6.09968e-10	3.36014	3.36014	8.7558	2.60578
DYSF	24.7813	5.77033e-12	6.21196e-10	6.98979	6.98979	7.22657	1.03387
PODXL	830.553	6.15426e-12	6.54003e-10	1.45694	1.45694	164.17	112.681
HAS2	241.777	6.17075e-12	6.54003e-10	0.585454	-1.70807	29.76	50.8324
ARL4C	177.976	6.22201e-12	6.54364e-10	0.598188	-1.67172	22.205	37.1204
SYTL1	17.3133	7.06329e-12	7.37171e-10	8.91711	8.91711	5.18917	0.581933
STRA6	79.3026	7.87838e-12	8.16009e-10	2.43401	2.43401	18.7364	7.69776
FABP7	32.3781	8.8817e-12	9.13012e-10	0.281037	-3.55825	2.36773	8.42497
RAMP1	543.983	9.23141e-12	9.41879e-10	1.45603	1.45603	107.498	73.8296
MFI2	272.142	9.48903e-12	9.60992e-10	1.53064	1.53064	54.8676	35.8463
S100A1	17.6019	1.00099e-11	1.00629e-09	6.74597	6.74597	5.10985	0.757466
MYRF	33.1528	1.04342e-11	1.04129e-09	3.63936	3.63936	8.66894	2.382
SLC2A3	108.135	1.14366e-11	1.13305e-09	0.497633	-2.00951	11.9771	24.068
AXL	314.441	1.39515e-11	1.37227e-09	1.88481	1.88481	68.4808	36.3329
SLITRK6	639.081	1.43774e-11	1.40406e-09	0.683153	-1.4638	86.4628	126.564
TLN2	374.996	1.45544e-11	1.41126e-09	1.51282	1.51282	75.2541	49.7444
ADAMTS9	763.693	1.56867e-11	1.51034e-09	1.35906	1.35906	146.655	107.909
ID3	485.246	1.64701e-11	1.57468e-09	0.650649	-1.53693	63.7578	97.991
SEMA3C	505.135	1.68313e-11	1.59804e-09	0.699008	-1.4306	69.2744	99.1038
SDC1	287.673	1.87306e-11	1.7563e-09	1.67252	1.67252	60.0107	35.8804
DDR2	1575.09	1.87551e-11	1.7563e-09	0.737122	-1.35663	222.788	302.241
MBOAT7	816.627	1.93377e-11	1.78798e-09	0.720454	-1.38801	113.99	158.219
OTUB2	126.124	1.93549e-11	1.78798e-09	1.81292	1.81292	27.0955	14.9457
ALCAM	1241.3	1.99449e-11	1.83011e-09	0.758138	-1.31902	178.423	235.344
METTL7A	271.805	2.3206e-11	2.11006e-09	0.649139	-1.5405	35.6629	54.9387
TNFSF4	107.84	2.33045e-11	2.11006e-09	0.545202	-1.83418	12.6833	23.2634
GAS1	375.708	2.38164e-11	2.14222e-09	0.670164	-1.49217	50.2517	74.9841
C14orf132	311.716	2.48026e-11	2.21634e-09	1.50779	1.50779	62.4723	41.433
FAM129A	941.958	2.53873e-11	2.25386e-09	0.730489	-1.36895	132.542	181.443
RP11-230G5.2	68.261	2.63926e-11	2.328e-09	0.461938	-2.16479	7.18962	15.564
MYZAP	13.4058	2.85942e-11	2.50603e-09	5.34601	5.34601	3.76445	0.70416
PLXNA4	64.5785	3.1791e-11	2.76845e-09	2.18109	2.18109	14.7593	6.76693
ANK3	660.285	3.455e-11	2.98966e-09	0.717478	-1.39377	91.9449	128.15
CACNA1G	20.3278	3.53698e-11	3.03074e-09	3.46084	3.46084	5.25695	1.51898
TRIM47	181.791	3.5468e-11	3.03074e-09	1.71564	1.71564	38.2829	22.314
ADORA2A	32.7594	3.68137e-11	3.12619e-09	6.10269	6.10269	9.38237	1.53742
MORC4	223.389	3.73481e-11	3.15199e-09	0.637801	-1.56789	28.9977	45.4652
FAM105A	130.226	4.09944e-11	3.4385e-09	0.569759	-1.75513	15.7556	27.653
CFI	287.152	4.12768e-11	3.44108e-09	0.524493	-1.9066	32.931	62.7863
TMOD2	141.449	4.25548e-11	3.52611e-09	1.80802	1.80802	30.3586	16.7911
PLAUR	203.555	4.92421e-11	4.05565e-09	0.643428	-1.55418	26.565	41.2867
GATA2	325.673	5.11114e-11	4.18179e-09	1.42918	1.42918	63.8687	44.6891
ZNF185	17.0249	5.13854e-11	4.18179e-09	5.41096	5.41096	4.78976	0.885196
HOXA13	13.0335	5.21295e-11	4.21725e-09	4.98945	4.98945	3.61913	0.725356
PTHLH	122.18	5.24776e-11	4.22043e-09	0.496749	-2.01309	13.5166	27.2101
SEMA3F	18.1314	5.3451e-11	4.27358e-09	3.81911	3.81911	4.78968	1.25414
RGS13	290.891	5.61356e-11	4.46213e-09	0.691761	-1.44559	39.6485	57.3153
ITGBL1	192.676	5.77225e-11	4.56175e-09	0.638546	-1.56606	25.0288	39.1966
TFPI	459.732	5.8407e-11	4.58932e-09	0.726532	-1.3764	64.4857	88.7583
GREM2	91.7136	5.95932e-11	4.65576e-09	0.508664	-1.96593	10.3074	20.2638
CALM2	3295.29	6.05998e-11	4.7075e-09	1.2873	1.2873	618.201	480.23
BRINP3	434.516	6.15812e-11	4.75672e-09	0.728283	-1.37309	61.0336	83.8049
RFX3	77.515	6.29801e-11	4.82209e-09	1.85631	1.85631	16.7923	9.04605
SGK1	500.757	6.33797e-11	4.82209e-09	0.731355	-1.36733	70.5095	96.4094
PTGES	30.6468	6.34857e-11	4.82209e-09	2.77088	2.77088	7.50651	2.70907
S100A4	2099.83	6.48181e-11	4.8961e-09	1.31217	1.31217	397.222	302.722
LDLR	1066.58	7.52506e-11	5.65289e-09	0.748234	-1.33648	152.163	203.362
PNMA2	234.247	8.05856e-11	6.02058e-09	1.44442	1.44442	46.1392	31.9431
RAB15	63.8709	8.4301e-11	6.26393e-09	1.92232	1.92232	14.0049	7.2854
PLD1	397.006	8.61705e-11	6.36823e-09	0.731092	-1.36782	55.8892	76.4462
PHC2	951.814	8.83053e-11	6.49092e-09	0.735071	-1.36041	134.414	182.858
STX3	373.741	8.89269e-11	6.50165e-09	1.42221	1.42221	73.1479	51.4324
ITGB4	23.8184	9.00516e-11	6.54886e-09	19.0257	19.0257	7.54299	0.396463
TMEM119	321.132	9.09669e-11	6.58042e-09	1.45183	1.45183	63.3852	43.6589
RAPGEF4	99.0161	9.25889e-11	6.6625e-09	0.551196	-1.81424	11.728	21.2774
SH3TC2	28.9104	9.85083e-11	7.05134e-09	2.70152	2.70152	7.03332	2.60347
RGS5	9966.18	1.14285e-10	8.13808e-09	1.35946	1.35946	1914.09	1407.97
PTGFR	179.424	1.1627e-10	8.23653e-09	0.645278	-1.54972	23.4567	36.3513
MAOB	58.5778	1.17298e-10	8.26648e-09	0.510543	-1.9587	6.5995	12.9264
PTGER4	16.7755	1.29415e-10	9.07363e-09	4.16502	4.16502	4.50919	1.08263
ECE1	620.208	1.30912e-10	9.11481e-09	1.42666	1.42666	121.542	85.1937
MYLK	974.397	1.31335e-10	9.11481e-09	1.33388	1.33388	185.632	139.167
RHOB	297.272	1.33749e-10	9.22682e-09	1.47915	1.47915	59.1211	39.9697
NYNRIN	178.214	1.34299e-10	9.22682e-09	1.62908	1.62908	36.8093	22.5952
FAIM2	21.2401	1.53175e-10	1.04613e-08	4.96658	4.96658	5.89343	1.18662
SERPINB2	29.8324	1.53798e-10	1.04613e-08	0.358645	-2.78828	2.62497	7.31915
PHLDA1	1170.41	1.57531e-10	1.06438e-08	0.730782	-1.3684	164.727	225.411
IFITM3	895.257	1.58038e-10	1.06438e-08	0.742712	-1.34642	127.181	171.238
CAMK2A	30.2299	1.64653e-10	1.1035e-08	2.93313	2.93313	7.51463	2.56199
PRSS23	853.739	1.66234e-10	1.10866e-08	1.36628	1.36628	164.315	120.264
HS6ST2	216.463	1.76241e-10	1.16969e-08	1.44829	1.44829	42.6831	29.4713
APOE	21.3243	1.83069e-10	1.20914e-08	4.96582	4.96582	5.91663	1.19147
ZNF521	165.352	1.86441e-10	1.22549e-08	0.655337	-1.52593	21.8205	33.2967
AEBP1	250.53	1.89199e-10	1.23767e-08	1.48794	1.48794	49.9441	33.5659
DUSP5	132.012	1.90814e-10	1.24229e-08	1.62257	1.62257	27.225	16.7789
NOG	9.94905	1.97981e-10	1.27844e-08	5.76151	5.76151	2.82587	0.490475
EDEM3	2854.83	1.98237e-10	1.27844e-08	0.74201	-1.34769	405.339	546.271
HMGA1	3118.05	2.19928e-10	1.41167e-08	0.759426	-1.31678	448.618	590.733
LAMB2	327.598	2.28983e-10	1.46293e-08	1.42524	1.42524	64.1731	45.0261
PPM1J	29.2259	2.51374e-10	1.5985e-08	2.78338	2.78338	7.16703	2.57494
PRSS12	1999.14	2.59861e-10	1.64482e-08	0.718422	-1.39194	278.594	387.787
PAM	2405.32	2.80891e-10	1.76974e-08	0.800303	-1.24953	356.419	445.355
ASMTL	257.784	2.84467e-10	1.78405e-08	1.52013	1.52013	51.8314	34.0967
DPYSL2	1365.97	3.00394e-10	1.87533e-08	1.27494	1.27494	255.177	200.147
EBF3	76.9361	3.02442e-10	1.87954e-08	1.7338	1.7338	16.2645	9.38083
SMAD6	43.8933	3.25102e-10	2.00479e-08	2.19745	2.19745	10.0552	4.57587
MVP	737.755	3.2553e-10	2.00479e-08	0.731662	-1.36675	103.905	142.013
SPINK4	15.9777	3.30881e-10	2.02861e-08	4.86002	4.86002	4.41705	0.908854
WDR66	232.618	3.34046e-10	2.03887e-08	0.620579	-1.6114	29.6927	47.8468
DNM3	156.302	3.61788e-10	2.19839e-08	0.647271	-1.54495	20.4722	31.6284
TRIP6	204.755	3.66496e-10	2.21714e-08	0.682558	-1.46508	27.6875	40.5643
CD82	36.5579	3.85741e-10	2.32328e-08	2.76966	2.76966	8.95332	3.23264
SPOCD1	42.5546	3.93116e-10	2.35666e-08	0.444173	-2.25137	4.36274	9.82214
IL13RA2	969.191	3.94731e-10	2.35666e-08	0.769753	-1.29912	140.516	182.547
KCNK2	233.226	4.01381e-10	2.38595e-08	0.689317	-1.45071	31.7222	46.0198
SPOCK2	10.4433	4.09819e-10	2.42556e-08	5.51782	5.51782	2.94701	0.53409
OSMR	490.947	4.21011e-10	2.47924e-08	0.762982	-1.31065	70.8239	92.8251
SHF	31.2282	4.2372e-10	2.47924e-08	2.58265	2.58265	7.5039	2.90551
COL3A1	12370.7	4.24539e-10	2.47924e-08	0.773319	-1.29313	1798.23	2325.34
CPA4	68.0662	4.26141e-10	2.47924e-08	2.20522	2.20522	15.61	7.07868
CDC42EP1	11.629	4.3197e-10	2.5025e-08	4.13444	4.13444	3.12135	0.754965
TPM4	2598.04	4.34284e-10	2.50529e-08	0.804231	-1.24342	386.024	479.991
CDKN2B	112.239	4.51807e-10	2.59542e-08	0.558439	-1.79071	13.4063	24.0068
PTN	356.643	4.64507e-10	2.65721e-08	0.700306	-1.42795	48.9636	69.9174
RAB27B	91.5542	4.69229e-10	2.67304e-08	0.600974	-1.66397	11.4559	19.0622
ENDOD1	211.925	4.77011e-10	2.70607e-08	1.44021	1.44021	41.6928	28.949
RPS6KA2	102.105	4.78986e-10	2.70607e-08	1.63112	1.63112	21.0995	12.9356
ATP2A3	61.9112	4.845e-10	2.72596e-08	2.35329	2.35329	14.4828	6.15427
RPS6KA1	105.93	5.11304e-10	2.86498e-08	1.77972	1.77972	22.6072	12.7026
VIPR2	38.9495	5.1989e-10	2.9012e-08	2.43863	2.43863	9.2075	3.77568
RGAG4	277.091	5.302e-10	2.94671e-08	0.683882	-1.46224	37.5121	54.8517
EML5	184.251	5.54288e-10	3.06811e-08	1.52982	1.52982	37.1398	24.2773
SLC39A10	726.139	5.86551e-10	3.2336e-08	0.778294	-1.28486	105.935	136.111
CCDC71L	233.631	6.17023e-10	3.38792e-08	0.674176	-1.48329	31.3604	46.5167
SPSB4	40.874	6.31307e-10	3.45249e-08	2.24781	2.24781	9.42964	4.19504
ASPH	2103.08	6.38939e-10	3.48031e-08	0.774739	-1.29076	306.024	395.002
SHC1	2338.31	6.42146e-10	3.48389e-08	1.24109	1.24109	431.642	347.794
SCN3A	265.716	6.50287e-10	3.51412e-08	0.68504	-1.45977	36.0083	52.5638
SYP	18.6781	6.55233e-10	3.52691e-08	3.92412	3.92412	4.96163	1.26439
LRRN3	128.297	6.63704e-10	3.55849e-08	0.621967	-1.6078	16.3991	26.3665
HIST1H4E	1374.93	6.90934e-10	3.69002e-08	0.793169	-1.26077	202.723	255.587
PYGM	30.8796	7.14238e-10	3.79964e-08	2.82789	2.82789	7.6042	2.689
EML2	41.3809	8.13261e-10	4.30965e-08	2.27122	2.27122	9.57697	4.21667
CD44	357.058	8.35215e-10	4.40809e-08	0.694565	-1.43975	48.7834	70.236
HSPB7	28.4642	8.38286e-10	4.40809e-08	3.03287	3.03287	7.1354	2.35268
LMO4	368.264	8.43468e-10	4.41835e-08	1.33111	1.33111	70.0955	52.6593
FAM131B	57.3849	8.48562e-10	4.42807e-08	1.90196	1.90196	12.5368	6.59152
DNAJB4	194.79	8.62848e-10	4.4855e-08	0.680575	-1.46935	26.2944	38.6355
ETV1	513.825	8.79627e-10	4.5554e-08	0.778586	-1.28438	74.9767	96.2985
HLA-E	176.013	8.99583e-10	4.64117e-08	0.678215	-1.47446	23.7106	34.9603
PPP1R13B	161.38	9.06238e-10	4.65793e-08	1.47868	1.47868	32.0909	21.7024
KHDRBS3	143.827	9.69978e-10	4.95047e-08	1.47112	1.47112	28.5414	19.4011
ATP13A3	1414.68	9.70397e-10	4.95047e-08	0.781848	-1.27902	206.913	264.646
BHLHE40	74.5846	9.88064e-10	5.02186e-08	0.564692	-1.77088	8.97244	15.8891
ASB2	20.0386	1.00861e-09	5.10728e-08	2.86224	2.86224	4.95009	1.72944
POPDC2	67.0953	1.03192e-09	5.20605e-08	1.88535	1.88535	14.6138	7.75125
RASSF4	65.7046	1.05305e-09	5.29313e-08	1.73287	1.73287	13.8874	8.01411
AC010441.1	518.713	1.07092e-09	5.36324e-08	0.755029	-1.32445	74.385	98.5194
PDGFB	17.5379	1.07735e-09	5.37575e-08	3.2536	3.2536	4.4716	1.37435
TMC6	150.597	1.08365e-09	5.38749e-08	1.70173	1.70173	31.6187	18.5803
RGL2	361.767	1.1049e-09	5.47324e-08	1.38274	1.38274	69.9797	50.6093
CCDC33	12.7133	1.1151e-09	5.50386e-08	4.36071	4.36071	3.44724	0.790523
FKBP1B	18.1177	1.12703e-09	5.54271e-08	3.69754	3.69754	4.75363	1.28562
GNG2	497.557	1.21447e-09	5.95135e-08	0.725624	-1.37812	69.7408	96.1115
NES	3293.8	1.2205e-09	5.95955e-08	1.2347	1.2347	606.622	491.312
PFN2	2867.18	1.23635e-09	6.01543e-08	0.820279	-1.2191	430.683	525.045
CDH18	149.096	1.28613e-09	6.23547e-08	0.675718	-1.47991	20.0405	29.658
MMP14	597.605	1.31086e-09	6.3329e-08	0.772285	-1.29486	86.8034	112.398
ZNF853	40.6655	1.37453e-09	6.61711e-08	2.16206	2.16206	9.26836	4.28682
PCDH9	54.2124	1.40963e-09	6.76227e-08	0.49249	-2.0305	5.96297	12.1078
SLC44A1	842.632	1.4258e-09	6.81594e-08	0.761672	-1.3129	121.439	159.438
UNC5B	513.792	1.4446e-09	6.88174e-08	0.752394	-1.32909	73.5326	97.7315
CCDC80	392.798	1.45526e-09	6.90844e-08	0.708019	-1.41239	54.275	76.6576
HAPLN1	297.173	1.51697e-09	7.17648e-08	0.727255	-1.37503	41.7079	57.3498
GAL	248.308	1.5474e-09	7.29521e-08	1.48542	1.48542	49.4674	33.3019
BCL2	140.718	1.62303e-09	7.62546e-08	0.686642	-1.45636	19.0956	27.8102
SLC27A3	131.933	1.65477e-09	7.74796e-08	1.48596	1.48596	26.2873	17.6904
WNT5A	233.281	1.67515e-09	7.81658e-08	1.38782	1.38782	45.195	32.5654
SPDL1	779.205	1.68578e-09	7.83946e-08	0.794769	-1.25823	115.017	144.718
DKK2	153.298	1.69614e-09	7.85474e-08	0.668929	-1.49493	20.4813	30.6181
PALM	99.4053	1.70495e-09	7.85474e-08	1.69663	1.69663	20.8475	12.2876
BLVRA	250.416	1.7063e-09	7.85474e-08	1.34867	1.34867	47.9318	35.5401
CCDC74B	36.8324	1.74436e-09	8.00297e-08	0.477627	-2.09368	3.96856	8.30891
RUNDC3A	20.8037	1.75166e-09	8.00961e-08	2.90406	2.90406	5.15834	1.77625
STMN1	2805.57	1.77977e-09	8.11102e-08	1.24314	1.24314	518.279	416.912
SYNM	416.231	1.81304e-09	8.23518e-08	1.32508	1.32508	79.0709	59.6726
DQX1	129.613	1.86185e-09	8.4289e-08	1.51391	1.51391	26.0182	17.1861
VCAN	1799.54	1.96109e-09	8.84887e-08	0.775177	-1.29003	261.938	337.908
GRAMD1B	24.1304	1.99144e-09	8.95622e-08	0.412189	-2.42607	2.34772	5.69575
GNG4	80.6915	2.10126e-09	9.41916e-08	1.67264	1.67264	16.8333	10.0639
RHOBTB1	30.8042	2.15398e-09	9.59555e-08	2.27127	2.27127	7.12921	3.13886
ALAS1	276.688	2.15465e-09	9.59555e-08	1.3263	1.3263	52.5829	39.6464
SFXN3	431.997	2.21458e-09	9.83044e-08	0.74332	-1.34531	61.3986	82.6004
KITLG	288.396	2.24496e-09	9.93302e-08	0.737157	-1.35656	40.7933	55.3386
CREG2	22.1264	2.31826e-09	1.02243e-07	0.401794	-2.48884	2.11402	5.26144
HGF	1492.74	2.39032e-09	1.04863e-07	0.794994	-1.25787	220.376	277.204
LINC01035	17.8661	2.39301e-09	1.04863e-07	0.365349	-2.73711	1.59358	4.36179
NEURL1	21.995	2.54112e-09	1.10998e-07	2.68011	2.68011	5.33942	1.99224
SDC3	519.732	2.6008e-09	1.13243e-07	1.33236	1.33236	98.9654	74.2784
NEFL	1767.21	2.6276e-09	1.14046e-07	0.794874	-1.25806	260.874	328.195
LIMA1	420.462	2.66623e-09	1.15357e-07	0.767064	-1.30367	60.8393	79.3146
ALDH4A1	61.2205	2.69453e-09	1.1597e-07	1.76625	1.76625	13.0297	7.37709
TUBA4A	13.5999	2.69737e-09	1.1597e-07	3.39576	3.39576	3.50202	1.03129
PLEKHA6	15.3368	2.77996e-09	1.19146e-07	3.47082	3.47082	3.96881	1.14348
KIAA1522	55.9899	2.94445e-09	1.25802e-07	1.79588	1.79588	11.988	6.67528
ATP2B3	10.3703	3.18834e-09	1.35798e-07	6.91229	6.91229	3.01987	0.436885
ABCC2	160.938	3.43081e-09	1.45671e-07	0.677345	-1.47635	21.6633	31.9826
PLIN4	12.7318	3.54089e-09	1.49879e-07	5.97358	5.97358	3.63535	0.608572
FMNL1	9.49199	3.74341e-09	1.57491e-07	4.69511	4.69511	2.60843	0.555564
RAI14	1017.17	3.74951e-09	1.57491e-07	0.800027	-1.24996	150.695	188.362
HIST2H3D	302.504	3.75528e-09	1.57491e-07	0.709701	-1.40904	41.8568	58.978
AK1	140.146	3.99053e-09	1.66846e-07	1.49892	1.49892	28.0211	18.6942
AQP1	55.7767	4.00454e-09	1.66921e-07	1.91361	1.91361	12.2111	6.38116
C10orf54	26.6487	4.08529e-09	1.69769e-07	2.35595	2.35595	6.23599	2.64691
TNFRSF21	227.372	4.24607e-09	1.75916e-07	1.43819	1.43819	44.7058	31.0848
PLK2	799.603	4.26214e-09	1.76048e-07	0.812306	-1.23106	119.465	147.069
GUCY1A3	194.361	4.35289e-09	1.79255e-07	0.73896	-1.35325	27.5309	37.2562
SCG5	55.6068	4.44793e-09	1.82619e-07	1.73248	1.73248	11.7522	6.78343
SLC16A2	32.3299	4.52276e-09	1.85135e-07	2.21811	2.21811	7.42789	3.34874
EPB41L1	116.298	4.5382e-09	1.85213e-07	1.54611	1.54611	23.5404	15.2256
HSD17B2	13.8666	4.63595e-09	1.88639e-07	2.88743	2.88743	3.43319	1.18901
ABAT	112.703	4.66653e-09	1.8932e-07	1.566	1.566	22.927	14.6406
MGAT4C	208.144	4.94522e-09	2.00033e-07	0.65086	-1.53643	27.354	42.0275
ARHGAP19	305.616	5.22456e-09	2.10709e-07	1.31294	1.31294	57.8276	44.0443
SAMD11	125.467	5.30653e-09	2.13385e-07	0.684597	-1.46071	16.9961	24.8264
XPR1	983.91	5.38112e-09	2.1575e-07	0.780635	-1.28101	143.783	184.187
FIGF	175.852	5.44548e-09	2.17692e-07	1.97799	1.97799	38.9337	19.6835
RP11-402L6.1	13.8657	5.4961e-09	2.1855e-07	3.25138	3.25138	3.53475	1.08715
GAP43	49.0857	5.49892e-09	2.1855e-07	1.84691	1.84691	10.6147	5.74725
MYOF	575.178	5.62727e-09	2.22632e-07	0.737164	-1.35655	81.3588	110.367
DISP2	9.01102	5.6342e-09	2.22632e-07	4.48692	4.48692	2.45625	0.547424
BAG3	414.456	5.71313e-09	2.25101e-07	1.31125	1.31125	78.3783	59.7737
SEMA4D	71.1781	5.78143e-09	2.27137e-07	1.67336	1.67336	14.8511	8.87498
CD177	72.1864	6.12644e-09	2.40002e-07	0.608303	-1.64392	9.10094	14.9612
RASAL2	295.862	6.30797e-09	2.46407e-07	0.769947	-1.29879	42.9011	55.7195
ITGB8	99.6329	6.44683e-09	2.51114e-07	0.659889	-1.51541	13.203	20.0079
MAB21L1	517.421	6.47988e-09	2.51685e-07	0.802369	-1.24631	76.7808	95.6927
NCOA4	1286.58	6.55558e-09	2.53903e-07	1.23263	1.23263	236.773	192.087
GPRC5A	63.9392	6.66128e-09	2.56781e-07	0.610587	-1.63777	8.07996	13.2331
IRS1	146.596	6.66744e-09	2.56781e-07	0.684741	-1.46041	19.8607	29.0047
LGALS3BP	3644.14	7.17583e-09	2.75584e-07	0.834479	-1.19835	552.557	662.158
ACVRL1	38.0857	7.24486e-09	2.76818e-07	2.37636	2.37636	8.93521	3.76003
LUZP2	24.5256	7.25718e-09	2.76818e-07	0.431469	-2.31766	2.46414	5.71105
NUP210	190.658	7.2687e-09	2.76818e-07	1.34764	1.34764	36.4817	27.0708
GPC6	281.568	7.32521e-09	2.78195e-07	1.29214	1.29214	52.9092	40.9469
NRP1	853.079	7.36425e-09	2.78903e-07	0.794816	-1.25815	125.926	158.434
EHD1	337.579	7.43615e-09	2.80848e-07	1.28319	1.28319	63.2417	49.2846
TGFB1I1	113.091	7.46783e-09	2.81268e-07	1.47276	1.47276	22.452	15.2448
RAB11FIP4	9.38161	7.77992e-09	2.92217e-07	3.6687	3.6687	2.45738	0.669823
GULP1	604.19	7.82423e-09	2.93076e-07	0.80687	-1.23936	89.935	111.462
HSPG2	175.975	7.87827e-09	2.94294e-07	1.37585	1.37585	33.9689	24.6893
SMYD3	207.476	8.17527e-09	3.04557e-07	0.744311	-1.34352	29.5106	39.6482
RLTPR	25.8644	8.77075e-09	3.25852e-07	2.3143	2.3143	6.02016	2.60129
KCNK1	155.68	8.80254e-09	3.26147e-07	0.693578	-1.4418	21.2521	30.6413
PRDM1	23.4096	9.02696e-09	3.33558e-07	0.425419	-2.35062	2.32888	5.47433
GDPD5	10.1556	9.21985e-09	3.39716e-07	3.36211	3.36211	2.60915	0.776047
LRCH2	277.486	9.24329e-09	3.39716e-07	0.74901	-1.3351	39.611	52.8845
CPNE2	87.957	9.34422e-09	3.42318e-07	1.53622	1.53622	17.7589	11.5601
RORB	370.662	9.36418e-09	3.42318e-07	0.751993	-1.3298	53.0321	70.522
LRRC17	294.325	9.39077e-09	3.42375e-07	0.754082	-1.32612	42.1768	55.9314
PALMD	244.097	9.57525e-09	3.48172e-07	0.755384	-1.32383	35.0136	46.3521
LSAMP	260.885	9.63435e-09	3.48724e-07	0.738405	-1.35427	36.9379	50.0238
SYT17	40.018	9.64143e-09	3.48724e-07	2.28081	2.28081	9.27347	4.06586
ARVCF	190.529	9.8272e-09	3.54505e-07	1.43675	1.43675	37.4464	26.0633
PLS3	971.441	1.02734e-08	3.69624e-07	0.822562	-1.21571	146.144	177.67
LRP11	204.673	1.04925e-08	3.7652e-07	1.45359	1.45359	40.4184	27.8059
LRP4	83.6269	1.05609e-08	3.7798e-07	1.61029	1.61029	17.1965	10.6791
RHOU	84.1284	1.07424e-08	3.83474e-07	0.662077	-1.5104	11.1707	16.8721
DACT3	129.616	1.09733e-08	3.90697e-07	1.45302	1.45302	25.5922	17.613
IFIT3	111.713	1.14642e-08	4.07113e-07	0.673877	-1.48395	14.9913	22.2464
SSX2IP	490.26	1.16872e-08	4.13958e-07	0.794574	-1.25854	72.3567	91.0634
DNMBP	497.033	1.19646e-08	4.22688e-07	0.786129	-1.27206	72.9198	92.7579
CAMK4	226.412	1.20201e-08	4.23554e-07	1.38808	1.38808	43.8676	31.603
LUM	1131.39	1.21182e-08	4.25017e-07	0.784457	-1.27477	165.788	211.341
LINC00842	28.2408	1.21238e-08	4.25017e-07	2.13344	2.13344	6.40937	3.00424
IGSF3	312.848	1.22989e-08	4.30054e-07	1.28431	1.28431	58.631	45.6517
ENC1	59.4701	1.28287e-08	4.47435e-07	1.62676	1.62676	12.2767	7.5467
PLIN3	1102.18	1.33307e-08	4.63759e-07	0.82038	-1.21895	165.571	201.823
PMP22	324.227	1.39913e-08	4.85506e-07	1.25543	1.25543	60.1577	47.918
RNF182	184.729	1.41439e-08	4.89558e-07	0.753761	-1.32668	26.4653	35.1111
NCAM2	304.911	1.45644e-08	5.0284e-07	0.72731	-1.37493	42.7959	58.8413
HOGA1	30.2918	1.54783e-08	5.32863e-07	1.93125	1.93125	6.65257	3.4447
EMILIN1	1469.59	1.5512e-08	5.32863e-07	0.746733	-1.33917	209.418	280.445
SYNGR3	20.5084	1.56726e-08	5.37033e-07	2.32337	2.32337	4.77914	2.05699
CELF3	9.08255	1.60357e-08	5.48101e-07	3.42766	3.42766	2.34374	0.683773
TNNT1	10.9832	1.69879e-08	5.79199e-07	3.41872	3.41872	2.83253	0.828535
PICALM	495.086	1.7323e-08	5.89153e-07	1.22796	1.22796	90.957	74.0716
CYB561	577.486	1.75897e-08	5.96739e-07	1.24087	1.24087	106.593	85.9021
TMEM156	28.2626	1.76951e-08	5.98831e-07	0.431514	-2.31742	2.83982	6.58105
DPYD	330.88	1.84208e-08	6.2185e-07	0.797223	-1.25435	48.9246	61.3688
LTBP3	303.957	1.8626e-08	6.27227e-07	0.754384	-1.32559	43.5671	57.7519
FOXP1	128.525	1.94097e-08	6.52013e-07	0.715806	-1.39703	17.8729	24.9689
FADS2	2635.44	2.05155e-08	6.8747e-07	0.845823	-1.18228	402.552	475.929
PLOD1	821.235	2.08251e-08	6.9614e-07	0.815851	-1.22571	122.992	150.753
CDK15	184.409	2.10269e-08	7.01169e-07	0.694255	-1.44039	25.1884	36.2812
PBX3	286.044	2.11686e-08	7.04177e-07	1.26779	1.26779	53.3035	42.0446
TUBB2B	916.135	2.1604e-08	7.16918e-07	0.803966	-1.24383	136.097	169.282
CMAHP	32.955	2.17125e-08	7.18773e-07	0.545769	-1.83228	3.8785	7.10649
GLTSCR1L	53.3873	2.17793e-08	7.19242e-07	1.6327	1.6327	11.0363	6.75952
NACAD	48.212	2.21058e-08	7.27661e-07	1.67728	1.67728	10.068	6.00261
SLC26A2	167.4	2.21406e-08	7.27661e-07	1.33318	1.33318	31.8841	23.9158
SP4	70.4367	2.23044e-08	7.31286e-07	1.5251	1.5251	14.1807	9.29821
SLC12A8	9.69231	2.345e-08	7.67007e-07	0.292921	-3.41389	0.731955	2.49882
PBXIP1	400.721	2.3574e-08	7.6922e-07	1.40435	1.40435	78.0187	55.5549
SFN	12.3659	2.37867e-08	7.74314e-07	2.73226	2.73226	3.01756	1.10442
MOXD1	754.476	2.39291e-08	7.77098e-07	0.829874	-1.205	114.055	137.437
NCOA7	197.796	2.4254e-08	7.85784e-07	0.727709	-1.37418	27.7705	38.1616
FLT1	90.5258	2.46904e-08	7.9803e-07	0.682874	-1.4644	12.2445	17.9308
CSF1	77.4938	2.52284e-08	8.13498e-07	1.50486	1.50486	15.5188	10.3125
RAPGEF3	10.6364	2.57164e-08	8.27281e-07	3.30052	3.30052	2.72104	0.824426
KRT19	8.31825	2.58632e-08	8.30052e-07	3.46974	3.46974	2.15241	0.620338
GNG11	231.547	2.61775e-08	8.38172e-07	0.745002	-1.34228	32.9519	44.2306
NANOS1	77.2783	2.64701e-08	8.45559e-07	1.48418	1.48418	15.3901	10.3694
TMEM54	83.9285	2.65586e-08	8.46409e-07	1.55841	1.55841	17.0412	10.935
PCDH10	129.935	2.68319e-08	8.5313e-07	0.698543	-1.43155	17.8124	25.4993
MOB3B	46.205	2.72104e-08	8.61287e-07	0.556298	-1.7976	5.50532	9.89636
PLEKHG3	150.104	2.72145e-08	8.61287e-07	1.38952	1.38952	29.0954	20.9392
KIF17	30.5221	2.73231e-08	8.62729e-07	1.93733	1.93733	6.71032	3.4637
RASL11B	15.1726	2.7761e-08	8.74536e-07	2.71012	2.71012	3.69436	1.36317
AMOTL2	400.478	2.89079e-08	9.08572e-07	1.29957	1.29957	75.4416	58.051
EZR	1516.46	2.90263e-08	9.10201e-07	1.20052	1.20052	275.774	229.712
ST8SIA4	229.462	2.96565e-08	9.27836e-07	0.771487	-1.2962	33.3104	43.1769
SPATS2	438.98	3.13469e-08	9.78372e-07	0.814593	-1.22761	65.6878	80.6388
SNCG	292.273	3.1415e-08	9.78372e-07	1.31843	1.31843	55.4028	42.0217
TNC	2123.52	3.30548e-08	1.0271e-06	0.839654	-1.19097	323.072	384.768
PKM	12458.2	3.3859e-08	1.04971e-06	0.828167	-1.20749	1881.2	2271.52
PLEKHA5	359.171	3.42293e-08	1.05878e-06	0.812061	-1.23143	53.6533	66.0705
S1PR3	81.482	3.45394e-08	1.06596e-06	1.54994	1.54994	16.5092	10.6515
NR4A3	20.0016	3.51863e-08	1.08349e-06	2.4399	2.4399	4.729	1.9382
CHRNA5	153.636	3.53096e-08	1.08484e-06	1.38414	1.38414	29.7317	21.4803
HTR7	88.2332	3.58166e-08	1.096e-06	0.672259	-1.48752	11.8234	17.5876
FCGRT	23.0969	3.58332e-08	1.096e-06	2.38039	2.38039	5.42143	2.27753
ODC1	1249.4	3.60057e-08	1.09882e-06	0.835845	-1.19639	189.613	226.852
IRF2BP2	983.582	3.69113e-08	1.12394e-06	1.19425	1.19425	178.443	149.418
CRYZ	704.433	3.82915e-08	1.16338e-06	0.828399	-1.20715	106.387	128.424
LYPD6B	26.1312	3.95322e-08	1.19841e-06	0.444653	-2.24895	2.68099	6.0294
ARRB1	45.4575	4.02106e-08	1.21628e-06	1.63972	1.63972	9.4123	5.7402
MMP15	42.4523	4.03014e-08	1.21634e-06	1.6575	1.6575	8.82593	5.32483
B4GALT6	439.82	4.08119e-08	1.22903e-06	0.822129	-1.21635	66.1476	80.4589
TTL	1395.04	4.11127e-08	1.23537e-06	1.1856	1.1856	252.251	212.762
MAPRE2	524.754	4.29031e-08	1.28634e-06	1.23492	1.23492	96.6521	78.266
AIF1L	13.9838	4.34903e-08	1.30109e-06	3.02116	3.02116	3.50207	1.15918
SMIM3	47.4242	4.49323e-08	1.3413e-06	0.362618	-2.75772	4.20682	11.6012
MERTK	58.3714	4.54929e-08	1.35507e-06	1.58199	1.58199	11.9214	7.53572
FASN	1916.95	4.56379e-08	1.35644e-06	0.832383	-1.20137	290.266	348.716
SIRPA	80.7632	4.69276e-08	1.39174e-06	1.52097	1.52097	16.2422	10.6789
PTK7	519.536	4.76705e-08	1.41072e-06	1.23041	1.23041	95.5345	77.6441
SERPINE1	704.56	4.78464e-08	1.41286e-06	1.30794	1.30794	133.095	101.759
SAMD9L	138.893	4.79648e-08	1.41331e-06	0.734689	-1.36112	19.6083	26.6893
ADAMTS3	346.31	4.8259e-08	1.41892e-06	0.777261	-1.28657	50.4846	64.9519
SLC40A1	32.5849	4.89118e-08	1.43503e-06	0.555733	-1.79943	3.87995	6.98168
HS6ST3	107.112	5.22917e-08	1.5309e-06	0.688983	-1.45141	14.5647	21.1394
GBP2	47.7158	5.31542e-08	1.55283e-06	0.560084	-1.78545	5.71013	10.1951
PBX1	329.956	5.51112e-08	1.60657e-06	0.799828	-1.25027	48.8765	61.1087
PDZRN3	135.182	5.55843e-08	1.61691e-06	0.737639	-1.35568	19.1286	25.9322
TMEM86A	22.4792	5.63345e-08	1.63526e-06	1.95754	1.95754	4.95951	2.53354
KLHL23	221.658	5.70082e-08	1.65131e-06	1.30153	1.30153	41.783	32.103
NRP2	193.895	5.77281e-08	1.66862e-06	1.30464	1.30464	36.5875	28.0442
INSIG1	361.082	5.7921e-08	1.67067e-06	0.796029	-1.25623	53.3458	67.0149
C19orf24	247.618	5.87801e-08	1.69188e-06	0.796064	-1.25618	36.5836	45.9556
AIG1	121.382	6.0367e-08	1.7339e-06	0.718599	-1.3916	16.9178	23.5428
IL27RA	22.1739	6.05297e-08	1.73493e-06	2.13381	2.13381	5.03274	2.35857
C4orf32	264.616	6.14526e-08	1.7577e-06	0.800636	-1.24901	39.2197	48.9856
DKFZP761J1410	90.9258	6.29924e-08	1.79798e-06	1.44615	1.44615	17.9183	12.3903
NDRG4	301.838	6.60324e-08	1.88082e-06	1.24479	1.24479	55.7921	44.8207
ALDH6A1	280.333	6.84689e-08	1.94617e-06	1.29976	1.29976	52.8122	40.6323
SH2B3	221.872	6.95486e-08	1.97276e-06	1.27602	1.27602	41.4631	32.4942
ST6GALNAC3	447.665	7.03194e-08	1.99049e-06	0.800818	-1.24872	66.3584	82.8632
TPBG	1327.78	7.08627e-08	2.00173e-06	0.839795	-1.19077	202.026	240.566
NTSR1	25.176	7.23328e-08	2.03904e-06	1.8907	1.8907	5.4889	2.9031
EPB41L3	1380.81	7.38697e-08	2.07808e-06	0.851511	-1.17438	211.678	248.591
ADAM9	870.353	7.60388e-08	2.13471e-06	0.838368	-1.19279	132.305	157.813
APP	3254.23	7.67975e-08	2.15159e-06	0.850651	-1.17557	498.601	586.141
TSPAN15	73.304	7.76488e-08	2.16806e-06	1.47917	1.47917	14.5787	9.85599
ARHGAP18	231.32	7.77436e-08	2.16806e-06	0.77072	-1.29749	33.5614	43.5454
MXRA7	841.255	7.78612e-08	2.16806e-06	1.19299	1.19299	152.548	127.87
BIRC3	207.655	7.85977e-08	2.18412e-06	0.678732	-1.47333	27.9858	41.2325
PLS1	56.75	8.07969e-08	2.24068e-06	1.53683	1.53683	11.4599	7.45681
BAIAP2L1	171.24	8.17374e-08	2.26217e-06	1.31659	1.31659	32.4403	24.6396
BCYRN1	2761.29	8.56989e-08	2.36702e-06	0.62813	-1.59203	355.1	565.329
MR1	23.8054	8.73765e-08	2.40849e-06	0.525447	-1.90314	2.73329	5.20185
STXBP2	17.2883	8.75638e-08	2.4088e-06	2.36076	2.36076	4.04805	1.71473
CHRM3	276.284	8.84179e-08	2.42741e-06	1.29075	1.29075	51.8919	40.2029
CCDC121	22.1394	8.93627e-08	2.44773e-06	1.92303	1.92303	4.8551	2.52471
SAMSN1	23.0435	8.96891e-08	2.44773e-06	0.490667	-2.03804	2.52833	5.15285
ANGPT1	39.9333	8.96952e-08	2.44773e-06	0.544932	-1.83509	4.69513	8.61599
LAMC1	2543.6	9.15881e-08	2.49441e-06	0.850773	-1.1754	389.752	458.115
MAPK6	910.909	9.393e-08	2.54829e-06	0.845927	-1.18214	139.146	164.49
FILIP1	242.02	9.39715e-08	2.54829e-06	0.74993	-1.33346	34.5725	46.101
PRUNE2	674.422	9.41258e-08	2.54829e-06	0.750414	-1.3326	96.3763	128.431
DPP4	17.3077	9.47893e-08	2.56118e-06	0.445109	-2.24664	1.77698	3.99224
PPL	8.99963	9.78888e-08	2.63971e-06	3.57255	3.57255	2.34381	0.656062
LAMB1	3055.48	9.87183e-08	2.65684e-06	0.850811	-1.17535	468.198	550.296
GBE1	335.099	9.91378e-08	2.66289e-06	0.813397	-1.22941	50.1028	61.597
CTSD	1222.34	1.02153e-07	2.73849e-06	0.833075	-1.20037	185.172	222.275
PRSS3	709.347	1.02809e-07	2.74568e-06	1.25968	1.25968	131.811	104.638
ARID5B	167.134	1.02822e-07	2.74568e-06	0.722603	-1.38389	23.3699	32.3413
PWWP2A	230.989	1.03557e-07	2.75991e-06	1.2708	1.2708	43.0892	33.907
FKBP1A	620.045	1.0541e-07	2.80383e-06	1.19567	1.19567	112.55	94.1317
PITPNC1	414.533	1.06156e-07	2.81818e-06	0.818704	-1.22144	62.2018	75.9759
SREBF1	286.703	1.0641e-07	2.81946e-06	0.809006	-1.23608	42.7389	52.8289
DMBT1	9.44462	1.0662e-07	2.81956e-06	3.5282	3.5282	2.45296	0.695244
CKAP4	1000.7	1.07446e-07	2.83402e-06	0.854684	-1.17002	153.716	179.852
PIK3C2G	276.796	1.0772e-07	2.83402e-06	0.800954	-1.24851	41.034	51.2314
FAM101B	130.131	1.07789e-07	2.83402e-06	1.43381	1.43381	25.5543	17.8227
CRISPLD1	201.452	1.08565e-07	2.84895e-06	1.3698	1.3698	38.8146	28.3361
SLC7A5	233.461	1.09163e-07	2.85438e-06	1.48287	1.48287	46.4774	31.3428
TPST1	248.837	1.0919e-07	2.85438e-06	0.758355	-1.31864	35.7734	47.1724
AP4M1	141.865	1.1101e-07	2.89642e-06	1.35457	1.35457	27.2047	20.0837
FERMT3	969.242	1.11628e-07	2.907e-06	0.834376	-1.1985	146.955	176.126
AIM1	731.022	1.14997e-07	2.98905e-06	0.832979	-1.20051	110.735	132.939
ZNF75D	103.605	1.18426e-07	3.07232e-06	1.43266	1.43266	20.3386	14.1964
RARB	63.3545	1.21627e-07	3.14341e-06	0.636369	-1.57141	8.21266	12.9055
NAMPTL	343.437	1.22016e-07	3.14341e-06	0.820639	-1.21856	51.6005	62.8784
TPM2	801.301	1.2202e-07	3.14341e-06	0.813624	-1.22907	119.826	147.274
SEMA6B	44.161	1.22085e-07	3.14341e-06	1.5936	1.5936	9.0447	5.67563
S100A10	1232.12	1.24158e-07	3.19077e-06	1.20936	1.20936	224.812	185.893
CD68	419.363	1.26339e-07	3.24072e-06	0.772722	-1.29413	60.9329	78.8549
TTC39A	33.6966	1.3095e-07	3.35272e-06	1.97889	1.97889	7.46161	3.7706
NPEPPS	562.009	1.34958e-07	3.44886e-06	0.837291	-1.19433	85.3729	101.963
PCDH15	37.6871	1.36032e-07	3.46982e-06	0.588922	-1.69802	4.65614	7.90621
FAP	157.969	1.39133e-07	3.54232e-06	0.716728	-1.39523	21.9839	30.6725
MTURN	182.232	1.4108e-07	3.5852e-06	1.3147	1.3147	34.5013	26.2427
ELF3	10.6102	1.41746e-07	3.59357e-06	3.31369	3.31369	2.71683	0.819883
ADAMTS15	49.0714	1.41935e-07	3.59357e-06	1.74332	1.74332	10.3946	5.96254
MRPS10	608.799	1.46435e-07	3.70066e-06	0.842396	-1.18709	92.7867	110.146
PRR16	37.9374	1.52268e-07	3.83578e-06	0.610899	-1.63693	4.79565	7.85015
FNDC3A	357.245	1.52547e-07	3.83578e-06	0.817791	-1.22281	53.5727	65.5091
RAB27A	103.306	1.52623e-07	3.83578e-06	0.737471	-1.35599	14.6162	19.8193
MAGED2	948.906	1.53741e-07	3.85679e-06	1.16837	1.16837	170.431	145.871
G6PD	1160.34	1.54293e-07	3.86353e-06	0.828693	-1.20672	175.274	211.506
FRMD6	309.708	1.56812e-07	3.91943e-06	0.800044	-1.24993	45.8841	57.352
SLC22A17	42.2512	1.59581e-07	3.98137e-06	1.72413	1.72413	8.91374	5.17001
HIF1A	1254.14	1.61068e-07	4.01114e-06	0.852456	-1.17308	192.375	225.672
CHRNB4	89.5972	1.64673e-07	4.09347e-06	1.45272	1.45272	17.6892	12.1766
RASA1	564.722	1.65196e-07	4.09902e-06	0.82833	-1.20725	85.2829	102.958
ASIC1	21.6621	1.67861e-07	4.1576e-06	2.15086	2.15086	4.92903	2.29166
EPS8	134.185	1.68321e-07	4.16145e-06	0.737832	-1.35532	18.9903	25.738
KTN1-AS1	35.2629	1.74427e-07	4.29881e-06	1.71145	1.71145	7.41924	4.33507
ITGA2	473.552	1.74505e-07	4.29881e-06	0.802821	-1.24561	70.2931	87.5576
EDEM1	242.79	1.78259e-07	4.38337e-06	1.30973	1.30973	45.8913	35.0387
LCLAT1	257.906	1.82203e-07	4.4723e-06	1.23753	1.23753	47.5474	38.4213
COL4A6	51.7853	1.82679e-07	4.47596e-06	0.660899	-1.51309	6.86875	10.393
CHN2	43.8581	1.83386e-07	4.47848e-06	1.6199	1.6199	9.03923	5.58012
SIK1	44.3798	1.83437e-07	4.47848e-06	1.63588	1.63588	9.18099	5.61228
RELL1	124.146	1.88948e-07	4.60481e-06	1.33752	1.33752	23.6787	17.7034
DOCK11	1401.7	1.91001e-07	4.64657e-06	0.864543	-1.15668	216.644	250.589
LRP1B	305.189	1.95452e-07	4.74639e-06	0.805887	-1.24087	45.3974	56.3323
ANXA10	16.3111	1.95862e-07	4.74793e-06	0.279599	-3.57655	1.18802	4.24902
VPS54	276.883	1.9629e-07	4.74988e-06	1.24878	1.24878	51.2523	41.042
HIST1H2AC	1138.18	1.97639e-07	4.7692e-06	0.803067	-1.24523	168.977	210.415
IDH1	800.248	1.97786e-07	4.7692e-06	0.847665	-1.17971	122.378	144.371
PLP2	385.745	2.0028e-07	4.82083e-06	1.19668	1.19668	70.047	58.5345
STAMBPL1	386.349	2.08711e-07	5.01493e-06	0.828215	-1.20742	58.341	70.4419
FAM43A	9.83654	2.10651e-07	5.05266e-06	2.81373	2.81373	2.4191	0.859749
VANGL2	20.826	2.14338e-07	5.12883e-06	1.98163	1.98163	4.61374	2.32825
ETNK2	33.4823	2.14577e-07	5.12883e-06	1.7509	1.7509	7.10362	4.05713
SMAD9	135.065	2.27382e-07	5.41927e-06	0.744187	-1.34375	19.2093	25.8124
RARG	254.847	2.27591e-07	5.41927e-06	1.24503	1.24503	47.1102	37.8387
KCNJ15	8.59032	2.28261e-07	5.41927e-06	3.89072	3.89072	2.27795	0.585484
MEF2D	132.441	2.28313e-07	5.41927e-06	1.35501	1.35501	25.4011	18.746
RND3	366.101	2.28838e-07	5.42231e-06	0.822735	-1.21546	55.0829	66.9509
PTPRE	216.738	2.35125e-07	5.56164e-06	0.771561	-1.29607	31.465	40.781
SH3KBP1	461.601	2.38285e-07	5.62665e-06	1.19649	1.19649	83.8158	70.0513
LIMK1	326.01	2.39756e-07	5.65162e-06	0.798711	-1.25202	48.2545	60.4154
NID2	536.093	2.45623e-07	5.77997e-06	0.837194	-1.19447	81.4311	97.2667
NACC2	56.3933	2.46139e-07	5.78215e-06	0.629512	-1.58853	7.26194	11.5358
TNFRSF1B	70.5756	2.47444e-07	5.80283e-06	1.41111	1.41111	13.7682	9.75698
HNMT	47.0842	2.48444e-07	5.81632e-06	0.634157	-1.5769	6.09055	9.60417
BTG2	52.6443	2.49051e-07	5.82055e-06	1.61974	1.61974	10.8497	6.69841
BAZ2B	196.745	2.50065e-07	5.83427e-06	0.799305	-1.25109	29.1333	36.4482
SHISA5	472.989	2.61289e-07	6.08577e-06	0.834172	-1.19879	71.7043	85.9586
TNIK	721.133	2.68518e-07	6.24349e-06	0.826147	-1.21044	108.747	131.631
TMEM2	266.521	2.69119e-07	6.24686e-06	0.808399	-1.23701	39.7138	49.1264
SCUBE1	42.0496	2.70449e-07	6.26709e-06	1.59382	1.59382	8.61273	5.40382
CA12	84.1541	2.72719e-07	6.30899e-06	0.692319	-1.44442	11.4757	16.5757
SNTB1	82.599	2.76016e-07	6.37447e-06	1.4549	1.4549	16.3175	11.2155
PTPRR	55.9349	2.78152e-07	6.41297e-06	0.669125	-1.49449	7.47447	11.1705
KLHL24	331.976	2.79532e-07	6.43395e-06	1.26399	1.26399	61.7811	48.8777
IL11	47.1067	2.80167e-07	6.43773e-06	1.61383	1.61383	9.69486	6.00738
PLXNC1	71.9784	2.81513e-07	6.44717e-06	0.712348	-1.40381	9.98116	14.0116
RCN1	1172.54	2.81753e-07	6.44717e-06	0.845851	-1.18224	179.103	211.743
S100A13	48.7898	2.81993e-07	6.44717e-06	1.52126	1.52126	9.81281	6.45045
HAND2	729.418	2.83062e-07	6.46082e-06	1.16883	1.16883	131.033	112.106
TDRKH	97.419	2.87893e-07	6.5511e-06	1.35718	1.35718	18.6968	13.7762
MBNL1-AS1	35.5231	2.87976e-07	6.5511e-06	0.61978	-1.61348	4.53076	7.31028
PDGFA	98.7816	2.94165e-07	6.68077e-06	0.737364	-1.35618	13.9748	18.9524
SDCBP	605.253	2.973e-07	6.74077e-06	0.838056	-1.19324	91.9878	109.763
APOLD1	45.3262	3.04306e-07	6.88821e-06	0.630878	-1.58509	5.84457	9.26418
DUSP6	317.624	3.06398e-07	6.9241e-06	1.24914	1.24914	58.8014	47.0734
ID1	669.993	3.20383e-07	7.22817e-06	0.808335	-1.23711	99.8301	123.501
ERI1	403.404	3.32965e-07	7.49966e-06	0.833514	-1.19974	61.1291	73.339
CFLAR	269.842	3.34337e-07	7.51818e-06	0.817643	-1.22303	40.4616	49.4856
CASP6	198.417	3.37541e-07	7.57777e-06	0.797585	-1.25378	29.3458	36.7932
TMSB4XP8	840.102	3.40366e-07	7.62866e-06	0.816665	-1.22449	125.887	154.147
PLIN2	51.1702	3.48859e-07	7.79785e-06	0.666367	-1.50068	6.82085	10.2359
HES1	44.1115	3.49055e-07	7.79785e-06	0.619427	-1.61439	5.62418	9.07965
SLC38A2	2471.32	3.51203e-07	7.83303e-06	0.854933	-1.16968	379.674	444.098
CPED1	279.87	3.59304e-07	8.00066e-06	0.784172	-1.27523	41.0025	52.2876
PGF	73.6198	3.60666e-07	8.01792e-06	1.41954	1.41954	14.3975	10.1424
MAP2	15.1824	3.72648e-07	8.27084e-06	2.31352	2.31352	3.53348	1.52732
EDIL3	789.79	3.74057e-07	8.28866e-06	0.838783	-1.1922	120.091	143.173
SHC2	15.0335	3.8048e-07	8.41735e-06	2.07486	2.07486	3.38145	1.62973
LAP3	501.322	3.90694e-07	8.62801e-06	1.1784	1.1784	90.3962	76.7113
RAB6B	38.9596	3.91264e-07	8.62801e-06	1.69117	1.69117	8.16091	4.82562
KIF3C	314.46	3.92744e-07	8.6467e-06	1.23509	1.23509	57.9226	46.8974
SECTM1	13.0672	3.93891e-07	8.658e-06	0.403912	-2.47579	1.25317	3.10258
ARSJ	352.992	3.95742e-07	8.68472e-06	0.797279	-1.25427	52.1962	65.4679
MBOAT2	440.072	3.98817e-07	8.73818e-06	1.18032	1.18032	79.4114	67.2793
PRCD	124.301	4.00319e-07	8.75705e-06	0.735103	-1.36035	17.554	23.8796
CORIN	145.152	4.01793e-07	8.77526e-06	0.702295	-1.4239	19.9612	28.4228
ZFP90	122.61	4.0502e-07	8.83164e-06	1.33497	1.33497	23.3666	17.5035
RP11-509E16.1	102.609	4.08812e-07	8.89092e-06	1.32853	1.32853	19.5144	14.6887
KREMEN2	8.77108	4.0904e-07	8.89092e-06	2.80142	2.80142	2.15459	0.769105
RBMS1	574.89	4.1409e-07	8.97666e-06	0.847065	-1.18055	87.8816	103.748
CSRNP3	118.64	4.14297e-07	8.97666e-06	0.749944	-1.33343	16.9479	22.5989
NAMPT	808.18	4.18582e-07	9.05514e-06	0.850965	-1.17514	123.851	145.542
CPEB4	122.963	4.24847e-07	9.17615e-06	1.36321	1.36321	23.6436	17.344
BDNF	55.9745	4.28766e-07	9.2401e-06	1.44916	1.44916	11.04	7.61819
SH3PXD2A	295.266	4.29541e-07	9.2401e-06	1.23111	1.23111	54.3084	44.1135
SYNPO	123.521	4.29835e-07	9.2401e-06	0.758549	-1.31831	17.7602	23.4134
ASAP2	294.193	4.31522e-07	9.26181e-06	1.21297	1.21297	53.7509	44.3136
OPHN1	70.0568	4.34881e-07	9.31927e-06	1.40613	1.40613	13.6469	9.70534
MAMLD1	33.2702	4.35668e-07	9.32153e-06	1.75311	1.75311	7.06188	4.0282
IFITM2	165.43	4.39592e-07	9.39079e-06	0.73119	-1.36763	23.2905	31.8529
AK5	78.6691	4.41488e-07	9.41657e-06	0.678867	-1.47304	10.6035	15.6195
PKP4	740.743	4.48965e-07	9.56115e-06	1.17391	1.17391	133.334	113.581
EPHA2	765.262	4.51931e-07	9.60933e-06	1.20917	1.20917	139.62	115.467
TRIM24	475.793	4.53284e-07	9.62313e-06	0.826118	-1.21048	71.7481	86.8497
CHD3	514.095	4.76756e-07	1.01058e-05	0.822348	-1.21603	77.3297	94.0353
DNAJC1	268.709	4.85565e-07	1.02765e-05	1.21434	1.21434	49.1198	40.4498
INPPL1	299.913	5.22786e-07	1.10414e-05	0.815549	-1.22617	44.9072	55.0638
ATP6V0A2	525.068	5.23346e-07	1.10414e-05	1.1726	1.1726	94.4635	80.5592
CYR61	171.481	5.24125e-07	1.10414e-05	1.26288	1.26288	31.9004	25.26
HIST2H2AB	320.692	5.26618e-07	1.10768e-05	0.783043	-1.27707	46.9451	59.9521
RGS3	85.9537	5.29877e-07	1.11282e-05	1.35505	1.35505	16.4854	12.1659
NPHP1	39.0597	5.31884e-07	1.11533e-05	1.64787	1.64787	8.10277	4.91713
GDF5	23.4817	5.3385e-07	1.11773e-05	0.535758	-1.86651	2.73058	5.09666
ALDOA	3725.83	5.35938e-07	1.12039e-05	0.871474	-1.14748	578.326	663.618
TRIM38	140.257	5.38717e-07	1.12448e-05	0.763005	-1.31061	20.2337	26.5185
RASGRP1	52.1702	5.39718e-07	1.12485e-05	1.49944	1.49944	10.4325	6.95758
LY6K	91.006	5.6006e-07	1.16547e-05	0.720443	-1.38803	12.7031	17.6323
DHCR7	444.906	5.65285e-07	1.17456e-05	0.851777	-1.17402	68.2157	80.0863
PLCB4	59.6966	5.70257e-07	1.18309e-05	1.45322	1.45322	11.7875	8.11132
LFNG	46.8062	5.80792e-07	1.20312e-05	1.52152	1.52152	9.41451	6.18756
ARHGDIA	756.322	5.85187e-07	1.21039e-05	0.813467	-1.22931	113.088	139.02
FSTL3	225.791	5.87844e-07	1.21405e-05	1.31872	1.31872	42.8045	32.459
PRKCA	976.015	5.93257e-07	1.22338e-05	0.865057	-1.15599	150.9	174.439
METRNL	258.504	6.05497e-07	1.24674e-05	0.804233	-1.24342	38.4092	47.7588
LPAR1	139.219	6.08997e-07	1.25206e-05	0.726988	-1.37554	19.5351	26.8713
IMPAD1	794.032	6.17143e-07	1.2669e-05	1.18471	1.18471	143.528	121.15
GLO1	1825.39	6.27182e-07	1.28558e-05	0.867465	-1.15278	282.641	325.824
CILP2	9.74762	6.31506e-07	1.29251e-05	2.61289	2.61289	2.34987	0.899336
DOCK9	446.151	6.34075e-07	1.29583e-05	1.17069	1.17069	80.2057	68.5115
NEK6	164.4	6.4808e-07	1.32247e-05	0.767899	-1.30225	23.8027	30.9972
CLIC4	1426.19	6.49412e-07	1.32321e-05	1.15491	1.15491	254.786	220.611
ARHGEF28	125.058	6.54369e-07	1.33133e-05	1.33751	1.33751	23.8524	17.8335
GAPDH	17010	6.66966e-07	1.35494e-05	0.853948	-1.17103	2611.67	3058.35
SP140L	161.093	6.7016e-07	1.35941e-05	0.80143	-1.24777	23.8893	29.8083
C3AR1	20.7777	6.72605e-07	1.36235e-05	0.450346	-2.22051	2.15056	4.77535
GRASP	26.7101	6.76406e-07	1.36802e-05	1.87295	1.87295	5.80433	3.09902
RGL1	292.011	6.84541e-07	1.38243e-05	0.788917	-1.26756	42.9259	54.4112
QDPR	283.612	6.88821e-07	1.38902e-05	1.21927	1.21927	51.939	42.5982
SEPW1	303.761	6.99449e-07	1.40663e-05	1.2363	1.2363	55.9764	45.2773
AGAP7	8.84962	6.99611e-07	1.40663e-05	2.67768	2.67768	2.14777	0.802102
KCTD12	119.448	7.02549e-07	1.40998e-05	1.32291	1.32291	22.6755	17.1407
KTN1	2041.25	7.03396e-07	1.40998e-05	1.1606	1.1606	365.496	314.92
SRCRB4D	7.85644	7.0437e-07	1.40998e-05	3.4338	3.4338	2.02817	0.590648
PDK4	22.5963	7.08752e-07	1.41668e-05	1.94398	1.94398	4.97363	2.55847
CD276	799.231	7.1659e-07	1.43022e-05	0.843678	-1.18529	121.911	144.499
GPR89C	15.0305	7.17623e-07	1.43022e-05	2.14495	2.14495	3.41708	1.59308
TMEM109	663.195	7.25768e-07	1.44342e-05	0.856523	-1.16751	101.99	119.075
SOX4	450.962	7.26357e-07	1.44342e-05	0.847665	-1.17971	68.9636	81.3572
TENM4	11.3722	7.27901e-07	1.44439e-05	2.76717	2.76717	2.78447	1.00625
MIDN	318.876	7.30315e-07	1.44708e-05	0.834759	-1.19795	48.3596	57.9324
VIM	9248.32	7.40069e-07	1.46429e-05	0.864932	-1.15616	1429.75	1653.02
UBXN6	449.696	7.41243e-07	1.46449e-05	0.802038	-1.24682	66.7158	83.1828
GPR126	486.334	7.57925e-07	1.49507e-05	0.841514	-1.18833	74.0797	88.0315
MYH15	737.505	7.58905e-07	1.49507e-05	1.16613	1.16613	132.345	113.49
CAPN2	1904.65	7.72148e-07	1.51897e-05	0.866315	-1.15431	294.704	340.181
2021-09-05	19.1479	7.7937e-07	1.53097e-05	1.83058	1.83058	4.12774	2.25489
DNM1	126.459	7.96935e-07	1.56323e-05	1.32763	1.32763	24.0432	18.1099
HSPA2	106.165	8.12398e-07	1.59128e-05	0.762398	-1.31165	15.3087	20.0796
SYT11	533.044	8.18261e-07	1.60047e-05	0.860223	-1.16249	82.1651	95.5161
KANK4	32.0937	8.20354e-07	1.60227e-05	0.596501	-1.67644	3.99705	6.70083
TBX2	825.142	8.24321e-07	1.60772e-05	0.861716	-1.16048	127.309	147.739
KCNH2	81.4944	8.30364e-07	1.61545e-05	1.40435	1.40435	15.8666	11.2982
FXYD6	29.0635	8.30646e-07	1.61545e-05	1.70718	1.70718	6.10926	3.57857
PAQR8	101.92	8.35314e-07	1.62222e-05	1.38233	1.38233	19.7128	14.2605
P4HA1	619.406	8.39692e-07	1.62841e-05	0.803536	-1.2445	91.9888	114.48
SLC35G1	207.81	8.43278e-07	1.63304e-05	0.783432	-1.27643	30.4291	38.8408
IRF3	307.917	8.64364e-07	1.67151e-05	0.780376	-1.28143	44.9889	57.6502
SLC6A8	109.337	8.76849e-07	1.69246e-05	1.34695	1.34695	20.9168	15.529
TMEM65	393.724	8.77673e-07	1.69246e-05	1.22984	1.22984	72.3844	58.8568
PDCD4	563.617	8.82393e-07	1.69917e-05	1.23271	1.23271	103.727	84.1453
FMN1	452.568	9.05224e-07	1.74068e-05	0.784205	-1.27518	66.3052	84.5509
PDZD4	8.00517	9.12649e-07	1.7509e-05	3.06224	3.06224	2.01151	0.656877
NPC2	563.489	9.13099e-07	1.7509e-05	0.843203	-1.18595	85.9257	101.904
HS3ST1	36.3196	9.15529e-07	1.7531e-05	0.616796	-1.62128	4.61856	7.48798
FAR2	452.685	9.18897e-07	1.75709e-05	0.828622	-1.20682	68.3766	82.5184
TIPARP	455.028	9.20627e-07	1.75793e-05	0.837008	-1.19473	69.1091	82.5669
MAB21L2	1666.69	9.37958e-07	1.78853e-05	0.862846	-1.15895	257.33	298.233
MLF1	147.443	9.43234e-07	1.79608e-05	1.26647	1.26647	27.4629	21.6846
KBTBD4	147.547	9.53971e-07	1.81395e-05	1.25735	1.25735	27.3948	21.7877
IL33	10.0212	9.56106e-07	1.81395e-05	0.374082	-2.67321	0.909396	2.43101
NCALD	94.0922	9.56595e-07	1.81395e-05	0.741414	-1.34877	13.3534	18.0107
DMTN	12.8895	9.60664e-07	1.81914e-05	2.15431	2.15431	2.93439	1.3621
KLHDC8B	146.622	9.8026e-07	1.85368e-05	1.2985	1.2985	27.6105	21.2634
TOMM34	380.265	9.91125e-07	1.87164e-05	0.845049	-1.18336	58.055	68.7001
SDCCAG8	281.996	9.98892e-07	1.8837e-05	0.830329	-1.20434	42.6425	51.3562
CSRP1	1844.36	1.01946e-06	1.91984e-05	0.877569	-1.13951	287.349	327.438
NUAK1	109.118	1.02893e-06	1.93502e-05	1.35027	1.35027	20.8967	15.4759
USP13	360.057	1.06155e-06	1.99121e-05	0.829235	-1.20593	54.4074	65.6115
RNFT2	187.144	1.06173e-06	1.99121e-05	1.24667	1.24667	34.6153	27.7662
ZBTB8B	16.3177	1.07398e-06	2.01143e-05	2.1899	2.1899	3.7341	1.70514
KCTD16	55.9304	1.13004e-06	2.11352e-05	1.56967	1.56967	11.3883	7.25519
GALNT6	294.564	1.15076e-06	2.14934e-05	0.829388	-1.20571	44.5155	53.6727
ZBED6CL	28.0372	1.15503e-06	2.15438e-05	0.57756	-1.73142	3.42157	5.92418
PCK2	85.1339	1.16663e-06	2.17305e-05	1.36247	1.36247	16.3659	12.012
E2F7	182.423	1.19896e-06	2.23023e-05	0.812025	-1.23149	27.2498	33.5578
SIPA1L2	291.963	1.20431e-06	2.23518e-05	0.832547	-1.20113	44.214	53.1069
TAPBP	602.902	1.20489e-06	2.23518e-05	1.15056	1.15056	107.518	93.4489
APH1B	98.6987	1.20786e-06	2.23765e-05	1.39532	1.39532	19.1646	13.7349
EEA1	291.865	1.21479e-06	2.24745e-05	0.833461	-1.19982	44.2257	53.0627
MSH2	436.967	1.23938e-06	2.28984e-05	1.16939	1.16939	78.5144	67.1413
GNAI1	443.56	1.31521e-06	2.42666e-05	0.850458	-1.17584	67.9524	79.9009
IL11RA	137.286	1.3267e-06	2.44457e-05	1.29478	1.29478	25.8201	19.9417
RB1	260.819	1.33379e-06	2.45433e-05	1.20372	1.20372	47.4884	39.4513
ID4	55.6487	1.3401e-06	2.46262e-05	1.40539	1.40539	10.8379	7.71167
MTMR11	55.095	1.34887e-06	2.4727e-05	0.687769	-1.45398	7.48377	10.8812
CTSL	419.846	1.34921e-06	2.4727e-05	0.842392	-1.1871	63.9883	75.9602
FGGY	35.3912	1.35372e-06	2.47766e-05	1.55123	1.55123	7.173	4.62406
XIST	140.994	1.35759e-06	2.48141e-05	0.77172	-1.29581	20.4713	26.5268
IFI6	82.3295	1.39406e-06	2.54468e-05	1.34968	1.34968	15.7636	11.6795
ETS1	268.976	1.40492e-06	2.56108e-05	1.20072	1.20072	48.9179	40.7406
HAND2-AS1	173.583	1.42784e-06	2.59665e-05	1.28285	1.28285	32.515	25.3459
ELL2	578.672	1.42823e-06	2.59665e-05	0.857514	-1.16616	89.0472	103.843
PFKM	709.771	1.44635e-06	2.62398e-05	1.14725	1.14725	126.407	110.183
LANCL3	63.6721	1.44711e-06	2.62398e-05	0.667768	-1.49753	8.49802	12.726
GABRQ	17.0966	1.45886e-06	2.64179e-05	2.04977	2.04977	3.83025	1.86862
ABCA7	125.554	1.46606e-06	2.65133e-05	1.32178	1.32178	23.8259	18.0256
PPFIBP2	15.7832	1.47562e-06	2.66471e-05	1.94232	1.94232	3.473	1.78807
COL16A1	25.5036	1.47736e-06	2.66471e-05	1.73294	1.73294	5.39056	3.11064
MAN2A1	499.386	1.48781e-06	2.6779e-05	0.842764	-1.18657	76.1292	90.3328
TMSB4X	2378.16	1.48859e-06	2.6779e-05	0.837566	-1.19394	361.323	431.396
PRTFDC1	173.349	1.51931e-06	2.72957e-05	1.24681	1.24681	32.0652	25.7178
PLD3	781.235	1.52313e-06	2.73284e-05	0.857178	-1.16662	120.193	140.219
SCOC	137.369	1.52775e-06	2.73753e-05	1.33282	1.33282	26.1613	19.6285
SRPX	233.618	1.53372e-06	2.74463e-05	0.816536	-1.22469	35.0039	42.8688
CDC42EP3	587.429	1.54631e-06	2.76354e-05	0.84251	-1.18693	89.5364	106.273
TMEFF1	64.939	1.5513e-06	2.76621e-05	1.47215	1.47215	12.8903	8.75607
IFT122	109.522	1.55185e-06	2.76621e-05	1.30975	1.30975	20.7015	15.8057
MYO18A	147.768	1.56144e-06	2.77827e-05	1.26206	1.26206	27.4811	21.7748
TBC1D9	193.223	1.56268e-06	2.77827e-05	1.22774	1.22774	35.4961	28.9117
ZBTB22	108.379	1.57458e-06	2.79581e-05	0.769697	-1.29921	15.7125	20.4138
CTIF	169.627	1.59102e-06	2.82132e-05	1.2933	1.2933	31.8869	24.6555
KY	12.0043	1.60738e-06	2.84495e-05	2.58542	2.58542	2.8854	1.11603
FRMD8	188.319	1.60892e-06	2.84495e-05	1.24806	1.24806	34.8498	27.9232
KIAA1715	209.121	1.61058e-06	2.84495e-05	1.21049	1.21049	38.1725	31.5347
CUL1	737.441	1.61485e-06	2.8488e-05	0.866696	-1.15381	114.13	131.684
SFMBT2	93.2798	1.61977e-06	2.85381e-05	0.725974	-1.37746	13.0784	18.0149
DST	1645.97	1.63542e-06	2.87767e-05	0.822573	-1.2157	247.622	301.034
EFNB3	50.7972	1.64958e-06	2.89687e-05	1.53965	1.53965	10.2652	6.66723
MAP4K4	1217.27	1.65057e-06	2.89687e-05	0.8523	-1.1733	186.701	219.056
APOL6	128.83	1.67605e-06	2.93781e-05	0.762116	-1.31214	18.5729	24.3702
ALPK1	72.1891	1.68573e-06	2.95099e-05	0.714016	-1.40053	10.0241	14.039
TGIF2	347.201	1.6882e-06	2.95155e-05	1.18086	1.18086	62.6657	53.068
ZNF385D	31.1675	1.69236e-06	2.95487e-05	0.635441	-1.57371	4.03665	6.35251
HMHA1	44.0623	1.69442e-06	2.95487e-05	1.84891	1.84891	9.53197	5.15545
TES	656.384	1.71253e-06	2.98264e-05	0.858449	-1.16489	101.065	117.73
FADS3	176.637	1.71671e-06	2.98612e-05	1.32242	1.32242	33.5266	25.3525
THADA	383.3	1.76507e-06	3.06633e-05	1.17174	1.17174	68.9352	58.8315
RBM24	42.8038	1.78433e-06	3.09586e-05	0.68151	-1.46733	5.78274	8.48518
C8orf4	24.9728	1.78874e-06	3.09861e-05	0.600545	-1.66515	3.12337	5.20089
TFEB	29.405	1.79045e-06	3.09861e-05	1.6117	1.6117	6.0487	3.75299
PRKCD	31.715	1.84747e-06	3.19325e-05	1.55477	1.55477	6.43366	4.13802
DUSP1	101.194	1.85496e-06	3.19815e-05	1.29462	1.29462	19.0312	14.7002
FAM195B	298.39	1.85498e-06	3.19815e-05	0.803978	-1.24382	44.3277	55.1355
MCL1	2670.93	1.86873e-06	3.21779e-05	0.884246	-1.13091	417.807	472.501
ABCD3	372.882	1.87196e-06	3.2193e-05	1.17219	1.17219	67.0733	57.2206
ILK	691.707	1.8887e-06	3.244e-05	1.14243	1.14243	122.948	107.621
C8orf33	447.652	1.89212e-06	3.2458e-05	1.16324	1.16324	80.2386	68.9787
MCM3	1188	1.91476e-06	3.28053e-05	1.13045	1.13045	210.123	185.876
NEDD4L	270.006	1.93108e-06	3.30392e-05	1.18451	1.18451	48.8019	41.1999
LAMA5	344.67	1.93536e-06	3.30392e-05	0.789356	-1.26686	50.6826	64.2075
SH3GL1	668.54	1.93567e-06	3.30392e-05	0.872944	-1.14555	103.865	118.982
MYO5A	96.7586	1.94237e-06	3.31124e-05	0.755913	-1.3229	13.8847	18.3681
H3F3A	782.041	1.95921e-06	3.33578e-05	1.16725	1.16725	140.399	120.282
KLHL42	211.312	1.98932e-06	3.38284e-05	1.20903	1.20903	38.5512	31.8862
ACER3	98.914	2.00754e-06	3.40958e-05	0.748467	-1.33606	14.114	18.8573
STARD10	15.3516	2.01964e-06	3.42343e-05	1.92365	1.92365	3.36692	1.75028
TLR7	8.16251	2.0207e-06	3.42343e-05	2.5725	2.5725	1.95923	0.761605
PGAP2	63.1975	2.04402e-06	3.45777e-05	1.39757	1.39757	12.2795	8.78633
PPP1R3B	102.871	2.04821e-06	3.45777e-05	0.772239	-1.29494	14.9417	19.3485
FBXL4	271.881	2.04856e-06	3.45777e-05	1.18541	1.18541	49.1579	41.4691
SEMA3D	570.391	2.0621e-06	3.47632e-05	0.847801	-1.17952	87.2349	102.895
VAPA	1173.98	2.06695e-06	3.48022e-05	0.877634	-1.13943	182.912	208.415
SOCS2	374.862	2.08044e-06	3.49862e-05	0.856514	-1.16752	57.6482	67.3057
HIST2H2BF	1832.22	2.10796e-06	3.54054e-05	0.824054	-1.21351	275.915	334.826
PRKCH	9.65503	2.11785e-06	3.55279e-05	0.456832	-2.18899	1.00921	2.20914
SLC12A2	159.289	2.13489e-06	3.57699e-05	1.24771	1.24771	29.4739	23.6224
GYG2	121.159	2.14111e-06	3.58302e-05	1.29031	1.29031	22.7528	17.6336
EFEMP1	220.053	2.17569e-06	3.63643e-05	0.801617	-1.24748	32.6371	40.7141
ABCD2	112.092	2.21462e-06	3.6944e-05	0.761319	-1.31351	16.1504	21.2137
COL25A1	55.4826	2.21577e-06	3.6944e-05	1.39265	1.39265	10.7646	7.72959
MFGE8	199.219	2.22667e-06	3.70805e-05	1.27594	1.27594	37.2289	29.1776
CEP41	185.691	2.2348e-06	3.71705e-05	0.821152	-1.2178	27.9092	33.9878
SEMA3A	708.723	2.2474e-06	3.72908e-05	0.852976	-1.17237	108.748	127.493
ACTN1	1425.95	2.24748e-06	3.72908e-05	1.14158	1.14158	253.369	221.946
CLPB	201.087	2.30858e-06	3.82581e-05	1.21593	1.21593	36.7803	30.2486
PPP1CB	1596.99	2.31869e-06	3.8379e-05	1.17606	1.17606	287.7	244.63
CD83	70.8034	2.33978e-06	3.86504e-05	1.43324	1.43324	13.9017	9.69946
PRAP1	8.90638	2.34074e-06	3.86504e-05	2.88544	2.88544	2.20471	0.764082
RUNX2	38.7877	2.35955e-06	3.89141e-05	0.67191	-1.4883	5.19602	7.73322
NALCN	50.8387	2.38325e-06	3.92576e-05	0.667409	-1.49833	6.78302	10.1632
HIST1H2AL	199.943	2.4041e-06	3.95534e-05	0.790829	-1.2645	29.4315	37.216
AC007743.1	50.2673	2.44173e-06	4.01242e-05	0.680403	-1.46972	6.78448	9.97127
MGP	64.836	2.45071e-06	4.02234e-05	0.724155	-1.38092	9.07716	12.5348
CTSB	762.547	2.47933e-06	4.06443e-05	1.14522	1.14522	135.695	118.488
PLXNA1	452.41	2.48803e-06	4.07381e-05	1.17328	1.17328	81.4134	69.3898
TLR4	7.84171	2.49105e-06	4.07389e-05	0.361712	-2.76463	0.694332	1.91957
HTRA1	219.386	2.50334e-06	4.08909e-05	1.19633	1.19633	39.8328	33.296
NPAS3	18.4727	2.52773e-06	4.12401e-05	0.547158	-1.82763	2.17764	3.97992
FAM84B	599.33	2.587e-06	4.21567e-05	0.872948	-1.14554	93.1123	106.664
ICA1L	23.5826	2.61001e-06	4.2481e-05	1.66852	1.66852	4.91508	2.94577
HES6	64.3953	2.61592e-06	4.25266e-05	1.3652	1.3652	12.3897	9.07538
SCARB2	828.003	2.62262e-06	4.25848e-05	1.14087	1.14087	147.081	128.92
MAPK11	19.5652	2.64485e-06	4.28948e-05	1.7978	1.7978	4.19071	2.33102
FAM115A	740.858	2.66466e-06	4.31458e-05	1.15039	1.15039	132.112	114.841
GATA3	71.8329	2.66663e-06	4.31458e-05	0.716655	-1.39537	9.99607	13.9482
TM4SF1	667.457	2.68061e-06	4.32741e-05	0.83863	-1.19242	101.479	121.006
IMPDH1	378.544	2.68089e-06	4.32741e-05	1.16083	1.16083	67.7864	58.3947
CIB2	42.958	2.6992e-06	4.35183e-05	1.51116	1.51116	8.61705	5.70229
NKX6-1	25.6985	2.73381e-06	4.40242e-05	1.61117	1.61117	5.28558	3.28059
SYTL2	41.6211	2.74128e-06	4.40928e-05	0.683601	-1.46284	5.63321	8.24049
BEX2	9.32262	2.8212e-06	4.53249e-05	2.27709	2.27709	2.15928	0.948263
DHRS1	106.421	2.86222e-06	4.59299e-05	1.31087	1.31087	20.1229	15.3508
NPAS2	102.04	2.89819e-06	4.64526e-05	1.2706	1.2706	19.0335	14.9799
MYPN	200.68	2.92221e-06	4.67828e-05	0.808456	-1.23693	29.9041	36.9892
GEM	273.631	2.92879e-06	4.68333e-05	0.824021	-1.21356	41.2052	50.0051
WDR76	326.608	2.9511e-06	4.70961e-05	1.18195	1.18195	58.9739	49.8956
PRTG	239.942	2.95212e-06	4.70961e-05	0.844265	-1.18446	36.6135	43.3673
FDFT1	1209.62	2.98673e-06	4.75928e-05	0.884181	-1.13099	189.21	213.995
ADAMTSL4	21.1678	3.07248e-06	4.89022e-05	1.77946	1.77946	4.51733	2.5386
PHOX2B	726.922	3.11317e-06	4.94921e-05	1.15396	1.15396	129.813	112.494
CLIP1	558.674	3.14323e-06	4.98839e-05	0.860442	-1.16219	86.1277	100.097
JADE2	396.302	3.14511e-06	4.98839e-05	0.854654	-1.17006	60.8741	71.2266
CTSV	22.7067	3.16352e-06	5.01178e-05	1.90823	1.90823	4.96632	2.60258
TAGLN	42.2434	3.19676e-06	5.05858e-05	1.65786	1.65786	8.7832	5.29791
VAT1L	1150.17	3.22629e-06	5.09941e-05	0.880944	-1.13515	179.562	203.829
INO80C	77.7261	3.24251e-06	5.11556e-05	1.33426	1.33426	14.8094	11.0993
TTC33	151.056	3.244e-06	5.11556e-05	1.22318	1.22318	27.7033	22.6485
RDH10	178.728	3.28497e-06	5.1742e-05	1.2783	1.2783	33.4268	26.1494
ZNF629	159.509	3.29009e-06	5.1763e-05	1.27196	1.27196	29.7672	23.4026
DUSP9	50.077	3.29428e-06	5.17694e-05	1.39516	1.39516	9.72314	6.96919
FLNB	2254.71	3.30974e-06	5.19526e-05	0.849924	-1.17658	345.3	406.272
SEMA3B	23.2235	3.32152e-06	5.20487e-05	1.90631	1.90631	5.07758	2.66357
CREBBP	158.993	3.32347e-06	5.20487e-05	0.790464	-1.26508	23.3977	29.6
UNG	387.692	3.3297e-06	5.20865e-05	1.16539	1.16539	69.5507	59.6801
BSCL2	197.698	3.33616e-06	5.2128e-05	1.29803	1.29803	37.2229	28.6764
BCR	276.47	3.36944e-06	5.2575e-05	1.20777	1.20777	50.4146	41.742
C1R	76.4444	3.37246e-06	5.2575e-05	0.725669	-1.37804	10.7153	14.7661
FGF14	69.4776	3.41852e-06	5.32324e-05	0.738123	-1.35479	9.83495	13.3243
ETV4	562.565	3.43681e-06	5.33979e-05	0.860407	-1.16224	86.7256	100.796
RP11-116O11.1	56.2448	3.43696e-06	5.33979e-05	0.71257	-1.40337	7.80081	10.9474
PJA2	1080.53	3.4918e-06	5.41883e-05	0.884809	-1.13019	169.081	191.094
KAZALD1	170.927	3.51311e-06	5.44572e-05	0.791864	-1.26284	25.1787	31.7968
MRAS	10.3064	3.51785e-06	5.44689e-05	2.21008	2.21008	2.36525	1.07021
ZNF114	60.3511	3.52326e-06	5.44909e-05	0.704888	-1.41866	8.31741	11.7996
RPL34	1187.79	3.53815e-06	5.4518e-05	1.14592	1.14592	211.427	184.504
VMP1	783.7	3.5399e-06	5.4518e-05	0.88061	-1.13558	122.325	138.909
ADC	14.0187	3.54114e-06	5.4518e-05	1.92769	1.92769	3.0768	1.59611
MIA3	614.479	3.54277e-06	5.4518e-05	1.15437	1.15437	109.751	95.0749
IGF2	12.3745	3.54495e-06	5.4518e-05	1.96736	1.96736	2.73477	1.39007
MBNL1	816.879	3.55787e-06	5.46554e-05	0.868024	-1.15204	126.528	145.765
ARHGEF6	96.7021	3.56266e-06	5.46674e-05	0.777885	-1.28554	14.1035	18.1305
TOR4A	145.195	3.58961e-06	5.50192e-05	0.804802	-1.24254	21.582	26.8165
RMDN1	242.336	3.60013e-06	5.51186e-05	1.18094	1.18094	43.7402	37.0384
RCAN3	83.0134	3.61577e-06	5.52962e-05	1.32187	1.32187	15.7535	11.9176
HSPA1B	2501.91	3.65752e-06	5.58722e-05	0.86807	-1.15198	387.536	446.434
ABL1	573.936	3.6693e-06	5.59895e-05	0.869255	-1.15041	88.9653	102.347
OMA1	99.847	3.67872e-06	5.60255e-05	1.29577	1.29577	18.7851	14.4972
BAG2	527.478	3.67985e-06	5.60255e-05	0.865698	-1.15514	81.5846	94.2413
PGRMC2	183.781	3.76287e-06	5.71887e-05	1.23015	1.23015	33.7912	27.4692
WDR91	81.0713	3.76462e-06	5.71887e-05	1.31747	1.31747	15.3629	11.6609
ACTR3C	21.9707	3.81658e-06	5.79137e-05	0.593608	-1.68461	2.72798	4.59559
LINC01116	238.15	3.98405e-06	6.03555e-05	0.823289	-1.21464	35.8447	43.5385
SCD	1989.94	3.98632e-06	6.03555e-05	0.890092	-1.12348	312.371	350.943
RP11-20I23.1	8.15877	4.07016e-06	6.15567e-05	2.48258	2.48258	1.93868	0.780912
IRF2BPL	355.109	4.14244e-06	6.25806e-05	0.855682	-1.16866	54.5819	63.7876
EBF4	34.8457	4.17924e-06	6.30669e-05	1.54416	1.54416	7.04979	4.56544
CASP4	104.275	4.22728e-06	6.37215e-05	0.729751	-1.37033	14.6639	20.0944
DNER	26.9138	4.23548e-06	6.37747e-05	0.55442	-1.80369	3.19981	5.77145
TCF7	12.5409	4.27023e-06	6.42273e-05	2.04776	2.04776	2.80871	1.3716
TMEM173	12.1792	4.31473e-06	6.48252e-05	0.475803	-2.10171	1.30887	2.75086
HIF3A	72.6236	4.32081e-06	6.48454e-05	1.35601	1.35601	13.9329	10.275
PLCD3	169.445	4.37111e-06	6.55284e-05	1.22413	1.22413	31.0867	25.3948
ZNF84	455.265	4.39745e-06	6.5851e-05	1.15358	1.15358	81.2887	70.4662
PAN2	189.611	4.40492e-06	6.58907e-05	1.2817	1.2817	35.5034	27.7002
RAB4A	165.189	4.45846e-06	6.66187e-05	1.21868	1.21868	30.245	24.818
CD59	752.73	4.47499e-06	6.67926e-05	0.875371	-1.14237	117.118	133.792
DAB2IP	126.717	4.4978e-06	6.70598e-05	1.26165	1.26165	23.5628	18.6762
TMEM120A	76.0639	4.51252e-06	6.72061e-05	1.30893	1.30893	14.3735	10.9811
FRAS1	173.685	4.52366e-06	6.72986e-05	1.2857	1.2857	32.5658	25.3293
TUFT1	131.33	4.54311e-06	6.75145e-05	1.27223	1.27223	24.5107	19.2659
SNRNP35	98.1727	4.55281e-06	6.75253e-05	1.2919	1.2919	18.446	14.2782
ARHGAP31	239.546	4.55371e-06	6.75253e-05	1.21198	1.21198	43.7503	36.0982
RAP1GAP2	93.4299	4.61651e-06	6.83547e-05	1.28815	1.28815	17.5326	13.6107
BAG1	146.681	4.61964e-06	6.83547e-05	1.23727	1.23727	27.0395	21.8541
STMN3	469.049	4.72932e-06	6.9902e-05	1.17092	1.17092	84.3298	72.02
ACSF2	144.132	4.77657e-06	7.0524e-05	1.2546	1.2546	26.7346	21.3092
DEPDC7	121.452	4.78602e-06	7.05299e-05	0.786417	-1.27159	17.8218	22.6621
IFI44L	106.694	4.78728e-06	7.05299e-05	0.714596	-1.39939	14.8223	20.7422
SNORA68	25.3178	4.80854e-06	7.07668e-05	1.68438	1.68438	5.29542	3.14384
EFR3B	162.174	4.83487e-06	7.10777e-05	1.2327	1.2327	29.846	24.2118
SEMA6D	29.8595	4.84101e-06	7.10917e-05	1.55998	1.55998	6.06517	3.88799
CLMP	174.58	4.85719e-06	7.12527e-05	0.817551	-1.22317	26.1759	32.0174
RP11-397A16.2	57.6557	4.9574e-06	7.26448e-05	0.739878	-1.35157	8.17264	11.0459
CASP8	318.233	4.98597e-06	7.29851e-05	0.856615	-1.16739	48.9427	57.135
DGKA	27.6463	5.05778e-06	7.39572e-05	1.59418	1.59418	5.66309	3.55235
ATP6V1A	785.634	5.10033e-06	7.44998e-05	1.16037	1.16037	140.659	121.219
IRF9	100.802	5.12505e-06	7.47809e-05	0.755731	-1.32322	14.463	19.1378
LINC00189	45.5982	5.14385e-06	7.49752e-05	0.697135	-1.43444	6.24349	8.95592
FAM196B	219.858	5.23785e-06	7.61405e-05	0.806381	-1.24011	32.7154	40.5707
SNORA63	156.151	5.24049e-06	7.61405e-05	1.37277	1.37277	30.1138	21.9366
TMEM237	1366.03	5.24051e-06	7.61405e-05	1.12874	1.12874	241.442	213.903
GNPNAT1	878.816	5.25257e-06	7.62348e-05	1.14773	1.14773	156.544	136.395
RP11-334E6.12	15.7205	5.38475e-06	7.80702e-05	2.7625	2.7625	3.84742	1.39273
RP11-316I3.2	9.94089	5.39627e-06	7.81545e-05	0.456766	-2.1893	1.03898	2.27465
PLCL1	200.982	5.40656e-06	7.82207e-05	0.791098	-1.26407	29.5901	37.4038
PRKCI	692.83	5.41933e-06	7.83225e-05	1.13579	1.13579	122.813	108.13
SMARCA1	388.442	5.4343e-06	7.84559e-05	1.20246	1.20246	70.6918	58.789
VAV2	376.967	5.54812e-06	8.00146e-05	1.1767	1.1767	67.928	57.7278
RNF144A-AS1	37.9415	5.55963e-06	8.00962e-05	0.673205	-1.48543	5.08852	7.55865
CENPU	258.59	5.61132e-06	8.07557e-05	1.17885	1.17885	46.636	39.5605
APCDD1L	11.1434	5.75665e-06	8.27601e-05	2.00966	2.00966	2.48028	1.23418
DENND5B	314.136	5.7691e-06	8.2852e-05	0.848302	-1.17882	48.0589	56.653
CITED2	83.715	5.81789e-06	8.34651e-05	0.765194	-1.30686	12.0965	15.8085
CUL2	404.875	5.88405e-06	8.43257e-05	0.873138	-1.14529	62.9091	72.0494
CREM	128.588	5.96522e-06	8.53994e-05	0.792655	-1.26158	18.9525	23.9102
ABCA3	117.248	6.05515e-06	8.65962e-05	1.24865	1.24865	21.7022	17.3806
RP4-734G22.3	7.5066	6.06172e-06	8.65996e-05	2.52164	2.52164	1.79168	0.710522
NUDT4	756.87	6.13926e-06	8.76159e-05	0.875019	-1.14283	117.737	134.553
MFSD2A	55.3432	6.20814e-06	8.85064e-05	1.39111	1.39111	10.7326	7.71515
CRABP2	2644.92	6.24929e-06	8.90003e-05	0.872118	-1.14663	410.709	470.933
HIPK2	235.054	6.35348e-06	9.039e-05	0.832587	-1.20108	35.5969	42.7546
CRLS1	357.933	6.4334e-06	9.1373e-05	1.15224	1.15224	63.8753	55.4358
EML4	1597.12	6.43594e-06	9.1373e-05	0.88976	-1.1239	250.658	281.714
RETSAT	238.769	6.53411e-06	9.26705e-05	1.17294	1.17294	42.9622	36.6277
TMSB10	7915.87	6.54998e-06	9.27993e-05	0.875368	-1.14238	1231.63	1406.99
BTN3A3	63.2317	6.66838e-06	9.43789e-05	0.716214	-1.39623	8.79599	12.2812
KCNJ11	10.5692	6.69606e-06	9.46727e-05	2.26372	2.26372	2.4436	1.07946
LGMN	305.587	6.72115e-06	9.49292e-05	1.1683	1.1683	54.8843	46.9781
NIPAL3	124.747	6.74197e-06	9.5125e-05	1.32648	1.32648	23.7087	17.8735
ARHGAP24	39.0823	6.82552e-06	9.61644e-05	0.696477	-1.4358	5.34832	7.6791
TRIM69	127.551	6.8297e-06	9.61644e-05	0.791404	-1.26358	18.7831	23.7339
COL4A5	526.346	6.8537e-06	9.64031e-05	0.876275	-1.14119	81.9397	93.5091
IQGAP2	19.0223	6.98531e-06	9.81533e-05	0.606296	-1.64936	2.39332	3.94745
CDON	42.3369	7.02484e-06	9.86074e-05	1.54817	1.54817	8.57409	5.5382
CERS1	10.778	7.03889e-06	9.87032e-05	2.12623	2.12623	2.44346	1.1492
NPEPL1	109.379	7.13249e-06	9.99134e-05	0.802106	-1.24672	16.228	20.2318
BEX1	289.356	7.32993e-06	0.000102574	0.842082	-1.18753	44.0917	52.3603
RAP1B	405.9	7.75139e-06	0.000108339	0.87495	-1.14292	63.138	72.1619
PELI1	299.57	7.76074e-06	0.000108339	0.844807	-1.1837	45.7281	54.1285
NOL3	72.9647	7.7657e-06	0.000108339	0.750208	-1.33296	10.4252	13.8964
SYT4	1546.82	7.86188e-06	0.000109499	0.885439	-1.12938	242.138	273.467
BGN	113.037	7.86485e-06	0.000109499	1.26244	1.26244	21.0248	16.6541
EFNA1	18.6583	7.9018e-06	0.000109902	1.75087	1.75087	3.95853	2.26089
PRCP	251.309	7.92231e-06	0.000110075	0.849296	-1.17745	38.4715	45.2982
ABCC4	653.949	7.93277e-06	0.000110108	1.1358	1.1358	115.922	102.061
CNTFR	51.0595	7.94321e-06	0.000110142	1.47121	1.47121	10.1326	6.88723
SOGA2	287.562	7.97187e-06	0.000110289	0.85334	-1.17187	44.1343	51.7196
DDAH1	724.218	7.972e-06	0.000110289	1.13327	1.13327	128.244	113.162
ALG10	59.9394	7.97805e-06	0.000110289	1.35146	1.35146	11.483	8.49678
PTCHD3P1	94.2193	7.98747e-06	0.000110308	1.27832	1.27832	17.6215	13.7849
NTPCR	486.395	8.01288e-06	0.000110547	0.871856	-1.14698	75.5162	86.6155
FGFR1	437.411	8.0404e-06	0.000110815	1.14781	1.14781	77.919	67.8848
OPTN	252.18	8.07948e-06	0.000111241	1.17138	1.17138	45.3472	38.7128
PLAC1	10.7161	8.21385e-06	0.000112978	1.97958	1.97958	2.37319	1.19884
STRIP2	99.0964	8.30075e-06	0.000114058	0.786387	-1.27164	14.5411	18.491
FBLN1	11.6826	8.40989e-06	0.0001154	1.91823	1.91823	2.55975	1.33443
MLKL	103.467	8.41748e-06	0.0001154	0.774689	-1.29084	15.0551	19.4338
COBLL1	156.898	8.42373e-06	0.0001154	0.813068	-1.22991	23.4536	28.8458
PDE11A	30.0327	8.50846e-06	0.000116444	1.53337	1.53337	6.05928	3.95161
GAB2	210.995	8.76974e-06	0.0001199	1.18134	1.18134	38.0894	32.2424
ZCCHC24	396.088	8.78912e-06	0.000120045	0.874294	-1.14378	61.5872	70.4422
SPPL2A	179.909	8.80207e-06	0.000120102	1.20924	1.20924	32.8247	27.1448
SLC10A4	117.729	8.85062e-06	0.000120644	1.25368	1.25368	21.8301	17.4129
ELOVL4	108.603	8.86178e-06	0.000120676	1.24518	1.24518	20.0772	16.124
SRXN1	246.393	8.96451e-06	0.000121953	0.842805	-1.18651	37.5625	44.5684
CLMN	20.0476	9.08208e-06	0.00012343	1.65762	1.65762	4.16805	2.51448
FAM167A	33.2004	9.1082e-06	0.000123637	1.57576	1.57576	6.77028	4.29652
CNTN3	21.2986	9.11539e-06	0.000123637	0.55931	-1.78792	2.54654	4.55301
SPTB	19.8741	9.15478e-06	0.000124048	1.76023	1.76023	4.22464	2.40005
CCNJL	80.0586	9.21343e-06	0.000124719	1.34583	1.34583	15.3102	11.376
HOXD10	42.6097	9.2449e-06	0.000125021	0.705413	-1.41761	5.87491	8.32833
FKBP5	73.2864	9.30519e-06	0.000125683	1.3769	1.3769	14.1512	10.2776
CDKN1A	120.344	9.31225e-06	0.000125683	1.25792	1.25792	22.3486	17.7663
UBE2H	663.902	9.42827e-06	0.000127052	0.86085	-1.16164	102.376	118.924
PDK2	72.1199	9.43773e-06	0.000127052	1.37749	1.37749	13.9285	10.1115
SNORA71A	34.3733	9.44155e-06	0.000127052	1.57389	1.57389	7.00623	4.45155
CCDC132	177.916	9.47257e-06	0.000127344	1.2096	1.2096	32.4654	26.8399
DDX54	779.925	9.51707e-06	0.000127817	0.890629	-1.1228	122.468	137.507
MICALCL	14.507	9.71975e-06	0.000130411	0.560657	-1.78362	1.73718	3.09848
CORO1A	20.4524	9.80946e-06	0.000131485	1.76972	1.76972	4.35603	2.46143
SLC44A2	273.862	9.82026e-06	0.000131501	1.22082	1.22082	50.182	41.1053
NBAS	426.284	9.92476e-06	0.000132658	1.13881	1.13881	75.6582	66.4363
TBC1D1	369.714	9.92604e-06	0.000132658	1.15013	1.15013	65.9214	57.3165
HIST1H3I	231.605	9.95352e-06	0.000132895	0.846179	-1.18178	35.3846	41.817
AGTPBP1	241.782	1.005e-05	0.000134037	1.1952	1.1952	43.8802	36.7137
GPX3	8.54572	1.00587e-05	0.000134037	2.12083	2.12083	1.93581	0.912762
IRGQ	288.788	1.01718e-05	0.000135412	1.1711	1.1711	51.9246	44.3381
ZFP62	180.343	1.01947e-05	0.000135585	1.23892	1.23892	33.2646	26.8497
ST3GAL4	81.4853	1.02882e-05	0.000136696	0.784752	-1.27429	11.943	15.2188
KCND2	221.594	1.0327e-05	0.000137079	0.826405	-1.21006	33.422	40.4427
RABL5	151.219	1.04629e-05	0.000138748	1.2324	1.2324	27.8269	22.5795
NEAT1	1242.28	1.04942e-05	0.000139028	0.824143	-1.21338	187.087	227.007
ZNF365	67.066	1.05212e-05	0.000139136	0.745825	-1.3408	9.55031	12.805
PCYT2	435.57	1.05227e-05	0.000139136	1.16053	1.16053	77.9888	67.2013
GAREM	15.2644	1.05421e-05	0.000139258	0.570445	-1.75302	1.84821	3.23994
CD248	59.0374	1.05731e-05	0.000139532	1.34167	1.34167	11.2752	8.4039
INPP5F	239.675	1.05854e-05	0.00013956	1.169	1.169	43.0583	36.8333
MOAP1	250.765	1.06013e-05	0.000139635	1.18231	1.18231	45.2858	38.3027
ARRDC3	466.338	1.07871e-05	0.000141945	0.877576	-1.1395	72.6553	82.7908
MYL12A	1257.85	1.08285e-05	0.000142354	1.13069	1.13069	222.501	196.783
RP11-124O11.1	36.2882	1.08414e-05	0.000142386	0.703188	-1.4221	4.99405	7.10201
ABCB10	291.574	1.09262e-05	0.000143362	1.15703	1.15703	52.1334	45.0581
SLC4A8	75.3144	1.09788e-05	0.000143914	0.729947	-1.36996	10.5929	14.5119
MTHFR	146.761	1.10979e-05	0.0001453	1.2223	1.2223	26.907	22.0133
C16orf45	259.323	1.11058e-05	0.0001453	0.842071	-1.18755	39.5151	46.9261
TSPAN14	293.854	1.11371e-05	0.000145549	1.21062	1.21062	53.6419	44.3094
MRPL35	324.591	1.11461e-05	0.000145549	0.846836	-1.18087	49.6119	58.5851
MPP2	94.528	1.11847e-05	0.000145913	1.33944	1.33944	18.0406	13.4687
F2R	342.498	1.12264e-05	0.000146182	0.871771	-1.14709	53.1724	60.9936
CBR3	23.521	1.12267e-05	0.000146182	0.634732	-1.57547	3.04424	4.7961
FNBP1L	451.108	1.13881e-05	0.000148143	1.1431	1.1431	80.205	70.1642
PLEKHG5	20.244	1.14047e-05	0.000148218	1.80806	1.80806	4.34491	2.40308
ITPK1	151.341	1.15831e-05	0.000150393	1.21593	1.21593	27.6814	22.7657
LTK	20.1269	1.16075e-05	0.000150442	1.63036	1.63036	4.15838	2.55059
PDLIM4	261.68	1.16088e-05	0.000150442	1.17991	1.17991	47.2128	40.014
HIBADH	264.909	1.17401e-05	0.000151999	1.16201	1.16201	47.46	40.8432
CAMK1D	72.5766	1.17939e-05	0.00015255	1.31908	1.31908	13.7604	10.4318
TXNRD2	125.589	1.19332e-05	0.000154206	1.25303	1.25303	23.2824	18.5808
S1PR5	7.34469	1.204e-05	0.00015544	2.71478	2.71478	1.78918	0.659051
ILVBL	246.444	1.20671e-05	0.000155643	1.16642	1.16642	44.2291	37.9188
REC8	903.409	1.2167e-05	0.000156784	0.88299	-1.13252	141.212	159.924
LMO1	14.5515	1.23655e-05	0.000159048	1.76464	1.76464	3.09602	1.75448
VWA1	7.09423	1.2366e-05	0.000159048	2.34783	2.34783	1.65839	0.706351
AC005280.1	57.8481	1.23891e-05	0.000159196	1.47887	1.47887	11.5039	7.77884
LTBP1	741.483	1.25083e-05	0.000160575	0.881129	-1.13491	115.771	131.39
KIF13B	329.284	1.25744e-05	0.000161273	0.858168	-1.16527	50.6918	59.0697
NBEA	327.279	1.25907e-05	0.000161281	0.842082	-1.18753	49.8704	59.2227
RP11-466P24.2	449.366	1.25986e-05	0.000161281	0.856316	-1.16779	69.0973	80.6914
RASGRP3	19.4074	1.27293e-05	0.000162802	1.71022	1.71022	4.0822	2.38695
AHNAK2	1330.45	1.27475e-05	0.000162882	1.21518	1.21518	243.282	200.203
IGFBP3	113.12	1.28079e-05	0.000163501	1.23215	1.23215	20.8142	16.8926
DYRK2	692.783	1.28277e-05	0.000163601	0.883813	-1.13146	108.342	122.585
RTN2	23.8747	1.28958e-05	0.000164316	1.56023	1.56023	4.84983	3.1084
PPP4R4	39.4942	1.29178e-05	0.000164443	1.43233	1.43233	7.75234	5.4124
DUSP16	286.959	1.30006e-05	0.000165343	0.861002	-1.16144	44.2543	51.3986
SLC48A1	60.9109	1.30551e-05	0.000165882	1.32645	1.32645	11.5763	8.72728
RP11-650L12.2	29.6107	1.33835e-05	0.000169898	1.5216	1.5216	5.95595	3.91428
FURIN	235.49	1.34972e-05	0.000171182	0.828653	-1.20678	35.5707	42.9259
CNN3	1554.6	1.35757e-05	0.000172018	0.897728	-1.11392	245.137	273.063
HAS2-AS1	15.2699	1.36437e-05	0.00017272	0.548072	-1.82458	1.80202	3.28793
ICA1	8.94145	1.36878e-05	0.000173118	2.05911	2.05911	2.00619	0.974299
DHFR	577.421	1.37334e-05	0.000173373	1.15099	1.15099	102.992	89.4817
CAPRIN2	150.518	1.37334e-05	0.000173373	0.814584	-1.22762	22.523	27.6497
PRICKLE1	47.5451	1.38637e-05	0.000174856	0.710942	-1.40659	6.58542	9.26295
ESRRG	44.943	1.40687e-05	0.000177278	0.676655	-1.47786	6.04594	8.93505
GEMIN8	38.2322	1.4232e-05	0.000179172	1.47385	1.47385	7.59254	5.15151
MTUS1	222.05	1.43166e-05	0.000180071	0.829881	-1.20499	33.5677	40.4488
ANXA2	3904.54	1.44453e-05	0.000181522	0.89344	-1.11927	614.133	687.381
ZNF395	508.609	1.46455e-05	0.000183869	0.878125	-1.13879	79.2674	90.2689
HIST1H3J	564.87	1.48889e-05	0.000186682	0.851686	-1.17414	86.6042	101.686
HSPB3	17.4601	1.48969e-05	0.000186682	1.64341	1.64341	3.61832	2.20172
DHTKD1	376.213	1.49895e-05	0.000187671	1.16268	1.16268	67.4188	57.9856
ZC2HC1A	128.437	1.50963e-05	0.000188835	1.23108	1.23108	23.6233	19.189
CHST3	224.385	1.52891e-05	0.000191072	1.24342	1.24342	41.4554	33.3397
FNDC3B	435.437	1.5349e-05	0.000191645	0.869274	-1.15038	67.4975	77.6481
RP11-482H16.1	22.4607	1.53967e-05	0.000191864	0.609462	-1.64079	2.8351	4.65181
SPTLC2	656.309	1.54153e-05	0.000191864	1.14348	1.14348	116.707	102.063
SRGAP1	73.1375	1.54203e-05	0.000191864	0.77127	-1.29656	10.6155	13.7637
LRRC1	343.544	1.54226e-05	0.000191864	0.876826	-1.14048	53.4996	61.015
SOX9	202.662	1.54829e-05	0.000192438	1.18784	1.18784	36.6771	30.8771
FPGT	107.908	1.55195e-05	0.000192718	1.28921	1.28921	20.2568	15.7125
ASTN2	76.8718	1.55771e-05	0.000193258	1.30157	1.30157	14.4907	11.1333
CDS2	425.01	1.56248e-05	0.000193567	1.13659	1.13659	75.3632	66.3066
SNORA7A	6.62907	1.56304e-05	0.000193567	2.37783	2.37783	1.55551	0.654174
TMEM187	31.467	1.56801e-05	0.000194007	1.46812	1.46812	6.2392	4.24978
RPL36A	364.099	1.59429e-05	0.00019708	1.1466	1.1466	64.8274	56.539
IRAK1BP1	100.612	1.61599e-05	0.000199582	1.24009	1.24009	18.5659	14.9715
HIST1H2BC	1433.59	1.62554e-05	0.000200581	0.866393	-1.15421	221.827	256.036
SLC31A2	32.0209	1.6318e-05	0.000201172	1.49642	1.49642	6.39806	4.27557
SNORA70	21.9421	1.64607e-05	0.000202748	2.24168	2.24168	5.05779	2.25625
ZNF711	222.536	1.64775e-05	0.000202773	0.851991	-1.17372	34.1252	40.0535
STK17B	348.698	1.66135e-05	0.000204262	0.870186	-1.14918	54.0824	62.1504
LPIN2	276.329	1.68974e-05	0.000207567	0.862001	-1.16009	42.6415	49.4681
ENO1	5556.31	1.69575e-05	0.000208039	0.897397	-1.11433	875.974	976.128
ANXA11	460.582	1.69663e-05	0.000208039	0.877491	-1.13961	71.7548	81.7727
LRRCC1	476.685	1.70459e-05	0.000208828	0.839362	-1.19138	72.5091	86.386
EGFR	300.212	1.70668e-05	0.000208896	1.15793	1.15793	53.6972	46.3736
TMEM56	310.244	1.71856e-05	0.000210163	0.862273	-1.15973	47.8833	55.5315
LYRM1	158.527	1.73683e-05	0.000212192	1.22171	1.22171	29.0578	23.7845
NGF	10.0762	1.73826e-05	0.000212192	1.8971	1.8971	2.1994	1.15935
SLC25A37	316.863	1.77752e-05	0.000216791	1.15867	1.15867	56.6923	48.9286
RBBP9	284.238	1.80083e-05	0.000219439	1.16773	1.16773	51.0384	43.7075
C15orf39	93.9492	1.80769e-05	0.000220004	1.27084	1.27084	17.5257	13.7907
CTNNA1	2630.8	1.80869e-05	0.000220004	0.908549	-1.10066	417.456	459.476
PSAP	3475.21	1.81527e-05	0.000220608	1.11381	1.11381	610.386	548.018
EMP2	67.5358	1.824e-05	0.000221345	1.30625	1.30625	12.7507	9.76129
HOMEZ	92.0357	1.82553e-05	0.000221345	1.26115	1.26115	17.1109	13.5677
GAS7	51.904	1.82619e-05	0.000221345	1.35646	1.35646	9.95926	7.34208
CA5B	35.9527	1.83336e-05	0.000222017	1.427	1.427	7.04634	4.93788
CDC7	244.301	1.83719e-05	0.000222283	1.16805	1.16805	43.8729	37.5608
DMPK	98.3502	1.83998e-05	0.000222425	0.726286	-1.37687	13.7927	18.9907
B4GALT4	161.411	1.85064e-05	0.000223515	1.18501	1.18501	29.1796	24.624
SIPA1L1	404.206	1.85437e-05	0.000223768	0.877583	-1.13949	62.9753	71.7599
SORT1	333.247	1.86352e-05	0.000224674	1.14877	1.14877	59.3866	51.6958
DBNDD1	33.9885	1.86555e-05	0.000224721	1.47248	1.47248	6.74726	4.58225
SNORA73B	1800.39	1.86793e-05	0.00022481	1.20335	1.20335	327.758	272.371
SPCS3	3553.03	1.8896e-05	0.000227217	1.1188	1.1188	625.374	558.968
C10orf10	10.4927	1.90245e-05	0.000228479	1.953	1.953	2.31317	1.18442
SMCO4	16.8114	1.90344e-05	0.000228479	1.71024	1.71024	3.53615	2.06763
SNORA79	69.692	1.91824e-05	0.000230054	1.41131	1.41131	13.5966	9.63404
LINC00890	12.8184	1.93067e-05	0.000231342	0.507493	-1.97047	1.43843	2.83438
BTBD2	536.702	1.93679e-05	0.000231872	0.870381	-1.14892	83.2514	95.6494
ISY1-RAB43	369.625	1.9416e-05	0.00023217	0.836909	-1.19487	56.1346	67.0737
WIPF1	62.933	1.94268e-05	0.00023217	1.37726	1.37726	12.1534	8.8243
DUSP3	606.904	1.94564e-05	0.000232262	0.880171	-1.13614	94.704	107.597
CTSS	36.1775	1.94685e-05	0.000232262	0.693428	-1.44211	4.93801	7.12116
SQSTM1	1717.17	1.94972e-05	0.000232403	0.902953	-1.10748	271.599	300.79
IREB2	590.22	1.95485e-05	0.000232662	1.13425	1.13425	104.558	92.1822
CD47	489.164	1.9553e-05	0.000232662	1.12606	1.12606	86.3614	76.6935
HOXD8	253.988	1.96078e-05	0.000232694	0.86888	-1.15091	39.3615	45.3014
GGT1	12.4503	1.96112e-05	0.000232694	2.20922	2.20922	2.85693	1.29318
TWIST1	266.053	1.96165e-05	0.000232694	0.855133	-1.16941	40.8795	47.8049
HOMER3	201.135	1.96238e-05	0.000232694	0.835387	-1.19705	30.5159	36.529
MSANTD3	266.529	1.96483e-05	0.000232784	0.867413	-1.15285	41.2675	47.5754
RP11-556E13.1	10.8844	1.96924e-05	0.000233103	0.533061	-1.87596	1.26154	2.36659
TMPO	2082.92	1.98914e-05	0.000235256	0.907242	-1.10224	330.269	364.037
PTPRU	38.6299	1.99344e-05	0.000235561	1.42147	1.42147	7.55895	5.3177
CNRIP1	167.566	2.01083e-05	0.000237409	0.828495	-1.20701	25.3081	30.5471
SGMS1	251.18	2.01256e-05	0.000237409	0.832248	-1.20156	38.0306	45.6962
DBNDD2	67.5965	2.03472e-05	0.000239817	1.29858	1.29858	12.7295	9.80265
ITGA5	677.325	2.03919e-05	0.000240136	0.898529	-1.11293	106.854	118.921
LAPTM5	53.7181	2.04215e-05	0.000240278	1.37781	1.37781	10.3755	7.53048
HIST1H2AJ	868.172	2.05431e-05	0.0002415	0.867723	-1.15244	134.448	154.943
TNFRSF9	156.684	2.0632e-05	0.000242234	0.825412	-1.21152	23.6164	28.6116
TRPA1	26.8371	2.0641e-05	0.000242234	0.648304	-1.54249	3.51849	5.42722
B3GNT9	94.4118	2.08484e-05	0.000244392	0.791313	-1.26372	13.9022	17.5685
CHML	840.009	2.08605e-05	0.000244392	1.12291	1.12291	148.107	131.896
C1S	19.9223	2.09148e-05	0.000244732	0.632934	-1.57994	2.574	4.06677
C2orf44	245.166	2.09253e-05	0.000244732	1.1657	1.1657	43.9872	37.7348
EIF3L	785.424	2.09533e-05	0.00024485	1.1181	1.1181	138.203	123.605
PLEKHB2	883.276	2.13082e-05	0.000248783	0.893231	-1.11953	138.911	155.515
LRRC61	130.802	2.13493e-05	0.000249051	0.82342	-1.21445	19.6892	23.9115
ANXA7	556.939	2.14435e-05	0.000249936	0.887109	-1.12726	87.2702	98.376
C9orf69	220.972	2.16118e-05	0.000251683	0.819055	-1.22092	33.1653	40.4921
CD109	67.8015	2.18121e-05	0.0002538	0.768284	-1.3016	9.81947	12.781
GSTM3	15.9229	2.19401e-05	0.000255072	2.03651	2.03651	3.5597	1.74794
RPL37	3872.59	2.2038e-05	0.000255993	1.12055	1.12055	682.125	608.739
LYSMD2	39.3684	2.21081e-05	0.000256589	1.38641	1.38641	7.62381	5.49897
ANXA2P2	2760.81	2.22376e-05	0.000257873	0.894811	-1.11755	434.59	485.679
NR1H2	251.24	2.23546e-05	0.000259011	0.835682	-1.19663	38.1251	45.6216
ADCK3	131.172	2.24923e-05	0.000260268	1.24615	1.24615	24.2579	19.4662
SCAPER	80.5879	2.25012e-05	0.000260268	1.28824	1.28824	15.1232	11.7394
CTD-2369P2.2	106.923	2.25514e-05	0.000260628	1.32228	1.32228	20.2936	15.3474
PEA15	1065.8	2.25842e-05	0.000260787	0.896268	-1.11574	167.917	187.351
GJA1	342.781	2.27822e-05	0.000262851	0.87352	-1.14479	53.2733	60.9869
MAST1	37.9012	2.28124e-05	0.000262977	1.39008	1.39008	7.34783	5.28591
AREL1	491.531	2.28557e-05	0.000263254	1.14265	1.14265	87.376	76.4677
MT-CO2	1757.08	2.28778e-05	0.000263287	1.23654	1.23654	323.818	261.875
TMEM169	29.5298	2.29333e-05	0.000263447	1.44828	1.44828	5.8228	4.02048
LACTB	112.328	2.2947e-05	0.000263447	1.26469	1.26469	20.9094	16.5332
SH3BGRL2	108.367	2.29495e-05	0.000263447	1.26852	1.26852	20.199	15.9233
VAT1	1747.12	2.29906e-05	0.000263698	0.907181	-1.10232	277.015	305.357
RABEP2	92.7937	2.31522e-05	0.000265328	0.798845	-1.25181	13.7362	17.195
AVPI1	48.2103	2.33869e-05	0.000267794	1.3654	1.3654	9.27629	6.79381
SEZ6L2	204.845	2.36574e-05	0.000270664	1.16785	1.16785	36.7842	31.4974
GALK1	86.0254	2.37899e-05	0.000271953	1.30441	1.30441	16.2316	12.4436
TSHZ1	205.293	2.39908e-05	0.00027402	0.849352	-1.17737	31.4283	37.0027
FADS1	1522.14	2.40134e-05	0.000274049	0.892637	-1.12028	239.299	268.081
PTPRM	116.506	2.42563e-05	0.00027659	0.814043	-1.22844	17.4272	21.4082
CDH11	419.384	2.43935e-05	0.000277924	0.87573	-1.1419	65.2665	74.5282
SLC9A3R2	71.9245	2.44547e-05	0.000278388	1.28789	1.28789	13.4958	10.479
CCDC74A	39.0446	2.47382e-05	0.000281382	0.675262	-1.48091	5.24601	7.76886
PAK1	35.9426	2.47617e-05	0.000281415	1.4175	1.4175	7.02498	4.95589
FAM129B	1667.08	2.49656e-05	0.000283356	0.887656	-1.12656	261.31	294.382
NAV3	121.384	2.50033e-05	0.000283356	0.828639	-1.2068	18.3349	22.1265
ZNF488	8.83288	2.50073e-05	0.000283356	2.11594	2.11594	1.99938	0.944913
RP11-427H3.3	134.894	2.50154e-05	0.000283356	0.808607	-1.23669	20.1032	24.8615
KIAA1147	156.177	2.51847e-05	0.000285037	1.20428	1.20428	28.4417	23.6173
SNORD10	90.3307	2.54848e-05	0.000288131	1.35152	1.35152	17.3057	12.8046
LANCL1	803.97	2.55002e-05	0.000288131	1.10938	1.10938	140.943	127.047
ZNF487	18.9154	2.55713e-05	0.000288696	1.57313	1.57313	3.85475	2.45037
BRIP1	316.348	2.57094e-05	0.000290015	1.17572	1.17572	56.9829	48.4664
NIPSNAP1	696.032	2.57367e-05	0.000290084	1.16275	1.16275	124.735	107.276
RP11-59D5__B.2	54.8022	2.58434e-05	0.000291047	1.35659	1.35659	10.5158	7.75163
GNPAT	547.679	2.59063e-05	0.000291515	1.12517	1.12517	96.656	85.9037
NME3	120.275	2.61885e-05	0.000294375	0.799263	-1.25115	17.8095	22.2824
BNIP3	307.704	2.62218e-05	0.000294375	0.809054	-1.23601	45.8709	56.697
ATAD2	1161.99	2.6225e-05	0.000294375	1.10765	1.10765	203.557	183.773
ANTXR2	689.848	2.63124e-05	0.000295114	0.899298	-1.11198	108.879	121.071
LINC00152	110.239	2.65176e-05	0.00029717	1.26178	1.26178	20.4997	16.2466
RP11-384F7.2	32.7575	2.65999e-05	0.000297788	0.704829	-1.41878	4.51432	6.40485
DCLK1	50.0427	2.66163e-05	0.000297788	0.728709	-1.37229	7.03156	9.64935
QTRTD1	365.443	2.66708e-05	0.000298155	1.14342	1.14342	64.9824	56.8318
PLCXD3	7.3716	2.66979e-05	0.000298214	0.455048	-2.19757	0.768459	1.68874
TSPAN12	144.503	2.67866e-05	0.000298961	0.800468	-1.24927	21.4148	26.7529
LRRC4	6.80287	2.70035e-05	0.000301136	2.35811	2.35811	1.59236	0.675268
NEUROG2	10.7229	2.71855e-05	0.000302918	3.08554	3.08554	2.69943	0.874864
ZNF268	332.044	2.74532e-05	0.000305652	1.13564	1.13564	58.8554	51.826
CAMLG	175.87	2.74768e-05	0.000305665	1.17372	1.17372	31.6542	26.9692
BAZ1A	962.638	2.7525e-05	0.000305953	0.882277	-1.13343	150.405	170.474
THBS4	85.6422	2.76496e-05	0.000307007	1.2724	1.2724	15.9847	12.5627
DSTN	1014.04	2.76648e-05	0.000307007	0.899902	-1.11123	160.102	177.911
KCNJ2	7.81131	2.77385e-05	0.000307403	2.14232	2.14232	1.77516	0.828614
SHD	50.6504	2.77578e-05	0.000307403	0.729232	-1.3713	7.1199	9.76355
HIST1H4C	960.036	2.77714e-05	0.000307403	0.877454	-1.13966	149.562	170.45
TMEM59	592.195	2.77904e-05	0.000307403	1.12047	1.12047	104.306	93.0921
STC1	115.365	2.79124e-05	0.000308504	0.821163	-1.21779	17.3393	21.1155
ASPSCR1	149.229	2.80209e-05	0.000309453	0.825212	-1.21181	22.4898	27.2533
LAMB3	84.7932	2.8046e-05	0.000309479	1.25176	1.25176	15.7123	12.5521
SLC7A11	90.2332	2.8319e-05	0.00031224	0.808849	-1.23632	13.4496	16.6281
POF1B	7.97045	2.83464e-05	0.00031229	0.504128	-1.98362	0.890466	1.76635
LOXL2	754.553	2.83807e-05	0.000312416	0.880181	-1.13613	117.745	133.773
CPT1A	553.223	2.84574e-05	0.000313009	1.11783	1.11783	97.3336	87.074
WDTC1	202.509	2.8691e-05	0.000315324	1.1845	1.1845	36.602	30.9008
KIAA2013	481.546	2.8824e-05	0.000316532	0.882904	-1.13263	75.2665	85.2488
SPARC	3744.39	2.88908e-05	0.000316886	0.901079	-1.10978	591.592	656.538
XPOT	2167.06	2.89027e-05	0.000316886	0.909373	-1.09966	344.034	378.32
TSPYL2	237.428	2.89361e-05	0.000316999	0.857711	-1.16589	36.5405	42.6023
CLK3	311.689	2.91935e-05	0.000319562	0.873187	-1.14523	48.4313	55.465
TOX	213.435	2.92723e-05	0.000320168	0.839201	-1.19161	32.4624	38.6825
ASAH1	391.012	2.95558e-05	0.000322997	0.882716	-1.13287	61.109	69.2284
SPRYD3	81.9984	2.95782e-05	0.000322997	0.785565	-1.27297	12.0252	15.3076
NFKBIZ	70.536	2.98106e-05	0.000325276	0.780599	-1.28107	10.3075	13.2046
DTNA	49.8394	2.98874e-05	0.000325854	0.740605	-1.35025	7.06867	9.54445
KDELR3	26.9726	3.03294e-05	0.000330409	1.56034	1.56034	5.47928	3.5116
RP11-879F14.2	38.8206	3.03921e-05	0.000330829	1.44358	1.44358	7.6446	5.2956
UBL3	76.7486	3.05207e-05	0.000331964	1.26887	1.26887	14.3073	11.2756
FSD1	178.767	3.07331e-05	0.000334008	1.24099	1.24099	32.9985	26.5905
RBM20	76.4994	3.07833e-05	0.000334289	1.27096	1.27096	14.2712	11.2286
APOBEC3C	79.5784	3.10626e-05	0.000337054	0.779067	-1.28359	11.616	14.9101
OSBPL6	26.4414	3.11156e-05	0.000337132	0.651964	-1.53383	3.47845	5.33534
RP4-773N10.4	65.3132	3.11191e-05	0.000337132	1.29363	1.29363	12.2791	9.49195
ABR	480.548	3.16824e-05	0.000342832	1.11858	1.11858	84.5742	75.6083
EEF1A1P6	1380.82	3.16954e-05	0.000342832	1.11617	1.11617	242.769	217.503
IFIT2	83.2981	3.18933e-05	0.000344438	0.778671	-1.28424	12.1555	15.6106
CAPN5	72.6764	3.19096e-05	0.000344438	1.27657	1.27657	13.5842	10.6412
P4HA2	288.012	3.19195e-05	0.000344438	1.15892	1.15892	51.5356	44.4685
MVK	157.33	3.20933e-05	0.000345899	1.21432	1.21432	28.7595	23.6837
PLXNB2	195.707	3.21055e-05	0.000345899	1.16546	1.16546	35.1101	30.1255
PCYOX1L	154.663	3.22564e-05	0.000346531	1.20241	1.20241	28.1461	23.4081
RPL9P8	1239.65	3.22612e-05	0.000346531	1.10856	1.10856	217.246	195.971
UBE2Q2P6	1239.65	3.22612e-05	0.000346531	1.10856	1.10856	217.246	195.971
TNRC6C-AS1	19.1209	3.22655e-05	0.000346531	1.7435	1.7435	4.05046	2.32318
ATM	221.565	3.25285e-05	0.000349018	1.16094	1.16094	39.6778	34.1774
RBM47	8.79592	3.25481e-05	0.000349018	0.459332	-2.17707	0.922854	2.00912
CALM2P2	107.035	3.26744e-05	0.000350098	1.27561	1.27561	19.9997	15.6786
CDH6	30.1149	3.30048e-05	0.000353361	0.550518	-1.81647	3.56414	6.47415
CEP290	261.083	3.32454e-05	0.000355658	1.15385	1.15385	46.622	40.4057
WDR35	286.734	3.3325e-05	0.000356231	1.14584	1.14584	51.0368	44.5411
SKA1	404.762	3.34994e-05	0.000357639	1.12966	1.12966	71.5674	63.3531
IGFBP6	214.447	3.35091e-05	0.000357639	1.19926	1.19926	38.9795	32.5028
BNC1	18.6122	3.35869e-05	0.00035819	1.5944	1.5944	3.81275	2.39133
ST6GALNAC6	88.2735	3.37851e-05	0.00035978	1.28618	1.28618	16.5539	12.8706
CSDC2	38.6907	3.37886e-05	0.00035978	0.714223	-1.40012	5.37343	7.52346
MIR503HG	16.6265	3.40355e-05	0.000362127	1.84194	1.84194	3.59204	1.95014
PLXND1	428.112	3.42109e-05	0.000363711	1.13254	1.13254	75.7866	66.9173
TRDMT1	49.4829	3.44544e-05	0.000366015	1.35881	1.35881	9.50166	6.99263
RP11-11N9.4	14.2537	3.45403e-05	0.000366642	1.66783	1.66783	2.97029	1.78093
FAM169A	202.352	3.45816e-05	0.000366796	1.18472	1.18472	36.5768	30.8738
DCLRE1A	267.358	3.4761e-05	0.000368413	1.15152	1.15152	47.6978	41.4215
SCARA3	136.608	3.49148e-05	0.000369757	1.23683	1.23683	25.1787	20.3575
DCPS	90.1415	3.50761e-05	0.000371177	1.27215	1.27215	16.823	13.2241
NETO2	311.21	3.54466e-05	0.000374764	0.87269	-1.14588	48.3421	55.3944
IER3	658.235	3.55013e-05	0.000374764	1.15855	1.15855	117.764	101.648
F2RL2	9.66254	3.55324e-05	0.000374764	0.542565	-1.8431	1.13287	2.08798
ATG4A	94.2215	3.55387e-05	0.000374764	1.26225	1.26225	17.524	13.8831
NFATC4	281.546	3.55655e-05	0.000374764	0.820983	-1.21805	42.3114	51.5374
GPR85	44.9637	3.55795e-05	0.000374764	0.740385	-1.35065	6.37606	8.61182
ANKDD1A	16.1597	3.57271e-05	0.000376028	1.69592	1.69592	3.38852	1.99804
RPS3A	1275.66	3.60003e-05	0.000378613	1.14076	1.14076	226.589	198.63
ACTR3	1383.54	3.64203e-05	0.000382727	0.906136	-1.10359	219.234	241.944
LPIN1	609.815	3.64475e-05	0.000382727	1.11129	1.11129	106.993	96.2782
SLC16A3	786.063	3.65963e-05	0.000383994	0.877153	-1.14005	122.437	139.584
SH3BGRL	187.388	3.67922e-05	0.000385753	0.838869	-1.19208	28.4946	33.9679
AVEN	96.8393	3.68716e-05	0.00038629	1.23181	1.23181	17.8163	14.4635
LAMTOR3	206.175	3.69085e-05	0.000386381	1.1647	1.1647	36.9769	31.7479
CD97	102.081	3.70972e-05	0.000388049	0.799942	-1.25009	15.1226	18.9046
MPC1	33.1235	3.71246e-05	0.000388049	1.38959	1.38959	6.42066	4.62052
ATP11C	476.723	3.74456e-05	0.000390745	0.880199	-1.13611	74.3913	84.5165
AKR1B1	732.376	3.74464e-05	0.000390745	1.1164	1.1164	128.776	115.349
PCDH7	956.16	3.74683e-05	0.000390745	1.11139	1.11139	167.767	150.953
CYP1A1	30.4602	3.8292e-05	0.000399031	1.40454	1.40454	5.93082	4.22259
IRF1	146.716	3.84522e-05	0.000400395	1.19422	1.19422	26.6171	22.2883
ALG10B	76.5075	3.96091e-05	0.000412127	1.27705	1.27705	14.3027	11.1998
LYRM7	279.427	3.97957e-05	0.000413754	1.1497	1.1497	49.8142	43.3281
GAPVD1	667.13	3.98688e-05	0.000414199	1.11756	1.11756	117.361	105.015
KLF6	464.847	3.99245e-05	0.000414463	1.14299	1.14299	82.6438	72.3052
RPL4P5	264.512	4.04712e-05	0.00041982	1.16392	1.16392	47.4248	40.7457
NFATC2IP	177.904	4.14266e-05	0.000429405	1.16877	1.16877	31.9581	27.3433
TNIP1	429.966	4.15235e-05	0.000430082	1.14507	1.14507	76.5073	66.8146
EFNB1	68.0422	4.16377e-05	0.000430786	1.3194	1.3194	12.902	9.77873
VASN	161.001	4.16544e-05	0.000430786	1.24489	1.24489	29.7608	23.9063
PAPSS2	70.217	4.16882e-05	0.000430809	0.756068	-1.32263	10.0772	13.3285
ANKEF1	83.6269	4.18809e-05	0.000432363	1.23709	1.23709	15.4149	12.4607
DPF1	44.9462	4.19253e-05	0.000432363	1.35644	1.35644	8.62413	6.35794
SAMHD1	262.272	4.19334e-05	0.000432363	1.16018	1.16018	46.9533	40.4707
RPL31	2871.79	4.2003e-05	0.000432755	1.1098	1.1098	503.541	453.723
EXOC4	445.381	4.2409e-05	0.000436608	1.13916	1.13916	79.0592	69.4013
TMEM179B	122.8	4.25592e-05	0.000437731	0.823466	-1.21438	18.4853	22.4482
FARP1	561.726	4.25821e-05	0.000437731	1.11331	1.11331	98.6408	88.6013
PLEKHA8P1	77.6734	4.29964e-05	0.000441658	1.26648	1.26648	14.4676	11.4235
IL17RD	27.8347	4.30423e-05	0.000441798	1.49699	1.49699	5.56247	3.71576
PGM2	292.148	4.32328e-05	0.00044342	1.13486	1.13486	51.7672	45.6156
KIF23	560.013	4.33208e-05	0.00044399	0.89973	-1.11144	88.4092	98.2619
CHD2	668.29	4.35236e-05	0.000445734	0.874761	-1.14317	103.941	118.822
FAM135A	58.1904	4.36746e-05	0.000446945	1.33324	1.33324	11.0835	8.31324
FGF2	206.019	4.39353e-05	0.000449277	0.861964	-1.16014	31.7909	36.882
VSIG10	187.312	4.40479e-05	0.000450092	1.2095	1.2095	34.1788	28.2585
NDUFC2	275.428	4.41702e-05	0.000451004	0.873865	-1.14434	42.8147	48.9946
CLIC3	9.33052	4.4529e-05	0.000454329	1.94438	1.94438	2.05387	1.05631
PAFAH2	97.4517	4.47078e-05	0.000455532	1.25408	1.25408	18.0728	14.4111
MFSD12	489.024	4.47136e-05	0.000455532	0.883119	-1.13235	76.4453	86.5628
PHLDB2	345.493	4.50786e-05	0.000458909	0.853826	-1.1712	53.0417	62.1225
RCAN1	206.22	4.515e-05	0.000459294	0.852605	-1.17288	31.6355	37.1045
PGM1	58.7358	4.52609e-05	0.000460079	1.31066	1.31066	11.1054	8.47316
DCTN1	970.725	4.53061e-05	0.000460197	1.10783	1.10783	170.064	153.511
WWC1	87.0857	4.55731e-05	0.000462565	1.24727	1.24727	16.1113	12.9172
MTSS1	11.7052	4.60466e-05	0.000466734	1.9886	1.9886	2.5962	1.30554
RPS2	5819.03	4.6052e-05	0.000466734	0.908558	-1.10065	923.372	1016.3
GCHFR	39.487	4.65737e-05	0.000471525	1.38447	1.38447	7.64232	5.52002
POT1-AS1	6.79189	4.65938e-05	0.000471525	0.486703	-2.05464	0.741155	1.52281
SNORA57	15.5201	4.69028e-05	0.000474301	1.7137	1.7137	3.26698	1.90638
LPCAT1	506.87	4.79126e-05	0.000484067	1.12916	1.12916	89.6031	79.3536
LINC00702	27.2026	4.79394e-05	0.000484067	0.704761	-1.41892	3.74858	5.31894
IL1RAPL1	57.2333	4.87615e-05	0.000492005	0.757523	-1.32009	8.22285	10.8549
MPDZ	257.755	4.9021e-05	0.000494259	0.862444	-1.1595	39.7864	46.1321
PIK3R1	392.134	4.91873e-05	0.00049557	0.870936	-1.14819	60.8472	69.8641
WDR1	1723.68	4.94953e-05	0.000498306	1.09464	1.09464	300.261	274.301
ERBB4	175.939	4.9545e-05	0.000498439	0.836434	-1.19555	26.7115	31.9349
TYW3	357.631	4.96342e-05	0.000498788	0.889649	-1.12404	56.1244	63.086
SYNPO2	1004.89	4.9658e-05	0.000498788	0.896644	-1.11527	158.356	176.609
IQGAP1	1196.22	4.96891e-05	0.000498788	0.892215	-1.12081	188.014	210.727
TNFRSF12A	476.159	4.98633e-05	0.00050017	0.870947	-1.14818	73.8858	84.8339
PLCB3	480.307	5.00238e-05	0.000501412	1.12866	1.12866	84.8895	75.2126
MID1IP1	325.49	5.01619e-05	0.000502428	0.855352	-1.16911	50.0189	58.4776
SH3BP2	94.2071	5.02714e-05	0.000503156	1.24405	1.24405	17.4087	13.9936
UNC13B	276.759	5.06483e-05	0.000506557	1.16031	1.16031	49.5494	42.7036
PTPN21	94.8965	5.07527e-05	0.000507022	1.23141	1.23141	17.4563	14.1759
MBOAT1	118.961	5.07689e-05	0.000507022	0.831161	-1.20314	17.9987	21.6549
FN1	16.2463	5.08958e-05	0.000507918	0.557637	-1.79328	1.93874	3.4767
KIAA1161	26.9921	5.09653e-05	0.000508241	1.46595	1.46595	5.34872	3.64864
SEMA7A	9.19603	5.15938e-05	0.000514133	1.91284	1.91284	2.01299	1.05235
PLK1S1	33.7694	5.18781e-05	0.000516589	1.37361	1.37361	6.51412	4.74234
DYNLT3	217.251	5.20061e-05	0.000517487	0.855634	-1.16872	33.3915	39.0255
POTEF	22.2658	5.21988e-05	0.000519027	0.630217	-1.58676	2.8692	4.55272
RCN1P2	204.083	5.27732e-05	0.000524357	0.843224	-1.18592	31.1207	36.9069
TIPRL	625.735	5.28926e-05	0.000525162	0.894869	-1.11748	98.5029	110.075
PDGFC	193.329	5.35331e-05	0.000531136	0.854394	-1.17042	29.6915	34.7515
CADM2	49.6533	5.35728e-05	0.000531144	0.754837	-1.32479	7.11939	9.4317
EPDR1	312.817	5.39486e-05	0.000534482	0.885068	-1.12986	48.9574	55.3149
CSPG4	404.666	5.42575e-05	0.000537153	1.18461	1.18461	73.1437	61.7449
TTC30B	83.3492	5.44572e-05	0.000538545	0.793004	-1.26103	12.2878	15.4953
ANKRA2	49.1828	5.44769e-05	0.000538545	0.755229	-1.3241	7.05402	9.34024
TOMM7	404.1	5.4752e-05	0.000540874	1.14005	1.14005	71.7574	62.9425
ENHO	7.31495	5.49221e-05	0.000542163	2.00275	2.00275	1.62629	0.812028
WBP5	319.249	5.50375e-05	0.00054291	0.852164	-1.17348	48.9612	57.4551
GAB3	76.2004	5.5287e-05	0.000544977	1.24805	1.24805	14.1014	11.2987
2021-09-08	541.95	5.53351e-05	0.000545015	1.12116	1.12116	95.4844	85.1655
ADM	40.8263	5.53706e-05	0.000545015	1.3859	1.3859	7.90493	5.70382
ST8SIA5	8.26208	5.56016e-05	0.000546895	0.527344	-1.8963	0.950878	1.80315
TMOD1	35.1262	5.59377e-05	0.000549806	0.621691	-1.60852	4.48866	7.22008
PLXNA3	28.1009	5.62324e-05	0.000552306	1.52082	1.52082	5.65114	3.71584
DAAM1	201.023	5.63259e-05	0.000552827	1.16785	1.16785	36.0978	30.9097
ANTXR1	366.405	5.71202e-05	0.00056022	0.87868	-1.13807	57.1239	65.011
HLA-A	929.021	5.72785e-05	0.00056137	1.17868	1.17868	167.536	142.138
CPS1	355.005	5.75433e-05	0.000563562	0.855278	-1.16921	54.5522	63.7829
NRBP1	469.077	5.7596e-05	0.000563674	0.894615	-1.1178	73.8308	82.528
RGS10	50.2389	5.78597e-05	0.00056585	1.3434	1.3434	9.60016	7.14615
ACSL3	1336.17	5.80992e-05	0.000567786	0.903309	-1.10704	211.381	234.007
OTUD7B	473.64	5.83832e-05	0.000570153	0.879788	-1.13664	73.8918	83.9882
CCDC112	108.652	5.85799e-05	0.000571666	1.22539	1.22539	19.9427	16.2745
PTPRJ	201.758	5.88836e-05	0.00057422	0.863538	-1.15803	31.164	36.0887
MEGF9	141.332	5.94383e-05	0.000579216	0.841855	-1.18785	21.5329	25.5779
TNS1	277.968	5.96903e-05	0.000581258	1.14901	1.14901	49.5403	43.1158
FAM86B1	28.4421	6.0501e-05	0.000588733	1.46797	1.46797	5.6392	3.84151
SPIN4	158.039	6.13211e-05	0.000596288	1.17198	1.17198	28.4254	24.2542
SLC9A7	30.731	6.14641e-05	0.000597254	0.706991	-1.41445	4.24265	6.001
SPC24	544.19	6.25918e-05	0.00060778	1.1137	1.1137	95.5771	85.8197
BCAR1	378.451	6.26599e-05	0.00060801	0.854897	-1.16973	58.141	68.0094
SENP2	363.801	6.32282e-05	0.00061309	1.12376	1.12376	64.1668	57.1001
PTGER2	25.3123	6.33606e-05	0.000613938	0.661608	-1.51147	3.35957	5.07788
SSFA2	1733.49	6.35708e-05	0.000615538	0.913994	-1.0941	275.933	301.898
BID	207.904	6.39864e-05	0.000619124	1.16112	1.16112	37.234	32.0673
KCNC4	26.5878	6.41485e-05	0.000620092	1.42101	1.42101	5.20191	3.6607
ITM2C	1023.75	6.41772e-05	0.000620092	1.10088	1.10088	178.818	162.432
MRI1	260.656	6.42325e-05	0.000620189	0.875592	-1.14208	40.5612	46.3243
RP11-449D8.1	22.9085	6.46168e-05	0.000623458	0.654195	-1.5286	3.01993	4.61625
LLGL2	28.5289	6.4818e-05	0.000624959	1.51804	1.51804	5.73303	3.77661
GS1-44D20.1	111.286	6.48855e-05	0.000625169	0.831194	-1.20309	16.8379	20.2575
STK10	435.744	6.5006e-05	0.000625889	1.12169	1.12169	76.7893	68.4585
KIAA0513	29.9842	6.51876e-05	0.000626931	0.668951	-1.49488	4.0061	5.98864
IFITM1	18.6501	6.52107e-05	0.000626931	0.615754	-1.62403	2.36915	3.84756
TRIM6	31.5488	6.52518e-05	0.000626931	1.39054	1.39054	6.11714	4.39912
CDK2AP1	719.828	6.54123e-05	0.000627589	1.11762	1.11762	126.635	113.307
LIMK2	151.137	6.54195e-05	0.000627589	1.22154	1.22154	27.7015	22.6775
GAS2L3	171.728	6.5458e-05	0.000627589	0.85781	-1.16576	26.4308	30.8119
COA1	406.428	6.55837e-05	0.000628302	1.1315	1.1315	71.917	63.5588
PPP1R12A	895.878	6.56243e-05	0.000628302	0.899173	-1.11213	141.386	157.24
SLC35A1	147.568	6.57644e-05	0.000629203	1.18265	1.18265	26.6528	22.5365
RAB36	41.9076	6.59679e-05	0.000630708	0.737297	-1.35631	5.92843	8.04076
KIF16B	109.415	6.66131e-05	0.000636432	1.20271	1.20271	19.914	16.5576
ZNF217	412.257	6.68917e-05	0.000638648	0.882407	-1.13326	64.4172	73.0017
NUP50	424.344	6.71704e-05	0.000640861	0.883639	-1.13168	66.3551	75.0929
ACTN4	1451.39	6.74702e-05	0.000643272	0.907147	-1.10236	230.121	253.675
LIX1L	540.884	6.77643e-05	0.000645626	0.895214	-1.11705	85.1631	95.1316
CPXM1	79.1377	6.81158e-05	0.000648523	1.28752	1.28752	14.8474	11.5318
TXNIP	1089.85	6.90917e-05	0.000657357	0.877884	-1.1391	169.829	193.453
MRC2	664.403	6.91535e-05	0.000657488	1.15588	1.15588	118.74	102.727
CRADD	57.8092	6.9833e-05	0.000663486	1.31026	1.31026	10.9288	8.34092
TMEM38A	10.493	6.99766e-05	0.000664145	1.7641	1.7641	2.23228	1.26539
CERK	260.595	6.99995e-05	0.000664145	1.14333	1.14333	46.3368	40.5281
CEP63	111.567	7.05619e-05	0.000669017	1.20666	1.20666	20.3359	16.853
WRB	227.644	7.06421e-05	0.000669313	1.15831	1.15831	40.7235	35.1578
MEG3	17.4853	7.07807e-05	0.000669641	1.80651	1.80651	3.75168	2.07676
DUT	438.89	7.08105e-05	0.000669641	1.1144	1.1144	77.1061	69.1906
REEP6	186.751	7.08237e-05	0.000669641	1.25192	1.25192	34.607	27.6433
SH3RF1	288.615	7.15009e-05	0.000675578	0.885332	-1.12952	45.1769	51.0282
CREB3L1	15.2479	7.15544e-05	0.000675616	1.59847	1.59847	3.12661	1.95601
IFT140	146.778	7.17271e-05	0.000676779	1.19217	1.19217	26.6075	22.3185
DFNA5	81.398	7.18021e-05	0.000677019	1.25552	1.25552	15.1032	12.0295
SHROOM3	366.815	7.21269e-05	0.000679613	0.885071	-1.12985	57.4086	64.8632
GSTT2	38.1289	7.22318e-05	0.000680133	1.37581	1.37581	7.36002	5.34961
TMC7	29.7891	7.23296e-05	0.000680585	1.45532	1.45532	5.88554	4.04415
GAS2L1	105.515	7.25617e-05	0.0006823	0.779291	-1.28322	15.4045	19.7673
FAM98A	622.359	7.30631e-05	0.000686542	1.13806	1.13806	110.424	97.0285
OTUB1	397.354	7.31444e-05	0.000686834	0.894375	-1.1181	62.5331	69.9183
NDUFA4	644.163	7.32816e-05	0.00068765	1.11398	1.11398	113.149	101.572
NGFRAP1	916.687	7.35554e-05	0.000689746	0.881004	-1.13507	143.116	162.446
MTERFD3	67.2964	7.38316e-05	0.000691861	0.794995	-1.25787	9.93509	12.4971
EGLN1	503.58	7.4282e-05	0.000695605	0.856702	-1.16727	77.4525	90.4077
USH2A	6.69003	7.4877e-05	0.000700697	0.500533	-1.99787	0.743865	1.48615
DLG3	366.97	7.50357e-05	0.000701702	0.879109	-1.13752	57.2269	65.0965
ATP8B1	37.5086	7.56199e-05	0.000706526	0.735102	-1.36036	5.29702	7.20583
REPIN1	492.264	7.56549e-05	0.000706526	0.879101	-1.13753	76.7655	87.3227
RAD51AP1	169.515	7.58674e-05	0.000708027	1.17118	1.17118	30.48	26.025
SLC16A1	1346.67	7.60078e-05	0.000708853	1.10998	1.10998	236.144	212.747
LTA4H	446.542	7.62312e-05	0.000710304	1.11214	1.11214	78.3751	70.4721
ADAM12	115.741	7.62673e-05	0.000710304	0.819114	-1.22083	17.372	21.2082
SNORA48	58.3462	7.6618e-05	0.000713084	1.45403	1.45403	11.5235	7.92522
RCOR1	397.89	7.69271e-05	0.000715475	1.12528	1.12528	70.224	62.406
KLC2	293.063	7.71886e-05	0.000717418	0.874321	-1.14374	45.5688	52.119
TGIF2-C20orf24	24.1506	7.72784e-05	0.000717765	1.52029	1.52029	4.85605	3.19415
DCBLD2	1838.39	7.79269e-05	0.000723297	0.883949	-1.13129	287.524	325.272
NAV1	63.2359	7.83616e-05	0.000726594	1.29129	1.29129	11.8792	9.19948
MAP1B	2901.85	7.83884e-05	0.000726594	0.853836	-1.17119	445.509	521.774
FILIP1L	83.247	7.86554e-05	0.000728575	0.804634	-1.2428	12.3725	15.3765
ZNF48	149.377	7.87814e-05	0.000729248	1.17545	1.17545	26.9041	22.8884
SLC43A2	54.52	7.97576e-05	0.000737339	1.27347	1.27347	10.1797	7.99366
SCRN1	2034.4	7.97634e-05	0.000737339	0.907496	-1.10193	322.624	355.51
STK17A	485.303	7.99814e-05	0.000738855	1.10937	1.10937	85.0779	76.6899
SNORD3B-1	1103.61	8.00574e-05	0.000739058	1.30452	1.30452	208.24	159.63
2021-03-09	65.9545	8.0118e-05	0.000739119	1.2652	1.2652	12.2794	9.70548
SKP2	2040.23	8.02768e-05	0.000740084	1.09171	1.09171	354.947	325.128
MAGEA11	205.816	8.07997e-05	0.000743987	0.867987	-1.15209	31.8785	36.7269
EIF2A	574.632	8.08091e-05	0.000743987	1.116	1.116	101.022	90.5217
FBN1	226.514	8.11489e-05	0.000746614	0.840589	-1.18964	34.4827	41.0221
LRP6	366.302	8.13605e-05	0.000748057	1.1365	1.1365	64.9508	57.1499
KBTBD11	279.024	8.19255e-05	0.000752746	0.880698	-1.13546	43.554	49.454
PRKAB2	163.889	8.19886e-05	0.00075282	1.17311	1.17311	29.4906	25.1389
TMEM194A	285.057	8.20834e-05	0.000753158	1.132	1.132	50.451	44.5679
ZNF436	207.849	8.21357e-05	0.000753158	0.847743	-1.1796	31.7869	37.496
ANO3	33.1445	8.26885e-05	0.00075772	0.716591	-1.3955	4.61205	6.4361
ZFHX4	99.135	8.29229e-05	0.000759231	0.833399	-1.19991	15.0211	18.0239
CCBL2	139.265	8.29645e-05	0.000759231	1.16886	1.16886	25.0179	21.4037
ATF6B	221.032	8.31837e-05	0.000759964	0.875242	-1.14254	34.3878	39.2895
RPS2P5	2331.68	8.31994e-05	0.000759964	0.915645	-1.09213	371.501	405.727
SCARNA6	175.419	8.32214e-05	0.000759964	1.1693	1.1693	31.5181	26.9547
FOXO1	58.191	8.3267e-05	0.000759964	1.28187	1.28187	10.8965	8.5005
SDF4	629.668	8.47544e-05	0.000773023	0.901937	-1.10873	99.5338	110.356
CYB5R2	13.0411	8.56078e-05	0.000780286	1.74422	1.74422	2.76297	1.58407
PFKP	1506.95	8.5852e-05	0.000781991	0.913155	-1.0951	239.758	262.56
ARHGEF40	561.653	8.69125e-05	0.000791124	1.11292	1.11292	98.6116	88.606
RNH1	658.898	8.71072e-05	0.000792368	0.896635	-1.11528	103.831	115.801
HMG20A	463.865	8.72525e-05	0.000793162	0.893944	-1.11864	72.9816	81.64
ZNF664	1404.48	8.80922e-05	0.000800263	1.09095	1.09095	244.261	223.898
BAHD1	163.439	8.82835e-05	0.000801469	1.20264	1.20264	29.7459	24.7338
FRZB	12.9959	8.8493e-05	0.000802838	1.64357	1.64357	2.69328	1.63868
ROS1	6.64825	8.85976e-05	0.000803253	0.471777	-2.11965	0.710364	1.50572
NSMCE1	363.312	8.89355e-05	0.000805783	1.11827	1.11827	63.9327	57.1712
PTPN2	204.932	8.92172e-05	0.0008078	1.16468	1.16468	36.7537	31.5569
SAMD1	377.968	8.92869e-05	0.000807896	0.891514	-1.12169	59.3818	66.6077
MME	1213.5	8.98066e-05	0.000812061	1.09411	1.09411	211.339	193.161
DZIP1	774.487	9.0085e-05	0.00081404	1.1039	1.1039	135.455	122.707
HPCAL1	405.133	9.09901e-05	0.000821675	0.873687	-1.14457	62.9703	72.0742
FGFR3	11.8411	9.14959e-05	0.000825698	1.80227	1.80227	2.53853	1.40852
FAM229B	24.3189	9.20585e-05	0.000830226	1.50827	1.50827	4.87448	3.23183
CISD2	277.717	9.26342e-05	0.000834868	1.13726	1.13726	49.2589	43.3135
ECM1	178.442	9.33054e-05	0.000840363	1.19004	1.19004	32.321	27.1596
L3MBTL3	26.7833	9.37739e-05	0.000844014	0.679954	-1.47069	3.61347	5.31429
LGALSL	69.7459	9.38342e-05	0.000844014	1.2758	1.2758	13.033	10.2156
IL6R	115.903	9.55771e-05	0.000859126	1.24361	1.24361	21.4147	17.2197
ZNF420	138.04	9.63945e-05	0.000865622	1.1885	1.1885	24.9882	21.0251
NT5DC2	305.222	9.64264e-05	0.000865622	1.12514	1.12514	53.8659	47.8748
NUDT22	249.054	9.77502e-05	0.00087693	0.852206	-1.17343	38.1968	44.8211
IPO4	446.346	9.84394e-05	0.000882533	0.902006	-1.10864	70.5583	78.2238
LYSMD3	65.8866	9.85613e-05	0.000883047	1.25584	1.25584	12.2265	9.73573
NDUFB4	463.864	9.89641e-05	0.000885635	1.14697	1.14697	82.6028	72.0185
SIRT4	11.5904	9.9e-05	0.000885635	1.76567	1.76567	2.46654	1.39694
CALR	4115.1	9.90445e-05	0.000885635	0.914231	-1.09382	655.12	716.581
THAP9	49.6643	9.94756e-05	0.000888908	1.29845	1.29845	9.35218	7.20258
PDZD7	15.3348	0.000100588	0.000898261	1.55498	1.55498	3.11096	2.00064
NUP133	850.922	0.000101135	0.000902559	1.10041	1.10041	148.6	135.041
XIRP2	49.5334	0.000101449	0.00090477	1.29172	1.29172	9.30643	7.20471
OSTC	472.997	0.000102864	0.000916787	1.10889	1.10889	82.9032	74.7624
LPP	397.013	0.000103484	0.000921716	0.866988	-1.15342	61.4547	70.883
SLC41A2	61.29	0.000103879	0.000924631	0.788436	-1.26833	9.0066	11.4234
SLC25A12	80.567	0.000104032	0.00092485	1.21644	1.21644	14.7391	12.1165
TLE2	9.59513	0.000104039	0.00092485	2.02657	2.02657	2.14161	1.05677
LDHA	3601.23	0.0001061	0.000942321	0.872219	-1.1465	559.24	641.169
ROMO1	491.354	0.000106142	0.000942321	1.12461	1.12461	86.6954	77.0891
SNORA34	16.7641	0.000106211	0.000942325	1.61356	1.61356	3.44994	2.13809
TANGO6	144.355	0.000106827	0.000947174	1.17513	1.17513	25.9963	22.1221
KIAA0895	82.8009	0.000106921	0.000947389	1.23675	1.23675	15.2609	12.3394
SOGA1	189.927	0.000107339	0.000950474	0.865609	-1.15526	29.3743	33.9348
PPP3CB	72.4316	0.000108092	0.000956531	0.796759	-1.25509	10.7064	13.4375
PREX1	75.549	0.000108935	0.000963361	1.25134	1.25134	13.9972	11.1858
ACSL4	557.06	0.000109252	0.000965538	0.887676	-1.12654	87.3188	98.3679
VEPH1	207.461	0.000110271	0.000973921	0.878926	-1.13775	32.3487	36.8048
CTNNAL1	677.991	0.000110552	0.000975305	0.902133	-1.10848	107.185	118.812
KRT18	1694.92	0.000110571	0.000975305	1.13219	1.13219	300	264.974
CEPT1	217.361	0.000110651	0.000975383	1.14593	1.14593	38.6903	33.7633
RPA3	250.98	0.000111246	0.000979996	1.15629	1.15629	44.862	38.7981
ZBTB38	516.276	0.000111674	0.000983136	1.13088	1.13088	91.3309	80.761
TBX3	577.684	0.000112372	0.000988646	1.1095	1.1095	101.278	91.283
IER5	282.464	0.000113146	0.000994816	0.882467	-1.13319	44.138	50.0166
MPHOSPH10	290.583	0.000113591	0.000998081	0.885763	-1.12897	45.4966	51.3643
LURAP1L	37.0747	0.000113719	0.000998565	0.727093	-1.37534	5.20272	7.15551
ZNF709	11.3085	0.000113919	0.000999682	1.74949	1.74949	2.39853	1.37098
TPI1	3456.42	0.000114473	0.0010039	0.916483	-1.09113	550.965	601.173
AGAP2	7.44741	0.00011505	0.00100738	2.45706	2.45706	1.76438	0.718087
ZNF697	234.401	0.000115113	0.00100738	0.868237	-1.15176	36.3115	41.8221
PPP1R11	277.58	0.000115217	0.00100738	1.139	1.139	49.2696	43.2569
SALL2	140.354	0.000115276	0.00100738	1.19416	1.19416	25.4622	21.3223
PLEC	2085.87	0.000115284	0.00100738	0.886188	-1.12843	326.669	368.623
CHST7	33.9825	0.000115312	0.00100738	0.745581	-1.34124	4.83826	6.48924
RBMS3	175.909	0.000115692	0.00100948	0.842554	-1.18687	26.8129	31.8234
ATG12	426.918	0.0001157	0.00100948	1.12496	1.12496	75.3373	66.9686
SIPA1	320.44	0.00011598	0.00101127	0.840428	-1.18987	48.7761	58.0372
TP53I3	280.993	0.000116246	0.00101295	1.15515	1.15515	50.2036	43.4607
ATP6V1B2	315.29	0.000117132	0.0010197	1.12987	1.12987	55.7526	49.3442
SALL4	78.4964	0.00011717	0.0010197	0.776491	-1.28784	11.4367	14.7287
IQCE	175.278	0.000117337	0.00102051	1.15217	1.15217	31.2784	27.1474
ELMOD2	218.535	0.000117906	0.0010248	1.1718	1.1718	39.3038	33.5413
PYGL	1208.51	0.000118061	0.00102516	0.912313	-1.09611	192.182	210.654
NOTUM	12.597	0.000118098	0.00102516	1.68794	1.68794	2.63683	1.56216
FOXK1	532.344	0.000118717	0.00102988	1.1068	1.1068	93.2214	84.2264
XYLT1	18.8608	0.000120268	0.00104267	0.649385	-1.53992	2.47526	3.81169
RALGDS	194.213	0.000120344	0.00104267	1.15108	1.15108	34.6422	30.0954
AP5B1	65.8126	0.000120523	0.00104357	0.75996	-1.31586	9.47274	12.4648
HS6ST1	212.112	0.00012101	0.00104712	0.840436	-1.18986	32.287	38.417
TRAF3	217.844	0.000121093	0.00104718	1.14875	1.14875	38.8207	33.794
PCBP4	109.026	0.000121608	0.00105097	1.21891	1.21891	19.9637	16.3784
GALM	112.261	0.000121953	0.00105328	0.839462	-1.19124	17.0773	20.3431
DHX32	253.917	0.00012256	0.00105785	0.865746	-1.15507	39.2743	45.3647
ZBTB10	430.624	0.000123585	0.00106603	1.12539	1.12539	76.0047	67.5365
KALRN	18.3685	0.000124215	0.00107079	1.52506	1.52506	3.69801	2.42482
HIST1H2BD	1455.54	0.000124353	0.0010713	0.898065	-1.11351	229.562	255.619
SNTA1	87.7189	0.000124758	0.00107411	1.22787	1.22787	16.1152	13.1245
DOCK2	132.389	0.000125479	0.00107964	0.814124	-1.22831	19.804	24.3256
CALCRL	22.1542	0.000125592	0.00107993	0.658715	-1.51811	2.93265	4.45208
EMCN	9.04638	0.000126331	0.00108561	0.565222	-1.76922	1.08892	1.92654
LAMP2	615.169	0.000126626	0.00108746	0.885359	-1.12949	96.2939	108.763
NOC2L	1574.12	0.000126991	0.00108991	0.916471	-1.09114	250.918	273.787
ENAH	2558.11	0.00012718	0.0010908	0.914801	-1.09313	407.381	445.322
NFE2L2	485.453	0.000127255	0.0010908	0.899095	-1.11223	76.6099	85.2078
LONP1	1530.05	0.000127645	0.00109346	0.902507	-1.10802	241.94	268.076
ADRM1	472.199	0.000127819	0.00109427	0.87676	-1.14056	73.5319	83.8678
CBX5	1480.91	0.000128798	0.00110196	0.876558	-1.14083	230.582	263.054
WNT9A	13.728	0.000129077	0.00110365	1.71581	1.71581	2.89105	1.68495
ZNF367	127.868	0.00012961	0.00110752	1.18511	1.18511	23.1166	19.5059
GPT2	362.09	0.000129706	0.00110765	1.11121	1.11121	63.5273	57.1693
ARRDC2	39.0712	0.00013055	0.00111416	1.34334	1.34334	7.46598	5.55775
MTFP1	159.762	0.0001307	0.00111474	0.849799	-1.17675	24.4649	28.7891
PPME1	213.645	0.000130861	0.00111542	0.868755	-1.15107	33.1067	38.1083
C12orf49	344.841	0.00013176	0.00112238	1.13302	1.13302	61.0576	53.8894
ALKBH5	958.956	0.000132798	0.00113052	1.10697	1.10697	167.94	151.712
SPG20	245.014	0.000132943	0.00113105	0.88816	-1.12592	38.4168	43.2544
ARHGEF3	16.794	0.000133431	0.00113449	1.55736	1.55736	3.40902	2.18897
UNC5C	1062.73	0.000134023	0.00113882	1.10894	1.10894	186.27	167.972
C15orf52	64.0809	0.000134166	0.0011393	1.28911	1.28911	12.029	9.33126
TTLL7	188.591	0.000134246	0.0011393	0.875678	-1.14197	29.3485	33.5152
MSRB3	165.086	0.000134426	0.00114012	1.16207	1.16207	29.5769	25.4519
TNFRSF1A	290.071	0.000134595	0.00114084	0.889495	-1.12423	45.5178	51.1726
YPEL2	109.048	0.000134775	0.00114136	1.18441	1.18441	19.709	16.6404
SLC30A9	831.947	0.000134823	0.00114136	1.10985	1.10985	145.877	131.439
GSDMD	275.938	0.000135947	0.00115017	0.879397	-1.13714	43.0384	48.9408
UTRN	234.181	0.00013625	0.0011516	0.83981	-1.19075	35.6318	42.4285
NIPAL1	62.838	0.000136285	0.0011516	0.792458	-1.2619	9.26037	11.6856
ZNF827	72.6748	0.000136637	0.00115386	0.810978	-1.23308	10.8482	13.3767
HECW2	255.023	0.000139741	0.00117934	1.1571	1.1571	45.5994	39.4084
TRIM55	9.95745	0.000141465	0.00119316	1.72824	1.72824	2.10256	1.21659
CDR2L	368.708	0.000141628	0.0011938	0.895995	-1.11608	58.0804	64.8223
CHST11	94.6083	0.000142733	0.00120237	1.24414	1.24414	17.4835	14.0527
PTPLAD1	1446.82	0.000143078	0.00120386	1.08731	1.08731	251.223	231.05
SLC38A1	1322.09	0.000143149	0.00120386	0.904097	-1.10608	209.249	231.446
SQLE	1070.93	0.000143174	0.00120386	1.1055	1.1055	187.431	169.544
IKBKG	247.866	0.000143263	0.00120387	0.874785	-1.14314	38.5519	44.0702
CPPED1	147.902	0.00014484	0.00121637	0.841473	-1.18839	22.5282	26.7723
AQP11	16.8195	0.000145167	0.00121837	1.50115	1.50115	3.36492	2.24157
KLF10	412.937	0.000146213	0.00122574	0.902412	-1.10814	65.2924	72.3532
RP11-543P15.1	1409.15	0.000146225	0.00122574	1.10093	1.10093	246.141	223.576
SHPK	373.483	0.000146392	0.00122629	1.13377	1.13377	66.1496	58.3448
RBBP8	399.961	0.00014647	0.00122629	1.12283	1.12283	70.5172	62.803
RP11-149I23.3	13.4866	0.000147276	0.00123229	0.595903	-1.67813	1.67861	2.81692
FAM188A	193.53	0.000148208	0.00123916	1.16901	1.16901	34.7684	29.7417
FAM19A2	36.1976	0.000148278	0.00123916	0.72778	-1.37404	5.08241	6.98345
TM9SF2	2892.56	0.000148507	0.00124031	1.08199	1.08199	501.079	463.107
MYC	183.083	0.000150234	0.00125396	1.17441	1.17441	32.9613	28.0663
SYNGR1	18.6698	0.000150492	0.00125514	1.50182	1.50182	3.73577	2.4875
ADAM21	20.1396	0.000150558	0.00125514	1.47781	1.47781	4.00387	2.70933
ERC1	293.964	0.000151375	0.00126118	1.13429	1.13429	52.0766	45.9112
RASA2	141.353	0.000151625	0.0012625	1.15701	1.15701	25.2737	21.844
MBD3	727.104	0.000151766	0.0012629	0.880369	-1.13589	113.474	128.894
RNF13	201.038	0.00015223	0.00126599	1.16065	1.16065	35.9976	31.0151
PRRC2B	1217.48	0.000152425	0.00126684	0.920127	-1.08681	194.472	211.354
PDIA4	2404.2	0.000153579	0.00127566	0.919641	-1.08738	383.926	417.474
ADAMTS4	125.399	0.000153697	0.00127586	1.18153	1.18153	22.6389	19.1606
SORL1	92.9546	0.000154087	0.00127797	1.23675	1.23675	17.1322	13.8527
PLEKHG2	116.685	0.000154137	0.00127797	1.20555	1.20555	21.2599	17.635
HSPA5	1254.52	0.000154767	0.00128241	0.856898	-1.167	192.973	225.2
NQO2	140.879	0.000155289	0.00128596	1.16945	1.16945	25.3138	21.6458
ETV5	544.347	0.000155805	0.00128944	1.10626	1.10626	95.3016	86.1474
QKI	582.834	0.00015611	0.00129119	0.896017	-1.11605	91.8116	102.466
IQCH	26.041	0.000157012	0.00129786	1.37754	1.37754	5.02935	3.65097
CTDSPL	100.313	0.000157573	0.00130172	1.18628	1.18628	18.1434	15.2943
RIC8B	215.526	0.000158532	0.00130885	1.15753	1.15753	38.5438	33.2983
TPPP3	11.3806	0.000159844	0.00131888	1.72411	1.72411	2.40097	1.39258
FGD4	10.8519	0.000159977	0.00131918	1.79691	1.79691	2.32399	1.29332
CABLES1	15.5067	0.000160379	0.0013217	1.62015	1.62015	3.19614	1.97274
SLC50A1	323.129	0.000161534	0.00133042	0.86548	-1.15543	49.9713	57.7382
ANKRD44	45.7079	0.000161974	0.00133324	1.27586	1.27586	8.54136	6.69459
LRRN2	31.2394	0.000162704	0.00133844	1.36694	1.36694	6.01373	4.39941
RRM1	1120.17	0.000162872	0.00133902	1.08632	1.08632	194.419	178.971
TRAPPC11	345.349	0.000163605	0.00134424	1.11928	1.11928	60.7979	54.3186
RBKS	17.4249	0.000164882	0.00135391	1.51455	1.51455	3.49842	2.30987
LZTFL1	61.3007	0.000165278	0.00135622	1.27449	1.27449	11.4498	8.98379
TRIM11	353.567	0.000165361	0.00135622	0.887722	-1.12648	55.4229	62.4328
HERC5	174.786	0.000165537	0.00135684	1.16188	1.16188	31.3123	26.9496
ARPC5	1312.87	0.000165716	0.0013575	0.920908	-1.08588	209.802	227.82
IFI27L2	121.446	0.000166123	0.00136002	1.21869	1.21869	22.236	18.2459
ANGPTL2	95.4053	0.000168974	0.00138253	1.20749	1.20749	17.3954	14.4063
RPS18	5777.58	0.000169125	0.00138294	1.1127	1.1127	1014.3	911.565
NR1D2	277.03	0.0001721	0.00140643	1.12409	1.12409	48.869	43.4742
LRRN4	257.253	0.000172474	0.00140864	1.14272	1.14272	45.7313	40.0197
MIR17HG	156.876	0.000173787	0.00141851	1.15136	1.15136	27.9854	24.3065
TPR	2116.15	0.000173996	0.00141937	1.09942	1.09942	369.394	335.989
ZDHHC6	135.829	0.000174753	0.0014247	1.1759	1.1759	24.4682	20.8081
CTC1	57.8231	0.000175445	0.00142949	1.26549	1.26549	10.7665	8.50783
IGF2R	820.217	0.000177063	0.00144182	0.9124	-1.09601	130.441	142.965
EIF3H	1371.83	0.000177375	0.0014435	1.09056	1.09056	238.544	218.734
ENTPD7	194.814	0.000178873	0.00145472	0.872927	-1.14557	30.266	34.6718
FANCI	391.379	0.000178967	0.00145472	1.10578	1.10578	68.5067	61.953
PSPN	94.513	0.000179627	0.00145922	1.18877	1.18877	17.1107	14.3936
AKR1C2	10.3007	0.000179824	0.00145995	1.71622	1.71622	2.16948	1.2641
ARHGDIB	11.1666	0.000180408	0.00146382	0.599682	-1.66755	1.39537	2.32685
BCDIN3D	39.852	0.000180763	0.00146583	1.31929	1.31929	7.55638	5.72763
SLC30A4	47.6874	0.000180891	0.001466	1.31214	1.31214	9.02088	6.87492
EIF2AK4	729.12	0.00018105	0.00146606	0.914789	-1.09315	116.112	126.928
ELP3	336.072	0.000181112	0.00146606	1.13992	1.13992	59.6743	52.3496
ACTR1B	241.314	0.000181315	0.00146683	0.880151	-1.13617	37.6552	42.7827
RNPEPL1	158.875	0.000181791	0.00146981	0.855902	-1.16836	24.4232	28.535
MAP3K9	36.3049	0.000183897	0.00148595	1.37071	1.37071	6.99698	5.10466
LRRC41	566.404	0.000184594	0.00149071	0.909031	-1.10007	89.9023	98.8991
GPRC5B	57.7662	0.000184821	0.00149166	1.25957	1.25957	10.7337	8.52172
MEIS2	967.609	0.000185399	0.00149544	0.915033	-1.09286	154.113	168.423
NQO1	716.055	0.000186004	0.00149944	0.907902	-1.10144	113.582	125.103
KIF13A	340.087	0.000187185	0.00150807	0.892904	-1.11994	53.4743	59.8881
BRCA1	423.125	0.000188189	0.00151527	0.90392	-1.10629	66.962	74.0796
RAI1	167.308	0.000190127	0.00152997	0.846674	-1.18109	25.5694	30.1999
HSD3B7	23.2809	0.000190734	0.00153395	0.648106	-1.54296	3.05168	4.70861
FADD	232.573	0.0001911	0.00153599	0.883033	-1.13246	36.3544	41.1699
MCU	200.787	0.000191346	0.00153707	0.880883	-1.13522	31.3453	35.5839
PCDH17	6.87307	0.000191969	0.00154116	0.469173	-2.13141	0.731627	1.5594
EFCAB11	86.7114	0.000192387	0.00154361	1.19654	1.19654	15.745	13.1588
MB21D2	263.608	0.000194052	0.00155606	0.870505	-1.14876	40.893	46.9762
HSPA1A	2063.88	0.000194361	0.00155762	0.891203	-1.12208	324.191	363.768
NAV2	166.763	0.000194654	0.00155905	1.19748	1.19748	30.2915	25.296
TDRD7	180.467	0.000195001	0.00156092	1.16574	1.16574	32.3796	27.7761
BZW1P2	618.281	0.000195606	0.00156485	0.907533	-1.10189	98.0518	108.042
AHRR	65.9293	0.000195996	0.00156705	0.765539	-1.30627	9.529	12.4474
ROR2	8.20954	0.000197071	0.00157472	1.86659	1.86659	1.78189	0.954624
AFF4	729.73	0.000198118	0.00158217	0.892491	-1.12046	114.713	128.531
OBSCN	243.945	0.000199057	0.00158874	1.18723	1.18723	44.1377	37.1772
APEH	445.606	0.000200696	0.00160089	1.10756	1.10756	78.058	70.4775
SLITRK5	103.712	0.000202355	0.00161303	0.800319	-1.2495	15.3681	19.2025
PCM1	1321.32	0.000202455	0.00161303	1.0859	1.0859	229.288	211.151
ANKRD13A	314.482	0.000203022	0.0016159	0.880546	-1.13566	49.0843	55.743
VGLL4	186.374	0.000203052	0.0016159	0.875882	-1.14171	29.007	33.1175
SPP1	19.7554	0.000204223	0.00162428	0.678989	-1.47278	2.66305	3.92208
NOMO1	1147.78	0.000205075	0.0016301	0.912054	-1.09643	182.497	200.095
NPR2	54.5973	0.000205449	0.00163213	1.26418	1.26418	10.1613	8.03783
CYFIP1	1006.44	0.0002058	0.00163397	1.09396	1.09396	175.267	160.213
CDC14A	75.2021	0.000206318	0.00163714	1.22437	1.22437	13.798	11.2694
NEO1	203.378	0.00020955	0.00166181	1.14345	1.14345	36.1648	31.6278
ZNF30	54.7476	0.000209964	0.00166413	1.29043	1.29043	10.2816	7.96758
CTSC	635.169	0.000210846	0.00167016	0.913401	-1.09481	101.07	110.653
GABPB2	51.9293	0.000211512	0.00167422	0.797741	-1.25354	7.68114	9.62861
UBE2S	613.371	0.000211605	0.00167422	0.887982	-1.12615	96.163	108.294
FAHD2A	163.955	0.00021226	0.00167844	0.867122	-1.15324	25.3811	29.2705
CYLD	277.083	0.000212671	0.00167972	1.13119	1.13119	49.0234	43.3377
WDR25	71.8869	0.000212837	0.00167972	1.24433	1.24433	13.2855	10.6768
RP11-234A1.1	1060.38	0.000212843	0.00167972	1.12523	1.12523	187.143	166.316
GLTPD1	123.597	0.000212921	0.00167972	0.847444	-1.18002	18.8985	22.3006
TMEM158	215.786	0.000213036	0.00167972	0.863472	-1.15811	33.3294	38.5992
RTN4	1738.15	0.000216295	0.00170443	0.923467	-1.08288	278.166	301.219
HIST2H2BE	1654.85	0.000216693	0.00170658	0.882696	-1.13289	258.623	292.992
DUSP7	52.548	0.000216852	0.00170685	1.28454	1.28454	9.84882	7.66718
KRBA1	50.8666	0.000217858	0.00171321	1.26131	1.26131	9.45744	7.4981
ESYT1	1208.81	0.000217923	0.00171321	1.08708	1.08708	209.875	193.063
RPS3AP6	2831.95	0.000218036	0.00171321	1.0903	1.0903	492.381	451.601
FANCD2	207.131	0.000218201	0.00171353	1.14447	1.14447	36.8477	32.1962
ABRACL	140.742	0.00021919	0.0017203	0.852046	-1.17365	21.5831	25.3309
AGPAT5	384.047	0.000219412	0.00172106	1.10826	1.10826	67.2947	60.7208
SNCA	83.3634	0.000219892	0.00172383	0.808573	-1.23675	12.4233	15.3645
DYX1C1-CCPG1	72.0568	0.000220543	0.00172795	0.79693	-1.25481	10.6523	13.3667
RRBP1	977.677	0.000220823	0.00172915	0.908657	-1.10053	155.148	170.744
STX1A	58.3283	0.00022112	0.00173048	0.797445	-1.25401	8.62588	10.8169
CCDC126	57.9991	0.000222345	0.00173907	1.25981	1.25981	10.7779	8.55514
SPNS2	14.6795	0.000222539	0.00173908	1.52688	1.52688	2.95672	1.93644
ITGA6	870.822	0.000222601	0.00173908	1.11015	1.11015	152.713	137.561
OTUD1	35.195	0.000223082	0.00174185	0.761212	-1.31369	5.07053	6.66113
RP11-20B24.4	11.8996	0.000223848	0.00174683	1.70015	1.70015	2.49752	1.469
ADAM15	908.457	0.000224694	0.00175204	1.09076	1.09076	157.982	144.837
DPY19L4	335.924	0.000224772	0.00175204	1.10904	1.10904	58.8821	53.0926
PGK1	3930.55	0.000225076	0.00175267	0.894159	-1.11837	618.486	691.696
MTMR9	343.679	0.000225109	0.00175267	1.10891	1.10891	60.2378	54.3218
CIB1	261.827	0.000226878	0.00176544	0.893168	-1.11961	41.1753	46.1003
SAMD4A	183.157	0.000227014	0.0017655	1.15818	1.15818	32.7635	28.2888
AGRN	523.469	0.000227188	0.00176584	0.839201	-1.19161	79.6171	94.8725
PRMT1	1125.79	0.000228514	0.00177514	0.915631	-1.09214	179.368	195.896
BRD2	913.579	0.000228805	0.00177639	0.911695	-1.09686	145.23	159.297
HIST1H2BM	564.41	0.000229415	0.00178012	0.893871	-1.11873	88.7969	99.3398
PAG1	83.4829	0.000231532	0.00179552	1.24998	1.24998	15.4597	12.368
SHOX2	73.3538	0.000232387	0.00180113	1.21075	1.21075	13.3911	11.0602
UBE2E3	310.568	0.0002361	0.00182887	0.882434	-1.13323	48.5285	54.994
RELL2	32.2488	0.000236609	0.00183178	1.33086	1.33086	6.13775	4.61186
CDC42EP4	545.892	0.000237511	0.00183772	1.10198	1.10198	95.3962	86.568
DPP3	484.866	0.000237771	0.00183869	0.905225	-1.1047	76.791	84.8309
RIOK3	445.014	0.000238204	0.00184014	1.10008	1.10008	77.7034	70.6346
NTN4	7.27276	0.000238227	0.00184014	0.523621	-1.90978	0.83314	1.59111
AGO4	77.2813	0.000239734	0.00185073	1.21222	1.21222	14.1158	11.6446
ZNF548	73.978	0.00024009	0.00185244	1.20593	1.20593	13.4807	11.1787
DCBLD1	83.5732	0.000240888	0.00185754	0.81696	-1.22405	12.5257	15.3321
QSOX2	332.518	0.000242063	0.00186478	0.89633	-1.11566	52.3899	58.4494
CBX6	371.352	0.000242099	0.00186478	0.894913	-1.11743	58.4597	65.3244
S100A6	4487.73	0.0002424	0.00186604	1.11105	1.11105	787.3	708.611
USP2	7.1602	0.000242783	0.00186703	2.12452	2.12452	1.62286	0.763872
RASSF2	40.305	0.000242802	0.00186703	1.35528	1.35528	7.73081	5.7042
ACTL6A	605.836	0.000243986	0.00187509	0.904707	-1.10533	95.921	106.024
DHX58	18.2705	0.000244746	0.00187987	0.667127	-1.49896	2.43708	3.65309
CTD-2314B22.3	343.226	0.000246718	0.00189395	1.11578	1.11578	60.3348	54.0739
NT5DC3	204.053	0.000247165	0.00189632	1.16169	1.16169	36.5527	31.465
SNORA49	30.5743	0.000247921	0.00190106	1.39244	1.39244	5.93159	4.25985
LYN	254.305	0.000248959	0.00190771	1.12765	1.12765	44.9271	39.8413
FIGNL1	235.071	0.000249068	0.00190771	1.13116	1.13116	41.5897	36.7674
IFIH1	67.8622	0.000250042	0.00191409	0.815783	-1.22582	10.1629	12.4578
COG2	307.229	0.00025031	0.00191507	1.11159	1.11159	53.9108	48.4987
DCAF13	1105.3	0.000252151	0.00192808	1.09304	1.09304	192.406	176.027
IL1B	9.61997	0.000253434	0.00193681	0.571397	-1.7501	1.16602	2.04064
HECW1	72.5065	0.000253793	0.00193847	1.25098	1.25098	13.4318	10.7371
FAM161B	45.6467	0.000254385	0.00194141	1.38228	1.38228	8.82859	6.38699
EPS8L2	6.83573	0.000254462	0.00194141	1.80765	1.80765	1.46702	0.811559
HMOX1	33.7347	0.000255064	0.00194492	1.32038	1.32038	6.39876	4.84615
PRAME	1527.26	0.0002557	0.00194868	0.920083	-1.08686	243.949	265.138
FBXO5	223.095	0.000257095	0.00195822	0.883069	-1.13241	34.8737	39.4914
GAREML	16.733	0.00025747	0.00195998	1.48392	1.48392	3.33217	2.24551
FTO	359.218	0.000260922	0.00198516	1.1042	1.1042	62.8344	56.9049
KLF4	46.656	0.000261592	0.00198914	1.31397	1.31397	8.83109	6.72093
FTLP3	212.526	0.000261811	0.0019897	1.14588	1.14588	37.829	33.0129
LRRC8B	481.579	0.000263556	0.00200185	0.9046	-1.10546	76.2429	84.2836
CDK5RAP3	352.93	0.000264033	0.00200437	1.12812	1.12812	62.3631	55.2804
AMPD2	369.187	0.000266079	0.00201878	0.899992	-1.11112	58.2924	64.7698
CLCN5	176.67	0.000267467	0.00202818	1.1532	1.1532	31.5399	27.35
TNFSF18	57.6336	0.000268261	0.00203285	1.25716	1.25716	10.7	8.51125
TEP1	215.674	0.000268487	0.00203285	1.14543	1.14543	38.3822	33.5091
ISOC1	655.667	0.000268529	0.00203285	1.11596	1.11596	115.267	103.289
NABP1	111.121	0.000270522	0.00204681	0.855631	-1.16873	17.0792	19.961
MFAP2	6.599	0.000272329	0.00205934	2.01241	2.01241	1.46946	0.730202
ASB1	292.482	0.000272763	0.00206148	1.1215	1.1215	51.5389	45.9552
BICC1	97.6263	0.000273025	0.00206232	1.20422	1.20422	17.7786	14.7635
KLF15	25.0764	0.000273184	0.00206238	1.38266	1.38266	4.85061	3.50817
ATP9A	207.062	0.0002742	0.00206891	0.879115	-1.13751	32.2903	36.7304
FAM60A	625.166	0.000274441	0.00206958	0.917745	-1.08963	99.7253	108.663
2021-03-01	106.645	0.000275356	0.00207534	1.18586	1.18586	19.2854	16.2629
NFYC	157.523	0.000275545	0.00207562	0.877117	-1.1401	24.5352	27.9726
KIF27	52.3848	0.000276	0.00207791	1.24925	1.24925	9.6983	7.76331
PTPRO	11.9717	0.000276267	0.00207877	1.58492	1.58492	2.44679	1.54379
EXO1	495.228	0.000277291	0.00208532	1.11859	1.11859	87.1581	77.9178
ABCB9	58.5509	0.000278602	0.00209403	1.22974	1.22974	10.764	8.75302
CSRP2	759.136	0.000280438	0.00210653	1.09993	1.09993	132.544	120.502
ABCC3	25.2911	0.000280572	0.00210653	1.41172	1.41172	4.93478	3.49559
FABP6	26.0803	0.000281463	0.00211205	1.43829	1.43829	5.12806	3.56539
ERCC1	342.676	0.000281892	0.00211411	0.891505	-1.1217	53.8367	60.3885
CEP170	1771.34	0.000283618	0.00212589	0.924535	-1.08162	283.647	306.799
SUFU	53.537	0.000283824	0.00212627	1.26576	1.26576	9.96942	7.87625
TGFBR2	63.9488	0.000285633	0.00213865	0.80882	-1.23637	9.53164	11.7846
ZBTB8A	44.9068	0.000286004	0.00214025	0.755022	-1.32446	6.43973	8.52919
DCTN4	783.506	0.000286894	0.00214574	0.904216	-1.10593	124.016	137.153
FAM161A	86.5174	0.000287827	0.00215073	1.20125	1.20125	15.7379	13.1012
TMEM230	773.433	0.000287875	0.00215073	1.09947	1.09947	135.013	122.798
NUB1	504.453	0.000288449	0.00215384	1.11871	1.11871	88.7862	79.3648
CAMKK1	92.2622	0.000288923	0.0021562	1.18932	1.18932	16.7067	14.0473
GADD45GIP1	347.207	0.000289626	0.00216027	0.881094	-1.13495	54.21	61.5257
MLH3	17.1494	0.00028985	0.00216076	1.48073	1.48073	3.41212	2.30435
RP11-588K22.2	24.5241	0.000290188	0.0021621	0.720156	-1.38859	3.42239	4.75229
HIST1H2BL	623.031	0.000290682	0.0021646	0.904558	-1.10551	98.6349	109.042
ZFAND5	657.651	0.000291071	0.00216632	0.916606	-1.09098	104.839	114.378
RP11-295P9.3	40.5472	0.000291579	0.00216892	1.3048	1.3048	7.65156	5.86418
GXYLT2	139.145	0.000291963	0.00217059	0.869095	-1.15062	21.5666	24.815
TTLL12	283.369	0.000292888	0.00217628	0.88456	-1.13051	44.3351	50.1211
TRIO	1725.36	0.000293678	0.00218097	1.08517	1.08517	299.305	275.814
YIPF5	564.498	0.000294016	0.00218229	1.11172	1.11172	99.0606	89.1054
FYTTD1	698.668	0.000295065	0.00218889	1.08939	1.08939	121.427	111.463
IRS2	2273.54	0.000296347	0.00219721	0.916747	-1.09081	362.464	395.381
ACPP	12.4664	0.000296631	0.00219812	0.569235	-1.75674	1.50738	2.64808
RIOK1	251.804	0.000296868	0.00219869	1.12894	1.12894	44.5092	39.4256
LRTOMT	18.3328	0.000298399	0.00220883	1.43995	1.43995	3.60641	2.50454
USP11	994.938	0.000299189	0.00221254	1.08519	1.08519	172.598	159.048
FAM211A-AS1	1985.16	0.000299224	0.00221254	1.08207	1.08207	343.901	317.819
BTN2A1	110.539	0.000300399	0.00222003	0.843801	-1.18511	16.8624	19.9839
MRPL33	382.831	0.000300588	0.00222022	1.11892	1.11892	67.386	60.2243
FMNL3	151.336	0.000301342	0.00222459	1.2033	1.2033	27.5499	22.8953
KRT15	19.3357	0.000302625	0.00223286	0.652082	-1.53355	2.54396	3.90129
SMAGP	75.5987	0.000304298	0.002244	0.791768	-1.263	11.1355	14.0641
SUSD5	7.39782	0.00030575	0.00225349	1.80795	1.80795	1.58774	0.878199
MCM10	539.317	0.000306787	0.00225991	1.09418	1.09418	93.9285	85.844
LRP1	384.044	0.000311224	0.00229136	1.15053	1.15053	68.4877	59.527
GSG1	11.0399	0.000312372	0.00229761	0.636667	-1.57068	1.43152	2.24846
AMOT	304.171	0.00031241	0.00229761	1.14493	1.14493	54.1206	47.2698
SEMA4B	138.314	0.000318978	0.00234466	0.869228	-1.15045	21.4396	24.6651
HBP1	173.48	0.000320362	0.00235357	1.15375	1.15375	30.9773	26.8493
WSB1	178.278	0.000321334	0.00235944	0.860727	-1.16181	27.4891	31.937
TIMP1	472.617	0.000322151	0.00236417	1.10505	1.10505	82.7003	74.8387
MEIS1	376.767	0.000322765	0.0023674	0.899427	-1.11182	59.4696	66.1194
ZCRB1	280.438	0.000328816	0.0024105	1.12262	1.12262	49.4398	44.0395
PCED1A	127.051	0.000329614	0.00241505	0.86482	-1.15631	19.6402	22.7101
GABPB1	226.796	0.000331763	0.00242949	1.12558	1.12558	40.0326	35.5662
LRRC16A	131.501	0.00033276	0.00243549	1.17242	1.17242	23.6563	20.1774
VKORC1	435.654	0.000333714	0.00244116	1.11326	1.11326	76.5004	68.7177
DFFA	471.679	0.000333998	0.00244193	1.1021	1.1021	82.4315	74.7947
XRCC3	195.205	0.000334832	0.00244673	0.870712	-1.14849	30.2857	34.7827
TMEM33	1108.18	0.000335116	0.00244749	1.09321	1.09321	192.921	176.472
RPA2	525.927	0.000335431	0.00244849	1.09396	1.09396	91.5877	83.7213
ENO3	344.285	0.000336273	0.00245277	1.12626	1.12626	60.788	53.9736
USP47	654.514	0.000336377	0.00245277	1.09598	1.09598	114.081	104.09
SEPN1	159.458	0.000340609	0.00248231	0.877509	-1.13959	24.8425	28.3103
SLC25A22	238.491	0.00034166	0.00248848	0.863465	-1.15812	36.8361	42.6608
COL4A2	16.5556	0.00034182	0.00248848	0.686325	-1.45704	2.24601	3.27251
TMTC4	578.856	0.000342276	0.00249047	0.916349	-1.09129	92.2647	100.687
COL4A3BP	248.417	0.000344391	0.00250453	1.12012	1.12012	43.7486	39.0572
MYL6B	503.908	0.00034637	0.00251758	1.10841	1.10841	88.3027	79.6664
NCS1	1092.32	0.000346776	0.00251808	0.91862	-1.08859	174.331	189.775
PTPRS	1148.44	0.000346806	0.00251808	1.08226	1.08226	198.968	183.845
HIST1H3C	420.415	0.000347573	0.0025223	0.886403	-1.12815	65.8496	74.2886
ZNF496	483.28	0.000351204	0.0025473	1.10244	1.10244	84.4712	76.6221
GMEB1	84.0958	0.000351644	0.00254862	0.829025	-1.20624	12.7058	15.3262
GCLM	216.537	0.000351759	0.00254862	1.19101	1.19101	39.2357	32.9432
RMND5A	783.054	0.000352518	0.00255277	1.11132	1.11132	137.39	123.628
CFL2	406.379	0.00035314	0.00255529	0.894949	-1.11738	63.975	71.4845
C1orf115	22.9176	0.00035324	0.00255529	1.49986	1.49986	4.58336	3.05586
SIK2	187.934	0.000356498	0.00257749	1.14513	1.14513	33.4414	29.2032
AC084018.1	73.3839	0.000357228	0.00258141	0.757876	-1.31948	10.546	13.9153
ASCC2	316.607	0.000359832	0.00259885	1.10551	1.10551	55.4121	50.1236
SREBF2	261.512	0.000360054	0.00259908	0.88565	-1.12911	40.9422	46.2284
LAMA3	44.0593	0.000361231	0.0026062	0.790339	-1.26528	6.48328	8.20315
HIST1H2AB	339.231	0.000362355	0.00261293	0.884683	-1.13035	53.0791	59.9979
OPN3	72.5765	0.000363419	0.00261922	1.24089	1.24089	13.3964	10.7958
TAGLN2	2566.49	0.00036385	0.00262095	0.926599	-1.07922	411.451	444.044
AAED1	115.304	0.000365293	0.00262996	1.15828	1.15828	20.6266	17.8079
SLC12A9	127.354	0.000366044	0.00263397	1.15326	1.15326	22.7364	19.7149
HIST1H3D	860.728	0.000366954	0.00263913	0.886494	-1.12804	134.823	152.086
SYNJ2	294.344	0.000369552	0.00265642	0.882019	-1.13376	45.982	52.1327
EPHA5	140.413	0.000372478	0.00267605	0.83381	-1.19931	21.2814	25.523
IFI35	109.293	0.000374181	0.00268687	0.828608	-1.20684	16.5083	19.9229
C1QL4	14.2013	0.000374616	0.00268858	1.62259	1.62259	2.92878	1.805
ZDHHC7	195.901	0.000375285	0.00269197	0.870944	-1.14818	30.3979	34.9023
CLSTN3	152.596	0.000377171	0.00270408	1.16458	1.16458	27.3664	23.499
FAM122B	109.621	0.000379002	0.00271578	0.84687	-1.18082	16.7554	19.7851
LMAN2	907.88	0.000380707	0.00272657	0.911559	-1.09702	144.313	158.314
ZWILCH	501.59	0.000383462	0.00274487	1.09912	1.09912	87.546	79.6507
CCNDBP1	337.322	0.000383816	0.00274596	1.10874	1.10874	59.1193	53.3214
METTL8	196.751	0.000384599	0.00275012	1.13315	1.13315	34.8387	30.7451
FAM227B	18.23	0.000384889	0.00275076	1.48172	1.48172	3.6281	2.44858
TBC1D14	455.965	0.000385803	0.00275585	1.10014	1.10014	79.6177	72.3706
ARHGAP21	474.732	0.000386033	0.00275606	0.913876	-1.09424	75.5615	82.6825
PHRF1	504.353	0.000386437	0.0027575	0.912922	-1.09538	80.2323	87.8852
RP11-452F19.3	70.9068	0.000386787	0.00275856	0.808163	-1.23737	10.564	13.0716
SNHG3	3711.09	0.00038713	0.00275956	1.12178	1.12178	654.016	583.016
RPS27L	191.796	0.000388102	0.00276505	1.14043	1.14043	34.0632	29.8687
GBP3	71.5555	0.000388897	0.00276927	0.801342	-1.24791	10.6107	13.2411
TRIM9	178.856	0.00039114	0.0027838	0.871517	-1.14742	27.7628	31.8557
RPL39	1830.62	0.000391452	0.00278456	1.11086	1.11086	321.127	289.079
PKD1	237.534	0.000391983	0.00278667	0.853436	-1.17173	36.4584	42.7196
GRPEL2	385.837	0.000392155	0.00278667	1.11481	1.11481	67.7972	60.8152
C1D	223.031	0.000392665	0.00278884	0.881913	-1.1339	34.8394	39.5044
PCDHGA10	19.003	0.000393702	0.00279475	0.644873	-1.55069	2.48338	3.85096
RIPK2	178.029	0.000394334	0.00279778	0.887348	-1.12695	27.9005	31.4426
HSP90AA1	4113.86	0.000394592	0.00279816	0.866439	-1.15415	636.579	734.708
PTP4A3	110.352	0.000398446	0.00282403	1.28541	1.28541	20.6889	16.0952
BCORL1	57.3655	0.000400167	0.00283476	1.26931	1.26931	10.6956	8.42629
CAP2	215.005	0.000401298	0.00284129	0.871558	-1.14737	33.375	38.2935
ERGIC2	345.435	0.000402209	0.00284627	0.88487	-1.13011	54.0559	61.0891
RUSC2	212.922	0.000402503	0.00284688	0.880536	-1.13567	33.2326	37.7413
ZBTB46	59.3778	0.000403302	0.00285106	1.2706	1.2706	11.0757	8.71692
EIF3F	776.903	0.000405983	0.00286853	1.08947	1.08947	135.029	123.939
TCF4	2861.78	0.000406595	0.00287136	0.917171	-1.09031	456.357	497.571
SF3A2	224.123	0.000407693	0.00287764	0.882029	-1.13375	35.0124	39.6953
SGK223	113.121	0.000408545	0.00288216	0.841367	-1.18854	17.2293	20.4777
ZNF37BP	163.03	0.000411331	0.00290032	1.1585	1.1585	29.1669	25.1765
SNORD3A	14514.7	0.000411903	0.00290285	1.2525	1.2525	2690.28	2147.94
CNOT11	397.056	0.00041239	0.00290479	0.909624	-1.09936	63.0441	69.3079
MPRIP	741.197	0.000412869	0.00290626	0.92167	-1.08499	118.497	128.568
2021-03-08	140.2	0.000413025	0.00290626	1.18407	1.18407	25.3361	21.3974
FAN1	214.195	0.000413279	0.00290656	1.13006	1.13006	37.879	33.5193
N4BP3	15.9389	0.000414522	0.0029138	1.47531	1.47531	3.16659	2.14639
RPL4P4	1531.98	0.000416225	0.00292427	1.07639	1.07639	264.724	245.936
BACH1	597.914	0.000416689	0.00292527	0.906398	-1.10327	94.7596	104.545
CNTRL	183.01	0.000416795	0.00292527	1.15123	1.15123	32.6459	28.3574
IRAK1	1843.74	0.000417266	0.00292707	0.921663	-1.085	294.764	319.818
KLHL28	230.859	0.000419625	0.00294211	1.1282	1.1282	40.7942	36.1587
RNF144A	259.51	0.000422342	0.00295964	0.894891	-1.11745	40.8525	45.6508
GALNT1	758.58	0.00042362	0.00296708	1.08175	1.08175	131.395	121.465
ADAMTS7	135.421	0.000424948	0.00297486	1.22108	1.22108	24.8168	20.3236
RP11-453F18__B.1	81.4377	0.000426138	0.00298166	1.18409	1.18409	14.717	12.4289
BIRC2	204.174	0.000428105	0.00299388	0.889108	-1.12472	32.0314	36.0265
ADCY6	171.67	0.000428351	0.00299408	1.14709	1.14709	30.5718	26.6516
MANSC1	56.4882	0.000429779	0.00300253	1.23058	1.23058	10.3879	8.44147
HEATR2	342.469	0.000430955	0.0030092	0.89682	-1.11505	53.9733	60.183
OSBP2	8.01529	0.000431438	0.00301103	1.90721	1.90721	1.75275	0.919011
NEFM	36.4229	0.000431895	0.00301122	0.734025	-1.36235	5.13935	7.0016
HDAC6	195.165	0.000432021	0.00301122	1.15073	1.15073	34.807	30.2479
SNORD3C	81.5651	0.000432125	0.00301122	1.41925	1.41925	15.95	11.2383
FAM83G	246.533	0.000433009	0.00301584	1.14361	1.14361	43.8416	38.3361
OXCT1	152.53	0.00043405	0.00302128	1.14805	1.14805	27.1739	23.6696
H1F0	228.978	0.000434232	0.00302128	1.14696	1.14696	40.7753	35.5506
ELOVL5	960.862	0.000435942	0.00303163	0.914958	-1.09295	153.032	167.255
PISD	438.386	0.000438892	0.0030506	1.10794	1.10794	76.8056	69.323
LRRC8D	306.607	0.00044302	0.00307773	1.11694	1.11694	53.9241	48.2783
MFAP4	74.7129	0.000445442	0.00309273	1.25654	1.25654	13.8678	11.0365
EML1	170.459	0.000445631	0.00309273	1.14063	1.14063	30.2761	26.5434
RDX	577.269	0.000449635	0.00311893	0.916066	-1.09162	91.9969	100.426
WDR24	118.65	0.000450874	0.00312594	0.853992	-1.17097	18.2176	21.3323
DTL	630.622	0.000452412	0.00313501	1.08592	1.08592	109.433	100.774
LMBRD1	104.937	0.000452885	0.0031367	1.18351	1.18351	18.9594	16.0196
TXNDC16	127.496	0.000454336	0.00314516	1.18631	1.18631	23.0601	19.4386
MANF	209.007	0.000454677	0.00314592	0.8788	-1.13792	32.5873	37.0816
FAM172A	164.478	0.00045536	0.00314637	1.13321	1.13321	29.1248	25.7012
TK1	657.232	0.000455609	0.00314637	1.11149	1.11149	115.323	103.755
AP3M2	296.25	0.000455641	0.00314637	0.872427	-1.14623	46.0109	52.739
RTN3	676.264	0.000455662	0.00314637	1.09071	1.09071	117.601	107.821
CNTNAP2	455.472	0.000457165	0.00315515	0.910598	-1.09818	72.3599	79.4642
IFI44	215.997	0.000457568	0.00315634	0.891522	-1.12168	33.9349	38.064
EGLN3	171.961	0.000457819	0.00315648	0.839025	-1.19186	26.1515	31.1689
FRG1	291.403	0.000458086	0.0031565	1.11831	1.11831	51.2797	45.8548
GRIK2	172.11	0.000458283	0.0031565	0.874774	-1.14315	26.7691	30.6011
ASIC2	9.20835	0.000460572	0.00317066	1.67459	1.67459	1.92182	1.14763
CCL2	125.464	0.000461	0.00317202	1.36133	1.36133	24.1105	17.7109
EXT2	453.009	0.000462841	0.00318308	1.10767	1.10767	79.3585	71.6446
ABCA1	25.3236	0.000465212	0.00319564	0.736483	-1.3578	3.58011	4.86109
DIO2	14.4482	0.000465278	0.00319564	0.620126	-1.61257	1.84342	2.97265
RP11-57H14.4	24.5674	0.000465369	0.00319564	1.35582	1.35582	4.713	3.47612
TTI1	419.381	0.000466432	0.00320134	1.09288	1.09288	72.9988	66.7948
VPS41	473.305	0.000468271	0.00321235	1.08899	1.08899	82.2444	75.5239
ITPR2	479.575	0.000469176	0.0032155	0.903481	-1.10683	75.8762	83.9821
PPM1K	148.783	0.000469201	0.0032155	1.13646	1.13646	26.3811	23.2133
CDC42BPA	743.202	0.000470587	0.00322338	0.922591	-1.0839	118.88	128.854
ZRANB3	103.346	0.000474163	0.00324607	1.16727	1.16727	18.5537	15.8949
[truncated: 11,675 more rows]

## Sheet: SY5YtetCASZ1b
Table S1. Transcriptome regulated by CASZ1b in AS and SY5Y cell lines.
Gene expression changes in SY5Y cells are restoration of CASZ1b (Tet+ vs. Tet-)
Gene name	baseMean	log2FoldChange	lfcSE	stat	pvalue	padj
A1BG	56.0101	0.113205	0.34837	0.324956	0.745214	0.863247
A1BG-AS1	72.8453	0.310132	0.313636	0.98883	0.322747	0.521637
A2M-AS1	2.7671	1.92001	1.60567	1.19577	0.231788	0.416659
AAAS	661.11	-0.588218	0.12522	-4.69749	2.63383e-06	2.4303e-05
AACS	308.099	-0.152731	0.158155	-0.965708	0.33419	0.533597
AADAT	183.32	-0.471202	0.198649	-2.37204	0.0176903	0.0577042
AAGAB	1151.5	-0.144492	0.0958474	-1.50752	0.131678	0.27843
AAK1	546.518	0.872223	0.146045	5.97228	2.33954e-09	3.46605e-08
AAMDC	167.367	0.147449	0.207323	0.711204	0.476958	0.666974
AAMP	1833.52	-0.0926241	0.10577	-0.875713	0.381186	0.580217
AAR2	683.559	0.109056	0.116385	0.937024	0.348746	0.548856
AARD	7.60242	-1.02823	1.08346	-0.949025	0.342608	0.542269
AARS	1582.95	0.0632329	0.089619	0.705575	0.480452	0.669659
AARS2	819.506	-0.204248	0.114341	-1.78631	0.0740486	0.181983
AARSD1	240.681	-0.311804	0.178062	-1.75109	0.0799296	0.192733
AASDH	311.36	0.1897	0.157633	1.20343	0.22881	0.413657
AASDHPPT	1336.7	-0.200756	0.0958891	-2.09363	0.0362931	0.103869
AASS	33.4652	-1.18864	0.469549	-2.53145	0.0113592	0.0400527
AATBC	5.26977	0.551416	1.10944	0.497021	0.619174	0.779333
AATF	840.586	-0.132366	0.106501	-1.24286	0.21392	0.394779
AATK	170.818	-0.909241	0.220766	-4.11857	3.81231e-05	0.000276789
ABALON	20.3161	-0.109304	0.64129	-0.170443	0.864662	0.935177
ABAT	929.628	-0.455259	0.104272	-4.36608	1.26499e-05	0.000101639
ABCA1	20.6303	2.21986	0.602823	3.68244	0.000231015	0.00140023
ABCA11P	127.374	0.165765	0.2318	0.715121	0.474534	0.665309
ABCA12	803.981	-2.32912	0.121922	-19.1033	2.36812e-81	3.62983e-79
ABCA17P	2.17847	-0.674858	1.67298	-0.403387	0.686664	0.827183
ABCA2	1215.8	-0.216481	0.0984046	-2.19991	0.0278134	0.0836239
ABCA3	1649.41	0.0217503	0.0894434	0.243174	0.807871	0.902914
ABCA5	48.1429	-0.211457	0.37672	-0.561311	0.574585	0.745945
ABCA7	75.0723	1.06412	0.345261	3.08209	0.00205552	0.00947907
ABCB1	1974.52	-0.101521	0.0839426	-1.20941	0.226507	0.410986
ABCB10	479.909	-0.131132	0.134519	-0.974815	0.329652	0.52899
ABCB4	84.6677	0.104606	0.282466	0.37033	0.711137	0.843972
ABCB6	393.448	-0.336111	0.143942	-2.33505	0.0195409	0.0625631
ABCB7	595.546	0.151904	0.123364	1.23135	0.218191	0.400296
ABCB8	569.465	-0.186769	0.134406	-1.38959	0.164654	0.327602
ABCB9	46.7254	0.981903	0.381629	2.57293	0.0100843	0.0364079
ABCC1	1148.41	-0.82868	0.104773	-7.90928	2.58889e-15	6.64564e-14
ABCC10	313.448	0.12911	0.166206	0.776803	0.437275	0.632868
ABCC2	5.19129	-0.115097	1.17072	-0.0983127	0.921684	0.963953
ABCC3	11.1132	0.1192	0.763406	0.156142	0.875921	0.941606
ABCC4	646.95	-0.519309	0.117911	-4.40423	1.06159e-05	8.63267e-05
ABCC5	722.305	-0.508294	0.113462	-4.47986	7.46924e-06	6.28402e-05
ABCC6	19.2206	-0.200989	0.586037	-0.342963	0.731626	0.855258
ABCC6P2	8.41154	1.41627	0.894175	1.58389	0.113219	0.249976
ABCC8	42.7478	1.83479	0.414599	4.42547	9.62343e-06	7.90758e-05
ABCC9	184.703	-1.59732	0.208988	-7.64313	2.1201e-14	5.12847e-13
ABCD1	232.866	0.770023	0.18193	4.23252	2.31083e-05	0.000175081
ABCD2	334.432	-0.753531	0.164419	-4.58298	4.58399e-06	4.01502e-05
ABCD3	1557.22	0.401871	0.0914966	4.39219	1.12214e-05	9.0802e-05
ABCD4	262.098	-0.00752931	0.175001	-0.0430244	0.965682	0.984519
ABCE1	2039.18	-0.324826	0.0892396	-3.63993	0.000272708	0.0016215
ABCF1	2286.37	-0.227402	0.0789754	-2.8794	0.00398427	0.0166789
ABCF2	1154.76	-0.654727	0.217832	-3.00565	0.00265015	0.0117677
ABCF3	503.458	0.0346111	0.129945	0.266353	0.789968	0.891342
ABCG1	130.123	-0.382962	0.241434	-1.58619	0.112695	0.249234
ABCG4	4.81202	1.11314	1.18745	0.937422	0.348542	0.548697
ABCG5	2.98297	2.27531	1.51223	1.50461	0.132424	0.279415
ABCG8	3.92533	1.48514	1.30998	1.13372	0.256914	0.447935
ABHD1	8.75162	-0.201901	0.880253	-0.229367	0.818583	0.909104
ABHD10	595.256	-0.0689412	0.120152	-0.573783	0.566115	0.739499
ABHD11	153.299	0.401353	0.214623	1.87004	0.0614784	0.157789
ABHD11-AS1	3.56627	-0.981625	1.61712	-0.607021	0.543837	0.723472
ABHD12	430.773	0.708375	0.138674	5.1082	3.25235e-07	3.58794e-06
ABHD13	345.456	-0.140109	0.155686	-0.899949	0.368147	0.567846
ABHD14A	197.759	-0.67195	0.192337	-3.4936	0.000476549	0.00265154
ABHD14A-ACY1	2.48899	-3.88402	2.0163	-1.92631	0.0540657	0.142466
ABHD14B	366.829	-0.223057	0.146469	-1.5229	0.127784	0.272291
ABHD15	70.6148	-0.0314759	0.319329	-0.0985691	0.92148	0.963826
ABHD16A	307.463	-0.120668	0.158912	-0.759338	0.447651	0.642825
ABHD16B	36.361	0.742726	0.428489	1.73336	0.0830319	0.198421
ABHD17A	467.831	-0.0524262	0.139681	-0.375328	0.707416	0.841185
ABHD17B	420.696	0.0648356	0.137679	0.470918	0.637699	0.792451
ABHD17C	43.7852	-0.128305	0.395323	-0.324558	0.745515	0.863362
ABHD18	241.9	0.0928075	0.182767	0.507791	0.6116	0.773814
ABHD2	934.903	-0.373419	0.1077	-3.4672	0.000525914	0.00289589
ABHD3	76.2326	0.498035	0.295299	1.68654	0.0916913	0.214079
ABHD4	72.3198	0.450951	0.309012	1.45933	0.144474	0.297752
ABHD5	321.053	0.244878	0.154012	1.58999	0.111836	0.247816
ABHD6	124.818	0.631073	0.241149	2.61694	0.00887208	0.0327123
ABHD8	214.185	-0.023667	0.187795	-0.126026	0.899711	0.95413
ABI1	535.052	0.182369	0.125421	1.45406	0.14593	0.299725
ABI2	2821.17	0.173483	0.0769363	2.25489	0.0241405	0.0746217
ABI3BP	2.7076	0.132815	1.49509	0.0888343	0.929214	0.967322
ABITRAM	233.881	-0.0951509	0.17892	-0.531808	0.594859	0.760417
ABL1	2146.73	-0.333126	0.0923249	-3.60819	0.000308336	0.00180705
ABL2	1487.03	0.170346	0.0926242	1.83911	0.0658988	0.166191
ABLIM1	1132.81	-0.521467	0.100041	-5.21251	1.86299e-07	2.11222e-06
ABLIM2	30.268	-1.25174	0.544457	-2.29906	0.0215014	0.0678183
ABLIM3	29.0149	4.26786	0.646971	6.59668	4.20474e-11	7.63414e-10
ABR	2436.85	0.156518	0.0835067	1.87432	0.0608866	0.156598
ABRACL	95.7384	-0.670981	0.274521	-2.44419	0.0145178	0.0491043
ABRAXAS1	228.305	-0.0155488	0.177873	-0.0874151	0.930342	0.96804
ABRAXAS2	581.084	0.0443677	0.122923	0.36094	0.718144	0.847933
ABT1	446.632	-0.422677	0.149187	-2.8332	0.00460844	0.0188512
ABTB1	58.8688	1.04131	0.343441	3.032	0.00242942	0.0109147
ABTB2	59.6873	-0.999796	0.364258	-2.74474	0.00605579	0.0238949
ACAA1	180.037	-0.412392	0.203238	-2.02911	0.0424472	0.117189
ACAA2	1711.18	0.450649	0.0867446	5.19512	2.04583e-07	2.30968e-06
ACACA	2275.17	0.227673	0.0841552	2.70539	0.00682247	0.0263717
ACACB	324.446	-0.717644	0.173332	-4.14029	3.46865e-05	0.000253757
ACAD10	410.938	-0.00674299	0.138319	-0.0487496	0.961119	0.982065
ACAD11	154.581	0.0169223	0.221706	0.0763279	0.939158	0.97152
ACAD8	222.118	-0.0814237	0.181598	-0.448374	0.653884	0.804473
ACAD9	573.62	0.0107997	0.12283	0.0879236	0.929937	0.967759
ACADL	1.51994	-2.47466	2.23591	-1.10678	0.268388	NA
ACADM	921.705	-0.0870507	0.116567	-0.746787	0.455192	0.649268
ACADS	119.939	0.890411	0.241339	3.68946	0.00022473	0.00136473
ACADSB	403.052	-0.274344	0.140973	-1.94608	0.0516457	0.137397
ACADVL	1137.36	0.684451	0.102896	6.65188	2.89364e-11	5.3265e-10
ACAP1	4.24607	1.81119	1.30029	1.39292	0.163645	0.326055
ACAP2	1350.26	0.373933	0.0969175	3.85826	0.000114195	0.000745447
ACAP3	382.005	-0.0430415	0.158059	-0.272313	0.785382	0.888494
ACAT1	1138.19	-0.238722	0.102709	-2.32426	0.0201118	0.0640309
ACAT2	861.45	-0.121783	0.104593	-1.16435	0.244281	0.432436
ACBD3	1532.16	0.14029	0.0872231	1.60841	0.107746	0.241301
ACBD4	34.9478	0.0411994	0.435078	0.0946942	0.924558	0.964861
ACBD5	979.557	-0.0573125	0.101315	-0.565686	0.571607	0.743472
ACBD6	862.866	0.0267034	0.10538	0.253402	0.799958	0.897911
ACBD7	233.32	0.566777	0.177612	3.19111	0.0014173	0.00693679
ACCS	32.0721	-0.225846	0.474824	-0.475642	0.634329	0.79005
ACCSL	3.21538	4.00345	1.69604	2.36046	0.0182521	0.0592942
ACD	288.353	-0.379261	0.163323	-2.32216	0.0202242	0.0643245
ACE	665.571	1.56614	0.122135	12.8231	1.21769e-37	7.43724e-36
ACER2	59.9077	0.393771	0.342213	1.15066	0.249872	0.438825
ACER3	474.222	-0.0791465	0.132356	-0.597984	0.549851	0.727702
ACHE	11.2959	2.54601	0.898468	2.83372	0.00460089	0.0188252
ACIN1	2397.28	-0.0382143	0.0815689	-0.468491	0.639433	0.793863
ACKR2	2.47571	0.617068	1.57547	0.391673	0.6953	0.833705
ACKR4	2.34348	1.82446	1.65049	1.10541	0.268984	0.462204
ACLY	8531.18	0.175201	0.0682828	2.56582	0.0102933	0.0369564
ACO1	331.258	0.147507	0.151313	0.97485	0.329635	0.52899
ACO2	1027.35	-0.0749574	0.111601	-0.671653	0.501804	0.688109
ACOT1	73.6364	-0.505497	0.307723	-1.6427	0.100445	0.228893
ACOT11	64.9334	0.300459	0.320966	0.936107	0.349218	0.54949
ACOT13	519.065	0.48874	0.134941	3.62188	0.00029247	0.0017223
ACOT2	260.693	-0.314547	0.176949	-1.77761	0.075468	0.184543
ACOT4	4.67722	1.04942	1.20719	0.869312	0.384676	0.583587
ACOT7	966.424	0.0235817	0.103722	0.227356	0.820147	0.910253
ACOT8	126.014	0.246468	0.239217	1.03031	0.302864	0.500405
ACOT9	373.814	-0.126305	0.144246	-0.87562	0.381237	0.580217
ACOX1	1439.19	0.0569392	0.0889632	0.640031	0.522152	0.705572
ACOX2	3.76855	3.44513	1.52705	2.25607	0.0240661	0.0744349
ACOX3	173.161	-0.21339	0.213591	-0.999059	0.317766	0.516151
ACOXL	1.28581	0.525578	2.3849	0.220377	0.825577	NA
ACP1	1456.46	-0.0729681	0.0956647	-0.762748	0.445613	0.640997
ACP2	470.577	0.48582	0.132839	3.6572	0.000254988	0.00152581
ACP5	3.85146	1.60655	1.30485	1.23121	0.218245	0.400296
ACP6	133.865	0.163275	0.235611	0.692984	0.488319	0.676484
ACPP	55.0406	-2.98509	0.434009	-6.87793	6.07298e-12	1.19962e-10
ACRBP	2.18411	-0.690055	1.66033	-0.415613	0.677693	0.820962
ACRV1	2.55048	-3.35202	1.87065	-1.7919	0.0731492	0.180562
ACSBG1	4.30754	-0.530932	1.27826	-0.415354	0.677883	0.820962
ACSBG2	2.11949	-0.382755	1.89832	-0.201628	0.840207	0.922332
ACSF2	301.748	0.250874	0.166057	1.51077	0.130848	0.277314
ACSF3	264.791	-0.453776	0.196422	-2.31021	0.0208766	0.0661093
ACSL1	686.842	-0.445227	0.11437	-3.89285	9.90741e-05	0.000658172
ACSL3	1555.51	0.232719	0.0906849	2.56623	0.010281	0.0369369
ACSL4	662.455	-0.0278624	0.117474	-0.23718	0.812517	0.905188
ACSL6	19.1862	1.05898	0.600774	1.7627	0.0779511	0.189135
ACSM3	2.00559	-2.24252	2.05331	-1.09215	0.274767	0.469208
ACSS2	296.075	0.500692	0.162607	3.07916	0.00207588	0.00955578
ACTA2	11.8048	-0.287988	0.781726	-0.3684	0.712575	0.844713
ACTB	37745	-0.237824	0.0706229	-3.36753	0.000758459	0.00400388
ACTG1	19413.8	-0.314928	0.0759249	-4.14789	3.35549e-05	0.000245818
ACTG1P20	45.0094	0.54187	0.406316	1.33362	0.182329	0.353075
ACTL10	15.6175	0.249965	0.657269	0.380308	0.703717	0.838753
ACTL6A	1220.85	-0.229792	0.0954337	-2.40787	0.0160458	0.053178
ACTL6B	379.243	0.156951	0.168018	0.934132	0.350236	0.550548
ACTN1	4541.47	2.16223	0.081742	26.4519	3.47105e-154	1.25755e-151
ACTN2	13.5171	-1.58215	0.741908	-2.13255	0.0329621	0.0959022
ACTN3	2.60006	1.21074	1.64695	0.73514	0.462254	0.655034
ACTN4	1792.99	-0.062225	0.0932127	-0.66756	0.504415	0.690322
ACTR10	559.217	0.154311	0.122138	1.26342	0.206439	0.3844
ACTR1A	2514.68	0.171476	0.0840369	2.04048	0.0413024	0.114784
ACTR1B	354.015	-0.156395	0.156948	-0.996476	0.319019	0.517448
ACTR2	3870.07	0.14632	0.0753936	1.94075	0.0522885	0.138714
ACTR3	2073.37	-0.0401507	0.0870151	-0.461422	0.644496	0.797354
ACTR3B	550.76	-0.252033	0.124193	-2.02937	0.0424207	0.11717
ACTR3C	62.0464	-0.136813	0.335069	-0.408314	0.683043	0.82469
ACTR5	201.223	-0.573639	0.194718	-2.94601	0.00321904	0.0138876
ACTR6	663.912	-0.256711	0.118796	-2.16094	0.0307003	0.0907292
ACTR8	779.384	0.202328	0.108259	1.86893	0.0616324	0.158057
ACTRT3	25.1366	-0.895554	0.521537	-1.71715	0.0859526	0.203713
ACVR1	244.938	0.412868	0.171825	2.40283	0.0162687	0.0538384
ACVR1B	935.405	0.313666	0.104613	2.99836	0.0027144	0.0119962
ACVR1C	1.52188	-2.10653	2.2326	-0.943531	0.345409	NA
ACVR2A	345.753	0.135577	0.152854	0.886972	0.375094	0.574498
ACVR2B	2672.2	-0.0465489	0.0826993	-0.562869	0.573524	0.744993
ACVR2B-AS1	29.1017	-0.33576	0.48264	-0.695673	0.486634	0.675195
ACVRL1	194.196	1.96006	0.198453	9.87673	5.25165e-23	2.05692e-21
ACY1	330.231	-0.409432	0.174887	-2.34112	0.0192262	0.061729
ACYP1	105.744	0.317606	0.26436	1.20141	0.229591	0.414261
ACYP2	69.8231	0.193268	0.323896	0.596698	0.550709	0.728387
ADA	134.475	-0.145502	0.229975	-0.632688	0.526938	0.709269
ADA2	5.41777	-1.33016	1.13552	-1.17141	0.241436	0.42878
ADAL	399.443	0.572266	0.140261	4.08002	4.50313e-05	0.000322047
ADAM10	1554.64	0.0774377	0.0897191	0.863112	0.388076	0.58677
ADAM11	139.173	0.913548	0.224037	4.07766	4.54917e-05	0.000325049
ADAM12	479.938	-2.23159	0.149282	-14.9489	1.58403e-50	1.37983e-48
ADAM15	1148.55	-0.287319	0.12487	-2.30094	0.021395	0.0675227
ADAM17	1174.3	-0.0586004	0.100554	-0.582776	0.560044	0.735332
ADAM19	172.977	0.31537	0.204079	1.54533	0.122266	0.264061
ADAM1A	111.987	0.00779801	0.265783	0.0293397	0.976594	0.989158
ADAM21	13.4023	0.280727	0.716181	0.391978	0.695074	0.833543
ADAM22	1540.1	-0.160834	0.103238	-1.5579	0.119257	0.259285
ADAM23	285.776	0.210172	0.162067	1.29682	0.194693	0.370004
ADAM32	4.17879	-2.31225	1.55287	-1.48902	0.136481	0.285687
ADAM33	3.13577	5.11382	1.89383	2.70025	0.00692871	0.0266905
ADAM3B	1.51793	-2.21923	2.23242	-0.994093	0.320178	NA
ADAM8	13.5724	1.01303	0.720144	1.4067	0.159516	0.319915
ADAM9	575.688	-0.113942	0.121199	-0.940129	0.347152	0.547336
ADAMTS1	524.326	-3.4196	0.161137	-21.2218	6.01099e-100	1.1142e-97
ADAMTS10	10.3981	-0.0905115	0.802884	-0.112733	0.910242	0.958653
ADAMTS12	69.5722	1.10977	0.312675	3.54927	0.000386308	0.00220643
ADAMTS13	83.7549	-0.0625934	0.287185	-0.217955	0.827464	0.915016
ADAMTS14	96.7805	1.89617	0.282088	6.72191	1.79352e-11	3.37551e-10
ADAMTS15	16.1959	0.430553	0.630407	0.682976	0.494622	0.682014
ADAMTS17	72.3047	3.16159	0.344065	9.18892	3.96796e-20	1.34868e-18
ADAMTS19	706.352	-1.16505	0.124848	-9.33172	1.04164e-20	3.65744e-19
ADAMTS19-AS1	11.8569	-0.727229	0.746931	-0.973622	0.330244	0.529567
ADAMTS20	9.86768	-0.880355	0.818176	-1.076	0.281929	0.477873
ADAMTS3	655.504	-2.32939	0.135587	-17.1801	3.74128e-66	4.45073e-64
ADAMTS4	1157.68	0.0209181	0.0989669	0.211364	0.832603	0.917498
ADAMTS5	43.8149	0.723225	0.389727	1.85572	0.0634934	0.161685
ADAMTS6	27.0335	0.412413	0.489954	0.841738	0.399935	0.598388
ADAMTS7	494.744	1.49427	0.144138	10.3669	3.50808e-25	1.50734e-23
ADAMTS9	3171.62	2.00369	0.0760384	26.3511	4.98854e-153	1.76716e-150
ADAMTS9-AS1	6.55039	0.82714	1.00417	0.823707	0.410106	0.607631
ADAMTS9-AS2	34.6254	2.86145	0.480665	5.9531	2.63109e-09	3.87278e-08
ADAMTSL2	163.488	-2.34694	0.250943	-9.3525	8.56034e-21	3.01237e-19
ADAMTSL4	40.7629	1.96908	0.415296	4.74138	2.12269e-06	2.00105e-05
ADAMTSL5	8.22172	2.63058	0.985247	2.66997	0.00758588	0.0287236
ADAP1	32.0304	-0.113403	0.454592	-0.249461	0.803004	0.899367
ADAP2	3.93269	0.408157	1.26619	0.322351	0.747187	0.864487
ADAR	6603.94	-0.280572	0.0674209	-4.16149	3.16172e-05	0.000232799
ADARB1	151.261	0.7872	0.22164	3.5517	0.000382749	0.00218767
ADAT1	1187.74	0.256315	0.0983807	2.60534	0.00917831	0.0336348
ADAT2	187.131	-0.512033	0.2022	-2.53231	0.0113315	0.0399723
ADAT3	30.3113	-0.394501	0.480016	-0.82185	0.411163	0.608857
ADCK1	104.562	0.243261	0.260793	0.932774	0.350936	0.551323
ADCK2	323.639	-0.467626	0.162218	-2.8827	0.00394289	0.0165317
ADCK5	37.3019	0.0764669	0.421825	0.181276	0.856151	0.930962
ADCY1	2894.16	-0.103287	0.0799018	-1.29267	0.196125	0.371796
ADCY10P1	2.54324	1.26366	1.78183	0.709195	0.478203	0.667781
ADCY3	261.352	-0.568876	0.175175	-3.24747	0.00116435	0.00585519
ADCY5	39.143	1.88532	0.462823	4.07351	4.63093e-05	0.000330446
ADCY6	784.606	0.182515	0.109289	1.67003	0.094914	0.219565
ADCY7	614.237	-0.389533	0.121356	-3.20985	0.00132804	0.0065685
ADCY9	210.257	-0.111935	0.191089	-0.585771	0.55803	0.734022
ADCYAP1R1	758.011	-2.24359	0.123864	-18.1133	2.5032e-73	3.38166e-71
ADD1	3282.26	0.240829	0.0751234	3.20578	0.00134698	0.00663951
ADD2	1619.84	-0.0029279	0.0884693	-0.0330951	0.973599	0.987598
ADD3	2756.96	1.22357	0.0833425	14.6813	8.49559e-49	7.16551e-47
ADD3-AS1	5.94634	1.65815	1.099	1.50878	0.131355	0.277931
ADGRA2	677.806	0.0820245	0.123848	0.662299	0.50778	0.693249
ADGRA3	1975.77	-0.339964	0.0878208	-3.87111	0.000108342	0.000712784
ADGRB1	101.443	-0.197787	0.268453	-0.736766	0.461265	0.654241
ADGRB2	704.626	-2.34298	0.139895	-16.7481	5.84154e-63	6.33469e-61
ADGRB3	383.936	-2.23757	0.157806	-14.1793	1.23123e-45	9.17151e-44
ADGRD1	8.83396	2.37405	0.924432	2.56812	0.0102251	0.0368192
ADGRE2	1.40589	-2.42614	2.30643	-1.0519	0.292844	NA
ADGRE5	135.304	-1.74748	0.252467	-6.92161	4.46542e-12	8.95387e-11
ADGRF3	3.76553	0.755062	1.3043	0.578904	0.562654	0.736783
ADGRG1	1.85498	1.45115	1.89755	0.764749	0.444421	NA
ADGRG2	12.1793	0.0414045	0.730822	0.0566547	0.95482	0.979459
ADGRL1	946.819	-0.411921	0.109277	-3.76949	0.000163579	0.00102824
ADGRL2	9606.52	-0.731587	0.0673938	-10.8554	1.87974e-27	8.7617e-26
ADGRL3	44.3724	-1.47674	0.425986	-3.46665	0.000526993	0.00289983
ADGRV1	615.473	0.0622135	0.122467	0.508003	0.611451	0.773814
ADH5	1940.1	-0.245571	0.0821467	-2.98942	0.00279504	0.0122845
ADHFE1	1.48642	-0.827388	2.26109	-0.365924	0.714422	NA
ADI1	602.417	0.115727	0.118824	0.973941	0.330086	0.529366
ADIPOR1	2018.65	0.272452	0.0855031	3.18646	0.00144028	0.00702555
ADIPOR2	1292.02	0.107524	0.0951352	1.13022	0.258384	0.449808
ADK	445.272	0.0235387	0.14089	0.167071	0.867314	0.936457
ADM	38.2533	-1.36352	0.445426	-3.06116	0.0022048	0.0100649
ADM2	18.2144	0.943011	0.637025	1.48034	0.138783	0.289086
ADM5	20.5759	-0.392411	0.609164	-0.64418	0.519459	0.703554
ADNP	2248.73	0.223601	0.0955656	2.33976	0.0192962	0.0619165
ADNP-AS1	12.9276	0.319012	0.715458	0.445885	0.65568	0.806061
ADNP2	1474.79	-0.239816	0.0893819	-2.68305	0.00729546	0.0278088
ADO	968.066	-0.0588353	0.103573	-0.568056	0.569997	0.742225
ADORA1	16.9488	0.567051	0.640596	0.885192	0.376053	0.57564
ADORA2A	3.0336	0.78513	3.86049	0.203376	0.838841	0.921125
ADORA2A-AS1	5.36702	0.287613	1.16088	0.247754	0.804325	0.900593
ADORA2B	23.2722	0.576243	0.530983	1.08524	0.277817	0.473149
ADPGK	419.626	-0.427853	0.145754	-2.93544	0.00333077	0.0143
ADPGK-AS1	4.37692	-0.9003	1.25115	-0.719575	0.471787	0.66321
ADPRHL1	4.12871	-0.542134	1.25036	-0.433583	0.664591	0.812255
ADPRHL2	646.126	-0.234517	0.115951	-2.02255	0.0431197	0.118656
ADPRM	127.026	0.0616937	0.233579	0.264124	0.791684	0.892394
ADRA2A	563.743	10.1382	0.849316	11.9369	7.60403e-33	4.15123e-31
ADRA2B	21.8548	7.30791	1.28486	5.68773	1.28742e-08	1.72606e-07
ADRA2C	274.416	-0.361642	0.188319	-1.92036	0.0548123	0.143924
ADRB2	274.919	10.3579	1.65692	6.25127	4.0713e-10	6.66331e-09
ADRM1	996.341	-0.415369	0.118392	-3.50842	0.000450774	0.00252754
ADSL	1019.68	-0.338031	0.0995195	-3.39663	0.000682212	0.0036506
ADSS	1028.49	-0.459473	0.102223	-4.49483	6.96239e-06	5.89419e-05
ADSSL1	62.658	0.349279	0.329441	1.06022	0.289046	0.485787
AEBP1	990.934	1.28263	0.101773	12.6028	2.03707e-36	1.21168e-34
AEBP2	418.02	-0.300038	0.140527	-2.13509	0.0327533	0.0954516
AEN	325.615	-0.906106	0.171489	-5.28375	1.26565e-07	1.47592e-06
AFAP1	1375.97	-0.848011	0.0921668	-9.20083	3.552e-20	1.20988e-18
AFAP1-AS1	17.9812	0.00855342	0.649637	0.0131665	0.989495	0.995302
AFAP1L1	612.999	4.34986	0.161384	26.9534	5.19933e-160	2.07206e-157
AFAP1L2	160.825	3.84217	0.254559	15.0935	1.78812e-51	1.58358e-49
AFDN	1677.9	0.137978	0.092566	1.49059	0.136068	0.285028
AFDN-DT	2.81873	0.581164	1.49764	0.388055	0.697976	0.83538
AFF1	385.362	-0.0815414	0.146522	-0.556514	0.57786	0.748138
AFF1-AS1	4.90752	0.903856	1.16821	0.77371	0.439103	0.634289
AFF3	267.448	-0.266417	0.177292	-1.5027	0.132916	0.279989
AFF4	2879.72	-0.101661	0.0813571	-1.24957	0.211457	0.391275
AFG1L	156.388	0.255717	0.230559	1.10912	0.267379	0.460738
AFG3L1P	235.496	-0.206093	0.181772	-1.1338	0.256877	0.44792
AFG3L2	1288.19	-0.234107	0.0930408	-2.51618	0.0118635	0.0415456
AFMID	416.934	-0.446078	0.138846	-3.21275	0.00131469	0.00651055
AFTPH	641.242	0.0486565	0.121546	0.400312	0.688927	0.828969
AGA	190.967	0.0248088	0.2006	0.123673	0.901574	0.954847
AGAP1	896.45	-0.188782	0.112059	-1.68467	0.0920527	0.214713
AGAP12P	14.4676	-0.0164077	0.673293	-0.0243693	0.980558	0.990786
AGAP2	466.701	0.554776	0.142516	3.89272	9.91256e-05	0.000658172
AGAP2-AS1	245.361	-0.271015	0.174715	-1.55118	0.120859	0.261732
AGAP3	1640.27	-0.543901	0.0928219	-5.85962	4.63928e-09	6.68668e-08
AGAP4	23.9825	0.501695	0.527148	0.951716	0.341241	0.541158
AGAP5	4.98387	1.07661	3.84474	0.280022	0.779461	0.884514
AGAP6	45.0735	-0.693675	0.450998	-1.53809	0.124027	0.266631
AGAP7P	47.5722	0.0976995	0.383287	0.254899	0.798801	0.896928
AGAP9	3.00627	0.507794	1.59739	0.317889	0.750569	0.866263
AGBL2	2.70444	1.4377	1.51951	0.946159	0.344068	0.543841
AGBL3	27.8115	0.208902	0.502859	0.415428	0.677828	0.820962
AGBL4	51.8647	2.61925	0.385288	6.79816	1.05967e-11	2.04258e-10
AGBL5	923.29	0.106207	0.105667	1.00511	0.314846	0.51346
AGER	18.6451	-0.00864179	0.589288	-0.0146648	0.9883	0.994639
AGFG1	1301.64	-0.0715743	0.0964074	-0.742415	0.457836	0.651684
AGFG2	162.339	-0.253667	0.220196	-1.152	0.249319	0.438144
AGGF1	1233.1	-0.084952	0.097319	-0.872924	0.382705	0.581683
AGK	1075.64	-0.222857	0.0987866	-2.25595	0.024074	0.0744449
AGL	1012.69	0.164629	0.103429	1.59171	0.111451	0.247243
AGMAT	40.8227	0.335228	0.442382	0.75778	0.448582	0.643273
AGO1	1722.5	-0.232023	0.087073	-2.66469	0.00770585	0.0291019
AGO2	1867.24	-0.188239	0.0964205	-1.95228	0.0509055	0.135791
AGO3	1328.49	0.213398	0.104572	2.04069	0.0412821	0.114768
AGO4	449.545	0.115376	0.137436	0.839491	0.401194	0.599722
AGPAT1	1559.82	0.310057	0.0901042	3.44109	0.000579369	0.00315105
AGPAT2	273.623	-0.0842624	0.170866	-0.49315	0.621907	0.780923
AGPAT3	931.226	-0.305786	0.108466	-2.81918	0.00481461	0.019594
AGPAT4	388.457	0.0288877	0.144096	0.200476	0.841108	0.922978
AGPAT4-IT1	5.69543	0.341842	1.06834	0.319976	0.748987	0.865816
AGPAT5	1719.87	-0.433867	0.0866108	-5.00939	5.4602e-07	5.7873e-06
AGPS	2062.25	0.108535	0.0827207	1.31207	0.189496	0.362798
AGRN	869.557	-0.633293	0.120996	-5.23399	1.65894e-07	1.90253e-06
AGRP	2.11559	1.64092	1.87145	0.876815	0.380587	0.579791
AGT	7.50496	5.71572	1.47388	3.87801	0.000105314	0.000694872
AGTPBP1	666.506	0.357578	0.116566	3.06761	0.00215781	0.0098702
AGTR1	17.7112	-6.22301	1.31815	-4.72102	2.34668e-06	2.19791e-05
AGTRAP	177.31	-0.466343	0.244959	-1.90376	0.056941	0.148486
AHCTF1	3787.83	-0.119864	0.0813527	-1.47339	0.140645	0.29199
AHCTF1P1	35.1103	0.35023	0.430646	0.813266	0.416065	0.613552
AHCY	3583.79	-0.204387	0.0758345	-2.69517	0.00703524	0.0269913
AHCYL1	1324.67	-0.0687649	0.0916777	-0.750072	0.453211	0.647441
AHCYL2	265.956	0.147484	0.167951	0.878137	0.379869	0.579141
AHDC1	471.735	0.575449	0.145552	3.95356	7.6997e-05	0.000522524
AHI1	525.208	-0.243194	0.133964	-1.81537	0.0694675	0.173512
AHNAK	3986.09	1.77898	0.0795922	22.3512	1.17592e-110	2.43447e-108
AHNAK2	614.282	1.75014	0.123396	14.1831	1.1661e-45	8.72714e-44
AHRR	21.0328	0.564345	0.560963	1.00603	0.314402	0.513091
AHSA1	2502.86	-0.44796	0.0782118	-5.72753	1.01904e-08	1.38842e-07
AHSA2P	235.476	0.45223	0.175845	2.57175	0.0101185	0.0365073
AIDA	1222.95	0.373657	0.0943653	3.95969	7.50471e-05	0.000509943
AIF1L	112.582	-1.52918	0.266707	-5.73356	9.83452e-09	1.34453e-07
AIFM1	695.31	-0.133933	0.112925	-1.18604	0.235607	0.421054
AIFM2	94.7217	0.750639	0.280744	2.67375	0.0075008	0.028442
AIFM3	22.9454	0.881524	0.536965	1.64168	0.100657	0.229224
AIG1	462.066	0.382725	0.131429	2.91204	0.00359082	0.0152725
AIMP1	827.946	0.0451367	0.105696	0.427044	0.669347	0.815754
AIMP2	561.721	-0.196326	0.122864	-1.59791	0.110063	0.244976
AIP	828.754	-0.155645	0.108512	-1.43436	0.151469	0.307981
AIRN	1.68217	0.774848	1.99801	0.387809	0.698157	NA
AJM1	24.8989	0.666326	0.553013	1.2049	0.228242	0.412939
AJUBA	205.958	0.318643	0.186278	1.71058	0.0871589	0.205929
AK1	430.404	0.413498	0.145034	2.85104	0.00435766	0.0180289
AK2	1910	-0.0184127	0.0822665	-0.223817	0.822899	0.912171
AK3	907.292	-0.0593146	0.115541	-0.513363	0.607698	0.771003
AK4	383.626	-0.292218	0.143167	-2.0411	0.041241	0.114717
AK5	43.0782	-1.51063	0.420242	-3.59466	0.000324817	0.00189182
AK6	230.957	-0.0647977	0.179004	-0.361991	0.717359	0.847445
AK7	88.4215	0.408842	0.275692	1.48297	0.138083	0.288113
AK8	15.1108	0.701048	0.651102	1.07671	0.281609	0.477545
AK9	118.457	0.863769	0.256302	3.37013	0.000751337	0.00397249
AKAP1	1483.18	-0.07845	0.0922601	-0.850313	0.395151	0.593679
AKAP10	464.684	0.0909675	0.131532	0.691598	0.48919	0.677401
AKAP11	1335.99	0.192893	0.0972218	1.98405	0.0472503	0.128033
AKAP12	634.524	-0.97015	0.119997	-8.08475	6.22919e-16	1.6661e-14
AKAP13	1086.01	-0.904494	0.1104	-8.1929	2.54999e-16	7.03276e-15
AKAP17A	653.071	-0.186175	0.123518	-1.50728	0.13174	0.278486
AKAP2	3.50918	-2.81739	1.64879	-1.70877	0.0874937	0.206536
AKAP3	5.36458	1.27738	1.10469	1.15633	0.247547	0.436065
AKAP5	123.074	0.807105	0.252918	3.19117	0.00141699	0.00693679
AKAP6	315.271	-1.28759	0.161261	-7.98452	1.41074e-15	3.69878e-14
AKAP7	40.9418	0.231186	0.399834	0.578204	0.563126	0.736935
AKAP8	548.684	-0.145741	0.128714	-1.13229	0.257514	0.448784
AKAP8L	719.22	0.19908	0.117575	1.69321	0.0904155	0.211833
AKAP9	3377.79	-0.0463922	0.0968461	-0.47903	0.631917	0.788154
AKIP1	136.648	-0.0540039	0.228613	-0.236224	0.813259	0.905761
AKIRIN1	982.188	-0.0985105	0.103763	-0.94938	0.342427	0.542269
AKIRIN2	378.899	-0.239684	0.148819	-1.61058	0.107272	0.24051
AKNA	177.5	-0.746991	0.212148	-3.52108	0.00042979	0.00242437
AKR1A1	714.645	-0.298042	0.115622	-2.57773	0.00994507	0.0359733
AKR1B1	3032.43	-0.112008	0.0858161	-1.30521	0.191822	0.365901
AKR1C1	44.694	-0.434345	0.413126	-1.05136	0.293093	0.489713
AKR1C2	14.5105	0.287097	0.673346	0.426373	0.669836	0.816163
AKR1E2	89.4708	-0.442801	0.287907	-1.538	0.124048	0.266631
AKR7A2	399.735	-0.162733	0.144002	-1.13007	0.258446	0.449819
AKR7A2P1	4.4062	-0.455737	1.20454	-0.378349	0.705171	0.839784
AKR7A3	4.35861	-0.897021	1.2334	-0.727274	0.467058	0.659451
AKR7L	5.48193	-0.50319	1.1012	-0.456947	0.647709	0.79984
AKT1	1820.81	-0.0904941	0.0973992	-0.929106	0.352834	0.553432
AKT1S1	613.995	-0.327516	0.122739	-2.66839	0.00762151	0.0288243
AKT2	1381.98	-0.181963	0.104984	-1.73324	0.0830532	0.198421
AKT3	4292.51	0.0322388	0.0740754	0.435216	0.663405	0.811553
AKTIP	217.948	0.160711	0.183865	0.874072	0.382079	0.580998
ALAD	211.481	0.30776	0.183393	1.67815	0.0933179	0.216943
ALAS1	543.679	0.0359622	0.123972	0.290083	0.771752	0.879672
ALCAM	10709.7	-0.429568	0.0693596	-6.19334	5.89012e-10	9.48428e-09
ALDH16A1	340.729	-0.536567	0.170203	-3.15251	0.00161872	0.00776997
ALDH18A1	1539.56	-0.757	0.0901338	-8.39863	4.51731e-17	1.3069e-15
ALDH1A2	4.18509	1.718	1.26643	1.35657	0.174917	0.342374
ALDH1A3	519.802	1.04884	0.129186	8.11877	4.70916e-16	1.27668e-14
ALDH1B1	766.587	-0.438066	0.116456	-3.76165	0.000168794	0.00105852
ALDH1L1	7.35616	-0.260108	0.927853	-0.280334	0.779222	0.884412
ALDH1L2	88.6758	1.528	0.285924	5.3441	9.08696e-08	1.0802e-06
ALDH2	953.154	-0.125855	0.101438	-1.24072	0.214711	0.396055
ALDH3A1	3.041	-0.56901	1.53517	-0.370649	0.710899	0.843816
ALDH3A2	827.179	0.241313	0.110394	2.18591	0.0288219	0.0862168
ALDH3B1	57.318	1.5905	0.36587	4.34718	1.37897e-05	0.000109746
ALDH4A1	216.375	-0.183212	0.19515	-0.93883	0.347818	0.547991
ALDH5A1	285.552	-0.339962	0.162921	-2.08666	0.0369188	0.105131
ALDH6A1	768.95	0.408687	0.109692	3.72576	0.000194726	0.00120082
ALDH7A1	874.279	0.255186	0.103724	2.46025	0.0138841	0.0473021
ALDH9A1	1015.23	-0.098473	0.100381	-0.980994	0.326596	0.525995
ALDOA	5901.01	-0.3393	0.0819976	-4.13793	3.50457e-05	0.000255798
ALDOC	1131.21	0.708939	0.106226	6.67386	2.49162e-11	4.61849e-10
ALG1	321.136	0.0487656	0.158082	0.308482	0.757715	0.871105
ALG10	250.643	0.41793	0.173058	2.41497	0.0157366	0.0523927
ALG10B	729.643	0.248045	0.111356	2.22748	0.0259149	0.078929
ALG11	1034.81	0.178442	0.127828	1.39595	0.16273	0.324666
ALG12	286.41	-0.487617	0.173672	-2.80769	0.00498984	0.0202091
ALG13	436.767	-0.0323519	0.135166	-0.239349	0.810835	0.904561
ALG14	130.005	-0.683089	0.239185	-2.8559	0.00429147	0.0177966
ALG1L	2.03855	0.145924	1.68682	0.0865086	0.931062	0.968171
ALG1L9P	10.3078	0.58664	0.781331	0.750822	0.45276	0.647118
ALG2	369.777	0.397753	0.144286	2.7567	0.00583881	0.0231534
ALG3	485.727	-0.315481	0.133293	-2.36682	0.0179417	0.0584167
ALG5	329.578	0.0556945	0.151679	0.367186	0.713481	0.845179
ALG6	187.355	0.385321	0.198176	1.94434	0.0518545	0.137769
ALG8	691.163	0.0985769	0.115042	0.856875	0.391514	0.590568
ALG9	496.164	-0.150753	0.128151	-1.17637	0.239447	0.42596
ALK	1541.97	2.14431	0.0989599	21.6685	4.06987e-104	8.10973e-102
ALKBH1	246.025	-0.0401192	0.174303	-0.23017	0.81796	0.908901
ALKBH2	391.511	-0.240702	0.162425	-1.48193	0.13836	0.288464
ALKBH3	311.76	0.00364763	0.155584	0.0234448	0.981295	0.991182
ALKBH3-AS1	2.90902	1.79901	1.62222	1.10898	0.267438	0.460791
ALKBH4	355.494	-0.0971213	0.161053	-0.603038	0.546484	0.725707
ALKBH5	1694.97	0.0758815	0.0862715	0.879566	0.379094	0.578125
ALKBH6	83.385	0.0809542	0.309011	0.261979	0.793338	0.893563
ALKBH7	161.932	-0.200686	0.211715	-0.947908	0.343176	0.542877
ALKBH8	336.947	0.00787222	0.151891	0.0518281	0.958666	0.981255
ALMS1	2298.28	0.23078	0.0919202	2.51066	0.0120506	0.0420714
ALMS1-IT1	13.1578	-0.371569	0.707688	-0.525047	0.599551	0.764412
ALMS1P1	2.21423	-0.229225	1.74326	-0.131492	0.895386	0.951659
ALOX12	2.28456	0.0171415	1.73209	0.00989647	0.992104	0.996581
ALOX12-AS1	1.66775	0.650257	2.05376	0.316619	0.751533	NA
ALOX12B	1.99511	-1.16899	1.87932	-0.62203	0.533922	0.715532
ALPK1	53.3862	-5.62096	0.73412	-7.65673	1.90721e-14	4.63458e-13
ALPK2	14.4962	2.71935	0.830775	3.27327	0.0010631	0.0054126
ALPK3	3.35814	1.85833	1.51849	1.2238	0.221027	0.403836
ALPL	36.4115	0.842191	0.453549	1.85689	0.0633268	0.16139
ALS2	864.17	0.389716	0.106751	3.6507	0.00026153	0.00156027
ALS2CL	52.1973	2.69967	0.38926	6.9354	4.05078e-12	8.17385e-11
ALX1	75.8713	-0.99523	0.308228	-3.22887	0.00124279	0.00619492
ALX3	75.0289	0.300318	0.300151	1.00055	0.317042	0.515606
ALX4	3.99872	1.99262	1.38505	1.43866	0.150246	0.306275
ALYREF	2355.74	-0.427365	0.0823563	-5.18921	2.11183e-07	2.37913e-06
AMACR	187.897	0.447078	0.200351	2.23147	0.0256497	0.0783411
AMBRA1	753.891	0.101162	0.110801	0.913007	0.361239	0.560711
AMD1	1905.52	-0.644245	0.0865067	-7.44734	9.52417e-14	2.20997e-12
AMDHD1	21.951	1.691	0.582838	2.90131	0.00371601	0.0157044
AMDHD2	89.4978	0.330018	0.291018	1.13401	0.256788	0.447814
AMER1	610.11	-0.0968797	0.119283	-0.812185	0.416686	0.614239
AMER3	85.9144	0.208859	0.29018	0.719758	0.471674	0.66321
AMFR	745.983	0.177692	0.110536	1.60754	0.107936	0.241657
AMH	62.7227	-0.415457	0.332837	-1.24823	0.211946	0.391862
AMHR2	5.89798	2.19758	1.11768	1.9662	0.0492756	0.13253
AMIGO1	95.6863	0.45474	0.278576	1.63237	0.102601	0.232423
AMIGO3	127.626	0.0378583	0.232897	0.162553	0.87087	0.93885
AMMECR1	285.984	-0.146742	0.163373	-0.898199	0.369079	0.568783
AMMECR1L	926.514	0.123759	0.104665	1.18243	0.237036	0.42285
AMN1	189.515	0.72031	0.193941	3.71406	0.000203962	0.00125004
AMOT	525.553	0.031757	0.130055	0.244181	0.80709	0.902456
AMOTL1	2939.83	-0.202801	0.0756476	-2.68086	0.00734327	0.027951
AMOTL2	89.6553	-0.0966382	0.274265	-0.352354	0.724573	0.85111
AMPD2	962.494	-0.902944	0.119307	-7.56822	3.78384e-14	9.00272e-13
AMPD3	144.884	1.06178	0.220631	4.81244	1.49098e-06	1.45546e-05
AMT	467.625	0.196636	0.147541	1.33276	0.182611	0.353362
AMY2B	9.0267	0.484045	0.865132	0.559504	0.575818	0.746755
AMZ1	6.4593	0.645792	1.01463	0.636483	0.524461	0.707373
AMZ2	1034.16	0.0883243	0.0981314	0.900061	0.368088	0.567846
AMZ2P1	115.403	-0.015705	0.244937	-0.0641184	0.948876	0.976503
ANAPC1	2071.53	-0.124597	0.0842625	-1.47868	0.139226	0.289663
ANAPC10	146.604	-0.205034	0.221771	-0.924529	0.355211	0.555248
ANAPC11	920.381	0.200769	0.103653	1.93693	0.0527536	0.139808
ANAPC13	527.547	0.0225347	0.130699	0.172416	0.86311	0.934323
ANAPC15	349	0.0293352	0.156198	0.187808	0.851027	0.928848
ANAPC16	1102.8	0.152289	0.0968619	1.57223	0.115897	0.254338
ANAPC2	240.187	-0.834126	0.180168	-4.62972	3.66163e-06	3.28291e-05
ANAPC4	342.97	0.138947	0.158854	0.874682	0.381747	0.580726
ANAPC5	1796.39	-0.336211	0.0882753	-3.80866	0.000139722	0.000897023
ANAPC7	890.196	-0.127432	0.103351	-1.233	0.217575	0.399581
ANGEL1	320.682	0.0390035	0.159587	0.244403	0.806919	0.902357
ANGEL2	1277.44	-0.223748	0.101887	-2.19604	0.0280888	0.0843565
ANGPT1	121.77	0.467846	0.247782	1.88813	0.0590079	0.152801
ANGPT2	18.4831	-0.704869	0.637027	-1.1065	0.268511	0.46188
ANGPTL1	34.0948	-2.91931	0.537942	-5.42681	5.73688e-08	7.02894e-07
ANGPTL2	167.319	0.825861	0.205765	4.01361	5.9798e-05	0.000416444
ANGPTL3	2.18009	0.822484	1.91335	0.429865	0.667294	0.814747
ANGPTL4	5.25288	-0.979051	1.17157	-0.835673	0.403339	0.601687
ANGPTL6	2.50782	0.208599	1.61304	0.129321	0.897104	0.952747
ANGPTL7	2.33354	-2.01513	1.90416	-1.05828	0.289929	0.486364
ANK1	508.346	3.6477	0.149006	24.4803	2.39669e-132	6.47554e-130
ANK2	1541.44	-1.10091	0.0964695	-11.412	3.64191e-30	1.86674e-28
ANK3	35.4141	-1.48389	0.462855	-3.20595	0.00134618	0.00663765
ANKAR	18.4499	0.373088	0.604757	0.616923	0.537285	0.718047
ANKDD1A	104.674	1.44372	0.258729	5.58004	2.4046e-08	3.09627e-07
ANKDD1B	2.73336	-0.027209	1.48168	-0.0183637	0.985349	0.993513
ANKEF1	294.354	0.246047	0.164686	1.49404	0.135165	0.283734
ANKFY1	1456.37	0.147369	0.0909103	1.62104	0.105009	0.2364
ANKH	274.326	-0.217875	0.164604	-1.32363	0.185625	0.35746
ANKHD1	926.155	0.565181	0.105088	5.37815	7.52534e-08	9.06738e-07
ANKHD1-EIF4EBP3	653.483	0.266764	0.143962	1.85302	0.0638794	0.162408
ANKIB1	2060.88	0.20029	0.0855985	2.33987	0.0192904	0.0619101
ANKK1	30.103	7.69449	1.19131	6.45888	1.05482e-10	1.83769e-09
ANKLE1	136.414	-1.14619	0.244535	-4.68721	2.76949e-06	2.54458e-05
ANKLE2	932.654	-0.086211	0.106336	-0.810741	0.417514	0.615006
ANKMY1	111.94	-0.0164288	0.259534	-0.063301	0.949527	0.97711
ANKMY2	254.774	0.402208	0.175934	2.28613	0.0222464	0.0696993
ANKRA2	168.125	-0.0423547	0.220534	-0.192056	0.847699	0.926852
ANKRD10	298.665	0.122159	0.157811	0.774086	0.43888	0.634172
ANKRD11	2147.08	-0.106345	0.0967589	-1.09907	0.271736	0.465628
ANKRD12	868.616	0.520419	0.121106	4.29723	1.72948e-05	0.000134815
ANKRD13A	360.451	0.0538641	0.15183	0.354767	0.722764	0.850138
ANKRD13B	997.596	-0.239812	0.102651	-2.3362	0.0194811	0.0623965
ANKRD13C	443.206	0.088099	0.134345	0.655766	0.511975	0.697138
ANKRD13D	249.641	-0.101645	0.177607	-0.572301	0.567118	0.740108
ANKRD16	93.6165	-0.267038	0.277288	-0.963036	0.33553	0.534868
ANKRD17	3905.64	0.252483	0.0805814	3.13327	0.00172871	0.00820404
ANKRD18A	5.11728	-0.914057	1.16401	-0.785264	0.432299	0.628479
ANKRD18B	128.454	0.476446	0.232441	2.04975	0.0403889	0.112915
ANKRD18CP	12.5294	1.32526	0.725442	1.82682	0.0677263	0.170154
ANKRD19P	9.28969	0.574719	0.832375	0.690457	0.489907	0.67763
ANKRD20A11P	2.37215	1.2848	1.73252	0.741576	0.458344	0.652145
ANKRD20A12P	39.6077	0.714621	0.408864	1.74782	0.0804955	0.193834
ANKRD20A3	7.16483	0.621721	0.968704	0.641807	0.520999	0.704926
ANKRD20A4	6.6672	0.186533	1.02759	0.181524	0.855956	0.930915
ANKRD20A5P	2.49755	0.56801	1.67911	0.33828	0.735152	0.857481
ANKRD23	29.9507	-0.0226762	0.478919	-0.0473486	0.962235	0.982828
ANKRD24	5.47069	1.31096	1.08485	1.20842	0.226887	0.411515
ANKRD26	681.67	0.197902	0.119444	1.65686	0.0975488	0.223843
ANKRD27	411.962	-0.311171	0.143791	-2.16405	0.0304608	0.0901886
ANKRD28	1000.61	0.153515	0.10073	1.52403	0.127502	0.271853
ANKRD29	81.4115	-4.87415	0.495168	-9.84341	7.31847e-23	2.84546e-21
ANKRD30BL	31.9155	0.103086	0.503425	0.204769	0.837752	0.9205
ANKRD31	34.3888	0.174456	0.451404	0.386475	0.699145	0.835907
ANKRD33B	26.4393	-0.68666	0.506674	-1.35523	0.175344	0.342965
ANKRD34A	48.2828	0.495843	0.371955	1.33307	0.182508	0.353249
ANKRD36	180.774	-0.0245305	0.198312	-0.123697	0.901555	0.954847
ANKRD36B	103.586	0.124356	0.275386	0.451569	0.651579	0.803098
ANKRD36BP1	4.82739	1.12379	3.95854	0.283891	0.776494	0.88226
ANKRD36C	179.284	0.439608	0.201665	2.17989	0.0292656	0.0873312
ANKRD37	38.7007	-0.292999	0.417116	-0.702439	0.482405	0.671442
ANKRD39	87.4474	-0.0796055	0.28223	-0.282059	0.777899	0.883666
ANKRD40	1929.94	-0.174419	0.0879338	-1.98352	0.0473089	0.128126
ANKRD42	204.806	0.348705	0.186309	1.87165	0.0612547	0.157341
ANKRD44	465.181	-0.0205185	0.132227	-0.155176	0.876682	0.941938
ANKRD45	28.183	-0.818084	0.521831	-1.56772	0.116947	0.255844
ANKRD46	385.147	-0.22261	0.147736	-1.5068	0.131861	0.278698
ANKRD49	155.563	0.0780392	0.215162	0.3627	0.716829	0.847227
ANKRD50	1007.2	0.20697	0.0988845	2.09305	0.036345	0.103901
ANKRD52	832.152	-0.0533002	0.119847	-0.444736	0.656511	0.806398
ANKRD54	389.406	0.102674	0.14202	0.722957	0.469706	0.661343
ANKRD55	9.72534	7.03867	1.43977	4.88875	1.01478e-06	1.01932e-05
ANKRD6	57.0649	-0.267021	0.354221	-0.753827	0.450953	0.645648
ANKRD61	16.0566	0.379056	0.646229	0.586566	0.557495	0.733762
ANKRD63	1.89529	-0.243297	1.91314	-0.127172	0.898804	NA
ANKRD65	28.9736	1.40212	0.486196	2.88386	0.00392829	0.0164749
ANKRD7	27.9141	0.482974	0.501901	0.962291	0.335903	0.53525
ANKRD9	236.128	-0.0140863	0.178281	-0.079012	0.937023	0.970823
ANKS1A	836.509	-0.0872314	0.105727	-0.825062	0.409336	0.606946
ANKS1B	28.1925	0.191986	0.485537	0.395409	0.692541	0.83131
ANKS3	246.715	-0.276127	0.185408	-1.48929	0.13641	0.285595
ANKS6	688.46	0.222156	0.113369	1.95958	0.0500452	0.134034
ANKZF1	308.63	0.213827	0.157577	1.35697	0.174791	0.342219
ANLN	1766	0.0566813	0.0919165	0.616661	0.537458	0.718127
ANO10	249.702	0.438116	0.171387	2.55629	0.0105795	0.0378218
ANO5	398.169	0.298694	0.139656	2.13878	0.0324533	0.094769
ANO6	1940.59	-0.00671599	0.0847207	-0.0792722	0.936816	0.970823
ANO7	23.7177	0.232702	0.551869	0.421662	0.673272	0.81841
ANO8	312.3	0.147868	0.155771	0.949271	0.342483	0.542269
ANO9	11.7788	-0.442212	0.741968	-0.595999	0.551176	0.728723
ANP32A	3323.15	-0.27864	0.0760891	-3.66202	0.000250236	0.00150189
ANP32A-IT1	16.8478	-0.0201543	0.616158	-0.0327097	0.973906	0.987598
ANP32B	638.05	0.63102	0.138026	4.57173	4.83708e-06	4.22278e-05
ANP32E	3363.42	-0.123239	0.0800618	-1.5393	0.123731	0.266294
ANPEP	19.7722	0.103501	0.583971	0.177237	0.859322	0.93239
ANTXR1	2020.57	0.899162	0.0915808	9.81823	9.39764e-23	3.63611e-21
ANTXR2	584.418	-0.851649	0.122777	-6.93656	4.01776e-12	8.11751e-11
ANXA11	573.361	0.288702	0.122395	2.35878	0.0183351	0.0595155
ANXA2	2603.24	0.857115	0.0774233	11.0705	1.74408e-28	8.39949e-27
ANXA2P2	9.40214	0.581526	0.818897	0.710133	0.477622	0.667348
ANXA3	2.03056	3.89591	2.05883	1.89229	0.0584524	0.15156
ANXA4	192.097	-1.10942	0.201717	-5.49987	3.80068e-08	4.76685e-07
ANXA5	1563.88	0.102849	0.0921814	1.11572	0.264542	0.457184
ANXA6	1312.57	0.256153	0.101727	2.51803	0.0118014	0.0413554
ANXA7	795.207	-0.114802	0.112592	-1.01962	0.307908	0.506225
ANXA9	12.9327	1.23764	0.727832	1.70044	0.0890477	0.209398
AOC1	6.84755	4.76186	1.38267	3.44396	0.000573256	0.00312099
AOC2	9.69282	0.357713	0.816173	0.43828	0.661183	0.810015
AOC3	2.63086	0.189307	1.57308	0.120342	0.904212	0.955951
AOPEP	249.144	0.229645	0.172942	1.32788	0.184219	0.355498
AOX1	11.2374	-1.30849	0.827689	-1.5809	0.113901	0.250995
AP1AR	628.063	-0.67483	0.12162	-5.54868	2.8784e-08	3.66197e-07
AP1B1	1880.33	-0.245937	0.0927308	-2.65217	0.00799773	0.0300334
AP1G1	1573.12	0.325501	0.0918549	3.54365	0.000394632	0.00224592
AP1G2	387.048	0.531699	0.147812	3.59713	0.00032175	0.00187739
AP1M1	1128.39	-0.219261	0.11098	-1.97569	0.0481904	0.130018
AP1S1	1200.91	-0.391439	0.0990839	-3.95058	7.79611e-05	0.000528392
AP1S2	666.451	-0.26499	0.118716	-2.23213	0.0256065	0.078228
AP1S3	45.2276	-0.457349	0.394799	-1.15844	0.246686	0.43507
AP2A1	932.022	0.430927	0.102209	4.21615	2.48507e-05	0.000187037
AP2A2	1296.4	-0.0182258	0.0945407	-0.192783	0.847129	0.926651
AP2B1	4179.32	0.38573	0.0804069	4.79723	1.60875e-06	1.55724e-05
AP2M1	2403.78	0.0567649	0.0906433	0.626245	0.531154	0.713262
AP2S1	1052.04	-0.0751083	0.10546	-0.712196	0.476344	0.66648
AP3B1	1042.3	0.0505778	0.0997802	0.506892	0.612231	0.774446
AP3B2	315.247	0.462868	0.158167	2.92645	0.00342855	0.0146684
AP3D1	2992.61	-0.0637427	0.0778712	-0.818565	0.413035	0.610665
AP3M1	1803.51	0.0755991	0.0899226	0.840713	0.400509	0.598923
AP3M2	630.629	0.16711	0.11747	1.42258	0.154858	0.313114
AP3S1	423.468	0.148231	0.14098	1.05143	0.293061	0.489713
AP3S2	284.7	0.134219	0.172738	0.777011	0.437152	0.632823
AP4B1	190.246	-0.124835	0.199725	-0.625035	0.531948	0.713907
AP4B1-AS1	7.77116	0.14129	0.899115	0.157143	0.875132	0.940985
AP4E1	510.022	-0.114183	0.12714	-0.898085	0.36914	0.568822
AP4M1	737.143	0.929788	0.116854	7.95681	1.76528e-15	4.60561e-14
AP4S1	128.349	0.519094	0.246213	2.10831	0.0350041	0.100868
AP5B1	275.056	-0.294847	0.164796	-1.78917	0.0735879	0.181272
AP5M1	1090.18	0.245784	0.102836	2.39006	0.0168458	0.0553801
AP5S1	172.342	-0.158474	0.205773	-0.770141	0.441216	0.63651
AP5Z1	345.901	-0.117377	0.156157	-0.751661	0.452255	0.646757
APAF1	461.903	0.184029	0.135145	1.36172	0.173287	0.340193
APBA1	41.0718	0.236752	0.40288	0.587648	0.556769	0.733261
APBA2	1450.31	-0.438552	0.0914181	-4.79721	1.60892e-06	1.55724e-05
APBA3	112.458	0.0804115	0.249093	0.322817	0.746834	0.864204
APBB1	901.407	0.38886	0.116478	3.33849	0.00084234	0.00439533
APBB2	488.844	0.105456	0.129878	0.811958	0.416816	0.614375
APBB3	99.1833	0.50216	0.267028	1.88055	0.0600332	0.154903
APC	1663.98	0.165862	0.0889042	1.86562	0.0620939	0.159087
APC2	1621.42	-0.17513	0.094547	-1.85231	0.0639819	0.162617
APCDD1L	12.2068	3.54586	0.94699	3.74434	0.000180865	0.00112536
APEH	1598.1	0.195423	0.101081	1.93334	0.0531941	0.140671
APEX1	1859.18	-0.29846	0.0836598	-3.56754	0.000360349	0.00207327
APEX2	409.63	-0.0384426	0.14109	-0.272468	0.785262	0.888422
APH1A	3258.59	-0.248725	0.0823622	-3.01989	0.00252868	0.0112817
APH1B	336.579	1.75434	0.15835	11.0789	1.58832e-28	7.69586e-27
API5	1859.21	-0.369311	0.0877187	-4.21018	2.55167e-05	0.000191507
APIP	220.29	-0.47373	0.193921	-2.4429	0.0145697	0.0492123
APLF	99.3912	0.616864	0.261622	2.35785	0.0183812	0.0596286
APLN	145.899	1.22337	0.221867	5.51398	3.50818e-08	4.41388e-07
APLP1	996.4	-0.113376	0.11125	-1.01911	0.308149	0.506512
APLP2	4168.59	0.414413	0.0710228	5.83492	5.38151e-09	7.68697e-08
APMAP	905.847	0.0378938	0.102969	0.368011	0.712865	0.844713
APOA1	45.1747	7.53946	1.05791	7.12673	1.02778e-12	2.16717e-11
APOBEC2	3.98969	0.127571	1.23916	0.102949	0.918003	0.961743
APOBEC3C	128.237	-1.06849	0.243052	-4.39616	1.10185e-05	8.93869e-05
APOBEC3D	7.3706	-0.347887	0.92736	-0.375137	0.707558	0.841291
APOBEC3F	23.8206	0.650988	0.5468	1.19054	0.233834	0.418684
APOBEC4	2.3625	0.530687	1.86398	0.284706	0.77587	0.882137
APOC1	64.4285	1.2108	0.32543	3.72062	0.000198731	0.00122221
APOE	107.735	4.51924	0.34708	13.0207	9.32678e-39	5.89993e-37
APOF	2.80317	1.97895	1.63634	1.20938	0.226518	0.410986
APOL2	152.068	0.960574	0.214561	4.47693	7.57232e-06	6.35652e-05
APOL4	84.0993	-1.23359	0.299417	-4.11998	3.78905e-05	0.000275428
APOLD1	101.767	-0.424267	0.266707	-1.59076	0.111664	0.247536
APOM	27.3083	-0.0772409	0.504038	-0.153244	0.878206	0.942726
APOO	228.317	-0.395952	0.180206	-2.19721	0.0280051	0.0841367
APOOL	595.93	0.317649	0.139863	2.27115	0.0231378	0.0721095
APOPT1	249.035	0.0815343	0.174476	0.467311	0.640278	0.794411
APP	5661.53	-0.231768	0.070684	-3.27893	0.001042	0.00532034
APPBP2	1823.32	0.197057	0.0934851	2.1079	0.0350398	0.100928
APPL1	1668.06	-0.068124	0.0879004	-0.775013	0.438332	0.633547
APPL2	744.242	-0.310672	0.115295	-2.69457	0.00704791	0.0270334
APRT	695.316	-1.369	0.136969	-9.995	1.60284e-23	6.53474e-22
APTR	128.095	-0.0503283	0.24946	-0.201749	0.840113	0.922331
APTX	438.107	0.0985968	0.134439	0.733395	0.463317	0.655927
AQP1	299.227	1.05041	0.162262	6.47356	9.57234e-11	1.67684e-09
AQP10	17.4939	1.76897	0.626594	2.82316	0.00475534	0.0193775
AQP11	19.0756	0.455881	0.582291	0.78291	0.43368	0.629741
AQP2	15.9097	6.37341	1.88362	3.38359	0.000715439	0.00380541
AQP3	8.39481	-1.33539	0.94846	-1.40796	0.159144	0.31935
AQP5	5.54416	4.45139	1.44428	3.08207	0.00205565	0.00947907
AQP6	65.4149	4.57122	0.461971	9.89504	4.37435e-23	1.72603e-21
AQR	1957.9	-0.0337345	0.0856601	-0.393818	0.693715	0.832531
ARAF	354.096	-0.247923	0.158779	-1.56143	0.118422	0.257958
ARAP1	642.705	-0.0725737	0.127428	-0.569526	0.568999	0.741532
ARAP1-AS2	5.31917	0.67905	1.08211	0.627525	0.530315	0.712555
ARAP3	1180.9	0.203773	0.099399	2.05005	0.0403592	0.112871
ARC	87.2635	-1.61626	0.321255	-5.0311	4.87673e-07	5.20696e-06
ARCN1	2438.82	0.0800887	0.0802558	0.997918	0.318319	0.516681
AREL1	1739.96	0.320362	0.0862919	3.71254	0.000205192	0.00125661
ARF1	4223.35	-0.21634	0.0820889	-2.63544	0.00840288	0.0313041
ARF3	1822.54	0.191125	0.0837487	2.28213	0.0224819	0.0703128
ARF4	1906.56	0.0989767	0.0849015	1.16578	0.243702	0.431987
ARF4-AS1	6.23537	-0.00443048	1.01249	-0.00437583	0.996509	0.99898
ARF5	1331.71	-0.0550869	0.106028	-0.51955	0.603377	0.767356
ARF6	1469.4	0.301419	0.0950694	3.17051	0.0015217	0.00736412
ARFGAP1	817.437	-0.626701	0.126238	-4.96442	6.89075e-07	7.12357e-06
ARFGAP2	933.09	-0.0248653	0.108355	-0.22948	0.818496	0.909104
ARFGAP3	221.445	0.0543604	0.181809	0.298998	0.764942	0.875435
ARFGEF1	1272.61	0.406852	0.0977525	4.16206	3.15389e-05	0.000232437
ARFGEF2	1343.63	0.190723	0.0926232	2.05913	0.0394822	0.110885
ARFIP1	658.594	-0.102205	0.122243	-0.836078	0.403111	0.601539
ARFIP2	1067.04	-0.161848	0.0990822	-1.63347	0.10237	0.232164
ARFRP1	290.448	0.135798	0.167392	0.811256	0.417218	0.614741
ARG2	168.812	0.122724	0.207392	0.591748	0.55402	0.731277
ARGFXP2	2.96353	-0.419415	1.45581	-0.288098	0.773272	0.880606
ARGLU1	614.961	-0.170799	0.118154	-1.44556	0.148301	0.303358
ARHGAP1	755.412	0.152468	0.11644	1.30941	0.190395	0.364006
ARHGAP10	263.847	-0.106063	0.170885	-0.620669	0.534818	0.716029
ARHGAP11A	1528.07	0.0291986	0.0877263	0.332838	0.739257	0.85968
ARHGAP11A-SCG5	346.578	0.563442	0.18591	3.03072	0.00243972	0.0109487
ARHGAP11B	75.4067	0.13078	0.301296	0.434059	0.664246	0.812041
ARHGAP12	599.347	0.0678467	0.127459	0.532302	0.594517	0.76032
ARHGAP17	419.42	0.127536	0.137963	0.924422	0.355266	0.55528
ARHGAP19	983.585	0.345205	0.100002	3.452	0.000556454	0.00304303
ARHGAP19-SLIT1	10.5888	-0.33214	0.960684	-0.345733	0.729544	0.854178
ARHGAP21	974.628	0.199642	0.110522	1.80636	0.0708626	0.176278
ARHGAP22	112.024	1.54717	0.253271	6.10874	1.00423e-09	1.55724e-08
ARHGAP23	249.956	1.37619	0.182489	7.54121	4.65628e-14	1.10291e-12
ARHGAP24	9.3655	-1.4731	0.869678	-1.69384	0.0902949	0.21163
ARHGAP26	799.618	3.61283	0.130529	27.6783	1.27338e-168	5.97028e-166
ARHGAP27	36.6045	1.42352	0.467289	3.04633	0.00231656	0.0104761
ARHGAP27P1	26.912	0.272627	0.519313	0.524976	0.5996	0.764413
ARHGAP27P1-BPTFP1-KPNA2P3	99.3159	0.63433	0.260576	2.43434	0.0149192	0.0502062
ARHGAP28	606.95	1.47556	0.131023	11.2618	2.02521e-29	1.00261e-27
ARHGAP29	189.713	0.823902	0.193946	4.2481	2.15588e-05	0.000164435
ARHGAP30	13.165	0.775203	0.70429	1.10069	0.271033	0.464824
ARHGAP31	1761.32	0.324879	0.0865336	3.75436	0.000173784	0.0010881
ARHGAP32	551.446	-0.0555167	0.13216	-0.420073	0.674432	0.819133
ARHGAP33	102.812	0.540574	0.271514	1.99096	0.0464853	0.126239
ARHGAP35	3260	0.0699415	0.0759301	0.921131	0.356982	0.556783
ARHGAP36	505.329	-6.39617	0.526102	-12.1576	5.22413e-34	2.91181e-32
ARHGAP39	227.047	0.0612757	0.183497	0.333934	0.738429	0.859094
ARHGAP4	140.064	0.475436	0.229383	2.07267	0.0382029	0.108073
ARHGAP42	300.188	0.185283	0.169	1.09635	0.272926	0.467216
ARHGAP44	4.42201	0.426012	1.23187	0.345827	0.729473	0.854159
ARHGAP45	66.7701	-0.0365756	0.32027	-0.114202	0.909077	0.957949
ARHGAP5	1500.15	0.14281	0.0934611	1.52802	0.126508	0.270501
ARHGAP5-AS1	20.8246	-0.249518	0.561523	-0.444359	0.656783	0.806484
ARHGAP6	7.52844	-0.643694	0.931372	-0.691124	0.489487	0.677474
ARHGAP8	1.98722	-0.714398	1.85324	-0.385485	0.699878	0.836464
ARHGAP9	1.67654	-1.89738	2.1556	-0.880209	0.378746	NA
ARHGDIA	3223.09	-0.372642	0.0938288	-3.97151	7.14185e-05	0.0004882
ARHGDIB	3.89564	-5.00882	1.7343	-2.88809	0.00387594	0.0162756
ARHGDIG	98.7804	-0.384799	0.276259	-1.3929	0.163651	0.326055
ARHGEF1	678.863	-0.635538	0.127926	-4.96799	6.76496e-07	7.01172e-06
ARHGEF10	270.713	-0.179899	0.168027	-1.07066	0.284324	0.48043
ARHGEF10L	291.626	0.238623	0.170283	1.40133	0.161116	0.322212
ARHGEF11	1524.33	0.0312499	0.0871941	0.358395	0.720048	0.848967
ARHGEF12	3412.92	-0.154874	0.0756535	-2.04716	0.0406428	0.113525
ARHGEF15	9.9547	3.72146	1.04114	3.5744	0.000351037	0.00202676
ARHGEF16	10.2788	-4.37652	1.22462	-3.57378	0.00035187	0.00203083
ARHGEF17	689.208	0.396195	0.118426	3.34551	0.000821313	0.00429969
ARHGEF18	633.192	0.0841294	0.121963	0.689794	0.490324	0.678008
ARHGEF19	77.7321	-0.588157	0.298108	-1.97297	0.0484992	0.130749
ARHGEF2	1219.62	0.109997	0.0957456	1.14884	0.25062	0.439799
ARHGEF25	1014.71	0.349586	0.107723	3.24524	0.00117353	0.0058976
ARHGEF26	45.0061	-0.814309	0.408882	-1.99155	0.0464203	0.126127
ARHGEF28	421.598	-1.58961	0.147361	-10.7872	3.95549e-27	1.83298e-25
ARHGEF3	167.531	0.472608	0.210771	2.24229	0.0249429	0.0765528
ARHGEF33	3.54636	0.120139	1.42661	0.0842127	0.932887	0.969041
ARHGEF37	79.7611	-0.184301	0.291067	-0.633189	0.52661	0.709071
ARHGEF39	152.072	0.367777	0.219882	1.67261	0.0944033	0.218892
ARHGEF4	254.179	0.613397	0.170861	3.59003	0.000330637	0.00192081
ARHGEF40	1086.7	0.322309	0.114422	2.81685	0.00484968	0.0197015
ARHGEF6	157.074	0.511423	0.213231	2.39844	0.0164649	0.0543862
ARHGEF7	1400.54	0.0304917	0.0906014	0.336548	0.736458	0.858204
ARHGEF7-AS2	2.08051	-0.977706	1.86424	-0.524452	0.599964	0.764633
ARHGEF9	543.04	0.795855	0.124851	6.37443	1.83645e-10	3.10115e-09
ARID1A	2212.99	0.552338	0.0952256	5.80031	6.61934e-09	9.30502e-08
ARID1B	1769.71	0.321009	0.0937565	3.42385	0.0006174	0.00333626
ARID2	2170.44	0.162903	0.0866668	1.87964	0.0601567	0.155171
ARID3A	270.927	-0.316999	0.173658	-1.82543	0.0679367	0.170596
ARID3B	570.1	0.53162	0.14049	3.78405	0.000154294	0.000975646
ARID3C	1.88678	-0.15342	1.92149	-0.0798443	0.936361	NA
ARID4A	503.261	-0.069817	0.13516	-0.516551	0.60547	0.769189
ARID4B	1854.98	0.151569	0.0970118	1.56237	0.1182	0.257689
ARID5A	24.2362	0.109436	0.52076	0.210147	0.833553	0.91823
ARID5B	124.569	-1.32347	0.250437	-5.28466	1.25938e-07	1.46967e-06
ARIH1	1332.03	0.00120722	0.0966851	0.0124861	0.990038	0.9957
ARIH2	1767.39	-0.202163	0.0842752	-2.39884	0.016447	0.0543721
ARIH2OS	19.8207	0.248935	0.569688	0.436967	0.662136	0.81092
ARL1	569.108	0.148967	0.128398	1.16019	0.24597	0.434269
ARL10	865.456	0.880248	0.115395	7.62812	2.38204e-14	5.73597e-13
ARL13B	300.977	-0.478681	0.17606	-2.71884	0.00655108	0.0254771
ARL14EP	491.076	-0.131984	0.136105	-0.969722	0.332185	0.531503
ARL15	125.037	0.365316	0.236032	1.54774	0.121685	0.26322
ARL16	627.566	-0.0125925	0.12066	-0.104364	0.916881	0.961136
ARL17A	277.284	0.328421	0.169761	1.93461	0.0530382	0.140375
ARL17B	59.0421	0.550058	0.346599	1.58702	0.112509	0.248925
ARL2	580.248	-0.338894	0.13192	-2.56893	0.0102012	0.0367497
ARL2-SNX15	43.4394	0.972012	0.395684	2.45653	0.0140284	0.0477206
ARL2BP	669.619	-0.17207	0.114534	-1.50235	0.133007	0.280126
ARL3	660.392	0.318243	0.118249	2.69129	0.00711764	0.0272419
ARL4A	186.822	0.268079	0.194367	1.37924	0.16782	0.332202
ARL4C	188.006	0.782928	0.202592	3.86455	0.000111292	0.00072916
ARL4D	121.719	1.00758	0.241797	4.16705	3.08563e-05	0.000227827
ARL5A	1506.65	-0.281245	0.0929769	-3.02489	0.0024872	0.0111278
ARL5B	2136.35	-0.580456	0.0835128	-6.9505	3.63993e-12	7.41048e-11
ARL6	616.602	-0.0499949	0.119052	-0.419941	0.674528	0.819188
ARL6IP1	3847.94	0.193674	0.0765148	2.5312	0.0113674	0.0400637
ARL6IP4	1431.44	0.12845	0.0963455	1.33322	0.182459	0.353198
ARL6IP5	591.629	0.522578	0.122964	4.24983	2.13932e-05	0.000163406
ARL6IP6	463.6	-0.0482902	0.13224	-0.365171	0.714984	0.845961
ARL8A	817.327	0.774259	0.10796	7.1717	7.40703e-13	1.57644e-11
ARL8B	980.723	0.195175	0.104779	1.86272	0.0625021	0.159901
ARLNC1	2.62659	3.25343	1.79826	1.80921	0.0704188	0.175425
ARMC1	794.809	-0.0589166	0.10853	-0.542861	0.587225	0.754855
ARMC10	799.215	-0.0357231	0.109042	-0.327609	0.743207	0.86205
ARMC12	20.4342	-0.483285	0.573761	-0.84231	0.399614	0.598158
ARMC2	46.9092	0.0990019	0.379883	0.260612	0.794392	0.894055
ARMC4P1	3.74219	1.8586	1.32833	1.3992	0.161752	0.3232
ARMC5	184.878	-0.458057	0.199435	-2.29678	0.0216314	0.0681069
ARMC6	581.876	-0.645973	0.137449	-4.69973	2.60501e-06	2.41013e-05
ARMC7	211.649	0.175386	0.195656	0.896402	0.370038	0.569498
ARMC8	636.626	0.159216	0.116416	1.36764	0.171424	0.3377
ARMC9	521.738	0.234866	0.12512	1.87713	0.0605004	0.155831
ARMCX1	243.068	-0.0416776	0.176339	-0.23635	0.813161	0.905761
ARMCX2	988.788	-0.298764	0.101216	-2.95174	0.00315985	0.0136878
ARMCX3	468.793	0.0456648	0.131109	0.348298	0.727617	0.852863
ARMCX4	148.34	0.240873	0.228334	1.05491	0.291465	0.487918
ARMCX5	178.145	-0.139746	0.200465	-0.697112	0.485733	0.674477
ARMCX5-GPRASP2	281.44	0.410178	0.185633	2.20962	0.0271316	0.0819294
ARMCX6	325.901	-0.314871	0.155186	-2.029	0.0424586	0.1172
ARMH1	6.85129	0.723177	0.969112	0.746227	0.45553	0.64946
ARMH3	344.452	0.275047	0.152614	1.80224	0.0715083	0.177557
ARMT1	261.019	0.0751642	0.189558	0.396524	0.691718	0.83076
ARNT	1248.14	0.0108228	0.0957539	0.113027	0.910009	0.958598
ARNT2	463.033	-0.227859	0.134193	-1.69799	0.0895103	0.210114
ARNTL	212.796	-0.562207	0.193671	-2.9029	0.00369724	0.0156416
ARNTL2	43.4635	0.295398	0.396853	0.744351	0.456664	0.650378
ARPC1A	1914.23	0.1871	0.0848471	2.20514	0.0274444	0.0827171
ARPC1B	481.79	0.702201	0.139806	5.02267	5.09585e-07	5.42276e-06
ARPC2	2392.51	0.340756	0.0799053	4.2645	2.00348e-05	0.000154064
ARPC3	2413.93	-0.00731847	0.0817203	-0.0895551	0.928641	0.967182
ARPC4	1718.48	-0.10148	0.0989592	-1.02548	0.305138	0.502915
ARPC4-TTLL3	18.2564	2.23957	0.728217	3.07541	0.0021021	0.00965418
ARPC5	1824.08	-0.0274705	0.0864147	-0.317891	0.750568	0.866263
ARPC5L	344.96	-0.252088	0.151758	-1.66112	0.0966892	0.222574
ARPIN	272.112	0.251833	0.164388	1.53194	0.125537	0.268759
ARPIN-AP3S2	145.789	0.359325	0.262927	1.36664	0.171739	0.33811
ARPP19	4662.52	-0.00993313	0.0751101	-0.132248	0.894788	0.9514
ARRB1	1164.82	1.30866	0.100076	13.0766	4.47893e-39	2.84457e-37
ARRB2	544.116	-0.232152	0.129962	-1.78631	0.0740484	0.181983
ARRDC1	101.421	0.126247	0.269064	0.469207	0.638922	0.793554
ARRDC1-AS1	137.788	0.141387	0.243316	0.581086	0.561182	0.736099
ARRDC2	121.918	-0.167807	0.240921	-0.696523	0.486101	0.674775
ARRDC3	665.682	-0.912347	0.12252	-7.44654	9.582e-14	2.22015e-12
ARRDC3-AS1	25.3812	0.127404	0.531837	0.239555	0.810675	0.904561
ARRDC4	290.628	-0.350462	0.162049	-2.1627	0.0305644	0.0904282
ARSA	123.091	0.365777	0.24081	1.51894	0.128776	0.274039
ARSB	747.972	0.623062	0.115868	5.37735	7.55916e-08	9.10126e-07
ARSD	734.994	0.383681	0.11212	3.42207	0.000621466	0.00335482
ARSD-AS1	2.23962	3.59153	3.88067	0.925492	0.35471	0.554731
ARSG	16.4917	0.184552	0.652565	0.28281	0.777322	0.883074
ARSJ	35.9487	-2.38534	0.511495	-4.66346	3.10932e-06	2.82587e-05
ARSK	172.302	0.384167	0.207922	1.84765	0.0646533	0.16395
ART4	3.17995	0.447046	1.41269	0.31645	0.751661	0.86677
ART5	2.28768	-0.143333	1.64712	-0.0870202	0.930655	0.968127
ARV1	371.36	0.451616	0.143937	3.13759	0.00170342	0.0081106
ARVCF	746.728	0.593639	0.121756	4.87565	1.08451e-06	1.08458e-05
ARX	2.54097	3.81484	1.9379	1.96854	0.049006	0.131871
AS3MT	422.325	0.66994	0.142259	4.70931	2.4856e-06	2.31622e-05
ASAH1	678.147	-0.226126	0.115158	-1.96362	0.0495742	0.133063
ASAH2	85.7286	-0.469737	0.291561	-1.61111	0.107156	0.240351
ASAH2B	302.264	-0.48472	0.169789	-2.85484	0.00430586	0.0178469
ASAP1	1580.78	-0.384821	0.0957506	-4.01899	5.84478e-05	0.000407932
ASAP1-IT2	2.47041	-1.59771	1.73402	-0.921388	0.356848	0.556783
ASAP2	1133.21	0.680572	0.096941	7.02047	2.2112e-12	4.57776e-11
ASAP3	478.665	0.299716	0.134627	2.22628	0.0259954	0.0790675
ASB1	921.529	0.00192306	0.104396	0.0184209	0.985303	0.993513
ASB13	608.377	-0.063465	0.119776	-0.529865	0.596206	0.761706
ASB14	17.4268	0.38623	0.604946	0.638454	0.523178	0.706599
ASB16	13.3197	0.826244	0.708831	1.16564	0.243758	0.432038
ASB16-AS1	59.6193	0.319577	0.374099	0.854257	0.392962	0.591689
ASB3	426.829	-0.176949	0.137651	-1.28549	0.198623	0.37508
ASB6	794.167	-0.681582	0.117878	-5.7821	7.37751e-09	1.02712e-07
ASB7	248.678	0.311973	0.184965	1.68666	0.0916692	0.214078
ASB8	341.993	0.191106	0.14893	1.28319	0.199425	0.375772
ASB9	138.671	-1.9852	0.244189	-8.12977	4.30116e-16	1.17205e-14
ASCC1	405.883	0.0521769	0.139601	0.373758	0.708584	0.842076
ASCC2	731.42	-0.0593277	0.119175	-0.497822	0.61861	0.779086
ASCC3	1719.63	-0.215071	0.0847535	-2.5376	0.0111615	0.0395038
ASCL1	91.0208	0.0501922	0.276534	0.181505	0.855971	0.930915
ASDURF	35.8692	0.418282	0.431321	0.969768	0.332162	0.531503
ASF1A	348.157	0.047941	0.149309	0.321085	0.748146	0.865157
ASF1B	336.064	0.0155618	0.151643	0.102622	0.918263	0.961826
ASGR1	21.127	-0.319747	0.560317	-0.570654	0.568234	0.741003
ASH1L	2482.26	0.147867	0.0929822	1.59028	0.111773	0.247708
ASH1L-AS1	25.5847	0.472821	0.515342	0.917491	0.358886	0.558505
ASH2L	515.676	0.312181	0.134513	2.32083	0.020296	0.0644627
ASIC1	907.908	2.46308	0.121685	20.2415	4.2228e-91	7.31692e-89
ASIC3	27.1642	-0.201552	0.526505	-0.382812	0.701859	0.837764
ASIC4	187.035	-0.750739	0.200179	-3.75034	0.000176592	0.00110308
ASL	226.594	0.202241	0.182416	1.10868	0.267567	0.460913
ASMTL	372.411	0.417723	0.143486	2.91125	0.00359982	0.0153067
ASMTL-AS1	13.7876	0.946344	0.728659	1.29875	0.194031	0.368961
ASNA1	888.601	-0.133623	0.109109	-1.22468	0.220697	0.403398
ASNS	1002.19	0.0520172	0.0993701	0.523469	0.600648	0.765137
ASNSD1	873.608	-0.0831563	0.110366	-0.753457	0.451175	0.645792
ASPDH	4.8194	-3.38412	1.49683	-2.26086	0.0237679	0.073709
ASPH	728.407	-0.508801	0.111768	-4.55228	5.30677e-06	4.5876e-05
ASPHD1	112.787	0.0813896	0.259709	0.313388	0.753986	0.868409
ASPHD2	81.2997	-0.301395	0.296658	-1.01597	0.309644	0.507833
ASPM	4709.52	0.134667	0.084116	1.60097	0.109383	0.243973
ASPRV1	2.43527	-2.84288	1.85015	-1.53656	0.124401	0.267097
ASPSCR1	364.831	-0.658889	0.162264	-4.06061	4.89451e-05	0.000347388
ASRGL1	161.565	0.501735	0.207434	2.41877	0.0155732	0.0519249
ASS1	2.47737	2.71866	1.7346	1.56731	0.117043	0.255973
ASTE1	181.603	0.169149	0.203881	0.829644	0.40674	0.605006
ASTN2	552.33	0.0548144	0.131588	0.416561	0.677	0.820626
ASXL1	1753.99	0.0540973	0.0851713	0.635159	0.525325	0.708058
ASXL2	964.674	0.143718	0.109702	1.31008	0.190168	0.363748
ASXL3	161.331	0.511269	0.214247	2.38635	0.0170166	0.0558381
ATAD1	2123.33	0.0243413	0.0813424	0.299246	0.764753	0.875407
ATAD2	2868.83	0.0814002	0.0855099	0.951939	0.341128	0.541033
ATAD2B	724.309	0.122121	0.115669	1.05578	0.29107	0.487645
ATAD3A	603.691	-0.683232	0.125645	-5.43777	5.39502e-08	6.64622e-07
ATAD3B	447.548	-0.911931	0.149016	-6.11968	9.3762e-10	1.46392e-08
ATAD3C	36.9044	0.391151	0.428088	0.913717	0.360866	0.560296
ATAD5	563.287	-0.0881115	0.124241	-0.709196	0.478203	0.667781
ATAT1	246.15	-0.00526816	0.183	-0.0287877	0.977034	0.989239
ATCAY	916.442	-0.682396	0.106161	-6.42795	1.29335e-10	2.23131e-09
ATE1	1027.87	0.0901176	0.0990651	0.909681	0.362991	0.562774
ATE1-AS1	29.9748	1.08438	0.469384	2.31022	0.0208759	0.0661093
ATF1	243.926	-0.381147	0.173855	-2.19232	0.0283564	0.085048
ATF2	1227.71	0.265667	0.0971573	2.7344	0.00624938	0.0245433
ATF3	102.737	2.18493	0.272916	8.00588	1.18614e-15	3.12533e-14
ATF4	1767.84	-0.313821	0.0852532	-3.68104	0.000232284	0.00140637
ATF5	117.57	-0.463819	0.248256	-1.86831	0.0617183	0.158252
ATF6	1555.89	0.172054	0.0913191	1.8841	0.0595514	0.153984
ATF6B	586.958	0.0864399	0.122531	0.70545	0.48053	0.669709
ATF7	285.362	0.284562	0.193057	1.47398	0.140487	0.291791
ATF7-NPFF	14.9318	2.20634	0.780326	2.82746	0.00469184	0.0191432
ATF7IP	1865.64	0.249383	0.100556	2.48003	0.0131372	0.0451921
ATF7IP2	7.02506	-0.0513658	1.09708	-0.0468204	0.962656	0.983132
ATG10	286.053	0.278169	0.163483	1.70151	0.0888463	0.209017
ATG101	518.132	-0.288448	0.132751	-2.17285	0.0297919	0.08857
ATG12	912.934	0.171656	0.109138	1.57283	0.115757	0.254172
ATG13	1041.26	0.0612863	0.0987774	0.620449	0.534962	0.716029
ATG14	356.55	0.228019	0.148504	1.53544	0.124676	0.267492
ATG16L1	510.64	-0.0200635	0.129693	-0.1547	0.877058	0.941938
ATG16L2	37.2483	0.159353	0.4212	0.378331	0.705185	0.839784
ATG2A	289.469	-0.227357	0.163752	-1.38842	0.165008	0.328142
ATG2B	880.385	0.173616	0.114623	1.51467	0.129856	0.275853
ATG3	602.313	-0.218198	0.124613	-1.75101	0.0799441	0.192739
ATG4A	154.628	0.422591	0.216373	1.95307	0.0508114	0.135562
ATG4B	551.331	-0.00215842	0.12938	-0.0166827	0.98669	0.99386
ATG4C	195.211	-0.0111061	0.197928	-0.0561121	0.955253	0.979472
ATG4D	330.009	-0.23271	0.155854	-1.49313	0.135402	0.284041
ATG5	424.576	0.151962	0.137962	1.10148	0.270687	0.46433
ATG7	309.086	-0.242431	0.173037	-1.40103	0.161204	0.322347
ATG9A	593.206	-0.0718951	0.125903	-0.571034	0.567977	0.740744
ATG9B	38.7855	-1.47513	0.444654	-3.31748	0.000908322	0.00470421
ATIC	515.189	0.0466507	0.129378	0.360575	0.718417	0.848129
ATL1	330.825	-0.265599	0.157667	-1.68455	0.0920756	0.214713
ATL2	639.266	-0.305577	0.126439	-2.41679	0.0156581	0.0521641
ATL3	1140.21	-0.022605	0.0976178	-0.231567	0.816874	0.908138
ATM	2553.95	0.189565	0.0861899	2.19939	0.0278503	0.0836873
ATMIN	1834.36	0.0245106	0.0905569	0.270665	0.786649	0.889423
ATN1	616.865	1.02573	0.332728	3.08279	0.00205068	0.00946434
ATOH7	2.73003	0.355678	1.61934	0.219644	0.826148	0.914177
ATOH8	8.45191	-0.567305	0.896434	-0.632847	0.526834	0.709252
ATOX1	273.719	-0.0677444	0.17068	-0.396908	0.691435	0.830608
ATP10D	323.601	-0.711662	0.161439	-4.40824	1.04212e-05	8.49308e-05
ATP11A	463.66	0.232809	0.142616	1.63241	0.102592	0.232423
ATP11B	1005.11	-0.052422	0.106038	-0.494372	0.621043	0.780132
ATP11C	1375.65	-0.887883	0.0955923	-9.28823	1.56871e-20	5.46e-19
ATP13A1	1507.09	-0.154326	0.0922428	-1.67304	0.094319	0.218728
ATP13A2	679.697	0.50491	0.123422	4.09094	4.29631e-05	0.00030892
ATP13A3	2092.11	-0.326449	0.0830562	-3.93046	8.47824e-05	0.000570983
ATP1A1	3663.57	0.379321	0.0718352	5.28043	1.28878e-07	1.50179e-06
ATP1A1-AS1	35.2376	0.536312	0.44317	1.21017	0.226213	0.41076
ATP1A3	1645.43	-0.326108	0.102913	-3.16878	0.0015308	0.00739021
ATP1B1	1287.39	-0.618477	0.0977105	-6.32969	2.45659e-10	4.10495e-09
ATP1B2	10.189	0.54842	0.803315	0.682696	0.494799	0.682022
ATP1B3	763.813	-0.131878	0.10947	-1.20469	0.228323	0.412985
ATP23	70.1713	-0.247476	0.342349	-0.722875	0.469756	0.661343
ATP2A1	10.3224	0.333829	0.848439	0.393463	0.693978	0.832777
ATP2A1-AS1	51.3895	0.430633	0.361184	1.19228	0.233151	0.418089
ATP2A2	3550.67	-0.0736378	0.0734691	-1.0023	0.3162	0.514657
ATP2A3	76.8733	0.409326	0.295443	1.38547	0.16591	0.329526
ATP2B1	786.489	-0.702217	0.113054	-6.21136	5.25277e-10	8.50959e-09
ATP2B1-AS1	10.6342	0.383434	0.782201	0.490199	0.623993	0.782679
ATP2B2	62.3429	0.731391	0.329319	2.22092	0.0263562	0.0799057
ATP2B3	208.311	0.778729	0.19345	4.02549	5.68569e-05	0.000398399
ATP2B4	1130.21	1.94399	0.102564	18.9539	4.09759e-80	6.10464e-78
ATP2C1	1645.57	-0.106444	0.0893772	-1.19095	0.233672	0.418488
ATP2C2-AS1	3.3218	0.0290653	1.42668	0.0203726	0.983746	0.992776
ATP4B	7.79455	2.82448	1.02881	2.74538	0.00604414	0.0238607
ATP5F1A	9231.46	-0.132946	0.0665264	-1.9984	0.0456736	0.124459
ATP5F1B	10071.8	-0.332326	0.0684245	-4.85683	1.19279e-06	1.18542e-05
ATP5F1C	1926.19	-0.178094	0.0834345	-2.13454	0.0327985	0.0954959
ATP5F1D	429.566	-0.399511	0.1481	-2.69759	0.00698439	0.0268544
ATP5F1E	1574.14	0.0825697	0.0876967	0.941537	0.34643	0.54656
ATP5IF1	802.241	0.196533	0.108608	1.80956	0.0703635	0.17537
ATP5MC1	691.155	-0.650763	0.134837	-4.82628	1.39105e-06	1.36544e-05
ATP5MC2	3228.54	-0.282533	0.0915257	-3.08692	0.00202241	0.00936643
ATP5MC3	1318.17	-0.395471	0.107426	-3.68135	0.000231999	0.00140566
ATP5MD	1469.07	-0.121756	0.0955472	-1.27431	0.202555	0.379739
ATP5ME	1193.96	-0.322208	0.114566	-2.81242	0.00491698	0.0199546
ATP5MF	2387.61	-0.000639531	0.0862781	-0.00741244	0.994086	0.997701
ATP5MF-PTCD1	155.608	0.170635	0.268996	0.63434	0.525859	0.708299
ATP5MG	1544.1	-0.0908462	0.099272	-0.915124	0.360127	0.559421
ATP5MPL	1167.22	0.143891	0.0990659	1.45247	0.14637	0.300371
ATP5PB	1902.49	-0.257902	0.0879033	-2.93393	0.00334703	0.0143659
ATP5PD	1939.14	-0.0579802	0.0867395	-0.668441	0.503852	0.689849
ATP5PF	1113.58	-0.0957838	0.0985502	-0.971929	0.331086	0.530487
ATP5PO	1378.21	-0.159547	0.0940137	-1.69706	0.0896857	0.210495
ATP6AP1	1101.36	0.126353	0.112087	1.12728	0.259624	0.451229
ATP6AP1L	65.1496	0.85724	0.327956	2.61388	0.00895197	0.0329569
ATP6AP2	909.347	0.161165	0.102741	1.56865	0.11673	0.255464
ATP6V0A1	896.592	0.659739	0.103463	6.3766	1.81067e-10	3.06736e-09
ATP6V0A2	912.945	-0.292419	0.103049	-2.83767	0.00454437	0.0186322
ATP6V0B	796.142	-0.183055	0.124262	-1.47313	0.140716	0.29201
ATP6V0C	568.174	0.408458	0.127287	3.20896	0.00133217	0.0065869
ATP6V0D1	958.188	0.325831	0.117168	2.78089	0.00542109	0.0217512
ATP6V0E1	513.213	-0.227862	0.127784	-1.78319	0.0745558	0.182876
ATP6V0E2	1742.32	-0.209961	0.102053	-2.05738	0.0396498	0.111238
ATP6V0E2-AS1	109.35	-0.470526	0.253191	-1.85839	0.063114	0.161036
ATP6V1A	2000.49	0.149757	0.082973	1.80489	0.0710926	0.1768
ATP6V1B1	29.2497	0.0420902	0.471862	0.0892002	0.928923	0.967271
ATP6V1B1-AS1	1.58063	-0.412583	1.91951	-0.214943	0.829812	NA
ATP6V1B2	2529.08	0.690679	0.0780257	8.85194	8.60096e-19	2.73123e-17
ATP6V1C1	1045.55	0.297672	0.0998273	2.98187	0.00286491	0.01255
ATP6V1C2	15.2882	-0.148468	0.686168	-0.216373	0.828697	0.915726
ATP6V1D	728.179	0.149207	0.111848	1.33401	0.182201	0.352912
ATP6V1E1	1193.77	-0.0349961	0.0948785	-0.368851	0.712239	0.84453
ATP6V1E2	61.3455	-0.652393	0.346493	-1.88285	0.0597212	0.154347
ATP6V1F	676.641	-0.390328	0.131506	-2.96814	0.00299606	0.0130528
ATP6V1FNB	23.8374	-0.0374697	0.528782	-0.0708604	0.943509	0.973842
ATP6V1G1	1669.74	0.0910217	0.0918495	0.990988	0.321692	0.520406
ATP6V1G2	127.38	0.926282	0.239692	3.86446	0.000111334	0.00072916
ATP6V1G2-DDX39B	19.6532	-1.18436	1.47864	-0.80098	0.423143	0.620488
ATP6V1H	647.1	0.103981	0.121005	0.859307	0.390171	0.589212
ATP7A	1292.62	-0.961618	0.0968626	-9.92765	3.15595e-23	1.26088e-21
ATP7B	174.995	0.117724	0.200991	0.585718	0.558065	0.734022
ATP8A1	1332.42	-0.558837	0.0974964	-5.73187	9.93289e-09	1.35681e-07
ATP8A2	1.30235	-2.90471	2.69283	-1.07868	0.280728	NA
ATP8B1	5.47762	0.632635	1.15137	0.549464	0.582687	0.751324
ATP8B2	1221.77	-0.316386	0.0989839	-3.19634	0.00139183	0.00683101
ATP8B3	35.5827	0.447271	0.436244	1.02528	0.305232	0.503019
ATP8B4	3.07021	-1.22288	1.49814	-0.816263	0.41435	0.611871
ATP9A	1137.86	-0.70907	0.0965711	-7.34247	2.09686e-13	4.71453e-12
ATP9B	220.903	-0.0280899	0.181556	-0.154717	0.877044	0.941938
ATPAF1	635.652	0.0288484	0.118721	0.242993	0.808011	0.903008
ATPAF2	170.501	0.133074	0.208542	0.638119	0.523396	0.706833
ATPSCKMT	238.904	-0.0638099	0.178139	-0.358204	0.720191	0.849028
ATR	895.659	-0.212161	0.105036	-2.01989	0.0433952	0.119372
ATRAID	850.895	0.0899391	0.108575	0.828357	0.407468	0.605361
ATRIP	277.327	-0.235567	0.165014	-1.42756	0.15342	0.310797
ATRIP-TREX1	29.4849	-2.68589	1.57625	-1.70397	0.0883859	0.20818
ATRN	1485.63	0.0879813	0.0899511	0.978102	0.328024	0.527398
ATRNL1	799.897	-0.116807	0.112477	-1.0385	0.299038	0.496584
ATRX	6409.56	0.136138	0.0873829	1.55794	0.119247	0.259285
ATXN1	58.296	-0.178045	0.343274	-0.518666	0.603994	0.767988
ATXN10	1695.85	-0.0546099	0.0885946	-0.616402	0.537629	0.718205
ATXN1L	917.873	0.019492	0.106292	0.183382	0.854499	0.930373
ATXN2	729.52	0.357294	0.120348	2.96884	0.00298924	0.0130302
ATXN2-AS	1.93783	0.381008	1.76321	0.216087	0.82892	0.915845
ATXN2L	1003.12	0.239471	0.101982	2.34817	0.0188657	0.0608537
ATXN3	477.486	0.138144	0.131626	1.04952	0.29394	0.490648
ATXN7	333.948	0.0030133	0.152666	0.0197379	0.984252	0.993003
ATXN7L1	125.532	0.410787	0.249732	1.64491	0.0999882	0.228125
ATXN7L2	121.632	-0.449424	0.24207	-1.85659	0.0633701	0.161423
ATXN7L3	1242.5	-0.421769	0.096643	-4.36419	1.27593e-05	0.000102363
ATXN7L3B	2840.81	-0.147759	0.0766944	-1.92659	0.0540308	0.142411
AUH	147.846	0.0843369	0.235351	0.358345	0.720085	0.848967
AUNIP	126.431	0.00211404	0.238248	0.00887327	0.99292	0.997157
AUP1	1376.65	0.0863355	0.0988047	0.8738	0.382227	0.581124
AURKA	659.474	0.0686855	0.116355	0.590309	0.554984	0.731943
AURKAIP1	854.161	-0.179009	0.115967	-1.54362	0.122681	0.264637
AURKAP1	8.93979	0.721053	0.844146	0.85418	0.393005	0.591698
AURKB	472.274	-0.248569	0.140309	-1.77158	0.0764643	0.186607
AURKC	5.35833	0.546583	1.08635	0.503136	0.614869	0.77655
AUTS2	731.888	1.16043	0.132228	8.77592	1.69508e-18	5.26731e-17
AVEN	206.467	0.0273513	0.186044	0.147016	0.88312	0.945581
AVIL	4.83447	-0.897613	1.25179	-0.717066	0.473333	0.664442
AVL9	2098.7	0.193867	0.0824643	2.35092	0.0187271	0.0605168
AVPI1	45.8918	-1.26313	0.428291	-2.94923	0.00318565	0.0137622
AVPR2	18.3601	2.10629	0.621241	3.39046	0.000697756	0.00371631
AXDND1	2.42432	1.21479	1.69894	0.71503	0.474591	0.665309
AXIN1	523.062	-0.462529	0.126817	-3.6472	0.00026511	0.00158045
AXIN2	151.761	-0.799467	0.235446	-3.39554	0.000684933	0.0036627
AZGP1	4.80596	0.553969	1.13753	0.486993	0.626263	0.784293
AZI2	912.997	0.145434	0.104955	1.38568	0.165844	0.329435
AZIN1	4355.94	-0.240502	0.0742825	-3.23767	0.00120512	0.00603353
AZIN1-AS1	17.2073	0.655772	0.621692	1.05482	0.291508	0.487918
AZIN2	45.5955	-0.302625	0.38447	-0.787123	0.43121	0.62764
B2M	1139.38	0.0908302	0.0957732	0.948388	0.342932	0.542652
B3GALNT2	1170.4	-0.642057	0.09948	-6.45414	1.08837e-10	1.89408e-09
B3GALT1	40.5276	-2.2922	0.452929	-5.06084	4.17424e-07	4.51435e-06
B3GALT2	37.3304	-2.98765	0.515906	-5.79106	6.99426e-09	9.7803e-08
B3GALT4	15.8816	1.15766	0.651743	1.77626	0.0756907	0.185059
B3GALT5	9.58642	4.06806	1.07464	3.7855	0.000153398	0.000971906
B3GALT5-AS1	5.16811	3.5998	1.32524	2.71633	0.00660109	0.0256466
B3GALT6	540.055	-0.383892	0.126393	-3.03728	0.00238727	0.0107562
B3GAT1	8.44534	0.846499	0.872521	0.970175	0.331959	0.531387
B3GAT3	565.903	-0.104904	0.151114	-0.694205	0.487554	0.676069
B3GLCT	362.226	-0.388427	0.151295	-2.56736	0.0102477	0.0368755
B3GNT10	294.349	0.229999	0.167782	1.37082	0.170432	0.336078
B3GNT2	555.167	0.736913	0.132662	5.55483	2.77883e-08	3.54096e-07
B3GNT4	95.2899	-1.65629	0.309481	-5.35184	8.70667e-08	1.03887e-06
B3GNT5	402.047	-0.700527	0.141181	-4.96192	6.98002e-07	7.21118e-06
B3GNT7	9.69264	0.713029	0.824487	0.864815	0.387141	0.58612
B3GNT8	20.0524	0.356646	0.573573	0.621797	0.534075	0.715617
B3GNT9	269.268	0.577316	0.16643	3.46882	0.000522752	0.00288146
B3GNTL1	60.9933	-0.606449	0.345514	-1.75521	0.0792241	0.191495
B4GALNT1	341.071	0.840419	0.149606	5.61754	1.93695e-08	2.52468e-07
B4GALNT3	121.425	0.536088	0.241181	2.22276	0.0262317	0.0796495
B4GALNT4	739.649	-0.597998	0.114559	-5.21999	1.78937e-07	2.03782e-06
B4GALT1	142.388	0.535117	0.235317	2.27403	0.0229642	0.0716385
B4GALT2	965.59	-0.376239	0.113343	-3.31949	0.000901829	0.0046721
B4GALT3	977.728	-0.365337	0.107865	-3.38699	0.000706651	0.00376243
B4GALT4	644.461	0.506979	0.115735	4.38051	1.18404e-05	9.54721e-05
B4GALT5	1667.1	0.334849	0.0865483	3.86893	0.000109314	0.000718587
B4GALT6	271.671	-0.705748	0.17505	-4.03169	5.53774e-05	0.000388715
B4GALT7	168.003	-0.235106	0.209649	-1.12143	0.262105	0.454154
B4GAT1	526.167	-0.320603	0.132283	-2.42361	0.0153672	0.0513884
B9D1	106.506	0.251635	0.252256	0.997536	0.318504	0.51681
B9D2	33.4878	-0.775703	0.46188	-1.67945	0.0930651	0.216608
BAALC	113.705	-0.504404	0.252602	-1.99684	0.045843	0.124835
BABAM1	1411.09	-0.0802149	0.0943452	-0.850227	0.395199	0.593679
BABAM2	322.871	0.120972	0.158309	0.764151	0.444777	0.640256
BABAM2-AS1	1.82858	0.0883503	1.80939	0.0488286	0.961056	NA
BACE1	1635.34	0.352018	0.0868292	4.05414	5.03184e-05	0.000356184
BACE1-AS	40.1926	-0.266113	0.414446	-0.642093	0.520813	0.704837
BACH1	934.589	-0.0672495	0.109842	-0.612237	0.540381	0.720734
BACH2	196.92	1.63314	0.205991	7.92822	2.22302e-15	5.74347e-14
BAD	356.142	0.114817	0.169572	0.6771	0.498343	0.685011
BAG1	574.666	-0.388613	0.125579	-3.09458	0.00197093	0.00914928
BAG2	223.007	-0.592848	0.189698	-3.12523	0.00177668	0.00838691
BAG3	60.8333	0.359347	0.330384	1.08767	0.276743	0.471825
BAG4	1119.93	0.0500517	0.100032	0.500358	0.616823	0.777617
BAG5	1046.35	-0.0843554	0.107359	-0.785734	0.432023	0.628251
BAG6	4333.37	0.028852	0.0775252	0.372163	0.709771	0.843104
BAHCC1	216.266	-1.77228	0.204648	-8.66015	4.71163e-18	1.44439e-16
BAHD1	691.981	0.0808134	0.117746	0.686336	0.492501	0.679998
BAIAP2	139.485	-2.17909	0.252764	-8.62107	6.63299e-18	2.01403e-16
BAIAP2-DT	373.098	-1.04655	0.168126	-6.22476	4.82296e-10	7.84518e-09
BAIAP2L1	133.722	0.00396864	0.226963	0.0174858	0.986049	0.993621
BAIAP3	4.69337	-1.43505	1.26647	-1.13311	0.257168	0.448279
BAK1	298.024	-0.183648	0.184017	-0.997992	0.318283	0.516675
BAMBI	94.8281	-1.66144	0.292015	-5.68956	1.27369e-08	1.70909e-07
BANF1	972.176	-0.326277	0.106145	-3.07386	0.00211306	0.00969651
BANP	261.24	0.00888841	0.171573	0.0518055	0.958684	0.981255
BAP1	1484.42	-0.0738129	0.0996955	-0.740383	0.459067	0.652693
BARD1	553.759	-0.245934	0.128461	-1.91447	0.05556	0.145504
BASP1	45.707	3.6777	0.456229	8.06109	7.56154e-16	2.00898e-14
BATF3	11.3198	3.08477	0.866546	3.55985	0.00037107	0.00213162
BAX	386.419	-0.1553	0.160815	-0.965707	0.334191	0.533597
BAZ1A	2285.22	-0.841911	0.0854281	-9.8552	6.5088e-23	2.53684e-21
BAZ1B	6522.6	0.0783965	0.0760113	1.03138	0.302363	0.499737
BAZ2A	1583.62	0.262922	0.100479	2.61668	0.00887908	0.032713
BAZ2B	1094.02	0.0866479	0.111553	0.776738	0.437313	0.632868
BBC3	162.452	-0.744421	0.212582	-3.5018	0.00046212	0.00258479
BBIP1	357.316	-0.0729937	0.154254	-0.473204	0.636068	0.791446
BBOF1	65.2587	0.952662	0.325635	2.92555	0.00343845	0.0147068
BBS1	261.464	0.229436	0.167874	1.36671	0.171715	0.338106
BBS10	581.295	0.497382	0.126674	3.92649	8.61951e-05	0.000580007
BBS12	128.957	0.159561	0.231121	0.690381	0.489955	0.67763
BBS2	539.733	0.177267	0.131022	1.35295	0.176072	0.344261
BBS4	391.589	0.14389	0.143884	1.00005	0.317289	0.515849
BBS5	138.261	-0.200613	0.224524	-0.893504	0.371587	0.571157
BBS7	383.029	0.117073	0.14421	0.811819	0.416896	0.614435
BBS9	252.368	0.243083	0.172332	1.41055	0.158376	0.31817
BBX	2066.76	0.0108446	0.0877078	0.123645	0.901597	0.954847
BCAM	14.3919	0.641156	0.667694	0.960254	0.336927	0.536439
BCAN	24.8138	0.618319	0.520371	1.18823	0.234744	0.41999
BCAP29	917.666	0.373135	0.109508	3.40738	0.000655896	0.00352398
BCAP31	1827.78	0.0354404	0.099015	0.35793	0.720396	0.849096
BCAR1	549.087	-0.207878	0.141454	-1.46957	0.141677	0.293538
BCAR3	255.546	1.99525	0.175765	11.3518	7.26514e-30	3.66499e-28
BCAS2	609.977	-0.0595674	0.123463	-0.482474	0.629469	0.786516
BCAS3	415.986	0.0517943	0.137645	0.37629	0.706701	0.840777
BCAS4	81.028	0.336546	0.287591	1.17022	0.241911	0.429384
BCAT1	4386.75	-1.11742	0.0745997	-14.9789	1.00814e-50	8.83006e-49
BCAT2	491.879	-0.131363	0.139935	-0.938742	0.347863	0.548007
BCCIP	950.67	-0.170146	0.105667	-1.61021	0.107351	0.240654
BCDIN3D	247.222	0.471528	0.171638	2.74721	0.00601038	0.0237392
BCDIN3D-AS1	51.1187	0.872191	0.395419	2.20574	0.0274022	0.0826211
BCHE	454.453	-0.768724	0.135219	-5.68502	1.30795e-08	1.75063e-07
BCKDHA	614.937	-0.0615901	0.120134	-0.512679	0.608176	0.77146
BCKDHB	454.359	0.278637	0.136275	2.04466	0.040888	0.11403
BCKDK	681.366	0.278541	0.113719	2.44938	0.0143103	0.0485465
BCL10	320.899	0.163437	0.156941	1.04139	0.297694	0.494843
BCL11A	307.882	-0.771829	0.165766	-4.65614	3.22193e-06	2.91657e-05
BCL2	356.554	-1.97331	0.160488	-12.2957	9.55393e-35	5.47839e-33
BCL2L1	526.163	-0.248165	0.13308	-1.86478	0.0622116	0.159286
BCL2L11	439.093	-0.572203	0.141662	-4.03922	5.36295e-05	0.000377943
BCL2L12	117.851	0.0420221	0.246392	0.17055	0.864578	0.93515
BCL2L13	1091.27	0.0500497	0.0973719	0.514005	0.607248	0.77059
BCL2L15	2.21756	-1.37039	1.80869	-0.757669	0.448649	0.643273
BCL2L2	395.754	-0.115054	0.141184	-0.814921	0.415118	0.612781
BCL2L2-PABPN1	67.3248	0.243423	0.380209	0.640234	0.522021	0.705514
BCL3	8.74311	-1.08461	0.91689	-1.18292	0.236842	0.422646
BCL6B	15.6031	-0.760061	0.702741	-1.08157	0.279445	0.474756
BCL7A	861.802	-0.551847	0.105022	-5.25456	1.48378e-07	1.71274e-06
BCL7B	621.217	-0.267196	0.124608	-2.14429	0.0320099	0.0937897
BCL7C	378.805	0.093866	0.163602	0.573745	0.566141	0.739499
BCL9	711.38	-0.174619	0.126694	-1.37827	0.168119	0.332628
BCL9L	197.319	-0.382819	0.217249	-1.76212	0.0780493	0.189316
BCLAF1	6394.72	-0.145085	0.0751336	-1.93102	0.0534805	0.141265
BCLAF3	211.551	0.253025	0.206614	1.22463	0.220716	0.403398
BCO2	2.93847	0.810583	1.45916	0.555513	0.578544	0.748518
BCOR	2375.9	0.329552	0.0803475	4.10159	4.10323e-05	0.00029557
BCORL1	604.111	0.980014	0.137834	7.11011	1.1595e-12	2.43206e-11
BCR	1266.61	-0.0356822	0.102021	-0.349755	0.726522	0.852165
BCRP2	27.7283	-0.0876349	0.487693	-0.179693	0.857394	0.931678
BCRP3	11.4744	-0.119877	0.773265	-0.155027	0.8768	0.941938
BCS1L	251.88	-0.457855	0.172342	-2.65666	0.00789185	0.0296988
BCYRN1	12.0862	-1.34505	0.801766	-1.67761	0.093423	0.217093
BDH1	279.334	0.00805679	0.165834	0.0485835	0.961251	0.982074
BDH2	391.489	0.107391	0.149601	0.71785	0.47285	0.664193
BDKRB2	76.7843	7.7067	0.887472	8.68389	3.82475e-18	1.17477e-16
BDNF	56.2052	-0.700588	0.34956	-2.0042	0.0450488	0.123051
BDNF-AS	24.2163	1.15614	0.535585	2.15865	0.0308772	0.0911506
BDP1	2442.21	0.100597	0.0879861	1.14333	0.252901	0.442826
BECN1	684.999	-0.131782	0.11534	-1.14256	0.253222	0.443207
BEGAIN	753.75	-0.190771	0.115596	-1.65033	0.0988758	0.22617
BEND3	425.619	-0.185875	0.144616	-1.2853	0.198689	0.37508
BEND3P3	62.8443	-0.341883	0.329283	-1.03826	0.299147	0.496584
BEND4	154.074	0.681797	0.216932	3.14291	0.00167278	0.00799572
BEND5	84.155	-0.354666	0.298363	-1.1887	0.234556	0.419836
BEND6	72.1076	-0.229049	0.306939	-0.746234	0.455526	0.64946
BEND7	53.8024	0.0780547	0.350982	0.222389	0.824011	0.912698
BEST1	14.034	-0.255041	0.692629	-0.368222	0.712708	0.844713
BET1	309.623	-0.108669	0.170992	-0.635518	0.525091	0.707863
BET1L	389.959	-0.164952	0.148628	-1.10983	0.267072	0.460446
BEX1	2099.73	-0.169436	0.0823855	-2.05663	0.0397219	0.111402
BEX2	624.612	0.268042	0.120291	2.22828	0.0258621	0.0788274
BEX3	1894.07	-0.397282	0.0826879	-4.8046	1.55062e-06	1.50722e-05
BEX4	876.361	-0.0291114	0.103722	-0.280667	0.778966	0.884288
BFAR	1111.59	-0.0221245	0.0990001	-0.22348	0.823162	0.912171
BFSP2	1.43317	0.454679	2.23885	0.203086	0.839068	NA
BGLAP	15.4184	7.72682	1.9396	3.98372	6.78451e-05	0.000466775
BGN	1.44477	-1.66128	2.28138	-0.728189	0.466498	NA
BHLHA15	2.6136	-0.186052	1.65859	-0.112175	0.910685	0.958731
BHLHB9	266.747	0.519488	0.166271	3.12435	0.00178201	0.00840775
BHLHE22	1.57614	-3.71199	2.31507	-1.6034	0.108847	NA
BHLHE40	13.3144	1.27603	0.723583	1.76349	0.0778179	0.18887
BICC1	369.446	-0.0311324	0.149994	-0.207558	0.835574	0.919691
BICD1	619.985	-0.732873	0.125717	-5.82953	5.55828e-09	7.91031e-08
BICD2	1050.15	-0.124106	0.102201	-1.21434	0.224617	0.408374
BICDL1	105.295	0.798499	0.27233	2.9321	0.00336673	0.0144388
BICRA	73.6403	1.11839	0.323817	3.45376	0.000552838	0.00302741
BICRAL	713.21	1.08734	0.116561	9.32855	1.07329e-20	3.76029e-19
BID	787.502	-0.367247	0.116277	-3.15837	0.00158653	0.00763151
BIN1	675.703	-0.545863	0.118409	-4.60996	4.02748e-06	3.57672e-05
BIN3	246.865	0.151494	0.173972	0.870791	0.383868	0.582785
BIN3-IT1	4.43959	1.88339	1.23568	1.52417	0.127466	0.271831
BIRC2	741.7	0.128188	0.114356	1.12096	0.262304	0.454387
BIRC3	2.07577	-0.652873	1.94059	-0.33643	0.736547	0.858205
BIRC5	1729.98	-0.197382	0.0938584	-2.10297	0.035468	0.102002
BIRC6	4637.89	0.135311	0.0801271	1.68871	0.0912758	0.213441
BISPR	5.47133	1.64344	1.12111	1.46591	0.142672	0.294915
BIVM	543.996	-0.194618	0.129631	-1.50132	0.133272	0.280609
BIVM-ERCC5	564.1	0.0725584	0.124966	0.580626	0.561493	0.736203
BLCAP	403.394	1.13947	0.148635	7.66623	1.77121e-14	4.32386e-13
BLK	4.72265	4.21984	1.51797	2.77993	0.0054371	0.021799
BLM	323.799	-0.207359	0.158867	-1.30523	0.191813	0.365901
BLMH	1050.61	0.202774	0.0981025	2.06696	0.0387378	0.109315
BLOC1S1	520.427	-0.28823	0.142045	-2.02915	0.0424435	0.117189
BLOC1S1-RDH5	19.5254	-1.0184	1.46484	-0.695233	0.486909	0.67544
BLOC1S2	327.636	0.143356	0.153959	0.931128	0.351788	0.552388
BLOC1S3	66.8076	0.14792	0.324851	0.455349	0.648858	0.800797
BLOC1S4	151.753	-0.32959	0.216221	-1.52432	0.127429	0.271789
BLOC1S5	286.285	0.256251	0.187157	1.36918	0.170943	0.336878
BLOC1S5-TXNDC5	48.7178	-0.294871	0.401145	-0.735074	0.462294	0.655034
BLOC1S6	1388.12	-0.171211	0.0923176	-1.85459	0.0636551	0.161959
BLVRA	872.465	0.248122	0.107079	2.3172	0.0204928	0.065035
BLVRB	72.5549	0.0419044	0.336012	0.124711	0.900753	0.954648
BLZF1	736.566	0.190524	0.121132	1.57286	0.115751	0.254172
BMERB1	510.543	-0.149834	0.127303	-1.17699	0.239201	0.425665
BMF	148.27	-0.783079	0.225419	-3.47387	0.000513004	0.00283459
BMI1	698.326	-0.132953	0.117754	-1.12908	0.258864	0.4503
BMP1	224.724	-0.340589	0.190564	-1.78727	0.0738944	0.18181
BMP2	22.946	0.237073	0.573862	0.413118	0.67952	0.821932
BMP2K	338.512	0.275364	0.151457	1.8181	0.0690492	0.172769
BMP6	1.58631	-1.00765	2.01642	-0.499722	0.617271	NA
BMP7	6.78619	-1.4776	1.17518	-1.25734	0.208631	0.387125
BMP8A	7.37001	0.18735	0.929662	0.201525	0.840288	0.922332
BMP8B	131.599	0.68297	0.237079	2.88078	0.00396698	0.0166223
BMPER	2.14006	2.52265	1.85273	1.36159	0.173329	0.340233
BMPR1A	1081.2	-0.237708	0.0976529	-2.43421	0.0149244	0.0502072
BMPR1B	1318.39	-1.26926	0.0996868	-12.7325	3.90003e-37	2.33723e-35
BMPR1B-DT	10.985	-2.36986	0.882709	-2.68476	0.00725812	0.0276931
BMPR2	1525.3	0.641971	0.0963862	6.66041	2.73065e-11	5.04395e-10
BMS1	2061.03	-0.240192	0.0830564	-2.89191	0.00382908	0.0161139
BMS1P1	61.855	-0.259641	0.334335	-0.77659	0.437401	0.632895
BMS1P14	41.2204	0.304831	0.414436	0.735532	0.462015	0.654898
BMS1P17	38.8243	0.367939	0.410255	0.896854	0.369797	0.569338
BMS1P18	38.8243	0.367939	0.410255	0.896854	0.369797	0.569338
BMS1P2	79.2509	0.113357	0.300639	0.377055	0.706133	0.840411
BMS1P2-AGAP9	107.311	-0.194285	0.262771	-0.739369	0.459683	0.653021
BMS1P20	183.786	0.0772408	0.209493	0.368704	0.712349	0.84453
BMS1P22	11.8544	-0.00913035	0.732419	-0.012466	0.990054	0.9957
BMS1P4	13.6626	-0.422889	0.728143	-0.580776	0.561391	0.736191
BMS1P4-AGAP5	53.7974	0.0409805	0.349712	0.117184	0.906715	0.957196
BMT2	422.12	-0.0340272	0.139767	-0.243457	0.807652	0.902859
BNC2	6.57641	4.6907	1.40543	3.33755	0.000845216	0.0044089
BNIP1	162.696	-0.318924	0.213603	-1.49307	0.135419	0.284041
BNIP2	1714.8	-0.276144	0.0903902	-3.05502	0.00225046	0.0102411
BNIP3	910.692	-0.348376	0.105386	-3.30571	0.000947346	0.00488885
BNIP3L	1741.67	0.118098	0.091265	1.29401	0.195661	0.371269
BNIPL	7.29447	0.0868469	0.927406	0.0936449	0.925391	0.965233
BOC	465.603	0.0473655	0.131095	0.361308	0.717869	0.847799
BOD1	683.598	-0.0769896	0.115258	-0.667976	0.504149	0.690133
BOD1L1	3171.13	0.15231	0.0891404	1.70865	0.0875157	0.206557
BOK	21.4531	-0.850217	0.576446	-1.47493	0.140231	0.291337
BOLA1	136.839	0.0897232	0.232162	0.386469	0.69915	0.835907
BOLA2	224.221	0.150492	0.187957	0.800675	0.42332	0.620488
BOLA2-SMG1P6	1029.7	-0.228077	0.107196	-2.12766	0.0333654	0.0968909
BOLA2B	959.278	-0.0770448	0.106882	-0.720839	0.471008	0.662462
BOLA3	187.837	-0.0862762	0.195575	-0.441141	0.659111	0.808212
BOLA3-AS1	158.812	0.361796	0.209758	1.72482	0.0845591	0.201205
BOLL	1.34261	-0.702632	2.35685	-0.298123	0.765609	NA
BOP1	646.228	-1.11643	0.13309	-8.38856	4.92151e-17	1.41869e-15
BORA	169.658	-0.102656	0.209656	-0.489641	0.624388	0.782939
BORCS5	188.129	0.00961762	0.218086	0.0441001	0.964825	0.984085
BORCS6	109.791	-0.771359	0.259872	-2.96822	0.00299527	0.0130528
BORCS7	357.11	-0.232649	0.147278	-1.57966	0.114185	0.251517
BORCS7-ASMT	12.6793	-1.48734	0.955117	-1.55723	0.119415	0.259451
BORCS8	180.002	-0.164916	0.210001	-0.785311	0.432271	0.628479
BORCS8-MEF2B	19.3462	0.734899	0.579805	1.26749	0.204979	0.382574
BPGM	598.641	0.208573	0.126286	1.65159	0.0986183	0.225743
BPHL	329.619	0.0807085	0.15364	0.525311	0.599367	0.764361
BPNT1	723.665	0.0997024	0.112063	0.889696	0.373629	0.573135
BPTF	3767.31	0.116084	0.0942813	1.23126	0.218227	0.400296
BRAF	1526.82	0.338706	0.0978874	3.46016	0.000539854	0.00296548
BRAP	581.101	-0.0896433	0.124298	-0.721196	0.470789	0.66234
BRAT1	663.029	-0.466584	0.136054	-3.42941	0.0006049	0.00327983
BRCA1	945.089	-0.373462	0.109032	-3.42527	0.000614189	0.00332342
BRCA2	921.699	0.0783024	0.112505	0.695988	0.486436	0.675006
BRCC3	346.291	-0.0605252	0.1503	-0.402697	0.687171	0.827731
BRD1	868.234	-0.276679	0.107774	-2.56721	0.0102521	0.0368792
BRD2	2530.33	-0.220847	0.080308	-2.75	0.00595946	0.0235606
BRD3	1234.36	-0.362213	0.0962216	-3.76437	0.000166972	0.00104874
BRD3OS	629.864	0.125071	0.117241	1.06678	0.28607	0.482412
BRD4	734.508	0.884263	0.288487	3.06517	0.00217544	0.00994514
BRD7	1662.35	-0.0738878	0.0897639	-0.823135	0.410431	0.608
BRD7P3	1.67855	-1.68894	2.00129	-0.843925	0.398712	NA
BRD8	964.973	0.314463	0.100355	3.13352	0.00172726	0.00819958
BRD9	751.848	-0.22492	0.113608	-1.97979	0.0477273	0.128974
BRF1	729.633	-0.131501	0.117196	-1.12206	0.261836	0.453865
BRF2	186.113	-0.232065	0.201073	-1.15414	0.248445	0.437185
BRI3	398.296	-0.0916977	0.147576	-0.621357	0.534365	0.715704
BRI3BP	775.173	-0.714551	0.109665	-6.51577	7.2316e-11	1.28516e-09
BRICD5	11.5327	-0.368975	0.788226	-0.468109	0.639707	0.794021
BRINP1	13.0117	-0.333285	0.724316	-0.460137	0.645418	0.798247
BRIP1	1244.37	0.0348143	0.0966112	0.360354	0.718582	0.848261
BRIX1	919.993	-0.365381	0.117836	-3.10076	0.00193025	0.00899975
BRK1	1096.69	0.107032	0.0989233	1.08197	0.279264	0.474651
BRMS1	550.417	-0.304034	0.127676	-2.38129	0.0172519	0.0565288
BRMS1L	234.987	-0.0695784	0.183284	-0.37962	0.704227	0.838957
BROX	1529.4	0.0816511	0.0888532	0.918944	0.358125	0.557833
BRPF1	610.358	-0.182566	0.121357	-1.50438	0.132484	0.279504
BRPF3	435.558	0.291919	0.14187	2.05765	0.0396239	0.111198
BRSK1	624.316	-0.156106	0.120502	-1.29547	0.195158	0.370623
BRSK2	109.078	-0.0689125	0.256509	-0.268656	0.788195	0.890166
BRWD1	2209.04	0.129673	0.0859343	1.50898	0.131304	0.277897
BRWD1-AS2	8.64328	-0.220629	0.862374	-0.25584	0.798075	0.896365
BRWD3	1068.48	-0.027878	0.106474	-0.261829	0.793453	0.893589
BSCL2	763.558	1.53148	0.132234	11.5816	5.1105e-31	2.6623e-29
BSDC1	822.787	0.179209	0.106662	1.68016	0.0929262	0.21632
BSG	4680.12	-0.25206	0.0806341	-3.12597	0.00177221	0.00837929
BSN	552.406	0.216727	0.126927	1.70749	0.0877307	0.206881
BSN-DT	9.11145	1.01245	0.836373	1.21053	0.226075	0.410557
BSPRY	2.30834	0.943538	1.6048	0.587949	0.556567	0.733121
BST1	25.6485	-0.680057	0.514322	-1.32224	0.186088	0.358005
BST2	25.3292	0.443132	0.524995	0.844069	0.398631	0.597122
BTAF1	1247.61	-0.071985	0.0980351	-0.734278	0.462779	0.655398
BTBD1	847.836	0.17553	0.111362	1.57622	0.114976	0.252961
BTBD10	600.513	0.250127	0.121424	2.05995	0.0394032	0.110703
BTBD11	45.2628	-2.50879	0.460387	-5.44931	5.05665e-08	6.24385e-07
BTBD18	17.2755	-0.294442	0.657123	-0.448078	0.654097	0.804487
BTBD2	1459.65	-0.721522	0.09914	-7.2778	3.39297e-13	7.5017e-12
BTBD3	1170.08	-0.613229	0.101533	-6.03968	1.54424e-09	2.34221e-08
BTBD6	204.309	-0.103591	0.20859	-0.496627	0.619452	0.779409
BTBD7	891.268	-0.0680469	0.104003	-0.65428	0.512931	0.697941
BTBD8	8.7263	0.559396	0.892908	0.626488	0.530995	0.713108
BTBD9	438.829	-0.17891	0.135709	-1.31834	0.18739	0.359699
BTD	250.636	0.771536	0.17181	4.49063	7.10144e-06	5.99916e-05
BTF3	8668.77	-0.213103	0.0678874	-3.13906	0.00169491	0.00808211
BTF3L4	1360.12	-0.0548835	0.0925956	-0.592723	0.553367	0.730596
BTG1	631.594	-1.354	0.124694	-10.8586	1.81525e-27	8.48588e-26
BTG2	215.666	-0.0852337	0.183586	-0.464271	0.642454	0.79594
BTG3	230.922	-0.319747	0.180602	-1.77045	0.0766519	0.186893
BTG3-AS1	7.45389	-1.38612	0.966297	-1.43447	0.151439	0.307981
BTK	9.02269	-2.87734	1.03608	-2.77715	0.00548383	0.0219477
BTN1A1	2.34622	-4.26945	2.01812	-2.11556	0.0343822	0.0993764
BTN2A1	366.172	-0.102897	0.145111	-0.709092	0.478267	0.667781
BTN2A2	154.497	-0.201944	0.217942	-0.926593	0.354138	0.554466
BTN2A3P	11.6539	-0.0456591	0.751231	-0.0607791	0.951535	0.977788
BTN3A1	299.985	-0.360231	0.159407	-2.25982	0.0238325	0.0738546
BTN3A2	317.174	-0.591295	0.162355	-3.64198	0.00027055	0.00160987
BTN3A3	60.7391	-2.51671	0.388445	-6.47894	9.23679e-11	1.62163e-09
BTRC	856.66	0.24433	0.107688	2.26888	0.0232759	0.0724603
BUB1	1158.23	0.479183	0.102594	4.67065	3.00248e-06	2.73813e-05
BUB1B	1643.61	-0.174768	0.0890478	-1.96263	0.049689	0.133237
BUB1B-PAK6	17.1905	0.721679	0.652251	1.10644	0.268534	0.46188
BUB3	2631.04	-0.259409	0.0766362	-3.38495	0.000711916	0.0037892
BUD13	524.179	0.0917613	0.128335	0.715013	0.474601	0.665309
BUD23	713.703	0.0372699	0.114375	0.325857	0.744533	0.862794
BUD31	1273.54	0.0156206	0.0932178	0.16757	0.866921	0.936315
BVES	148.465	0.261282	0.225136	1.16055	0.245824	0.434154
BVES-AS1	10.5826	0.358392	0.78387	0.457208	0.647522	0.79967
BYSL	443.886	-0.727666	0.138571	-5.25123	1.51089e-07	1.739e-06
BZW1	4886.07	-0.290573	0.0765063	-3.79802	0.000145856	0.000931902
BZW2	1680.17	-0.86465	0.090797	-9.5229	1.68419e-21	6.14364e-20
C10orf105	2.24761	1.32373	1.76516	0.749921	0.453302	0.647483
C10orf143	5.3342	1.17416	1.22905	0.955343	0.339404	0.539211
C10orf25	9.91574	-1.47337	0.958532	-1.53711	0.124265	0.266933
C10orf62	1.41809	-1.29345	2.12599	-0.608399	0.542923	NA
C10orf88	260.954	-0.0645693	0.171453	-0.376601	0.70647	0.840624
C10orf95	4.68654	-0.437554	1.16343	-0.37609	0.70685	0.840888
C11orf1	272.244	0.0519297	0.164933	0.314853	0.752873	0.867728
C11orf21	9.59755	3.11984	0.977062	3.19308	0.00140764	0.00689586
C11orf24	355.71	-0.226842	0.148633	-1.52619	0.126963	0.271096
C11orf42	1.37356	-2.47202	2.28412	-1.08226	0.279136	NA
C11orf45	3.90756	2.28237	1.34642	1.69514	0.0900482	0.211128
C11orf49	651.24	-0.234779	0.136587	-1.7189	0.0856329	0.203197
C11orf52	1.91398	0.243473	1.87527	0.129834	0.896698	0.952592
C11orf54	445.87	0.0150477	0.135059	0.111416	0.911286	0.958929
C11orf58	2600.77	0.0827987	0.080604	1.02723	0.304313	0.502231
C11orf65	5.69286	0.0404469	1.06649	0.0379251	0.969747	0.986141
C11orf68	217.338	-0.135272	0.188354	-0.718181	0.472646	0.664004
C11orf71	115.936	0.666807	0.244892	2.72286	0.00647197	0.0252372
C11orf74	357.335	-0.544376	0.160267	-3.39668	0.000682096	0.0036506
C11orf80	118.316	0.530016	0.241477	2.1949	0.0281711	0.0845558
C11orf95	888.654	-0.529715	0.105565	-5.01788	5.2245e-07	5.54486e-06
C11orf96	1649.97	1.4899	0.0878352	16.9625	1.55669e-64	1.77251e-62
C11orf98	618.16	-0.065395	0.120564	-0.542411	0.587535	0.755082
C12orf10	649.684	-0.461639	0.122874	-3.75701	0.000171957	0.0010775
C12orf29	608.405	-0.661343	0.12776	-5.17644	2.26161e-07	2.54248e-06
C12orf4	448.46	-0.0078658	0.133756	-0.0588069	0.953106	0.978657
C12orf43	301.561	0.0899956	0.158751	0.566899	0.570783	0.742642
C12orf45	611.859	0.0614665	0.119102	0.516083	0.605797	0.769299
C12orf49	1558.85	0.22056	0.088777	2.48443	0.012976	0.0447632
C12orf57	1555.66	-0.43591	0.103918	-4.19476	2.73162e-05	0.000203766
C12orf60	34.7807	-0.64034	0.476143	-1.34485	0.178674	0.347855
C12orf65	227.677	0.102852	0.189084	0.54395	0.586476	0.754274
C12orf66	108.524	-0.208785	0.252641	-0.826408	0.408573	0.606531
C12orf73	77.9012	-0.0865729	0.29397	-0.294495	0.768379	0.877586
C12orf75	230.566	0.281894	0.178244	1.58151	0.113762	0.250834
C12orf76	111.503	0.236001	0.248038	0.951469	0.341366	0.541249
C14orf119	579.388	0.0184881	0.124492	0.148509	0.881941	0.944791
C14orf132	3981.16	1.10799	0.073752	15.0231	5.18077e-51	4.5628e-49
C14orf28	13.1919	0.977622	0.725202	1.34807	0.177637	0.346556
C14orf39	1.97701	-1.90594	1.92281	-0.991226	0.321575	0.520324
C14orf93	247.159	0.263895	0.173697	1.51928	0.128692	0.273896
C15orf39	174.967	-0.191654	0.206488	-0.92816	0.353324	0.553828
C15orf40	136.508	-0.0411173	0.239653	-0.17157	0.863775	0.934707
C15orf41	161.622	-0.0923283	0.207846	-0.444214	0.656888	0.806514
C15orf61	75.1831	-0.115679	0.307423	-0.376286	0.706705	0.840777
C15orf62	31.9729	1.13914	0.505777	2.25226	0.0243055	0.0750154
C15orf65	56.1116	1.25433	0.351709	3.56639	0.000361931	0.00208061
C16orf46	35.974	1.05697	0.451158	2.3428	0.0191399	0.0615387
C16orf47	2.71187	-1.6164	1.58296	-1.02112	0.307196	0.505576
C16orf58	815.241	0.0356816	0.112792	0.316348	0.751738	0.866796
C16orf70	286.745	-0.0674113	0.166737	-0.404297	0.685994	0.82661
C16orf71	8.33319	1.08392	0.887129	1.22183	0.221771	0.404816
C16orf72	743.231	0.116404	0.109987	1.05834	0.2899	0.486364
C16orf74	8.47554	-1.20854	0.910147	-1.32785	0.184227	0.355498
C16orf86	15.9725	0.598008	0.641633	0.932009	0.351332	0.551782
C16orf87	232.813	-0.525148	0.191916	-2.73635	0.0062125	0.0244165
C16orf89	8.01177	3.4328	1.09951	3.12211	0.0017956	0.00845602
C16orf91	225.952	-0.319292	0.186554	-1.71153	0.086984	0.205637
C16orf95	22.1176	0.226141	0.547501	0.413041	0.679577	0.821937
C16orf96	4.30433	2.65944	1.33313	1.99488	0.0460558	0.125307
C17orf100	76.1645	-0.288758	0.297576	-0.970366	0.331864	0.531309
C17orf107	8.69225	0.255151	0.872577	0.292411	0.769972	0.878543
C17orf113	28.5674	0.32693	0.482453	0.677641	0.498	0.684831
C17orf49	379.076	-0.180361	0.146529	-1.23089	0.218363	0.400429
C17orf51	131.2	-0.902328	0.237377	-3.80124	0.000143974	0.000920614
C17orf53	75.4826	0.175569	0.297297	0.590551	0.554821	0.731836
C17orf58	187.501	-0.476026	0.197246	-2.41336	0.0158061	0.0525695
C17orf67	16.3069	0.220813	0.627522	0.35188	0.724928	0.851375
C17orf75	431.314	-0.10466	0.137899	-0.758961	0.447876	0.642982
C17orf78	2.98125	1.23819	1.45187	0.852822	0.393758	0.592439
C17orf80	1064.85	0.176391	0.0984801	1.79113	0.0732719	0.180729
C17orf82	9.08228	0.154756	0.871627	0.177548	0.859078	0.93227
C17orf97	50.3668	0.908746	0.395674	2.2967	0.0216356	0.0681069
C18orf21	287.442	-0.22362	0.176565	-1.26651	0.205331	0.383008
C18orf25	682.399	-0.091959	0.118578	-0.775514	0.438036	0.633412
C18orf32	549.913	-0.00200092	0.124037	-0.0161317	0.987129	0.994098
C18orf54	213.011	0.415722	0.193748	2.14569	0.0318976	0.0935394
C18orf65	7.11972	0.529947	0.96354	0.55	0.582319	0.751031
C19orf12	447.679	0.0723028	0.135055	0.535358	0.592402	0.758574
C19orf18	1.74289	1.79159	1.993	0.898942	0.368684	NA
C19orf24	124.765	-0.93209	0.252323	-3.69404	0.000220721	0.00134346
C19orf25	242.987	-0.377345	0.189208	-1.99434	0.0461145	0.125424
C19orf44	149.269	-0.130059	0.220923	-0.588705	0.556059	0.732785
C19orf47	184.507	0.0547897	0.203449	0.269304	0.787696	0.889912
C19orf48	730.744	-0.72371	0.266011	-2.7206	0.00651641	0.0253794
C19orf53	924.694	-0.22563	0.114085	-1.97773	0.0479593	0.129514
C19orf54	68.9527	0.377643	0.330603	1.14229	0.253334	0.443294
C19orf57	39.0568	-0.249156	0.416384	-0.59838	0.549586	0.727592
C19orf66	59.3683	1.00289	0.348173	2.88044	0.00397116	0.0166328
C19orf71	7.02645	-0.635443	0.966912	-0.657188	0.51106	0.696315
C19orf73	16.2037	0.303486	0.631722	0.480412	0.630935	0.78773
C19orf81	3.32159	-0.709537	1.48493	-0.477824	0.632775	0.78882
C1D	307.091	-0.23528	0.159679	-1.47346	0.140628	0.29199
C1GALT1	623.776	0.006089	0.117655	0.0517531	0.958725	0.981255
C1GALT1C1	262.477	0.423817	0.174921	2.42291	0.0153967	0.0514763
C1GALT1C1L	96.6186	0.65785	0.271847	2.41992	0.0155238	0.0518033
C1QBP	3647.34	-0.318562	0.0745814	-4.27133	1.94308e-05	0.000149781
C1QL1	857.115	3.1205	0.117517	26.5535	2.34133e-155	8.67979e-153
C1QL3	1.78804	-2.82785	2.13154	-1.32667	0.184618	NA
C1QL4	239.765	2.9404	0.201366	14.6023	2.71676e-48	2.23236e-46
C1QTNF1	20.845	-1.97677	0.629583	-3.13982	0.00169054	0.00806612
C1QTNF1-AS1	6.10454	-3.01464	1.26911	-2.37539	0.0175304	0.0573118
C1QTNF2	4.24276	-0.273227	1.2864	-0.212396	0.831798	0.917308
C1QTNF3	134.846	0.81935	0.249499	3.28398	0.00102353	0.00523286
C1QTNF3-AMACR	47.934	0.712188	0.436843	1.63031	0.103037	0.233278
C1QTNF4	3.93045	0.610518	1.27779	0.477793	0.632797	0.78882
C1QTNF5	25.9062	-0.485358	0.507647	-0.956093	0.339025	0.53877
C1QTNF6	220.89	0.0765215	0.206812	0.370005	0.711378	0.844133
C1R	5.2274	-0.965071	1.1447	-0.843075	0.399187	0.597786
C1RL	79.9122	0.260573	0.290806	0.896037	0.370233	0.569735
C1RL-AS1	31.5929	0.745752	0.47691	1.56371	0.117885	0.257248
C1orf109	473.473	-0.204915	0.131496	-1.55834	0.119153	0.259165
C1orf112	490.134	-0.0203103	0.133714	-0.151894	0.879271	0.943526
C1orf115	102.849	-0.0778292	0.257948	-0.301724	0.762862	0.873907
C1orf116	3.77031	0.49074	1.29845	0.377943	0.705473	0.839939
C1orf122	323.18	0.000527514	0.1731	0.00304746	0.997568	0.998993
C1orf127	1.22031	-0.514724	2.36724	-0.217436	0.827868	NA
C1orf131	302.015	-0.253678	0.159411	-1.59135	0.111531	0.247345
C1orf159	128.274	-0.501556	0.243408	-2.06056	0.0393453	0.110638
C1orf174	308.776	-0.344754	0.176194	-1.95667	0.0503862	0.134722
C1orf198	744.433	-0.309265	0.111748	-2.76753	0.00564837	0.0225045
C1orf21	623.845	-0.169759	0.122504	-1.38575	0.165824	0.329435
C1orf216	395.472	0.494704	0.144706	3.41869	0.000629229	0.00339213
C1orf220	16.0797	0.972168	0.634659	1.5318	0.125573	0.2688
C1orf226	69.4768	-1.66966	0.349663	-4.77506	1.79655e-06	1.71489e-05
C1orf229	13.3585	0.306845	0.717599	0.427599	0.668943	0.81548
C1orf35	255.489	-0.319375	0.181349	-1.76111	0.0782195	0.189613
C1orf43	4439.53	-0.0427242	0.081445	-0.524578	0.599877	0.764602
C1orf50	235.341	0.485532	0.180316	2.69268	0.0070881	0.0271483
C1orf52	353.711	-0.258329	0.149047	-1.73321	0.0830588	0.198421
C1orf53	64.9063	-0.758699	0.339729	-2.23325	0.0255325	0.0780318
C1orf54	16.1686	-0.541056	0.661766	-0.817594	0.413589	0.611074
C1orf56	101.422	0.230026	0.263182	0.874018	0.382108	0.580998
C1orf61	16.9988	-1.31712	0.65419	-2.01337	0.0440761	0.120828
C1orf74	394.654	0.140441	0.140762	0.997717	0.318417	0.516787
C2	2.75268	1.60958	1.55536	1.03486	0.300736	0.498052
C20orf194	452.617	-0.00314616	0.134828	-0.0233346	0.981383	0.991201
C20orf202	1.5826	-0.722309	2.04814	-0.352665	0.72434	NA
C20orf204	14.5076	-0.145869	0.687193	-0.212267	0.831898	0.917316
C20orf27	602.744	-0.575954	0.146798	-3.92344	8.7293e-05	0.000586899
C20orf96	53.8239	0.300716	0.350026	0.859123	0.390273	0.589309
C21orf58	182.852	-0.0823342	0.206362	-0.39898	0.689908	0.829649
C21orf59-TCP10L	16.6122	0.0583389	0.647646	0.0900785	0.928225	0.967113
C21orf62	5.43371	-0.223191	1.12132	-0.199043	0.842229	0.923499
C21orf62-AS1	11.597	0.815346	0.76496	1.06587	0.286484	0.482905
C21orf91	340.445	-0.253044	0.153122	-1.65257	0.0984184	0.225415
C22orf23	45.6811	0.0693829	0.381253	0.181986	0.855594	0.930845
C22orf24	2.42641	-0.0482944	1.84898	-0.0261195	0.979162	0.990251
C22orf39	189.157	0.420212	0.194162	2.16423	0.0304463	0.0901625
C22orf46	297.617	0.0924904	0.170618	0.542092	0.587755	0.755104
C2CD2	197.175	-0.511819	0.191631	-2.67085	0.0075659	0.0286616
C2CD2L	218.575	0.238389	0.181643	1.3124	0.189385	0.362685
C2CD3	671.517	0.227104	0.119732	1.89677	0.0578579	0.150483
C2CD4B	2.73988	0.844828	1.60254	0.527179	0.598069	0.763102
C2CD4C	46.8063	0.605112	0.37653	1.60708	0.108038	0.241784
C2CD4D-AS1	11.3343	5.08516	1.12792	4.50845	6.5303e-06	5.5698e-05
C2CD5	532.707	-0.0229376	0.125702	-0.182476	0.855209	0.9307
C2orf15	16.054	-0.88097	0.66635	-1.32208	0.186141	0.358015
C2orf16	29.7494	0.410135	0.466957	0.878313	0.379774	0.579051
C2orf27A	116.121	0.170437	0.252038	0.676234	0.498892	0.685315
C2orf42	120.909	0.0517551	0.240557	0.215147	0.829653	0.916312
C2orf48	7.60719	0.808496	0.92734	0.871844	0.383294	0.582357
C2orf49	603.857	0.0119101	0.120864	0.0985414	0.921502	0.963826
C2orf68	543.992	0.308508	0.12402	2.48757	0.0128618	0.0444492
C2orf69	303.795	0.0796128	0.168255	0.473168	0.636093	0.791446
C2orf70	2.14546	4.92753	2.10543	2.34039	0.0192634	0.0618361
C2orf72	101.51	0.0714147	0.268297	0.266178	0.790102	0.89143
C2orf73	1.73413	1.61713	1.96894	0.821321	0.411463	NA
C2orf74	290.128	0.543478	0.15979	3.4012	0.0006709	0.00359731
C2orf76	59.0995	0.388718	0.333421	1.16584	0.243677	0.431987
C2orf81	146.487	-0.339927	0.220302	-1.54301	0.122829	0.264811
C2orf88	28.5805	-0.706491	0.492627	-1.43413	0.151535	0.308037
C2orf91	41.0624	2.73773	0.436286	6.27507	3.49487e-10	5.76129e-09
C2orf92	6.99054	1.27623	0.977164	1.30605	0.191535	0.365525
C3orf14	393.292	-0.0962451	0.141766	-0.678903	0.497199	0.684207
C3orf18	424.408	-0.0182341	0.146505	-0.12446	0.900951	0.954648
C3orf33	65.269	-0.280477	0.33414	-0.839399	0.401245	0.599742
C3orf35	1.89869	0.894737	1.88621	0.474356	0.635246	NA
C3orf38	433.319	0.357492	0.146522	2.43985	0.0146935	0.0495409
C3orf52	22.2657	-0.608702	0.577604	-1.05384	0.291957	0.488515
C3orf62	112.189	0.194529	0.252256	0.771157	0.440614	0.635871
C3orf67	132.917	0.283676	0.229227	1.23753	0.215889	0.397354
C3orf70	3.41009	0.168494	1.3596	0.123929	0.901372	0.954847
C3orf86	3.87646	0.738528	1.24838	0.591588	0.554126	0.731357
C4A	10.1013	1.92923	0.860346	2.24239	0.0249365	0.0765528
C4B	17.7066	1.60362	0.638253	2.51252	0.0119873	0.0418965
C4B_2	17.7066	1.60362	0.638253	2.51252	0.0119873	0.0418965
C4orf3	1084.48	0.239845	0.0972685	2.4658	0.0136706	0.0466898
C4orf33	37.2637	0.839648	0.423481	1.98273	0.047398	0.128302
C4orf46	756.212	-0.24702	0.116972	-2.1118	0.034704	0.100153
C4orf47	2.25613	0.446787	1.64256	0.272007	0.785616	0.888634
C4orf48	41.5115	-1.18058	0.416937	-2.83157	0.00463208	0.0189285
C4orf50	7.98813	2.5186	0.970533	2.59507	0.00945723	0.0344692
C5	519.89	0.472446	0.130868	3.61008	0.000306098	0.0017946
C5orf15	778.871	0.0842972	0.113823	0.740598	0.458937	0.652621
C5orf17	48.924	0.401436	0.38721	1.03674	0.299857	0.497298
C5orf22	631.788	0.0230217	0.125084	0.18405	0.853974	0.930245
C5orf24	1606.98	0.169671	0.0913228	1.85792	0.0631801	0.161145
C5orf30	387.664	-0.29815	0.142232	-2.09623	0.036062	0.103406
C5orf34	172.513	0.532232	0.210866	2.52404	0.0116016	0.0407539
C5orf51	910.736	0.287459	0.115999	2.47811	0.013208	0.0453867
C5orf56	2.00429	-0.656583	1.83447	-0.357914	0.720408	0.849096
C5orf63	134.854	0.556424	0.228052	2.4399	0.0146915	0.0495409
C5orf66	21.4069	0.576029	0.595045	0.968043	0.333023	0.53236
C6	7.3793	-3.97914	1.34592	-2.95644	0.00311214	0.0134995
C6orf118	9.76414	-0.0258127	0.880908	-0.0293023	0.976623	0.989158
C6orf120	726.938	-0.215682	0.116293	-1.85464	0.063647	0.161959
C6orf132	3.11227	2.94233	1.60334	1.83513	0.0664867	0.167488
C6orf136	70.793	-0.0974937	0.307164	-0.317399	0.750941	0.866449
C6orf163	5.24034	0.0557461	1.10856	0.0502869	0.959894	0.981757
C6orf201	4.48019	0.414592	1.23086	0.336831	0.736245	0.858204
C6orf203	146.262	0.16586	0.222478	0.745512	0.455962	0.649901
C6orf226	22.1913	0.358774	0.55528	0.646113	0.518206	0.702622
C6orf47	428.413	0.253859	0.146154	1.73693	0.0823995	0.197168
C6orf48	357.63	-0.648311	0.151775	-4.27151	1.94153e-05	0.000149733
C6orf52	16.8683	0.103893	0.637303	0.163019	0.870503	0.938566
C6orf62	1166.79	0.1156	0.0952511	1.21363	0.224889	0.408775
C6orf89	2009.34	0.141338	0.0812952	1.73858	0.0821092	0.19665
C6orf99	4.35657	3.26681	1.41537	2.3081	0.0209935	0.0664135
C7	5662.64	-1.62506	0.0723009	-22.4764	7.07102e-112	1.50292e-109
C7orf25	279.007	0.160603	0.169655	0.946642	0.343821	0.543681
C7orf26	426.505	-0.0947942	0.139943	-0.677375	0.498168	0.684831
C7orf31	51.3316	0.705849	0.392085	1.80024	0.0718222	0.178059
C7orf50	917.397	-0.147966	0.112856	-1.31111	0.189822	0.363259
C7orf61	2.10102	0.799029	1.85226	0.431381	0.666191	0.813549
C8orf31	6.48507	4.69622	1.40622	3.33962	0.000838944	0.00438192
C8orf33	1055.66	-0.321654	0.100293	-3.20714	0.00134062	0.00661637
C8orf37	92.3819	-0.05162	0.270109	-0.191108	0.848441	0.92741
C8orf44	25.6743	0.827469	0.502691	1.64608	0.0997474	0.227751
C8orf44-SGK3	17.396	-0.509328	0.614942	-0.828255	0.407526	0.605384
C8orf48	71.6237	0.472	0.307863	1.53315	0.125239	0.26834
C8orf49	32.1605	1.9165	0.504043	3.80225	0.000143389	0.000917977
C8orf58	164.5	0.413932	0.207089	1.99881	0.0456287	0.1244
C8orf76	404.1	-0.132981	0.142102	-0.935809	0.349371	0.549677
C8orf82	308.557	-0.177261	0.175259	-1.01143	0.311813	0.510224
C8orf88	106.897	-0.0805129	0.276771	-0.2909	0.771128	0.879295
C9orf116	42.0114	-0.606763	0.403625	-1.50329	0.132765	0.2798
C9orf131	4.43267	-0.22711	1.21667	-0.186666	0.851922	0.928898
C9orf135	1.76014	0.485856	2.02777	0.239601	0.810639	NA
C9orf139	3.73441	-1.30583	1.34069	-0.973999	0.330057	0.529366
C9orf147	8.96716	-0.321871	0.862855	-0.373031	0.709126	0.842463
C9orf16	603.808	0.00947665	0.139533	0.0679171	0.945852	0.974901
C9orf163	6.85078	-0.365466	0.965485	-0.378531	0.705036	0.839784
C9orf40	111.766	-0.0334245	0.251714	-0.132788	0.894361	0.9514
C9orf43	11.5039	0.327238	0.749305	0.436722	0.662313	0.810963
C9orf47	2.09556	0.24733	1.71955	0.143834	0.885631	0.946928
C9orf50	2.99551	0.610964	1.4464	0.422405	0.67273	0.818187
C9orf64	528.029	0.345605	0.130593	2.64642	0.00813478	0.0304691
C9orf72	725.337	-0.313492	0.121125	-2.58818	0.00964852	0.0350597
C9orf78	1259.05	0.266275	0.0927658	2.8704	0.00409954	0.0170986
C9orf85	182.456	-0.360332	0.210175	-1.71444	0.0864487	0.204675
CA10	36.1318	-3.03897	0.563277	-5.39516	6.84638e-08	8.31845e-07
CA11	334.626	-0.00779823	0.153578	-0.0507769	0.959503	0.98161
CA13	3.29765	1.14117	1.38123	0.826201	0.40869	0.606531
CA14	12.2685	0.557999	0.775943	0.719124	0.472065	0.663421
CA5B	120.792	-0.0295677	0.2407	-0.12284	0.902233	0.955267
CA5BP1	189.625	-0.385914	0.194531	-1.98382	0.0472762	0.128081
CA5BP1-CA5B	69.3893	0.0552981	0.354156	0.156141	0.875922	0.941606
CA8	2.88499	0.451619	1.57715	0.286352	0.774609	0.88149
CAAP1	759.807	-0.143332	0.117871	-1.216	0.223983	0.407454
CAB39	872.153	-0.0436794	0.106748	-0.409184	0.682405	0.824107
CAB39L	94.4218	-0.936223	0.281404	-3.32697	0.000877947	0.0045632
CABCOCO1	62.3561	0.113011	0.335775	0.336568	0.736443	0.858204
CABIN1	1298.89	-0.142342	0.0936281	-1.52029	0.128437	0.273427
CABLES1	197.587	0.122466	0.195378	0.626817	0.530779	0.712938
CABLES2	220.773	-0.2894	0.184049	-1.57241	0.115856	0.254284
CABP1	5.42489	-0.380501	1.10889	-0.343138	0.731494	0.855258
CABP4	7.89094	3.5091	1.13449	3.0931	0.00198078	0.00919232
CABP7	5.76483	0.655659	1.11498	0.588046	0.556501	0.733121
CABYR	86.3883	0.790704	0.294729	2.68282	0.00730048	0.0278147
CACFD1	213.632	0.0597802	0.19125	0.312576	0.754603	0.868948
CACHD1	291.193	-0.523636	0.167514	-3.12592	0.00177247	0.00837929
CACNA1B	392.475	0.495536	0.146443	3.38382	0.000714842	0.0038035
CACNA1C	17.151	-1.42324	0.644401	-2.20862	0.0272008	0.0821072
CACNA1D	86.3642	2.04673	0.301704	6.7839	1.16976e-11	2.24395e-10
CACNA1G	9.9258	-0.704478	0.811914	-0.867676	0.385572	0.584258
CACNA2D1	2522.08	-1.63703	0.0885002	-18.4975	2.16414e-76	3.02618e-74
CACNA2D2	5007.46	-0.606331	0.0765208	-7.92374	2.30479e-15	5.93549e-14
CACNA2D3	5.38913	1.9064	1.11095	1.71601	0.0861598	0.204173
CACNB1	109.043	0.464271	0.252624	1.83779	0.0660927	0.166601
CACNB2	65.6632	-1.72529	0.341034	-5.059	4.21451e-07	4.55173e-06
CACNB3	527.435	0.465809	0.125849	3.70132	0.000214477	0.00130795
CACNB4	88.2432	0.192369	0.276293	0.696251	0.486272	0.674879
CACNG1	2.42557	-0.802833	1.61178	-0.498105	0.61841	0.77906
CACNG4	2255.69	-1.56315	0.0820789	-19.0445	7.29582e-81	1.10765e-78
CACNG7	351.891	0.0887444	0.163139	0.543979	0.586456	0.754274
CACNG8	171.773	-0.145233	0.204656	-0.709642	0.477926	0.667539
CACTIN	467.911	-0.485806	0.144313	-3.36633	0.000761744	0.00401819
CACTIN-AS1	5.85027	-0.758139	1.09715	-0.691007	0.489561	0.677474
CACUL1	1851.27	-0.163264	0.0849575	-1.92172	0.0546416	0.143665
CACYBP	2261.33	-0.0439726	0.0812456	-0.541231	0.588348	0.755324
CAD	1548.46	-0.455574	0.0946471	-4.8134	1.48384e-06	1.44998e-05
CADM1	2553.17	0.110266	0.0770629	1.43085	0.152473	0.309272
CADM2	229.213	-0.813177	0.188159	-4.32175	1.54797e-05	0.000122099
CADM3	2.45419	3.29524	1.87503	1.75743	0.0788437	0.190807
CADM4	330.282	-0.13326	0.15828	-0.841926	0.399829	0.598355
CADPS	170.365	-0.582778	0.208895	-2.78981	0.00527384	0.0212352
CAGE1	4.42156	-0.633516	1.2539	-0.505237	0.613392	0.775238
CAHM	10.7976	0.396639	0.789156	0.502612	0.615237	0.776656
CALB1	2.02637	-1.8153	1.89298	-0.958965	0.337576	0.53711
CALCA	8.18912	6.81402	1.48056	4.60232	4.17811e-06	3.68993e-05
CALCB	44.5366	2.37674	0.427181	5.56378	2.63993e-08	3.38018e-07
CALCOCO1	604.811	0.534971	0.118589	4.51114	6.44791e-06	5.50247e-05
CALCOCO2	610.203	0.0164852	0.120548	0.136752	0.891227	0.950177
CALCRL	13.6609	-3.86356	0.974052	-3.96648	7.29425e-05	0.00049819
CALD1	2688.52	-0.342783	0.0793586	-4.31943	1.56436e-05	0.000123209
CALHM2	46.7821	0.706539	0.37528	1.8827	0.0597413	0.154348
CALM1	5033.95	0.155114	0.0686159	2.26062	0.0237831	0.0737312
CALM2	28411.1	1.0829	0.0636001	17.0267	5.20358e-65	5.96765e-63
CALM3	4181.25	0.794012	0.0708461	11.2076	3.74314e-29	1.84165e-27
CALML4	116.416	-0.231735	0.243631	-0.951172	0.341517	0.541284
CALR	7605.06	-0.177523	0.0696939	-2.54718	0.0108597	0.038633
CALU	4737.14	-0.0408423	0.0737291	-0.553951	0.579613	0.748934
CALY	86.1894	0.54377	0.290728	1.87037	0.0614323	0.157772
CAMK1	191.642	0.239361	0.198037	1.20867	0.226791	0.411387
CAMK1D	355.631	-0.225186	0.150836	-1.49292	0.135459	0.284089
CAMK1G	32.7186	1.38785	0.463408	2.99488	0.00274555	0.012107
CAMK2A	7.17961	1.59373	1.05309	1.51338	0.130182	0.276297
CAMK2B	129	0.018765	0.240289	0.0780932	0.937754	0.971012
CAMK2D	514.112	-0.551084	0.131318	-4.19655	2.71007e-05	0.000202537
CAMK2G	832.947	0.106256	0.106316	0.999442	0.31758	0.515951
CAMK2N1	4.06468	0.254112	1.27349	0.199539	0.841841	0.923364
CAMK2N2	155.099	0.803337	0.222376	3.61251	0.000303244	0.00177983
CAMK4	4678.63	-0.789888	0.082261	-9.60221	7.82485e-22	2.8874e-20
CAMKK1	87.8479	-0.298198	0.279523	-1.06681	0.286058	0.482412
CAMKK2	647.661	-0.547055	0.116458	-4.69744	2.63444e-06	2.4303e-05
CAMKMT	113.078	0.349511	0.244774	1.42789	0.153323	0.310641
CAMKV	189.389	-1.75156	0.208355	-8.40661	4.22042e-17	1.22546e-15
CAMLG	477.106	-0.141469	0.132366	-1.06877	0.285173	0.481409
CAMSAP1	2650.8	-0.188406	0.078784	-2.39143	0.0167829	0.0551961
CAMSAP2	2054.63	-0.0410574	0.0943979	-0.43494	0.663606	0.811612
CAMSAP3	439.813	1.2081	0.13701	8.81758	1.16963e-18	3.67754e-17
CAMTA1	706.393	0.264665	0.113735	2.32704	0.0199634	0.0636473
CAMTA2	170.503	0.338029	0.216506	1.56129	0.118455	0.257958
CAND1	4256.04	-0.137859	0.0731308	-1.8851	0.0594168	0.153668
CAND2	229.692	0.0701739	0.184237	0.38089	0.703285	0.838649
CANT1	966.613	-0.0107709	0.111975	-0.0961904	0.923369	0.964576
CANX	9596.58	-0.157784	0.0659979	-2.39074	0.0168145	0.0552889
CAP1	4765.54	0.292218	0.0688012	4.24729	2.16372e-05	0.000164875
CAP2	81.3868	0.749347	0.290368	2.58068	0.00986048	0.0357078
CAPG	7.41129	1.54462	0.951164	1.62392	0.104392	0.235526
CAPN1	1119.76	0.0349748	0.109796	0.318544	0.750072	0.866195
CAPN10	266.895	-0.456106	0.171191	-2.6643	0.00771478	0.0291287
CAPN10-DT	52.2422	-0.0880811	0.365106	-0.241248	0.809363	0.903857
CAPN12	3.03248	2.72246	1.66183	1.63824	0.101372	0.230426
CAPN14	10.3149	1.0084	0.785744	1.28337	0.199363	0.375772
CAPN15	405.203	-0.672035	0.150771	-4.45731	8.29928e-06	6.89775e-05
CAPN2	1842.02	-0.370949	0.0868101	-4.27311	1.92761e-05	0.000148876
CAPN3	3.02783	0.923931	1.54376	0.598493	0.549511	0.727592
CAPN5	859.149	2.24176	0.111985	20.0185	3.80366e-89	6.38254e-87
CAPN6	189.914	-0.806174	0.199037	-4.05036	5.1138e-05	0.000361504
CAPN7	790.24	0.29135	0.111913	2.60336	0.00923149	0.0337986
CAPNS1	2636.98	0.363383	0.081166	4.47704	7.56859e-06	6.35652e-05
CAPNS2	5.49894	4.42418	1.4497	3.05179	0.00227478	0.0103253
CAPRIN1	8189.73	-0.112984	0.0678213	-1.6659	0.0957328	0.220821
CAPRIN2	262.352	0.007339	0.16991	0.0431935	0.965547	0.984507
CAPS	44.9957	0.346957	0.381105	0.910396	0.362614	0.562353
CAPS2	55.0462	0.133161	0.353478	0.376716	0.706385	0.840585
CAPZA1	2573.02	0.253989	0.0813846	3.12085	0.00180329	0.00848766
CAPZA2	1796.43	-0.0544537	0.0910013	-0.598384	0.549584	0.727592
CAPZB	833.861	0.126798	0.10634	1.19239	0.23311	0.418089
CARD10	87.8582	1.82313	0.285085	6.39503	1.60516e-10	2.73374e-09
CARD11	1.89448	-2.98437	2.05891	-1.44949	0.147201	NA
CARD14	6.81586	-0.749448	0.98116	-0.763838	0.444963	0.640351
CARD19	179.83	0.0679282	0.206152	0.329505	0.741774	0.861306
CARD8	298.862	-0.0130792	0.162285	-0.0805939	0.935765	0.970342
CARD8-AS1	12.6166	0.0137212	0.715773	0.0191698	0.984706	0.993242
CARD9	144.257	-0.593902	0.237785	-2.49764	0.0125021	0.0433914
CARF	224.109	0.910219	0.18327	4.96654	6.81566e-07	7.05968e-06
CARHSP1	938.531	-0.151377	0.120125	-1.26016	0.20761	0.385702
CARM1	850.269	-0.332953	0.108598	-3.06592	0.00217001	0.00992316
CARMIL1	149.861	0.223996	0.223839	1.0007	0.31697	0.515542
CARMIL2	129.515	0.0254929	0.236401	0.107837	0.914125	0.960144
CARMIL3	243.812	0.496707	0.191532	2.59334	0.00950481	0.0346006
CARMN	2.32091	-2.21983	1.90948	-1.16253	0.245019	0.433453
CARNMT1	152.824	-0.309903	0.214816	-1.44264	0.149121	0.304488
CARNMT1-AS1	3.43098	0.0237553	1.37269	0.0173056	0.986193	0.993621
CARNS1	4.36017	0.510791	1.21049	0.421972	0.673045	0.81829
CARS	694.586	-0.0192446	0.114114	-0.168644	0.866077	0.936132
CARS-AS1	1.79943	-2.89848	2.09074	-1.38634	0.165643	NA
CARS2	393.486	-0.192793	0.153475	-1.25619	0.209049	0.387719
CASC1	20.6431	1.79386	0.596605	3.00677	0.0026404	0.0117277
CASC10	268.227	-0.0929723	0.166472	-0.558485	0.576514	0.747067
CASC15	97.6425	-0.510772	0.276615	-1.84651	0.0648187	0.164194
CASC2	59.4804	0.497451	0.332314	1.49693	0.134411	0.282485
CASC3	1773.83	0.00642305	0.0849333	0.0756246	0.939718	0.971626
CASC4	1848.14	0.232204	0.089495	2.5946	0.00946998	0.0345054
CASC9	82.7388	0.0331525	0.285957	0.115935	0.907704	0.957523
CASD1	1009.54	0.214149	0.100317	2.13471	0.0327843	0.0954723
CASK	659.36	-0.0598101	0.117481	-0.509106	0.610678	0.773587
CASKIN1	98.2025	-0.053876	0.265813	-0.202684	0.839382	0.921655
CASKIN2	463.195	-0.117223	0.133208	-0.880004	0.378857	0.577985
CASP2	1093.86	0.0600639	0.112149	0.535573	0.592254	0.758517
CASP3	678.455	-0.103982	0.121907	-0.852965	0.393679	0.592376
CASP4	1.22628	-3.28516	2.5456	-1.29053	0.196867	NA
CASP6	133.528	0.449443	0.23473	1.91472	0.0555284	0.145469
CASP7	232.508	0.0679835	0.187471	0.362635	0.716878	0.847227
CASP8	1.71425	0.9447	1.86384	0.506857	0.612255	NA
CASP8AP2	1090.42	0.12749	0.10093	1.26315	0.206535	0.384518
CASP9	127.732	0.530699	0.236053	2.24822	0.0245625	0.0756765
CAST	1007.22	0.183051	0.100625	1.81914	0.0688896	0.172505
CASTOR1	64.6053	-0.264589	0.328611	-0.805172	0.42072	0.617958
CASTOR2	1681.29	0.250887	0.0932373	2.69084	0.00712724	0.027272
CASTOR3	477.079	0.856175	0.13114	6.52872	6.63327e-11	1.1881e-09
CASZ1	3090.77	3.70876	0.0877946	42.2436	0	0
CAT	354.324	-0.495982	0.148941	-3.33006	0.000868267	0.00451569
CATSPER2P1	4.18185	-0.126337	1.26035	-0.100239	0.920154	0.963301
CATSPER3	3.6262	1.84376	1.44223	1.27841	0.201104	0.377998
CATSPERE	3.92658	-0.57113	1.33578	-0.427563	0.668969	0.81548
CATSPERG	12.8273	1.10876	0.732484	1.5137	0.130102	0.276244
CATSPERZ	3.74702	1.98558	1.3499	1.47091	0.141315	0.292825
CAVIN1	38.8477	2.66431	0.447808	5.94967	2.68683e-09	3.94753e-08
CAVIN4	78.3942	0.278555	0.292167	0.95341	0.340382	0.540388
CBARP	80.1202	-0.150614	0.297283	-0.506636	0.61241	0.77455
CBFA2T2	1542.36	-1.24736	0.0932651	-13.3744	8.53557e-41	5.76549e-39
CBFA2T3	5.29877	-3.56723	1.4566	-2.44901	0.0143248	0.0485854
CBFB	1160.32	-0.319885	0.0976886	-3.27453	0.00105836	0.00539539
CBL	1394.46	0.634362	0.0977305	6.49094	8.53044e-11	1.50425e-09
CBLB	508.626	0.0884978	0.136996	0.645989	0.518286	0.702671
CBLL1	958.538	0.0693047	0.117477	0.589943	0.555229	0.732145
CBLN1	28.4211	-0.736465	0.48624	-1.51461	0.129871	0.275853
CBLN2	163.006	0.0260195	0.209269	0.124335	0.90105	0.954648
CBLN3	9.19144	0.0914546	0.848795	0.107746	0.914197	0.960144
CBLN4	397.24	-2.64414	0.162627	-16.2589	1.93102e-59	1.936e-57
CBR1	571.843	-0.0761458	0.129474	-0.588115	0.556455	0.733121
CBR3	2.79719	-1.26007	1.61014	-0.782584	0.433872	0.629813
CBR4	323.649	-0.38383	0.161289	-2.37977	0.0173234	0.0567282
CBS	1080.67	-0.451075	0.104982	-4.29669	1.73364e-05	0.000134876
CBSL	867.853	-0.618177	0.120592	-5.12619	2.95663e-07	3.27531e-06
CBWD1	452.388	0.168693	0.137195	1.22959	0.218849	0.40109
CBWD2	399.552	0.240037	0.144766	1.65811	0.0972957	0.223582
CBWD3	53.2169	-0.788529	0.362435	-2.17564	0.0295819	0.0880969
CBWD5	441.796	-0.0723733	0.135094	-0.535727	0.592147	0.758517
CBWD6	42.369	0.58609	0.435497	1.34579	0.178369	0.347431
CBX1	5128.22	-0.0591243	0.0715847	-0.825934	0.408841	0.606546
CBX2	2257.43	-0.542343	0.0925182	-5.86201	4.57292e-09	6.597e-08
CBX3	5375.85	-0.19493	0.0757665	-2.57277	0.0100887	0.0364104
CBX3P2	13.476	-0.356613	0.692968	-0.514616	0.606821	0.770109
CBX4	220.929	-0.474001	0.183138	-2.58821	0.00964761	0.0350597
CBX5	8436.69	-0.539235	0.0706506	-7.63241	2.30402e-14	5.5649e-13
CBX6	643.404	-0.768947	0.12356	-6.22325	4.86966e-10	7.91307e-09
CBX7	19.1644	-0.244713	0.589492	-0.415126	0.67805	0.821025
CBX8	618.096	-0.50563	0.122074	-4.142	3.44298e-05	0.000251995
CBY1	85.9002	-0.0936997	0.282158	-0.332082	0.739827	0.859814
CC2D1A	331.658	0.14568	0.157007	0.927857	0.353482	0.553848
CC2D1B	399.225	0.38991	0.142713	2.73213	0.00629258	0.0246947
CC2D2A	355.951	-2.2129	0.162607	-13.6089	3.54528e-42	2.523e-40
CC2D2B	3.45255	1.52297	1.44681	1.05264	0.292505	0.489073
CCAR1	1824.38	-0.0269736	0.0906474	-0.297567	0.766034	0.875822
CCAR2	3331.18	-0.162081	0.0795479	-2.03753	0.0415971	0.115422
CCBE1	52.1057	2.24742	0.390862	5.74989	8.92999e-09	1.22824e-07
CCDC102A	211.141	0.00294413	0.18628	0.0158049	0.98739	0.994141
CCDC102B	54.3797	1.34639	0.353762	3.80592	0.000141275	0.000905902
CCDC103	63.4128	0.912069	0.333987	2.73085	0.00631706	0.0247725
CCDC106	247.203	0.208506	0.176079	1.18416	0.23635	0.422099
CCDC107	71.4212	0.185661	0.31314	0.592899	0.553249	0.730501
CCDC110	15.9358	-0.734682	0.661038	-1.11141	0.266393	0.459544
CCDC112	406.012	0.0361026	0.141971	0.254296	0.799267	0.897388
CCDC113	283.591	-0.163093	0.166189	-0.981374	0.326408	0.525902
CCDC114	4.78197	-1.00485	1.21188	-0.829161	0.407013	0.605148
CCDC115	366.803	-0.347883	0.151196	-2.30086	0.0213993	0.067523
CCDC116	4.39096	0.00295017	1.20898	0.00244022	0.998053	0.999055
CCDC117	621.118	-0.228074	0.125751	-1.81369	0.0697256	0.173997
CCDC12	394.47	-0.078937	0.150569	-0.524257	0.6001	0.764745
CCDC120	74.7268	0.0950699	0.299536	0.31739	0.750948	0.866449
CCDC121	213.052	1.63057	0.191248	8.52598	1.51523e-17	4.54028e-16
CCDC122	76.0319	0.911608	0.301301	3.02557	0.00248162	0.0111091
CCDC124	520.448	-0.393834	0.141154	-2.79011	0.00526906	0.0212267
CCDC125	276.526	0.248222	0.165187	1.50267	0.132925	0.279989
CCDC126	232.601	0.409722	0.176945	2.31554	0.0205834	0.0652717
CCDC127	237.683	0.370512	0.178965	2.07031	0.0384236	0.108544
CCDC13	10.4513	0.573735	0.803868	0.713718	0.475401	0.665704
CCDC130	206.149	-0.0307061	0.187669	-0.163619	0.870031	0.938247
CCDC134	38.5689	0.0203381	0.413024	0.0492418	0.960727	0.982008
CCDC136	325.606	0.107027	0.152076	0.703772	0.481575	0.670754
CCDC137	791.32	-0.425918	0.120069	-3.54727	0.000389245	0.00222002
CCDC138	295.811	-0.0511059	0.164493	-0.310687	0.756038	0.869804
CCDC14	1101.56	0.591209	0.105926	5.58136	2.38642e-08	3.07783e-07
CCDC142	161.302	-0.210912	0.208673	-1.01073	0.312147	0.510509
CCDC144B	2.11823	1.78583	2.00982	0.888553	0.374243	0.573801
CCDC144CP	7.26714	0.129815	0.952714	0.136258	0.891617	0.950466
CCDC144NL	15.4141	-0.393015	0.673153	-0.583841	0.559327	0.734717
CCDC144NL-AS1	502.389	-0.411705	0.138098	-2.98126	0.00287069	0.0125624
CCDC146	86.158	1.55199	0.285932	5.42783	5.70446e-08	7.00037e-07
CCDC148	7.0539	1.26066	0.962472	1.30982	0.190258	0.363841
CCDC15	161.979	0.347333	0.212663	1.63326	0.102415	0.2322
CCDC150	83.4898	0.654952	0.284085	2.30548	0.0211397	0.0668098
CCDC151	44.1953	1.00768	0.388471	2.59396	0.00948767	0.034554
CCDC152	263.662	0.662731	0.187079	3.54252	0.000396321	0.00225312
CCDC154	3.5051	0.13488	1.32375	0.101892	0.918842	0.96218
CCDC157	94.8246	0.333751	0.276254	1.20813	0.226996	0.41162
CCDC158	3.08568	1.26307	1.46277	0.863477	0.387875	0.58663
CCDC159	15.3502	-0.287201	0.65706	-0.437101	0.662038	0.81092
CCDC160	5.72253	1.6984	1.09464	1.55156	0.120766	0.26171
CCDC163	47.2418	1.81799	0.397707	4.57119	4.84972e-06	4.23149e-05
CCDC167	406.598	0.326145	0.144511	2.25688	0.0240153	0.0743212
CCDC168	4.79597	-0.314926	1.16883	-0.269437	0.787593	0.889859
CCDC169	23.829	-0.266096	0.524077	-0.507743	0.611634	0.773814
CCDC169-SOHLH2	27.2762	0.39341	0.635668	0.618892	0.535988	0.716974
CCDC17	3.77333	-1.61525	1.47891	-1.09219	0.274751	0.469208
CCDC171	98.7468	0.152498	0.267814	0.569418	0.569072	0.741566
CCDC173	3.39358	1.20042	1.35811	0.883893	0.376754	0.575988
CCDC174	391.73	0.048803	0.143206	0.34079	0.733262	0.856269
CCDC177	7.02793	-0.74589	0.969811	-0.769108	0.441829	0.637047
CCDC18	222.829	0.546901	0.192842	2.836	0.00456828	0.0187061
CCDC18-AS1	79.1071	0.0195576	0.29121	0.0671596	0.946455	0.975144
CCDC180	6.3376	-0.239648	2.39939	-0.0998788	0.920441	0.963474
CCDC181	276.381	0.398036	0.179408	2.2186	0.0265137	0.0802611
CCDC183	20.3328	0.935419	0.573674	1.63058	0.10298	0.233216
CCDC183-AS1	18.9587	0.511859	0.623444	0.821018	0.411636	0.609218
CCDC184	27.4813	-5.47419	0.974079	-5.61986	1.91111e-08	2.49509e-07
CCDC186	434.688	0.487724	0.137552	3.54573	0.000391523	0.00223062
CCDC188	48.8764	-0.285451	0.374509	-0.762202	0.44594	0.64135
CCDC189	13.1136	0.850295	0.720924	1.17945	0.238218	0.424532
CCDC190	2.918	4.44242	1.807	2.45845	0.0139537	0.0475086
CCDC191	86.2643	0.663406	0.280379	2.36611	0.0179762	0.0585173
CCDC22	153.051	0.052984	0.222195	0.238457	0.811527	0.904699
CCDC24	82.8673	0.79202	0.326195	2.42806	0.01518	0.0508799
CCDC25	1389.53	-0.0063932	0.0940316	-0.0679899	0.945794	0.974901
CCDC28A	183.945	-0.211374	0.198636	-1.06413	0.28727	0.48372
CCDC28B	255.851	0.0688833	0.176845	0.389511	0.696898	0.834654
CCDC3	36.323	1.40015	0.428808	3.26521	0.00109384	0.00554784
CCDC30	36.7113	0.412342	0.428096	0.963201	0.335447	0.534842
CCDC32	161.267	0.159781	0.212824	0.750768	0.452792	0.647118
CCDC33	123.357	3.28268	0.274241	11.9701	5.09886e-33	2.79316e-31
CCDC34	488.711	0.141173	0.132858	1.06259	0.287969	0.484589
CCDC39	21.9371	0.19977	0.570847	0.349954	0.726373	0.852158
CCDC40	268.377	0.247886	0.16759	1.47912	0.139107	0.289492
CCDC43	659.471	0.196666	0.119788	1.64178	0.100636	0.229224
CCDC47	2441.95	0.108211	0.0800416	1.35193	0.176397	0.344813
CCDC50	1355.9	0.174795	0.0990579	1.76457	0.0776353	0.188685
CCDC51	515.379	-0.44518	0.133193	-3.34238	0.000830633	0.00434562
CCDC57	458.332	-0.0871951	0.137331	-0.634928	0.525475	0.708081
CCDC58	240.887	-0.325849	0.183723	-1.77359	0.0761316	0.185994
CCDC59	331.151	-0.313951	0.162227	-1.93526	0.052959	0.140236
CCDC6	980.95	-0.0723951	0.100888	-0.717578	0.473018	0.664233
CCDC61	58.2185	-0.339152	0.341359	-0.993532	0.320451	0.519084
CCDC62	5.55828	1.69366	1.11003	1.52577	0.127066	0.271159
CCDC65	11.7311	0.379952	0.735131	0.51685	0.605261	0.768986
CCDC66	236.367	0.0551697	0.183409	0.300802	0.763566	0.874426
CCDC68	3.77509	-1.13849	1.45634	-0.781749	0.434362	0.630214
CCDC69	4.57403	-1.18719	1.22984	-0.96532	0.334385	0.533844
CCDC7	62.8212	0.388319	0.325892	1.19156	0.233434	0.418361
CCDC71	391.933	-0.0899555	0.155408	-0.578835	0.5627	0.736783
CCDC71L	473.042	-0.406119	0.135127	-3.00547	0.0026517	0.0117713
CCDC73	2.51158	0.566402	1.77852	0.318468	0.75013	0.866195
CCDC74A	129.228	-1.17685	0.242352	-4.85594	1.19816e-06	1.19003e-05
CCDC74B	116.651	-1.28136	0.263058	-4.87101	1.11027e-06	1.10618e-05
CCDC77	388.96	0.0260936	0.146	0.178723	0.858155	0.931997
CCDC78	23.8636	-0.513418	0.555849	-0.923664	0.355661	0.555615
CCDC80	557.684	-4.31992	0.182566	-23.6623	8.8279e-124	2.13221e-121
CCDC81	6.82045	0.312125	0.985556	0.3167	0.751472	0.866614
CCDC82	394.823	0.573493	0.140498	4.08186	4.46762e-05	0.000319939
CCDC84	57.2664	0.314386	0.34333	0.915697	0.359826	0.559117
CCDC85B	178.378	-0.286933	0.20619	-1.39159	0.164045	0.326595
CCDC85C	916.501	0.163781	0.108751	1.50602	0.132061	0.278943
CCDC86	353.759	-0.787309	0.154766	-5.08709	3.63605e-07	3.97273e-06
[truncated: 14,260 more rows]
