# Supplementary material for: Loss of CASZ1 tumor suppressor linked to oncogenic subversion of neuroblastoma core regulatory circuitry
Source: Cell Death Dis. 2022 Oct 15;13(10):871. doi: 10.1038/s41419-022-05314-6 (PMC9569368; doi:10.1038/s41419-022-05314-6)
Supplement: Supplementary file 2 — Table S2 [file 41419_2022_5314_MOESM2_ESM.xlsx]

## Sheet: Tet-
Table S2. ChIP-seq peaks identified in SY5Y cells before and after the restoration of CASZ1b.
Endogenous CASZ1 ChIP-seq peaks in SY5YtetCASZ1b cells (Tet-)
PeakID (cmd=annotatePeaks.pl p-7narrowpeak/SY5YtetCASZ1b_CASZ1_Ctrl_macspeaks.txt hg19)	Chr	Start	End	Strand	Peak Score	Focus Ratio/Region Size	Annotation	Detailed Annotation	Distance to TSS	Nearest PromoterID	Entrez ID	Nearest Unigene	Nearest Refseq	Nearest Ensembl	Gene Name	Gene Alias	Gene Description	Gene Type
SY5YtetCASZ1b_CASZ1_Ctrl_peak_272	chr17	80550579	80551239	+	1219	NA	intron (NM_004514, intron 8 of 8)	intron (NM_004514, intron 8 of 8)	55502	NM_019613	56270	Hs.132161	NM_019613	ENSG00000141580	WDR45B	WDR45L|WIPI-3|WIPI3	WD repeat domain 45B	protein-coding
SY5YtetCASZ1b_CASZ1_Ctrl_peak_218	chr13	114428628	114429472	+	426	NA	intron (NM_002929, intron 4 of 6)	CpG	25012	NR_028064	100130386	Hs.704121	NM_001137672	ENSG00000279770	LINC00552	-	long intergenic non-protein coding RNA 552	ncRNA
SY5YtetCASZ1b_CASZ1_Ctrl_peak_255	chr17	45219230	45219302	+	376	NA	exon (NM_001293091, exon 11 of 18)	exon (NM_001293091, exon 11 of 18)	47412	NM_001293089	996	Hs.463295	NM_001256	ENSG00000004897	CDC27	ANAPC3|APC3|CDC27Hs|D0S1430E|D17S978E|H-NUC|HNUC|NUC2	cell division cycle 27	protein-coding
SY5YtetCASZ1b_CASZ1_Ctrl_peak_304	chr2	42599408	42599811	+	368	NA	Intergenic	Intergenic	-3512	NM_001319036	9167	Hs.339639	NM_004718	ENSG00000115944	COX7A2L	COX7AR|COX7RP|EB1|SIG81	cytochrome c oxidase subunit 7A2 like	protein-coding
SY5YtetCASZ1b_CASZ1_Ctrl_peak_586	chr7	13506481	13506976	+	353	NA	Intergenic	Intergenic	519411	NM_001163150	2115	Hs.22634	NM_004956	ENSG00000006468	ETV1	ER81	ETS variant 1	protein-coding
SY5YtetCASZ1b_CASZ1_Ctrl_peak_364	chr22	18878469	18878623	+	332	NA	intron (NR_136571, intron 1 of 11)	HSATI|Satellite|Satellite	3398	NR_136571	100996432	Hs.631668	NR_136571		LINC01663	-	long intergenic non-protein coding RNA 1663	ncRNA
SY5YtetCASZ1b_CASZ1_Ctrl_peak_447	chr4	49316171	49316238	+	308	NA	Intergenic	MER21B|LTR|ERVL	327545	NM_001286791	80157	Hs.479703	NM_025087	ENSG00000109182	CWH43	CWH43-C	cell wall biogenesis 43 C-terminal homolog	protein-coding
SY5YtetCASZ1b_CASZ1_Ctrl_peak_365	chr22	18881975	18882066	+	308	NA	promoter-TSS (NR_136571)	promoter-TSS (NR_136571)	-76	NR_136571	100996432	Hs.631668	NR_136571		LINC01663	-	long intergenic non-protein coding RNA 1663	ncRNA
SY5YtetCASZ1b_CASZ1_Ctrl_peak_674	chr7	146357889	146358314	+	302	NA	intron (NM_014141, intron 1 of 23)	intron (NM_014141, intron 1 of 23)	436600	NR_110829	101928700	Hs.571218	NR_110829	ENSG00000236795	LOC101928700	-	uncharacterized LOC101928700	ncRNA
SY5YtetCASZ1b_CASZ1_Ctrl_peak_123	chr10	76349123	76349376	+	302	NA	intron (NM_006721, intron 8 of 10)	intron (NM_006721, intron 8 of 10)	-60167	NR_120673	102723439		NR_120673		LOC102723439	-	uncharacterized LOC102723439	ncRNA
SY5YtetCASZ1b_CASZ1_Ctrl_peak_366	chr22	20691607	20691689	+	273	NA	intron (NR_136572, intron 3 of 5)	HSATI|Satellite|Satellite	-34820	NR_136569	729461	Hs.629498	NM_201401	ENSG00000274044	LINC01660	-	long intergenic non-protein coding RNA 1660	ncRNA
SY5YtetCASZ1b_CASZ1_Ctrl_peak_104	chr1	245954766	245955236	+	265	NA	intron (NM_001167740, intron 10 of 11)	intron (NM_001167740, intron 10 of 11)	625713	NM_022743	64754	Hs.567571	NM_022743	ENSG00000185420	SMYD3	KMT3E|ZMYND1|ZNFN3A1|bA74P14.1	SET and MYND domain containing 3	protein-coding
SY5YtetCASZ1b_CASZ1_Ctrl_peak_254	chr17	45216123	45216216	+	255	NA	exon (NM_001293091, exon 12 of 18)	exon (NM_001293091, exon 12 of 18)	50509	NM_001293089	996	Hs.463295	NM_001256	ENSG00000004897	CDC27	ANAPC3|APC3|CDC27Hs|D0S1430E|D17S978E|H-NUC|HNUC|NUC2	cell division cycle 27	protein-coding
SY5YtetCASZ1b_CASZ1_Ctrl_peak_716	chr8	124772989	124773350	+	251	NA	Intergenic	Intergenic	-7510	NM_144963	157769	Hs.459174	NM_144963	ENSG00000176853	FAM91A1	-	family with sequence similarity 91 member A1	protein-coding
SY5YtetCASZ1b_CASZ1_Ctrl_peak_647	chr7	115858176	115858504	+	251	NA	intron (NM_015641, intron 1 of 6)	intron (NM_015641, intron 1 of 6)	-4665	NM_152829	26136	Hs.592286	NM_015641	ENSG00000135269	TES	TESS|TESS-2	testin LIM domain protein	protein-coding
SY5YtetCASZ1b_CASZ1_Ctrl_peak_89	chr1	223522572	223522969	+	251	NA	intron (NM_001037175, intron 2 of 5)	intron (NM_001037175, intron 2 of 5)	14774	NM_017982	55061	Hs.497841	NM_017982	ENSG00000143502	SUSD4	PRO222	sushi domain containing 4	protein-coding
SY5YtetCASZ1b_CASZ1_Ctrl_peak_463	chr4	97834828	97835188	+	251	NA	Intergenic	Intergenic	-453069	NR_102713	101410545	Hs.628520	NR_102713	ENSG00000251620	STPG2-AS1	-	STPG2 antisense RNA 1	ncRNA
SY5YtetCASZ1b_CASZ1_Ctrl_peak_14	chr1	50571838	50572019	+	251	NA	promoter-TSS (NM_001144775)	promoter-TSS (NM_001144775)	-9	NM_001144775	1996	Hs.213050	NM_021952	ENSG00000162374	ELAVL4	HUD|PNEM	ELAV like RNA binding protein 4	protein-coding
SY5YtetCASZ1b_CASZ1_Ctrl_peak_217	chr13	114428207	114428468	+	245	NA	intron (NM_002929, intron 4 of 6)	CpG	25725	NR_028064	100130386	Hs.704121	NM_001137672	ENSG00000279770	LINC00552	-	long intergenic non-protein coding RNA 552	ncRNA
SY5YtetCASZ1b_CASZ1_Ctrl_peak_336	chr2	210465075	210465327	+	238	NA	intron (NM_001039538, intron 3 of 14)	intron (NM_001039538, intron 3 of 14)	20798	NM_031847	4133	Hs.368281	NM_002374	ENSG00000078018	MAP2	MAP2A|MAP2B|MAP2C	microtubule associated protein 2	protein-coding
SY5YtetCASZ1b_CASZ1_Ctrl_peak_649	chr7	125156351	125156678	+	235	NA	Intergenic	Intergenic	-252169	NR_110182	101928254	Hs.571236	NR_110182	ENSG00000219445	LOC101928254	-	uncharacterized LOC101928254	ncRNA
SY5YtetCASZ1b_CASZ1_Ctrl_peak_641	chr7	108456461	108456568	+	235	NA	Intergenic	Intergenic	68130	NM_001024607	154907	Hs.276325	NM_001024607		C7orf66	-	chromosome 7 open reading frame 66	protein-coding
SY5YtetCASZ1b_CASZ1_Ctrl_peak_691	chr8	52564298	52564582	+	235	NA	intron (NM_144651, intron 2 of 22)	LTR90B|LTR|LTR	157565	NM_144651	137902	Hs.444882	NM_144651	ENSG00000147485	PXDNL	PMR1|PRM1|VPO2	peroxidasin like	protein-coding
SY5YtetCASZ1b_CASZ1_Ctrl_peak_302	chr2	29873655	29873988	+	235	NA	intron (NM_004304, intron 3 of 28)	intron (NM_004304, intron 3 of 28)	-175578	NR_136317	105374389	Hs.196534	NR_136317		LOC105374389	-	uncharacterized LOC105374389	ncRNA
SY5YtetCASZ1b_CASZ1_Ctrl_peak_714	chr8	123020900	123021264	+	234	NA	Intergenic	Intergenic	-367452	NM_005328	3037	Hs.159226	NM_005328	ENSG00000170961	HAS2	-	hyaluronan synthase 2	protein-coding
SY5YtetCASZ1b_CASZ1_Ctrl_peak_756	chrX	9431070	9431316	+	229	NA	promoter-TSS (NM_001139467)	promoter-TSS (NM_001139467)	-142	NM_001139466	6907	Hs.495656	NM_005647	ENSG00000101849	TBL1X	EBI|SMAP55|TBL1	transducin beta like 1X-linked	protein-coding
SY5YtetCASZ1b_CASZ1_Ctrl_peak_573	chr6	160521754	160521821	+	226	NA	intron (NM_000876, intron 45 of 47)	L1MEe|LINE|L1	7673	NR_003288	729603	Hs.674810	NR_003288	ENSG00000213073	LOC729603	-	calcineurin like EF-hand protein 1 pseudogene	pseudo
SY5YtetCASZ1b_CASZ1_Ctrl_peak_357	chr21	9696812	9696880	+	225	NA	Intergenic	MER21B|LTR|ERVL	-128986	NR_037421	100500862		NR_037421	ENSG00000275708	MIR3648-1	MIR3648|hsa-mir-3648-1	microRNA 3648-1	ncRNA
SY5YtetCASZ1b_CASZ1_Ctrl_peak_450	chr4	49512189	49512378	+	225	NA	Intergenic	L1MB8|LINE|L1	523624	NM_001286791	80157	Hs.479703	NM_025087	ENSG00000109182	CWH43	CWH43-C	cell wall biogenesis 43 C-terminal homolog	protein-coding
SY5YtetCASZ1b_CASZ1_Ctrl_peak_295	chr2	8823620	8823778	+	223	NA	intron (NM_002166, intron 2 of 2)	intron (NM_002166, intron 2 of 2)	1586	NM_002166	3398	Hs.180919	NM_002166	ENSG00000115738	ID2	GIG8|ID2A|ID2H|bHLHb26	inhibitor of DNA binding 2, HLH protein	protein-coding
SY5YtetCASZ1b_CASZ1_Ctrl_peak_743	chr9	97372414	97372928	+	223	NA	intron (NM_001127628, intron 4 of 7)	intron (NM_001127628, intron 4 of 7)	-16557	NM_003837	8789	Hs.61255	NM_003837	ENSG00000130957	FBP2	-	fructose-bisphosphatase 2	protein-coding
SY5YtetCASZ1b_CASZ1_Ctrl_peak_243	chr16	54212463	54212697	+	222	NA	Intergenic	Intergenic	92211	NR_126340	100996338	Hs.232014	NR_126340		LOC100996338	-	uncharacterized LOC100996338	ncRNA
SY5YtetCASZ1b_CASZ1_Ctrl_peak_69	chr1	208905564	208905953	+	219	NA	Intergenic	Intergenic	-488093	NM_025179	5362	Hs.497626	NM_025179	ENSG00000076356	PLXNA2	OCT|PLXN2	plexin A2	protein-coding
SY5YtetCASZ1b_CASZ1_Ctrl_peak_737	chr9	81122011	81122326	+	219	NA	Intergenic	Intergenic	210177	NM_058179	29968	Hs.494261	NM_021154	ENSG00000135069	PSAT1	EPIP|NLS2|PSA|PSAT|PSATD	phosphoserine aminotransferase 1	protein-coding
SY5YtetCASZ1b_CASZ1_Ctrl_peak_644	chr7	110482441	110482571	+	209	NA	intron (NM_001244606, intron 6 of 6)	intron (NM_001244606, intron 6 of 6)	-248556	NM_001099658	54674	Hs.3781	NM_018334	ENSG00000173114	LRRN3	FIGLER5|NLRR-3|NLRR3	leucine rich repeat neuronal 3	protein-coding
SY5YtetCASZ1b_CASZ1_Ctrl_peak_451	chr4	49514517	49514638	+	209	NA	Intergenic	MER5A|DNA|hAT-Charlie	525918	NM_001286791	80157	Hs.479703	NM_025087	ENSG00000109182	CWH43	CWH43-C	cell wall biogenesis 43 C-terminal homolog	protein-coding
SY5YtetCASZ1b_CASZ1_Ctrl_peak_76	chr1	217014585	217015089	+	209	NA	intron (NM_001243513, intron 1 of 7)	intron (NM_001243513, intron 1 of 7)	-36128	NM_001243514	2104	Hs.444225	NM_001438	ENSG00000196482	ESRRG	ERR3|ERRgamma|NR3B3	estrogen related receptor gamma	protein-coding
SY5YtetCASZ1b_CASZ1_Ctrl_peak_604	chr7	28355405	28355513	+	208	NA	intron (NM_182899, intron 1 of 9)	intron (NM_182899, intron 1 of 9)	16519	NM_182899	9586	Hs.437075	NM_004904	ENSG00000146592	CREB5	CRE-BPA|CREB-5	cAMP responsive element binding protein 5	protein-coding
SY5YtetCASZ1b_CASZ1_Ctrl_peak_368	chr22	51082070	51082375	+	205	NA	Intergenic	LTR8|LTR|ERV1	-15621	NM_000487	410	Hs.88251	NM_000487	ENSG00000100299	ARSA	MLD	arylsulfatase A	protein-coding
SY5YtetCASZ1b_CASZ1_Ctrl_peak_733	chr9	66862045	66862112	+	205	NA	Intergenic	CER|Satellite|Satellite	-60889	NR_121570	101928381	Hs.708686	NR_121570		LOC101928381	-	uncharacterized LOC101928381	ncRNA
SY5YtetCASZ1b_CASZ1_Ctrl_peak_384	chr3	33700508	33700682	+	204	NA	5' UTR (NM_001207044, exon 1 of 33)	5' UTR (NM_001207044, exon 1 of 33)	338	NM_001207044	23122	Hs.108614	NM_015097	ENSG00000163539	CLASP2	-	cytoplasmic linker associated protein 2	protein-coding
SY5YtetCASZ1b_CASZ1_Ctrl_peak_329	chr2	186933278	186933426	+	203	NA	intron (NR_110218, intron 3 of 5)	MLT1H2|LTR|ERVL-MaLR	17692	NR_110218	101927217	Hs.130011	NR_110218	ENSG00000237877	LINC01473	-	long intergenic non-protein coding RNA 1473	ncRNA
SY5YtetCASZ1b_CASZ1_Ctrl_peak_362	chr21	46631703	46631822	+	203	NA	intron (NM_001346687, intron 9 of 11)	intron (NM_001346687, intron 9 of 11)	-22493	NR_135279	114042	Hs.375832	NR_135279	ENSG00000182586	LINC00334	C21orf89|NCRNA00334	long intergenic non-protein coding RNA 334	ncRNA
SY5YtetCASZ1b_CASZ1_Ctrl_peak_616	chr7	52910051	52910164	+	203	NA	Intergenic	Intergenic	-193242	NM_182595	285877	Hs.381970	NM_182595	ENSG00000221900	POM121L12	-	POM121 transmembrane nucleoporin like 12	protein-coding
SY5YtetCASZ1b_CASZ1_Ctrl_peak_212	chr13	108028464	108028644	+	203	NA	intron (NM_001080396, intron 1 of 2)	MLT1F|LTR|ERVL-MaLR	155042	NR_031671	100302286		NR_031671	ENSG00000221650	MIR1267	MIRN1267|hsa-mir-1267	microRNA 1267	ncRNA
SY5YtetCASZ1b_CASZ1_Ctrl_peak_155	chr11	62609202	62609278	+	201	NA	Intergenic	U2|snRNA|snRNA	-1612	NM_018093	54663	Hs.654620	NM_018093	ENSG00000133316	WDR74	-	WD repeat domain 74	protein-coding
SY5YtetCASZ1b_CASZ1_Ctrl_peak_323	chr2	133020073	133020194	+	201	NA	Intergenic	Intergenic	-4591	NR_027020	554226	Hs.380689	NR_027019	ENSG00000163046	ANKRD30BL	ANKRD30BP3|NCRNA00164	ankyrin repeat domain 30B like	pseudo
SY5YtetCASZ1b_CASZ1_Ctrl_peak_764	chrY	13341492	13341598	+	199	NA	Intergenic	CER|Satellite|Satellite	1191844	NR_033667	352887	Hs.546221	NR_033667	ENSG00000206159	GYG2P1	GYG2P	glycogenin 2 pseudogene 1	pseudo
SY5YtetCASZ1b_CASZ1_Ctrl_peak_81	chr1	219965771	219966322	+	194	NA	Intergenic	Intergenic	-80573	NR_002753	26828		NR_002753	ENSG00000199377	RNU5F-1	RNU5F|U5F	RNA, U5F small nuclear 1	snRNA
SY5YtetCASZ1b_CASZ1_Ctrl_peak_611	chr7	40591917	40592118	+	193	NA	intron (NM_001193313, intron 12 of 13)	intron (NM_001193313, intron 12 of 13)	417442	NM_001193311	79783	Hs.586313	NM_024728	ENSG00000175600	SUGCT	C7orf10|DERP13|GA3|ORF19	succinyl-CoA:glutarate-CoA transferase	protein-coding
SY5YtetCASZ1b_CASZ1_Ctrl_peak_564	chr6	126549569	126549862	+	192	NA	Intergenic	Intergenic	-105953	NR_049880	100847016		NR_049880	ENSG00000266721	MIR5695	-	microRNA 5695	ncRNA
SY5YtetCASZ1b_CASZ1_Ctrl_peak_544	chr6	23612081	23612267	+	192	NA	Intergenic	LFSINE_Vert|SINE|SINE	-514240	NM_080723	140767	Hs.726270	NM_080723	ENSG00000152954	NRSN1	VMP|p24	neurensin 1	protein-coding
SY5YtetCASZ1b_CASZ1_Ctrl_peak_655	chr7	133433098	133433920	+	191	NA	intron (NM_021807, intron 10 of 17)	MER68B|LTR|ERVL	76132	NR_120513	101928861	Hs.675747	NR_120513		LOC101928861	-	uncharacterized LOC101928861	ncRNA
SY5YtetCASZ1b_CASZ1_Ctrl_peak_134	chr10	103124595	103124693	+	190	NA	intron (NM_003939, intron 1 of 13)	U2|snRNA|snRNA	10854	NM_033637	8945	Hs.643802	NM_003939	ENSG00000166167	BTRC	BETA-TRCP|FBW1A|FBXW1|FBXW1A|FWD1|bTrCP|bTrCP1|betaTrCP	beta-transducin repeat containing E3 ubiquitin protein ligase	protein-coding
SY5YtetCASZ1b_CASZ1_Ctrl_peak_398	chr3	64660449	64660564	+	187	NA	intron (NM_182920, intron 3 of 39)	intron (NM_182920, intron 3 of 39)	-10040	NR_038264	100507098	Hs.660881	NR_038264	ENSG00000241684	ADAMTS9-AS2	-	ADAMTS9 antisense RNA 2	ncRNA
SY5YtetCASZ1b_CASZ1_Ctrl_peak_689	chr8	36832805	36832892	+	187	NA	Intergenic	Intergenic	-146623	NR_031672	100302233		NR_031672	ENSG00000221641	MIR1268A	MIR1268|MIRN1268|hsa-mir-1268|hsa-mir-1268a	microRNA 1268a	ncRNA
SY5YtetCASZ1b_CASZ1_Ctrl_peak_527	chr5	146863568	146863879	+	187	NA	intron (NM_001197294, intron 1 of 13)	intron (NM_001197294, intron 1 of 13)	25896	NM_001197294	1809	Hs.519659	NM_001387	ENSG00000113657	DPYSL3	CRMP-4|CRMP4|DRP-3|DRP3|LCRMP|ULIP|ULIP-1	dihydropyrimidinase like 3	protein-coding
SY5YtetCASZ1b_CASZ1_Ctrl_peak_582	chr7	8953317	8953530	+	187	NA	Intergenic	Intergenic	479838	NM_152745	30010	Hs.487564	NM_152745	ENSG00000122584	NXPH1	NPH1|Nbla00697	neurexophilin 1	protein-coding
SY5YtetCASZ1b_CASZ1_Ctrl_peak_153	chr11	41870119	41870206	+	187	NA	Intergenic	MER49|LTR|ERV1	134044	NR_120584	102723644	Hs.564283	NR_120584	ENSG00000255171	LINC01499	-	long intergenic non-protein coding RNA 1499	ncRNA
SY5YtetCASZ1b_CASZ1_Ctrl_peak_316	chr2	100015653	100015820	+	187	NA	intron (NM_015904, intron 23 of 23)	intron (NM_015904, intron 23 of 23)	61902	NM_015904	9669	Hs.158688	NM_015904	ENSG00000158417	EIF5B	IF2	eukaryotic translation initiation factor 5B	protein-coding
SY5YtetCASZ1b_CASZ1_Ctrl_peak_386	chr3	36562128	36562241	+	187	NA	intron (NM_001292049, intron 6 of 8)	intron (NM_001292049, intron 6 of 8)	140205	NM_003149	6769	Hs.56045	NM_003149	ENSG00000144681	STAC	STAC1	SH3 and cysteine rich domain	protein-coding
SY5YtetCASZ1b_CASZ1_Ctrl_peak_478	chr4	160188397	160188722	+	187	NA	promoter-TSS (NM_014247)	promoter-TSS (NM_014247)	-439	NM_014247	9693	Hs.744884	NM_014247	ENSG00000109756	RAPGEF2	CNrasGEF|NRAPGEP|PDZ-GEF1|PDZGEF1|RA-GEF|RA-GEF-1|Rap-GEP|nRap GEP	Rap guanine nucleotide exchange factor 2	protein-coding
SY5YtetCASZ1b_CASZ1_Ctrl_peak_210	chr13	104659308	104659416	+	187	NA	Intergenic	Intergenic	581812	NR_126374	104326190	Hs.334381	NR_126374	ENSG00000234551	LINC01309	TCONS_l2_00007459	long intergenic non-protein coding RNA 1309	ncRNA
SY5YtetCASZ1b_CASZ1_Ctrl_peak_382	chr3	29469192	29469434	+	187	NA	intron (NM_001003792, intron 1 of 13)	UCON31|Unknown|Unknown	146510	NM_001177711	27303	Hs.221436	NM_014483	ENSG00000144642	RBMS3	-	RNA binding motif single stranded interacting protein 3	protein-coding
SY5YtetCASZ1b_CASZ1_Ctrl_peak_759	chrX	71266319	71266607	+	186	NA	intron (NM_001013627, intron 1 of 7)	intron (NM_001013627, intron 1 of 7)	2204	NR_002309	441502	Hs.449523	NR_002309		RPS26P11	RPS26L1|RPS26_22_1784|bA366E13.1	ribosomal protein S26 pseudogene 11	pseudo
SY5YtetCASZ1b_CASZ1_Ctrl_peak_583	chr7	10162333	10162604	+	185	NA	Intergenic	Intergenic	488568	NR_002790	168741	Hs.545134	NR_002790		PER4	-	period circadian clock 3 pseudogene	pseudo
SY5YtetCASZ1b_CASZ1_Ctrl_peak_35	chr1	143282577	143282783	+	185	NA	Intergenic	Intergenic	-80441	NR_110761	102723769	Hs.652926	NR_110761		LOC102723769	-	uncharacterized LOC102723769	ncRNA
SY5YtetCASZ1b_CASZ1_Ctrl_peak_448	chr4	49316365	49316504	+	185	NA	Intergenic	MER21B|LTR|ERVL	327775	NM_001286791	80157	Hs.479703	NM_025087	ENSG00000109182	CWH43	CWH43-C	cell wall biogenesis 43 C-terminal homolog	protein-coding
SY5YtetCASZ1b_CASZ1_Ctrl_peak_110	chr10	14695379	14695486	+	184	NA	intron (NM_001282695, intron 2 of 5)	intron (NM_001282695, intron 2 of 5)	-49015	NM_001282696	83641	Hs.446315	NM_031453	ENSG00000065809	FAM107B	C10orf45|HITS	family with sequence similarity 107 member B	protein-coding
SY5YtetCASZ1b_CASZ1_Ctrl_peak_609	chr7	35410359	35410612	+	184	NA	intron (NR_038864, intron 2 of 2)	intron (NR_038864, intron 2 of 2)	57019	NR_038864	401324	Hs.377034	NR_038864		LOC401324	-	uncharacterized LOC401324	ncRNA
SY5YtetCASZ1b_CASZ1_Ctrl_peak_363	chr22	18686061	18686128	+	183	NA	intron (NR_136570, intron 1 of 11)	HSATI|Satellite|Satellite	2536	NR_136570	100996415	Hs.645542	NR_136570		LOC100996415	-	uncharacterized LOC100996415	ncRNA
SY5YtetCASZ1b_CASZ1_Ctrl_peak_593	chr7	18886254	18886735	+	182	NA	intron (NM_178425, intron 20 of 24)	intron (NM_178425, intron 20 of 24)	270801	NM_000474	7291	Hs.66744	NM_000474	ENSG00000122691	TWIST1	ACS3|BPES2|BPES3|CRS|CRS1|CSO|SCS|TWIST|bHLHa38	twist family bHLH transcription factor 1	protein-coding
SY5YtetCASZ1b_CASZ1_Ctrl_peak_40	chr1	145359121	145359194	+	182	NA	intron (NM_001039703, intron 64 of 85)	intron (NM_001039703, intron 64 of 85)	23247	NR_125967	101928979	Hs.735893	NR_125967	ENSG00000233396	LINC01719	-	long intergenic non-protein coding RNA 1719	ncRNA
SY5YtetCASZ1b_CASZ1_Ctrl_peak_540	chr6	16402828	16403075	+	182	NA	intron (NM_001128164, intron 6 of 7)	intron (NM_001128164, intron 6 of 7)	164140	NM_006877	2766	Hs.484741	NM_006877	ENSG00000137198	GMPR	GMPR 1|GMPR1	guanosine monophosphate reductase	protein-coding
SY5YtetCASZ1b_CASZ1_Ctrl_peak_221	chr14	35016143	35016460	+	182	NA	Intergenic	CpG	-7358	NM_001318916	55837	Hs.433269	NM_018453	ENSG00000129518	EAPP	BM036|C14orf11	E2F associated phosphoprotein	protein-coding
SY5YtetCASZ1b_CASZ1_Ctrl_peak_661	chr7	133521631	133521809	+	180	NA	intron (NM_021807, intron 11 of 17)	intron (NM_021807, intron 11 of 17)	-12079	NR_120513	101928861	Hs.675747	NR_120513		LOC101928861	-	uncharacterized LOC101928861	ncRNA
SY5YtetCASZ1b_CASZ1_Ctrl_peak_720	chr8	143858726	143859026	+	180	NA	promoter-TSS (NM_177476)	promoter-TSS (NM_177476)	-132	NM_177477	66004	Hs.158665	NM_023946	ENSG00000180155	LYNX1	SLURP2	Ly6/neurotoxin 1	protein-coding
SY5YtetCASZ1b_CASZ1_Ctrl_peak_265	chr17	59222327	59222848	+	180	NA	intron (NM_001330413, intron 23 of 25)	intron (NM_001330413, intron 23 of 25)	222478	NR_136397	101927855	Hs.662123	NR_136397	ENSG00000267131	LOC101927855	-	uncharacterized LOC101927855	ncRNA
SY5YtetCASZ1b_CASZ1_Ctrl_peak_107	chr10	8531933	8532030	+	177	NA	Intergenic	Intergenic	104373	NR_134492	105376398	Hs.63158	NR_134492		LOC105376398	-	uncharacterized LOC105376398	ncRNA
SY5YtetCASZ1b_CASZ1_Ctrl_peak_666	chr7	136382958	136383317	+	175	NA	Intergenic	Intergenic	-170262	NM_001006627	1129	Hs.535891	NM_000739	ENSG00000181072	CHRM2	HM2	cholinergic receptor muscarinic 2	protein-coding
SY5YtetCASZ1b_CASZ1_Ctrl_peak_449	chr4	49329857	49329942	+	174	NA	Intergenic	Intergenic	341240	NM_001286791	80157	Hs.479703	NM_025087	ENSG00000109182	CWH43	CWH43-C	cell wall biogenesis 43 C-terminal homolog	protein-coding
SY5YtetCASZ1b_CASZ1_Ctrl_peak_267	chr17	59554471	59554717	+	174	NA	intron (NM_018488, intron 4 of 7)	intron (NM_018488, intron 4 of 7)	20745	NM_018488	9496	Hs.143907	NM_018488	ENSG00000121075	TBX4	ICPPS|SPS	T-box 4	protein-coding
SY5YtetCASZ1b_CASZ1_Ctrl_peak_443	chr4	49284327	49284447	+	173	NA	Intergenic	MER5A|DNA|hAT-Charlie	295728	NM_001286791	80157	Hs.479703	NM_025087	ENSG00000109182	CWH43	CWH43-C	cell wall biogenesis 43 C-terminal homolog	protein-coding
SY5YtetCASZ1b_CASZ1_Ctrl_peak_673	chr7	139736164	139736249	+	173	NA	intron (NR_130117, intron 6 of 10)	intron (NR_130117, intron 6 of 10)	27315	NR_130117	64761	Hs.12646	NM_022750	ENSG00000059378	PARP12	ARTD12|MST109|MSTP109|ZC3H1|ZC3HDC1	poly(ADP-ribose) polymerase family member 12	protein-coding
SY5YtetCASZ1b_CASZ1_Ctrl_peak_190	chr12	132547074	132547140	+	173	NA	exon (NM_015409, exon 47 of 53)	exon (NM_015409, exon 47 of 53)	-21721	NR_003290	347918	Hs.122115	NM_182613	ENSG00000185684	EP400NL	-	EP400 N-terminal like	pseudo
SY5YtetCASZ1b_CASZ1_Ctrl_peak_244	chr16	56053275	56053366	+	172	NA	Intergenic	MamRep605|Unknown|Unknown	-63377	NM_001190158	221223	Hs.350800	NM_145024	ENSG00000159398	CES5A	CAUXIN|CES4C1|CES5|CES7|HEL126	carboxylesterase 5A	protein-coding
SY5YtetCASZ1b_CASZ1_Ctrl_peak_53	chr1	164681434	164681840	+	172	NA	intron (NM_001204963, intron 2 of 8)	intron (NM_001204963, intron 2 of 8)	62241	NR_038072	100505795	Hs.661039	NR_038072	ENSG00000233693	LOC100505795	-	uncharacterized LOC100505795	ncRNA
SY5YtetCASZ1b_CASZ1_Ctrl_peak_352	chr20	51418058	51418175	+	172	NA	Intergenic	Intergenic	-170830	NM_173485	128553	Hs.473117	NM_173485	ENSG00000182463	TSHZ2	C20orf17|OVC10-2|TSH2|ZABC2|ZNF218	teashirt zinc finger homeobox 2	protein-coding
SY5YtetCASZ1b_CASZ1_Ctrl_peak_106	chr10	2653298	2653367	+	172	NA	Intergenic	Intergenic	-109678	NR_136146	105376351	Hs.343482	NR_136146		LOC105376351	-	uncharacterized LOC105376351	ncRNA
SY5YtetCASZ1b_CASZ1_Ctrl_peak_757	chrX	17636020	17636229	+	172	NA	intron (NM_001291867, intron 1 of 8)	intron (NM_001291867, intron 1 of 8)	-17289	NM_001291868	4810	Hs.201623	NM_198270	ENSG00000188158	NHS	CTRCT40|CXN|SCML1	NHS actin remodeling regulator	protein-coding
SY5YtetCASZ1b_CASZ1_Ctrl_peak_439	chr4	41592768	41592885	+	172	NA	intron (NM_001330786, intron 1 of 22)	intron (NM_001330786, intron 1 of 22)	-21900	NM_001112719	22998	Hs.335163	NM_014988	ENSG00000064042	LIMCH1	LIMCH1A|LMO7B	LIM and calponin homology domains 1	protein-coding
SY5YtetCASZ1b_CASZ1_Ctrl_peak_39	chr1	145263380	145263466	+	172	NA	intron (NM_203458, intron 2 of 4)	intron (NM_203458, intron 2 of 4)	-26347	NR_104217	101929780	Hs.534675	NR_104217	ENSG00000272150	NBPF25P	WI2-925H4.1	neuroblastoma breakpoint family member 25, pseudogene	pseudo
SY5YtetCASZ1b_CASZ1_Ctrl_peak_97	chr1	238835690	238835781	+	172	NA	Intergenic	Intergenic	-186418	NR_015407	339535	Hs.532047	NR_015407	ENSG00000215808	LINC01139	LINKA	long intergenic non-protein coding RNA 1139	ncRNA
SY5YtetCASZ1b_CASZ1_Ctrl_peak_403	chr3	73535250	73535513	+	172	NA	intron (NM_015009, intron 3 of 9)	intron (NM_015009, intron 3 of 9)	-11598	NM_001303141	23024	Hs.660347	NM_015009	ENSG00000121440	PDZRN3	LNX3|SEMACAP3|SEMCAP3	PDZ domain containing ring finger 3	protein-coding
SY5YtetCASZ1b_CASZ1_Ctrl_peak_278	chr18	36764128	36764487	+	172	NA	Intergenic	Intergenic	437832	NR_030628	100126323		NR_030628	ENSG00000283615	MIR924	MIRN924|hsa-mir-924	microRNA 924	ncRNA
SY5YtetCASZ1b_CASZ1_Ctrl_peak_30	chr1	99745122	99745241	+	172	NA	intron (NM_001166252, intron 1 of 5)	intron (NM_001166252, intron 1 of 5)	15333	NM_014839	9890	Hs.13245	NM_014839	ENSG00000117600	PLPPR4	LPPR4|LPR4|PHP1|PRG-1|PRG1	phospholipid phosphatase related 4	protein-coding
SY5YtetCASZ1b_CASZ1_Ctrl_peak_356	chr20	57024747	57025033	+	171	NA	non-coding (NR_036633, exon 4 of 4)	non-coding (NR_036633, exon 4 of 4)	60715	NR_036633	9217	Hs.182625	NM_004738	ENSG00000124164	VAPB	ALS8|VAMP-B|VAP-B	VAMP associated protein B and C	protein-coding
SY5YtetCASZ1b_CASZ1_Ctrl_peak_330	chr2	192344250	192344445	+	169	NA	Intergenic	Intergenic	-198451	NM_001254736	64859	Hs.591610	NM_022837	ENSG00000173559	NABP1	OBFC2A|SOSS-B2|SSB2	nucleic acid binding protein 1	protein-coding
SY5YtetCASZ1b_CASZ1_Ctrl_peak_446	chr4	49309276	49309441	+	168	NA	Intergenic	MER21B|LTR|ERVL	320699	NM_001286791	80157	Hs.479703	NM_025087	ENSG00000109182	CWH43	CWH43-C	cell wall biogenesis 43 C-terminal homolog	protein-coding
SY5YtetCASZ1b_CASZ1_Ctrl_peak_452	chr4	49598733	49598812	+	168	NA	Intergenic	CER|Satellite|Satellite	610113	NM_001286791	80157	Hs.479703	NM_025087	ENSG00000109182	CWH43	CWH43-C	cell wall biogenesis 43 C-terminal homolog	protein-coding
SY5YtetCASZ1b_CASZ1_Ctrl_peak_75	chr1	216707363	216707536	+	167	NA	intron (NM_001243510, intron 7 of 8)	intron (NM_001243510, intron 7 of 8)	-110711	NM_206933	7399	Hs.655974	NM_007123	ENSG00000042781	USH2A	RP39|US2|USH2|dJ1111A8.1	usherin	protein-coding
SY5YtetCASZ1b_CASZ1_Ctrl_peak_253	chr17	45214546	45214728	+	167	NA	exon (NM_001293091, exon 13 of 18)	exon (NM_001293091, exon 13 of 18)	52041	NM_001293089	996	Hs.463295	NM_001256	ENSG00000004897	CDC27	ANAPC3|APC3|CDC27Hs|D0S1430E|D17S978E|H-NUC|HNUC|NUC2	cell division cycle 27	protein-coding
SY5YtetCASZ1b_CASZ1_Ctrl_peak_445	chr4	49308938	49309017	+	166	NA	Intergenic	MER5A|DNA|hAT-Charlie	320318	NM_001286791	80157	Hs.479703	NM_025087	ENSG00000109182	CWH43	CWH43-C	cell wall biogenesis 43 C-terminal homolog	protein-coding
SY5YtetCASZ1b_CASZ1_Ctrl_peak_258	chr17	53690142	53690442	+	166	NA	Intergenic	MLT1J2|LTR|ERVL-MaLR	109933	NM_018286	55273	Hs.173233	NM_018286	ENSG00000166292	TMEM100	-	transmembrane protein 100	protein-coding
SY5YtetCASZ1b_CASZ1_Ctrl_peak_444	chr4	49297588	49297728	+	165	NA	Intergenic	L1PA10|LINE|L1	308999	NM_001286791	80157	Hs.479703	NM_025087	ENSG00000109182	CWH43	CWH43-C	cell wall biogenesis 43 C-terminal homolog	protein-coding
SY5YtetCASZ1b_CASZ1_Ctrl_peak_32	chr1	120557936	120558064	+	164	NA	intron (NM_024408, intron 2 of 33)	intron (NM_024408, intron 2 of 33)	54317	NM_001200001	4853	Hs.487360	NM_024408	ENSG00000134250	NOTCH2	AGS2|HJCYS|hN2	notch 2	protein-coding
SY5YtetCASZ1b_CASZ1_Ctrl_peak_11	chr1	44302286	44302352	+	163	NA	intron (NM_174963, intron 5 of 12)	intron (NM_174963, intron 5 of 12)	-1975	NR_106727	102464830		NR_106727	ENSG00000283477	MIR6079	hsa-mir-6079	microRNA 6079	ncRNA
SY5YtetCASZ1b_CASZ1_Ctrl_peak_412	chr3	115479652	115479833	+	162	NA	Intergenic	Intergenic	137591	NM_001130064	2596	Hs.134974	NM_002045	ENSG00000172020	GAP43	B-50|PP46	growth associated protein 43	protein-coding
SY5YtetCASZ1b_CASZ1_Ctrl_peak_222	chr14	35025066	35025528	+	161	NA	Intergenic	CpG	-16354	NM_001318916	55837	Hs.433269	NM_018453	ENSG00000129518	EAPP	BM036|C14orf11	E2F associated phosphoprotein	protein-coding
SY5YtetCASZ1b_CASZ1_Ctrl_peak_46	chr1	156571283	156571405	+	160	NA	promoter-TSS (NM_182679)	promoter-TSS (NM_182679)	-65	NM_015590	54865	Hs.193832	NM_015590	ENSG00000160818	GPATCH4	GPATC4	G-patch domain containing 4	protein-coding
SY5YtetCASZ1b_CASZ1_Ctrl_peak_652	chr7	133388473	133388562	+	159	NA	intron (NM_021807, intron 10 of 17)	Tigger4|DNA|TcMar-Tigger	121124	NR_120513	101928861	Hs.675747	NR_120513		LOC101928861	-	uncharacterized LOC101928861	ncRNA
SY5YtetCASZ1b_CASZ1_Ctrl_peak_677	chr7	148320121	148320242	+	159	NA	Intergenic	Intergenic	32524	NM_145304	202865	Hs.352212	NM_145304	ENSG00000170279	C7orf33	-	chromosome 7 open reading frame 33	protein-coding
SY5YtetCASZ1b_CASZ1_Ctrl_peak_660	chr7	133469279	133469724	+	159	NA	intron (NM_021807, intron 10 of 17)	intron (NM_021807, intron 10 of 17)	40140	NR_120513	101928861	Hs.675747	NR_120513		LOC101928861	-	uncharacterized LOC101928861	ncRNA
SY5YtetCASZ1b_CASZ1_Ctrl_peak_100	chr1	242591074	242591162	+	159	NA	intron (NM_001320272, intron 2 of 10)	intron (NM_001320272, intron 2 of 10)	21666	NM_001195811	200150	Hs.672452	NM_152666	ENSG00000180287	PLD5	PLDC	phospholipase D family member 5	protein-coding
SY5YtetCASZ1b_CASZ1_Ctrl_peak_136	chr10	111727088	111727395	+	158	NA	intron (NR_038943, intron 2 of 4)	intron (NR_038943, intron 2 of 4)	-28867	NM_001320591	120	Hs.501012	NM_001121	ENSG00000148700	ADD3	ADDL|CPSQ3	adducin 3	protein-coding
SY5YtetCASZ1b_CASZ1_Ctrl_peak_430	chr3	181470076	181470345	+	157	NA	Intergenic	Intergenic	40498	NM_003106	6657	Hs.518438	NM_003106	ENSG00000181449	SOX2	ANOP3|MCOPS3	SRY-box 2	protein-coding
SY5YtetCASZ1b_CASZ1_Ctrl_peak_279	chr18	37321982	37322210	+	157	NA	intron (NR_024391, intron 2 of 3)	intron (NR_024391, intron 2 of 3)	9863	NR_024391	647946	Hs.649350	NR_024391	ENSG00000267374	MIR924HG	LINC00669	MIR924 host gene	ncRNA
SY5YtetCASZ1b_CASZ1_Ctrl_peak_359	chr21	27926809	27926963	+	157	NA	intron (NR_135515, intron 3 of 3)	intron (NR_135515, intron 3 of 3)	18837	NM_052954	116159	Hs.37445	NM_052954	ENSG00000166265	CYYR1	C21orf95	cysteine and tyrosine rich 1	protein-coding
SY5YtetCASZ1b_CASZ1_Ctrl_peak_454	chr4	63780504	63780635	+	157	NA	Intergenic	L2a|LINE|L2	-753086	NR_110595	101927186	Hs.723269	NR_110595		ADGRL3-AS1	LPHN3-AS1	adhesion G protein-coupled receptor L3 antisense RNA 1	ncRNA
SY5YtetCASZ1b_CASZ1_Ctrl_peak_475	chr4	156349415	156349539	+	157	NA	Intergenic	MLT1G|LTR|ERVL-MaLR	-51355	NM_001039580	79884	Hs.61271	NM_001039580	ENSG00000164114	MAP9	ASAP	microtubule associated protein 9	protein-coding
SY5YtetCASZ1b_CASZ1_Ctrl_peak_755	chr9	128605953	128606121	+	157	NA	intron (NR_024123, intron 2 of 6)	intron (NR_024123, intron 2 of 6)	95559	NM_001134778	5090	Hs.428027	NM_006195	ENSG00000167081	PBX3	-	PBX homeobox 3	protein-coding
SY5YtetCASZ1b_CASZ1_Ctrl_peak_214	chr13	109998082	109998181	+	157	NA	Intergenic	L3|LINE|CR1	-54912	NR_126361	104326054	Hs.569298	NR_126361	ENSG00000229792	LINC00399	TCONS_00021596	long intergenic non-protein coding RNA 399	ncRNA
SY5YtetCASZ1b_CASZ1_Ctrl_peak_442	chr4	41859326	41859658	+	157	NA	Intergenic	Intergenic	25136	NR_104143	101927074	Hs.611425	NR_104143	ENSG00000245870	LINC00682	-	long intergenic non-protein coding RNA 682	ncRNA
SY5YtetCASZ1b_CASZ1_Ctrl_peak_408	chr3	106059974	106060174	+	157	NA	Intergenic	Intergenic	-471808	NM_001321790	868	Hs.430589	NM_170662	ENSG00000114423	CBLB	Cbl-b|Nbla00127|RNF56	Cbl proto-oncogene B	protein-coding
SY5YtetCASZ1b_CASZ1_Ctrl_peak_635	chr7	96150542	96150760	+	157	NA	Intergenic	Intergenic	-17816	NM_001201451	401388	Hs.734935	NM_207503	ENSG00000127922	C7orf76	-	chromosome 7 open reading frame 76	protein-coding
SY5YtetCASZ1b_CASZ1_Ctrl_peak_28	chr1	95415670	95415887	+	157	NA	intron (NR_033998, intron 2 of 3)	MER68|LTR|ERVL	22194	NR_033998	729970	Hs.297988	NR_033998	ENSG00000235501	LOC729970	-	hCG2028352-like	ncRNA
SY5YtetCASZ1b_CASZ1_Ctrl_peak_460	chr4	91985634	91985865	+	157	NA	intron (NM_001145065, intron 9 of 10)	MER68B|LTR|ERVL	829567	NM_207491	401145	Hs.654735	NM_207491	ENSG00000184305	CCSER1	FAM190A	coiled-coil serine rich protein 1	protein-coding
SY5YtetCASZ1b_CASZ1_Ctrl_peak_144	chr10	130262776	130262857	+	156	NA	Intergenic	CT-rich|Low_complexity|Low_complexity	178602	NR_120619	101927381	Hs.523342	NR_120619	ENSG00000280953	LINC01163	TCONS_00017722	long intergenic non-protein coding RNA 1163	ncRNA
SY5YtetCASZ1b_CASZ1_Ctrl_peak_341	chr20	9513039	9513208	+	156	NA	Intergenic	Intergenic	-17478	NR_109957	101929329	Hs.589878	NR_109957	ENSG00000225988	LAMP5-AS1	-	LAMP5 antisense RNA 1	ncRNA
SY5YtetCASZ1b_CASZ1_Ctrl_peak_745	chr9	100266883	100267109	+	156	NA	intron (NM_003275, intron 1 of 9)	intron (NM_003275, intron 1 of 9)	3075	NM_003275	7111	Hs.404289	NM_003275	ENSG00000136842	TMOD1	D9S57E|ETMOD|TMOD	tropomodulin 1	protein-coding
SY5YtetCASZ1b_CASZ1_Ctrl_peak_309	chr2	66298274	66298414	+	156	NA	Intergenic	Intergenic	287116	NR_039938	100616464		NR_039938	ENSG00000264525	MIR4778	-	microRNA 4778	ncRNA
SY5YtetCASZ1b_CASZ1_Ctrl_peak_174	chr11	127255078	127255309	+	156	NA	Intergenic	Intergenic	114228	NR_120580	101929497	Hs.737442	NR_120580	ENSG00000273409	LOC101929497	-	uncharacterized LOC101929497	ncRNA
SY5YtetCASZ1b_CASZ1_Ctrl_peak_88	chr1	222039409	222039574	+	156	NA	Intergenic	Intergenic	-25483	NR_125989	101929771	Hs.557001	NR_125989	ENSG00000227925	LINC01655	-	long intergenic non-protein coding RNA 1655	ncRNA
SY5YtetCASZ1b_CASZ1_Ctrl_peak_725	chr9	13330641	13330938	+	155	NA	Intergenic	LTR33|LTR|ERVL	-51077	NM_001330637	8777	Hs.169378	NM_003829	ENSG00000107186	MPDZ	HYC2|MUPP1	multiple PDZ domain crumbs cell polarity complex component	protein-coding
SY5YtetCASZ1b_CASZ1_Ctrl_peak_235	chr15	57551869	57551972	+	155	NA	intron (NM_001306220, intron 7 of 11)	intron (NM_001306220, intron 7 of 11)	40265	NM_207040	6938	Hs.511504	NM_003205	ENSG00000140262	TCF12	CRS3|HEB|HTF4|HsT17266|TCF-12|bHLHb20	transcription factor 12	protein-coding
SY5YtetCASZ1b_CASZ1_Ctrl_peak_504	chr5	58957747	58957994	+	155	NA	intron (NM_001165899, intron 3 of 16)	MLT1I|LTR|ERVL-MaLR	-75546	NM_006203	5144	Hs.117545	NM_006203	ENSG00000113448	PDE4D	ACRDYS2|DPDE3|HSPDE4D|PDE43|PDE4DN2|STRK1	phosphodiesterase 4D	protein-coding
SY5YtetCASZ1b_CASZ1_Ctrl_peak_767	chrY	13479578	13479649	+	153	NA	Intergenic	BSR/Beta|Satellite|Satellite	1053776	NR_033667	352887	Hs.546221	NR_033667	ENSG00000206159	GYG2P1	GYG2P	glycogenin 2 pseudogene 1	pseudo
SY5YtetCASZ1b_CASZ1_Ctrl_peak_54	chr1	166243076	166243147	+	153	NA	Intergenic	L3|LINE|CR1	-107119	NR_135199	149297	Hs.22930	NM_001017961	ENSG00000188859	FAM78B	-	family with sequence similarity 78 member B	protein-coding
SY5YtetCASZ1b_CASZ1_Ctrl_peak_687	chr8	18904638	18904741	+	152	NA	Intergenic	Intergenic	-33493	NM_015310	23362	Hs.434255	NM_015310	ENSG00000156011	PSD3	EFA6D|EFA6R|HCA67	pleckstrin and Sec7 domain containing 3	protein-coding
SY5YtetCASZ1b_CASZ1_Ctrl_peak_612	chr7	40683458	40683562	+	151	NA	intron (NM_001193313, intron 12 of 13)	LTR79|LTR|ERVL	336027	NR_110831	101928744	Hs.639767	NR_110831	ENSG00000232458	LINC01450	-	long intergenic non-protein coding RNA 1450	ncRNA
SY5YtetCASZ1b_CASZ1_Ctrl_peak_669	chr7	136766640	136766732	+	151	NA	intron (NR_046103, intron 1 of 3)	intron (NR_046103, intron 1 of 3)	82402	NR_046103	349160	Hs.660713	NR_046103	ENSG00000234352	LOC349160	-	uncharacterized LOC349160	ncRNA
SY5YtetCASZ1b_CASZ1_Ctrl_peak_683	chr7	159087202	159087340	+	151	NA	Intergenic	Intergenic	-149622	NM_003382	7434	Hs.585052	NM_003382	ENSG00000106018	VIPR2	C16DUPq36.3|DUP7q36.3|PACAP-R-3|PACAP-R3|VIP-R-2|VPAC2|VPAC2R|VPCAP2R	vasoactive intestinal peptide receptor 2	protein-coding
SY5YtetCASZ1b_CASZ1_Ctrl_peak_262	chr17	55623259	55623431	+	151	NA	intron (NM_170721, intron 6 of 9)	intron (NM_170721, intron 6 of 9)	-22387	NR_110808	101927557	Hs.639984	NR_110808	ENSG00000266100	LOC101927557	-	uncharacterized LOC101927557	ncRNA
SY5YtetCASZ1b_CASZ1_Ctrl_peak_181	chr12	51803739	51803862	+	151	NA	intron (NM_001258401, intron 1 of 24)	LTR38|LTR|ERV1	-14794	NR_047672	9498	Hs.4749	NM_004858	ENSG00000050438	SLC4A8	NBC3|NDCBE	solute carrier family 4 member 8	protein-coding
SY5YtetCASZ1b_CASZ1_Ctrl_peak_602	chr7	25699582	25699711	+	151	NA	Intergenic	Intergenic	289960	NR_029597	406940		NR_029597	ENSG00000199085	MIR148A	MIRN148|MIRN148A|hsa-mir-148|mir-148a	microRNA 148a	ncRNA
SY5YtetCASZ1b_CASZ1_Ctrl_peak_86	chr1	221501284	221501627	+	150	NA	Intergenic	Intergenic	8183	NR_024236	400804	Hs.722626	NR_024236	ENSG00000234754	C1orf140	-	uncharacterized LOC400804	ncRNA
SY5YtetCASZ1b_CASZ1_Ctrl_peak_581	chr7	8331524	8331656	+	149	NA	intron (NR_125740, intron 3 of 5)	LTR78|LTR|ERV1	-29348	NM_001276478	3382	Hs.487561	NM_004968	ENSG00000003147	ICA1	ICA69|ICAp69	islet cell autoantigen 1	protein-coding
SY5YtetCASZ1b_CASZ1_Ctrl_peak_269	chr17	61753421	61753611	+	149	NA	intron (NM_001330431, intron 6 of 15)	intron (NM_001330431, intron 6 of 15)	24003	NM_030576	80774	Hs.591166	NM_030576	ENSG00000136490	LIMD2	-	LIM domain containing 2	protein-coding
SY5YtetCASZ1b_CASZ1_Ctrl_peak_556	chr6	70294895	70295258	+	148	NA	Intergenic	Intergenic	211973	NM_018368	55788	Hs.271643	NM_018368	ENSG00000168216	LMBRD1	C6orf209|LMBD1|MAHCF|NESI	LMBR1 domain containing 1	protein-coding
SY5YtetCASZ1b_CASZ1_Ctrl_peak_694	chr8	66057647	66057775	+	148	NA	Intergenic	Intergenic	34864	NR_038901	552859	Hs.156997	NR_038901	ENSG00000280725	LINC00251	C8orf25|NCRNA00251	long intergenic non-protein coding RNA 251	ncRNA
SY5YtetCASZ1b_CASZ1_Ctrl_peak_676	chr7	147781369	147781512	+	147	NA	intron (NM_014141, intron 15 of 23)	intron (NM_014141, intron 15 of 23)	154755	NR_036093	100422849		NR_036093	ENSG00000221296	MIR548T	-	microRNA 548t	ncRNA
SY5YtetCASZ1b_CASZ1_Ctrl_peak_603	chr7	28312160	28312278	+	147	NA	Intergenic	Intergenic	-26721	NM_182899	9586	Hs.437075	NM_004904	ENSG00000146592	CREB5	CRE-BPA|CREB-5	cAMP responsive element binding protein 5	protein-coding
SY5YtetCASZ1b_CASZ1_Ctrl_peak_34	chr1	143281756	143281858	+	146	NA	Intergenic	L1PA10|LINE|L1	-79568	NR_110761	102723769	Hs.652926	NR_110761		LOC102723769	-	uncharacterized LOC102723769	ncRNA
SY5YtetCASZ1b_CASZ1_Ctrl_peak_389	chr3	45379575	45379679	+	144	NA	Intergenic	Intergenic	-50448	NM_015340	23395	Hs.526975	NM_015340	ENSG00000011376	LARS2	HLASA|LEURS|PRLTS4|mtLeuRS	leucyl-tRNA synthetase 2, mitochondrial	protein-coding
SY5YtetCASZ1b_CASZ1_Ctrl_peak_424	chr3	158246240	158246363	+	143	NA	intron (NM_016625, intron 7 of 9)	intron (NM_016625, intron 7 of 9)	42554	NR_104147	100996447	Hs.369810	NR_104147	ENSG00000243150	LOC100996447	-	uncharacterized LOC100996447	ncRNA
SY5YtetCASZ1b_CASZ1_Ctrl_peak_685	chr8	17536033	17536110	+	143	NA	intron (NM_001001924, intron 7 of 14)	intron (NM_001001924, intron 7 of 14)	-2061	NM_001330470	57509	Hs.7946	NM_020749	ENSG00000129422	MTUS1	ATBP|ATIP|ICIS|MP44|MTSG1	microtubule associated tumor suppressor 1	protein-coding
SY5YtetCASZ1b_CASZ1_Ctrl_peak_276	chr18	15167850	15167916	+	143	NA	Intergenic	Intergenic	158035	NR_027417	644669	Hs.579474	NR_027417	ENSG00000215512	LOC644669	-	ankyrin repeat domain 30B pseudogene	pseudo
SY5YtetCASZ1b_CASZ1_Ctrl_peak_355	chr20	55820040	55820158	+	143	NA	intron (NM_001719, intron 1 of 6)	intron (NM_001719, intron 1 of 6)	21608	NM_001719	655	Hs.473163	NM_001719	ENSG00000101144	BMP7	OP-1	bone morphogenetic protein 7	protein-coding
SY5YtetCASZ1b_CASZ1_Ctrl_peak_87	chr1	221631606	221631836	+	143	NA	Intergenic	Intergenic	-122083	NR_024236	400804	Hs.722626	NR_024236	ENSG00000234754	C1orf140	-	uncharacterized LOC400804	ncRNA
SY5YtetCASZ1b_CASZ1_Ctrl_peak_373	chr3	8692608	8692821	+	143	NA	intron (NM_001256749, intron 1 of 11)	intron (NM_001256749, intron 1 of 11)	1050	NM_015931	51066	Hs.736935	NM_015931	ENSG00000125046	SSUH2	C3orf32|SSU-2|fls485	ssu-2 homolog (C. elegans)	protein-coding
SY5YtetCASZ1b_CASZ1_Ctrl_peak_151	chr11	36184576	36184822	+	142	NA	intron (NM_174902, intron 4 of 5)	intron (NM_174902, intron 4 of 5)	-85248	NR_135064	101928510	Hs.675857	NR_135064		LOC101928510	-	uncharacterized LOC101928510	ncRNA
SY5YtetCASZ1b_CASZ1_Ctrl_peak_494	chr5	16418645	16418930	+	142	NA	intron (NR_104625, intron 7 of 8)	intron (NR_104625, intron 7 of 8)	22424	NR_104625	101929505	Hs.639360	NR_104625	ENSG00000248150	LINC02150	-	long intergenic non-protein coding RNA 2150	ncRNA
SY5YtetCASZ1b_CASZ1_Ctrl_peak_425	chr3	169072565	169072773	+	142	NA	intron (NM_001205194, intron 1 of 15)	intron (NM_001205194, intron 1 of 15)	-92986	NR_134932	105374205		NR_134932	ENSG00000241479	LOC105374205	-	uncharacterized LOC105374205	ncRNA
SY5YtetCASZ1b_CASZ1_Ctrl_peak_519	chr5	123393536	123393658	+	142	NA	Intergenic	Intergenic	380616	NR_125774	103724389	Hs.582211	NR_125774		LINC01170	-	long intergenic non-protein coding RNA 1170	ncRNA
SY5YtetCASZ1b_CASZ1_Ctrl_peak_192	chr13	24144311	24144427	+	142	NA	promoter-TSS (NM_148957)	promoter-TSS (NM_148957)	-140	NM_001204459	55504	Hs.149168	NM_018647	ENSG00000127863	TNFRSF19	TAJ|TAJ-alpha|TRADE|TROY	TNF receptor superfamily member 19	protein-coding
SY5YtetCASZ1b_CASZ1_Ctrl_peak_47	chr1	156743002	156743199	+	142	NA	intron (NM_005973, intron 1 of 6)	intron (NM_005973, intron 1 of 6)	5826	NM_005973	5546	Hs.516948	NM_005973	ENSG00000143294	PRCC	RCCP1|TPRC	papillary renal cell carcinoma (translocation-associated)	protein-coding
SY5YtetCASZ1b_CASZ1_Ctrl_peak_569	chr6	145527484	145527639	+	142	NA	Intergenic	Intergenic	-528444	NR_038246	100507557	Hs.124537	NR_038244	ENSG00000235652	LOC100507557	-	uncharacterized LOC100507557	ncRNA
SY5YtetCASZ1b_CASZ1_Ctrl_peak_731	chr9	23597314	23597595	+	142	NA	intron (NR_121602, intron 11 of 27)	intron (NR_121602, intron 11 of 27)	74943	NR_121602	101929563	Hs.533220	NR_121602		LOC101929563	-	uncharacterized LOC101929563	ncRNA
SY5YtetCASZ1b_CASZ1_Ctrl_peak_727	chr9	14517239	14517527	+	142	NA	Intergenic	Intergenic	-118401	NM_001190738	4781	Hs.644095	NM_005596	ENSG00000147862	NFIB	CTF|HMGIC/NFIB|NF-I/B|NF1-B|NFI-B|NFI-RED|NFIB2|NFIB3	nuclear factor I B	protein-coding
SY5YtetCASZ1b_CASZ1_Ctrl_peak_410	chr3	108159989	108160204	+	142	NA	exon (NM_014981, exon 24 of 42)	exon (NM_014981, exon 24 of 42)	88073	NM_014981	22989	Hs.731060	NM_014981	ENSG00000144821	MYH15	-	myosin heavy chain 15	protein-coding
SY5YtetCASZ1b_CASZ1_Ctrl_peak_692	chr8	58581055	58581197	+	142	NA	Intergenic	Intergenic	-77582	NR_134276	286178	Hs.255156	NR_134276	ENSG00000254139	LOC286178	-	uncharacterized LOC286178	ncRNA
SY5YtetCASZ1b_CASZ1_Ctrl_peak_526	chr5	146027240	146027524	+	142	NA	intron (NM_181675, intron 6 of 9)	intron (NM_181675, intron 6 of 9)	-131706	NM_194251	134391	Hs.483732	NM_194251	ENSG00000173250	GPR151	GALR4|GALRL|GPCR|PGR7	G protein-coupled receptor 151	protein-coding
SY5YtetCASZ1b_CASZ1_Ctrl_peak_732	chr9	38421954	38422067	+	142	NA	intron (NM_001007563, intron 1 of 4)	intron (NM_001007563, intron 1 of 4)	2434	NM_001007563	347252	Hs.349705	NM_001007563	ENSG00000137142	IGFBPL1	IGFBP-RP4|IGFBPRP4|bA113O24.1	insulin like growth factor binding protein like 1	protein-coding
SY5YtetCASZ1b_CASZ1_Ctrl_peak_183	chr12	89672480	89672618	+	142	NA	Intergenic	Intergenic	74087	NM_001946	1848	Hs.298654	NM_001946	ENSG00000139318	DUSP6	HH19|MKP3|PYST1	dual specificity phosphatase 6	protein-coding
SY5YtetCASZ1b_CASZ1_Ctrl_peak_74	chr1	216692708	216692784	+	142	NA	exon (NM_001438, exon 6 of 7)	exon (NM_001438, exon 6 of 7)	-96008	NM_206933	7399	Hs.655974	NM_007123	ENSG00000042781	USH2A	RP39|US2|USH2|dJ1111A8.1	usherin	protein-coding
SY5YtetCASZ1b_CASZ1_Ctrl_peak_314	chr2	80593019	80593101	+	142	NA	intron (NM_001282599, intron 1 of 11)	intron (NM_001282599, intron 1 of 11)	52556	NM_001282599	1496	Hs.167368	NM_004389	ENSG00000066032	CTNNA2	CAP-R|CAPR|CT114|CTNR	catenin alpha 2	protein-coding
SY5YtetCASZ1b_CASZ1_Ctrl_peak_626	chr7	82306591	82306690	+	142	NA	Intergenic	MER20|DNA|hAT-Charlie	-233518	NM_001302890	781	Hs.282151	NM_000722	ENSG00000153956	CACNA2D1	CACNA2|CACNL2A|CCHL2A|LINC01112|lncRNA-N3	calcium voltage-gated channel auxiliary subunit alpha2delta 1	protein-coding
SY5YtetCASZ1b_CASZ1_Ctrl_peak_729	chr9	16628162	16628242	+	142	NA	intron (NM_001317940, intron 2 of 5)	intron (NM_001317940, intron 2 of 5)	242584	NM_001317939	54796	Hs.656581	NM_017637	ENSG00000173068	BNC2	BSN2	basonuclin 2	protein-coding
SY5YtetCASZ1b_CASZ1_Ctrl_peak_532	chr5	170628446	170628523	+	142	NA	intron (NM_022897, intron 19 of 27)	intron (NM_022897, intron 19 of 27)	-107804	NM_021025	30012	Hs.249125	NM_021025	ENSG00000164438	TLX3	HOX11L2|RNX	T-cell leukemia homeobox 3	protein-coding
SY5YtetCASZ1b_CASZ1_Ctrl_peak_471	chr4	147393739	147393877	+	142	NA	intron (NM_001029998, intron 4 of 11)	intron (NM_001029998, intron 4 of 11)	49315	NM_001317817	84068	Hs.659209	NM_032128	ENSG00000120519	SLC10A7	C4orf13|P7	solute carrier family 10 member 7	protein-coding
SY5YtetCASZ1b_CASZ1_Ctrl_peak_464	chr4	106264662	106264731	+	142	NA	intron (NR_126420, intron 1 of 5)	intron (NR_126420, intron 1 of 5)	9342	NR_126420	104384744	Hs.624109	NR_126420		TET2-AS1	-	TET2 antisense RNA 1	ncRNA
SY5YtetCASZ1b_CASZ1_Ctrl_peak_456	chr4	77286053	77286164	+	142	NA	intron (NM_001042784, intron 11 of 23)	intron (NM_001042784, intron 11 of 23)	42350	NM_001042784	339965	Hs.529680	NM_178555	ENSG00000163749	CCDC158	-	coiled-coil domain containing 158	protein-coding
SY5YtetCASZ1b_CASZ1_Ctrl_peak_760	chrX	116845841	116845952	+	142	NA	Intergenic	Intergenic	261805	NM_033495	90293	Hs.348262	NM_033495	ENSG00000003096	KLHL13	BKLHD2	kelch like family member 13	protein-coding
SY5YtetCASZ1b_CASZ1_Ctrl_peak_133	chr10	101913175	101913304	+	142	NA	intron (NR_144755, intron 11 of 11)	intron (NR_144755, intron 11 of 11)	32495	NM_001347860	10613	Hs.150087	NM_006459	ENSG00000107566	ERLIN1	C10orf69|Erlin-1|KE04|KEO4|SPFH1|SPG62	ER lipid raft associated 1	protein-coding
SY5YtetCASZ1b_CASZ1_Ctrl_peak_369	chr3	1557714	1557822	+	142	NA	Intergenic	Intergenic	423426	NM_001289081	27255	Hs.387300	NM_014461	ENSG00000134115	CNTN6	NB3	contactin 6	protein-coding
SY5YtetCASZ1b_CASZ1_Ctrl_peak_427	chr3	173965460	173965576	+	142	NA	intron (NM_014932, intron 4 of 6)	intron (NM_014932, intron 4 of 6)	-326932	NR_046664	100874010	Hs.624265	NR_046664	ENSG00000228213	NLGN1-AS1	-	NLGN1 antisense RNA 1	ncRNA
SY5YtetCASZ1b_CASZ1_Ctrl_peak_194	chr13	36384467	36384568	+	142	NA	intron (NM_001330071, intron 12 of 16)	intron (NM_001330071, intron 12 of 16)	45481	NM_001195416	9201	Hs.507755	NM_004734	ENSG00000133083	DCLK1	CL1|CLICK1|DCAMKL1|DCDC3A|DCLK	doublecortin like kinase 1	protein-coding
SY5YtetCASZ1b_CASZ1_Ctrl_peak_623	chr7	81314424	81314549	+	142	NA	intron (NR_126025, intron 1 of 10)	intron (NR_126025, intron 1 of 10)	6236	NR_126025	100128317	Hs.571267	NR_126025	ENSG00000233491	LOC100128317	-	uncharacterized LOC100128317	ncRNA
SY5YtetCASZ1b_CASZ1_Ctrl_peak_187	chr12	116587909	116588076	+	142	NA	intron (NM_015335, intron 2 of 30)	intron (NM_015335, intron 2 of 30)	-1533	NR_030351	693205		NR_030351	ENSG00000207967	MIR620	MIRN620|hsa-mir-620	microRNA 620	ncRNA
SY5YtetCASZ1b_CASZ1_Ctrl_peak_331	chr2	198044834	198044915	+	141	NA	intron (NM_153697, intron 2 of 9)	intron (NM_153697, intron 2 of 9)	-17841	NR_135584	101927596		NR_135584	ENSG00000231621	LOC101927596	-	uncharacterized LOC101927596	ncRNA
SY5YtetCASZ1b_CASZ1_Ctrl_peak_572	chr6	154779754	154779869	+	141	NA	intron (NM_173515, intron 1 of 12)	intron (NM_173515, intron 1 of 12)	51942	NM_173515	154043	Hs.16064	NM_173515	ENSG00000153721	CNKSR3	MAGI1	CNKSR family member 3	protein-coding
SY5YtetCASZ1b_CASZ1_Ctrl_peak_441	chr4	41837411	41837662	+	141	NA	Intergenic	Intergenic	47092	NR_104143	101927074	Hs.611425	NR_104143	ENSG00000245870	LINC00682	-	long intergenic non-protein coding RNA 682	ncRNA
SY5YtetCASZ1b_CASZ1_Ctrl_peak_553	chr6	47051458	47051627	+	141	NA	Intergenic	Intergenic	-41443	NM_153840	266977	Hs.733762	NM_025048	ENSG00000153292	ADGRF1	GPR110|KPG_012|PGR19|hGPCR36	adhesion G protein-coupled receptor F1	protein-coding
SY5YtetCASZ1b_CASZ1_Ctrl_peak_17	chr1	59340192	59340294	+	141	NA	intron (NR_108106, intron 1 of 1)	intron (NR_108106, intron 1 of 1)	89420	NR_034015	100131060	Hs.680604	NR_034014	ENSG00000234807	LINC01135	-	long intergenic non-protein coding RNA 1135	ncRNA
SY5YtetCASZ1b_CASZ1_Ctrl_peak_73	chr1	216676020	216676139	+	141	NA	TTS (NM_001438)	TTS (NM_001438)	-79341	NM_206933	7399	Hs.655974	NM_007123	ENSG00000042781	USH2A	RP39|US2|USH2|dJ1111A8.1	usherin	protein-coding
SY5YtetCASZ1b_CASZ1_Ctrl_peak_565	chr6	137304175	137304280	+	141	NA	non-coding (NR_027994, exon 3 of 3)	non-coding (NR_027994, exon 3 of 3)	10141	NR_027994	100294720	Hs.520412	NR_027994	ENSG00000225391	NHEG1	-	neuroblastoma highly expressed 1	ncRNA
SY5YtetCASZ1b_CASZ1_Ctrl_peak_260	chr17	53803847	53803992	+	140	NA	intron (NM_001099640, intron 2 of 3)	intron (NM_001099640, intron 2 of 3)	-3694	NM_018286	55273	Hs.173233	NM_018286	ENSG00000166292	TMEM100	-	transmembrane protein 100	protein-coding
SY5YtetCASZ1b_CASZ1_Ctrl_peak_577	chr6	169825645	169825877	+	139	NA	Intergenic	Intergenic	-171552	NM_003247	7058	Hs.371147	NM_003247	ENSG00000186340	THBS2	TSP2	thrombospondin 2	protein-coding
SY5YtetCASZ1b_CASZ1_Ctrl_peak_492	chr5	14954848	14955020	+	139	NA	Intergenic	MLT2C1|LTR|ERVL	-83047	NM_054027	56172	Hs.156727	NM_054027	ENSG00000154122	ANKH	ANK|CCAL2|CMDJ|CPPDD|HANK|MANK	ANKH inorganic pyrophosphate transport regulator	protein-coding
SY5YtetCASZ1b_CASZ1_Ctrl_peak_185	chr12	108049185	108049292	+	139	NA	intron (NM_001347944, intron 14 of 14)	intron (NM_001347944, intron 14 of 14)	-30271	NM_001317963	11137	Hs.506652	NM_007062	ENSG00000136045	PWP1	IEF-SSP-9502	PWP1 homolog, endonuclein	protein-coding
SY5YtetCASZ1b_CASZ1_Ctrl_peak_339	chr2	224873656	224873724	+	139	NA	intron (NM_006216, intron 1 of 8)	intron (NM_006216, intron 1 of 8)	22505	NR_073116	5270	Hs.38449	NM_006216	ENSG00000135919	SERPINE2	GDN|GDNPF|PI-7|PI7|PN-1|PN1|PNI	serpin family E member 2	protein-coding
SY5YtetCASZ1b_CASZ1_Ctrl_peak_77	chr1	217627191	217627373	+	139	NA	intron (NM_018040, intron 8 of 9)	intron (NM_018040, intron 8 of 9)	177162	NM_018040	55105	Hs.362343	NM_018040	ENSG00000092978	GPATCH2	CT110|GPATC2|PPP1R30	G-patch domain containing 2	protein-coding
SY5YtetCASZ1b_CASZ1_Ctrl_peak_351	chr20	50531425	50531491	+	139	NA	Intergenic	Intergenic	-52006	NR_110016	101927678	Hs.683840	NR_110016	ENSG00000227964	LINC01429	-	long intergenic non-protein coding RNA 1429	ncRNA
SY5YtetCASZ1b_CASZ1_Ctrl_peak_657	chr7	133449157	133449223	+	138	NA	intron (NM_021807, intron 10 of 17)	intron (NM_021807, intron 10 of 17)	60451	NR_120513	101928861	Hs.675747	NR_120513		LOC101928861	-	uncharacterized LOC101928861	ncRNA
SY5YtetCASZ1b_CASZ1_Ctrl_peak_367	chr22	36367758	36367934	+	138	NA	intron (NM_001082578, intron 1 of 13)	intron (NM_001082578, intron 1 of 13)	56739	NM_001082578	23543	Hs.282998	NM_014309	ENSG00000100320	RBFOX2	FOX2|Fox-2|HNRBP2|HRNBP2|RBM9|RTA|dJ106I20.3|fxh	RNA binding protein, fox-1 homolog 2	protein-coding
SY5YtetCASZ1b_CASZ1_Ctrl_peak_99	chr1	240363383	240363460	+	137	NA	intron (NM_001305424, intron 5 of 18)	intron (NM_001305424, intron 5 of 18)	108236	NM_020066	56776	Hs.24889	NM_020066	ENSG00000155816	FMN2	-	formin 2	protein-coding
SY5YtetCASZ1b_CASZ1_Ctrl_peak_552	chr6	42317997	42318085	+	136	NA	intron (NM_033502, intron 3 of 17)	MIR3|SINE|MIR	101748	NM_033502	55809	Hs.485392	NM_018415	ENSG00000124496	TRERF1	BCAR2|HSA277276|RAPA|TREP132|TReP-132|dJ139D8.5	transcriptional regulating factor 1	protein-coding
SY5YtetCASZ1b_CASZ1_Ctrl_peak_33	chr1	142639419	142639532	+	135	NA	Intergenic	MLT1H1|LTR|ERVL-MaLR	74130	NR_046228	100874392	Hs.648245	NR_046228		ANKRD20A12P	-	ankyrin repeat domain 20 family member A12, pseudogene	pseudo
SY5YtetCASZ1b_CASZ1_Ctrl_peak_101	chr1	243596340	243596456	+	135	NA	intron (NM_006642, intron 16 of 17)	intron (NM_006642, intron 16 of 17)	86920	NR_039824	100616343		NR_039824	ENSG00000265201	MIR4677	mir-4677	microRNA 4677	ncRNA
SY5YtetCASZ1b_CASZ1_Ctrl_peak_707	chr8	106334356	106334441	+	135	NA	intron (NM_012082, intron 1 of 7)	intron (NM_012082, intron 1 of 7)	3251	NM_012082	23414	Hs.431009	NM_012082	ENSG00000169946	ZFPM2	DIH3|FOG2|SRXY9|ZC2HC11B|ZNF89B|hFOG-2	zinc finger protein, FOG family member 2	protein-coding
SY5YtetCASZ1b_CASZ1_Ctrl_peak_196	chr13	45491781	45492186	+	135	NA	Intergenic	Intergenic	71630	NM_012345	26747	Hs.525006	NM_012345	ENSG00000083635	NUFIP1	NUFIP|bA540M5.1	NUFIP1, FMR1 interacting protein 1	protein-coding
SY5YtetCASZ1b_CASZ1_Ctrl_peak_554	chr6	48258478	48258569	+	135	NA	Intergenic	Intergenic	-222098	NM_207499	442213	Hs.659409	NM_207499	ENSG00000244694	PTCHD4	C6orf138|PTCH53|dJ402H5.2	patched domain containing 4	protein-coding
SY5YtetCASZ1b_CASZ1_Ctrl_peak_354	chr20	52238419	52238491	+	134	NA	intron (NR_134576, intron 2 of 2)	intron (NR_134576, intron 2 of 2)	13562	NR_134576	105372672	Hs.259350	NR_134576	ENSG00000235415	LOC105372672	-	uncharacterized LOC105372672	ncRNA
SY5YtetCASZ1b_CASZ1_Ctrl_peak_22	chr1	68111897	68112082	+	134	NA	Intergenic	Intergenic	-38871	NM_001924	1647	Hs.80409	NM_001924	ENSG00000116717	GADD45A	DDIT1|GADD45	growth arrest and DNA damage inducible alpha	protein-coding
SY5YtetCASZ1b_CASZ1_Ctrl_peak_361	chr21	45943715	45943789	+	134	NA	intron (NM_001272037, intron 9 of 12)	intron (NM_001272037, intron 9 of 12)	6654	NR_026548	114043	Hs.592163	NM_153204		TSPEAR-AS2	C21orf90	TSPEAR antisense RNA 2	ncRNA
SY5YtetCASZ1b_CASZ1_Ctrl_peak_67	chr1	204859143	204859252	+	134	NA	intron (NM_001160332, intron 1 of 27)	intron (NM_001160332, intron 1 of 27)	-54157	NM_001160331	23114	Hs.13349	NM_015090	ENSG00000163531	NFASC	NF|NRCAML	neurofascin	protein-coding
SY5YtetCASZ1b_CASZ1_Ctrl_peak_437	chr4	17492385	17492624	+	134	NA	intron (NM_001306140, intron 4 of 5)	intron (NM_001306140, intron 4 of 5)	21353	NM_000320	5860	Hs.75438	NM_000320	ENSG00000151552	QDPR	DHPR|PKU2|SDR33C1	quinoid dihydropteridine reductase	protein-coding
SY5YtetCASZ1b_CASZ1_Ctrl_peak_393	chr3	57162169	57162434	+	133	NA	intron (NM_001318864, intron 2 of 13)	intron (NM_001318864, intron 2 of 13)	37126	NM_017563	54756	Hs.150725	NM_017563	ENSG00000144730	IL17RD	HH18|IL-17RD|IL17RLM|SEF	interleukin 17 receptor D	protein-coding
SY5YtetCASZ1b_CASZ1_Ctrl_peak_251	chr17	19015620	19015699	+	133	NA	Intergenic	CpG	-15123	NM_001129778	400581	Hs.647426	NM_001129778	ENSG00000189152	GRAPL	-	GRB2 related adaptor protein like	protein-coding
SY5YtetCASZ1b_CASZ1_Ctrl_peak_36	chr1	143534735	143534801	+	132	NA	Intergenic	MER21C|LTR|ERVL	-138153	NR_106967	102466225		NR_106967	ENSG00000278596	MIR6077	MIR6077-1|MIR6077-2|hsa-mir-6077|hsa-mir-6077-1|hsa-mir-6077-2	microRNA 6077	ncRNA
SY5YtetCASZ1b_CASZ1_Ctrl_peak_261	chr17	55441696	55442066	+	131	NA	intron (NM_170721, intron 4 of 9)	intron (NM_170721, intron 4 of 9)	107507	NM_170721	124540	Hs.658922	NM_138962	ENSG00000153944	MSI2	MSI2H	musashi RNA binding protein 2	protein-coding
SY5YtetCASZ1b_CASZ1_Ctrl_peak_344	chr20	29582826	29582945	+	131	NA	Intergenic	Intergenic	-12522	NR_133643	105379478	Hs.98121	NR_133643		LINC01598	-	long intergenic non-protein coding RNA 1598	ncRNA
SY5YtetCASZ1b_CASZ1_Ctrl_peak_763	chrY	10029524	10029679	+	131	NA	Intergenic	Intergenic	281194	NR_003593	100101121	Hs.522846	NR_003593	ENSG00000237069	TTTY23B	TTTY23	testis-specific transcript, Y-linked 23B (non-protein coding)	ncRNA
SY5YtetCASZ1b_CASZ1_Ctrl_peak_632	chr7	92384436	92384601	+	130	NA	intron (NM_001145306, intron 3 of 7)	intron (NM_001145306, intron 3 of 7)	78713	NM_001259	1021	Hs.119882	NM_001259	ENSG00000105810	CDK6	MCPH12|PLSTIRE	cyclin dependent kinase 6	protein-coding
SY5YtetCASZ1b_CASZ1_Ctrl_peak_66	chr1	204858894	204859036	+	130	NA	intron (NM_001160332, intron 1 of 27)	intron (NM_001160332, intron 1 of 27)	-54389	NM_001160331	23114	Hs.13349	NM_015090	ENSG00000163531	NFASC	NF|NRCAML	neurofascin	protein-coding
SY5YtetCASZ1b_CASZ1_Ctrl_peak_286	chr18	58513760	58513826	+	130	NA	Intergenic	Intergenic	-473792	NM_005912	4160	Hs.532833	NM_005912	ENSG00000166603	MC4R	-	melanocortin 4 receptor	protein-coding
SY5YtetCASZ1b_CASZ1_Ctrl_peak_590	chr7	16718611	16718788	+	130	NA	intron (NR_027624, intron 3 of 10)	MER11A|LTR|ERVK	32940	NR_027624	28969	Hs.487635	NM_014038	ENSG00000136261	BZW2	HSPC028|MST017|MSTP017	basic leucine zipper and W2 domains 2	protein-coding
SY5YtetCASZ1b_CASZ1_Ctrl_peak_375	chr3	15568829	15568923	+	130	NA	Intergenic	Intergenic	-5618	NM_080539	8292	Hs.146735	NM_005677	ENSG00000206561	COLQ	CMS5|EAD	collagen like tail subunit of asymmetric acetylcholinesterase	protein-coding
SY5YtetCASZ1b_CASZ1_Ctrl_peak_718	chr8	131314790	131314895	+	130	NA	intron (NM_001247996, intron 4 of 30)	intron (NM_001247996, intron 4 of 30)	-6063	NR_002765	29065	Hs.639318	NR_002765		ASAP1-IT1	ASAP1-IT|ASAP1IT|ASAP1IT1|DDEF1IT1|HSPC054|NCRNA00050	ASAP1 intronic transcript 1	ncRNA
SY5YtetCASZ1b_CASZ1_Ctrl_peak_549	chr6	27059440	27059844	+	130	NA	Intergenic	Intergenic	40933	NM_021058	8970	Hs.591807	NM_021058	ENSG00000124635	HIST1H2BJ	H2B/r|H2BFR|H2BJ	histone cluster 1 H2B family member j	protein-coding
SY5YtetCASZ1b_CASZ1_Ctrl_peak_292	chr2	1349187	1349258	+	130	NA	intron (NM_018968, intron 16 of 16)	intron (NM_018968, intron 16 of 16)	-68011	NM_001206744	7173	Hs.467554	NM_000547	ENSG00000115705	TPO	MSA|TDH2A|TPX	thyroid peroxidase	protein-coding
SY5YtetCASZ1b_CASZ1_Ctrl_peak_270	chr17	65121702	65121844	+	129	NA	intron (NM_001330447, intron 24 of 32)	MLT1E2|LTR|ERVL-MaLR	81121	NM_000727	786	Hs.147989	NM_000727	ENSG00000108878	CACNG1	CACNLG	calcium voltage-gated channel auxiliary subunit gamma 1	protein-coding
SY5YtetCASZ1b_CASZ1_Ctrl_peak_486	chr4	190197996	190198079	+	129	NA	Intergenic	Intergenic	-382723	NR_121679	101928971	Hs.519164	NR_121679	ENSG00000250739	LINC01262	TCONS_l2_00021807	long intergenic non-protein coding RNA 1262	ncRNA
SY5YtetCASZ1b_CASZ1_Ctrl_peak_372	chr3	7672768	7672874	+	128	NA	intron (NM_000844, intron 8 of 9)	intron (NM_000844, intron 8 of 9)	-95850	NR_046606	100873937	Hs.570608	NR_046606	ENSG00000236202	GRM7-AS1	-	GRM7 antisense RNA 1	ncRNA
SY5YtetCASZ1b_CASZ1_Ctrl_peak_313	chr2	76920224	76920464	+	128	NA	Intergenic	Intergenic	-292747	NR_110284	101927907	Hs.382185	NR_110284	ENSG00000234653	LOC101927907	-	uncharacterized LOC101927907	ncRNA
SY5YtetCASZ1b_CASZ1_Ctrl_peak_457	chr4	78953699	78953765	+	128	NA	Intergenic	ERV3-16A3_I-int|LTR|ERVL	-24992	NM_001166133	80144	Hs.369448	NM_020875	ENSG00000138759	FRAS1	-	Fraser extracellular matrix complex subunit 1	protein-coding
SY5YtetCASZ1b_CASZ1_Ctrl_peak_668	chr7	136402985	136403065	+	128	NA	Intergenic	LTR33A|LTR|ERVL	-150374	NM_001006627	1129	Hs.535891	NM_000739	ENSG00000181072	CHRM2	HM2	cholinergic receptor muscarinic 2	protein-coding
SY5YtetCASZ1b_CASZ1_Ctrl_peak_207	chr13	92457103	92457294	+	128	NA	intron (NM_004466, intron 5 of 7)	intron (NM_004466, intron 5 of 7)	406325	NM_004466	2262	Hs.655675	NM_004466	ENSG00000179399	GPC5	-	glypican 5	protein-coding
SY5YtetCASZ1b_CASZ1_Ctrl_peak_713	chr8	122843394	122843461	+	128	NA	Intergenic	Intergenic	-189797	NM_005328	3037	Hs.159226	NM_005328	ENSG00000170961	HAS2	-	hyaluronan synthase 2	protein-coding
SY5YtetCASZ1b_CASZ1_Ctrl_peak_555	chr6	51443935	51444027	+	128	NA	Intergenic	Intergenic	-42687	NR_125840	101927082	Hs.730296	NR_125840		LOC101927082	-	uncharacterized LOC101927082	ncRNA
SY5YtetCASZ1b_CASZ1_Ctrl_peak_503	chr5	58505748	58505884	+	128	NA	intron (NM_001165899, intron 4 of 16)	intron (NM_001165899, intron 4 of 16)	66129	NM_001197220	5144	Hs.117545	NM_006203	ENSG00000113448	PDE4D	ACRDYS2|DPDE3|HSPDE4D|PDE43|PDE4DN2|STRK1	phosphodiesterase 4D	protein-coding
SY5YtetCASZ1b_CASZ1_Ctrl_peak_702	chr8	87613920	87613993	+	128	NA	intron (NM_019098, intron 15 of 17)	intron (NM_019098, intron 15 of 17)	87300	NM_003909	8895	Hs.191219	NM_003909	ENSG00000085719	CPNE3	CPN3|PRO1071	copine 3	protein-coding
SY5YtetCASZ1b_CASZ1_Ctrl_peak_628	chr7	83903694	83903774	+	128	NA	Intergenic	Intergenic	-79517	NM_006080	10371	Hs.252451	NM_006080	ENSG00000075213	SEMA3A	COLL1|HH16|Hsema-I|Hsema-III|SEMA1|SEMAD|SEMAIII|SEMAL|SemD|coll-1	semaphorin 3A	protein-coding
SY5YtetCASZ1b_CASZ1_Ctrl_peak_545	chr6	23664147	23664269	+	128	NA	Intergenic	Intergenic	-462206	NM_080723	140767	Hs.726270	NM_080723	ENSG00000152954	NRSN1	VMP|p24	neurensin 1	protein-coding
SY5YtetCASZ1b_CASZ1_Ctrl_peak_317	chr2	100601276	100601522	+	128	NA	intron (NM_001025108, intron 6 of 23)	intron (NM_001025108, intron 6 of 23)	120646	NM_001025108	3899	Hs.444414	NM_002285	ENSG00000144218	AFF3	LAF4|MLLT2-like	AF4/FMR2 family member 3	protein-coding
SY5YtetCASZ1b_CASZ1_Ctrl_peak_754	chr9	120149970	120150057	+	128	NA	intron (NM_014010, intron 1 of 21)	intron (NM_014010, intron 1 of 21)	27304	NM_014010	23245	Hs.601562	NM_014010	ENSG00000148219	ASTN2	bA67K19.1	astrotactin 2	protein-coding
SY5YtetCASZ1b_CASZ1_Ctrl_peak_416	chr3	134215361	134215428	+	128	NA	intron (NM_025180, intron 3 of 15)	LTR62|LTR|ERVL	10347	NM_025180	80254	Hs.443301	NM_025180	ENSG00000182923	CEP63	SCKL6	centrosomal protein 63	protein-coding
SY5YtetCASZ1b_CASZ1_Ctrl_peak_520	chr5	123393776	123393879	+	128	NA	Intergenic	Intergenic	380386	NR_125774	103724389	Hs.582211	NR_125774		LINC01170	-	long intergenic non-protein coding RNA 1170	ncRNA
SY5YtetCASZ1b_CASZ1_Ctrl_peak_505	chr5	59082361	59082466	+	128	NA	intron (NM_001165899, intron 3 of 16)	intron (NM_001165899, intron 3 of 16)	-17975	NM_001197218	5144	Hs.117545	NM_006203	ENSG00000113448	PDE4D	ACRDYS2|DPDE3|HSPDE4D|PDE43|PDE4DN2|STRK1	phosphodiesterase 4D	protein-coding
SY5YtetCASZ1b_CASZ1_Ctrl_peak_138	chr10	113200285	113200364	+	128	NA	Intergenic	Intergenic	363534	NM_000681	150	Hs.249159	NM_000681	ENSG00000150594	ADRA2A	ADRA2|ADRA2R|ADRAR|ALPHA2AAR|ZNF32	adrenoceptor alpha 2A	protein-coding
SY5YtetCASZ1b_CASZ1_Ctrl_peak_557	chr6	80920515	80920591	+	128	NA	intron (NR_134945, intron 9 of 10)	intron (NR_134945, intron 9 of 10)	104226	NM_001318975	594	Hs.654441	NM_000056	ENSG00000083123	BCKDHB	BCKDE1B|BCKDH E1-beta|E1B	branched chain keto acid dehydrogenase E1 subunit beta	protein-coding
SY5YtetCASZ1b_CASZ1_Ctrl_peak_710	chr8	117670714	117670952	+	128	NA	intron (NM_003756, intron 3 of 7)	intron (NM_003756, intron 3 of 7)	6494	NR_136278	105375713		NR_136278		LOC105375713	-	uncharacterized LOC105375713	ncRNA
SY5YtetCASZ1b_CASZ1_Ctrl_peak_619	chr7	69759637	69759728	+	128	NA	intron (NM_015570, intron 4 of 18)	intron (NM_015570, intron 4 of 18)	695777	NM_015570	26053	Hs.21631	NM_015570	ENSG00000158321	AUTS2	FBRSL2|MRD26	autism susceptibility candidate 2	protein-coding
SY5YtetCASZ1b_CASZ1_Ctrl_peak_521	chr5	124074751	124074869	+	128	NA	intron (NM_020747, intron 1 of 8)	intron (NM_020747, intron 1 of 8)	5995	NM_020747	57507	Hs.266616	NM_020747	ENSG00000168916	ZNF608	NY-REN-36	zinc finger protein 608	protein-coding
SY5YtetCASZ1b_CASZ1_Ctrl_peak_237	chr15	60159030	60159102	+	128	NA	Intergenic	Intergenic	-137355	NM_012182	27023	Hs.734475	NM_012182	ENSG00000171956	FOXB1	FKH5|HFKH-5	forkhead box B1	protein-coding
SY5YtetCASZ1b_CASZ1_Ctrl_peak_108	chr10	9281307	9281458	+	128	NA	intron (NR_120635, intron 4 of 4)	intron (NR_120635, intron 4 of 4)	-36194	NR_108039	100507163	Hs.649223	NR_108039		LINC00709	-	long intergenic non-protein coding RNA 709	ncRNA
SY5YtetCASZ1b_CASZ1_Ctrl_peak_312	chr2	76894987	76895186	+	128	NA	Intergenic	Intergenic	-318005	NR_110284	101927907	Hs.382185	NR_110284	ENSG00000234653	LOC101927907	-	uncharacterized LOC101927907	ncRNA
SY5YtetCASZ1b_CASZ1_Ctrl_peak_429	chr3	177077719	177077965	+	128	NA	Intergenic	Intergenic	65612	NR_047465	100820709	Hs.518409	NR_047465	ENSG00000203645	LINC00501	-	long intergenic non-protein coding RNA 501	ncRNA
SY5YtetCASZ1b_CASZ1_Ctrl_peak_139	chr10	113842100	113842190	+	128	NA	Intergenic	Intergenic	101392	NM_020918	57678	Hs.42586	NM_020918	ENSG00000119927	GPAM	GPAT|GPAT1	glycerol-3-phosphate acyltransferase, mitochondrial	protein-coding
SY5YtetCASZ1b_CASZ1_Ctrl_peak_266	chr17	59238039	59238262	+	128	NA	intron (NM_001330413, intron 23 of 25)	intron (NM_001330413, intron 23 of 25)	206915	NR_136397	101927855	Hs.662123	NR_136397	ENSG00000267131	LOC101927855	-	uncharacterized LOC101927855	ncRNA
SY5YtetCASZ1b_CASZ1_Ctrl_peak_466	chr4	118518240	118518306	+	128	NA	intron (NR_125757, intron 2 of 3)	MER57B1|LTR|ERV1	168719	NR_125757	103689918	Hs.582062	NR_125757		LINC01378	-	long intergenic non-protein coding RNA 1378	ncRNA
SY5YtetCASZ1b_CASZ1_Ctrl_peak_438	chr4	38384107	38384379	+	128	NA	Intergenic	Eulor2A|DNA?|DNA?	140558	NR_110951	101928776	Hs.586147	NR_110951	ENSG00000249534	LINC01258	-	long intergenic non-protein coding RNA 1258	ncRNA
SY5YtetCASZ1b_CASZ1_Ctrl_peak_129	chr10	89822809	89822963	+	128	NA	Intergenic	Intergenic	199691	NM_000314	5728	Hs.500466	NM_000314	ENSG00000171862	PTEN	10q23del|BZS|CWS1|DEC|GLM2|MHAM|MMAC1|PTEN1|TEP1	phosphatase and tensin homolog	protein-coding
SY5YtetCASZ1b_CASZ1_Ctrl_peak_765	chrY	13397035	13397101	+	128	NA	Intergenic	LTR14A|LTR|ERVK	1136321	NR_033667	352887	Hs.546221	NR_033667	ENSG00000206159	GYG2P1	GYG2P	glycogenin 2 pseudogene 1	pseudo
SY5YtetCASZ1b_CASZ1_Ctrl_peak_440	chr4	41824430	41824567	+	128	NA	Intergenic	Intergenic	60130	NR_104143	101927074	Hs.611425	NR_104143	ENSG00000245870	LINC00682	-	long intergenic non-protein coding RNA 682	ncRNA
SY5YtetCASZ1b_CASZ1_Ctrl_peak_61	chr1	198500164	198500414	+	128	NA	intron (NM_133262, intron 2 of 3)	intron (NM_133262, intron 2 of 3)	9786	NM_001320218	127124	Hs.127743	NM_133262	ENSG00000151418	ATP6V1G3	ATP6G3|Vma10	ATPase H+ transporting V1 subunit G3	protein-coding
SY5YtetCASZ1b_CASZ1_Ctrl_peak_300	chr2	28736314	28736437	+	128	NA	intron (NM_153021, intron 1 of 57)	L1MEg|LINE|L1	17437	NM_001170585	151056	Hs.444933	NM_153021	ENSG00000163803	PLB1	PLB|PLB/LIP	phospholipase B1	protein-coding
SY5YtetCASZ1b_CASZ1_Ctrl_peak_715	chr8	123698772	123699257	+	128	NA	intron (NR_126348, intron 2 of 3)	intron (NR_126348, intron 2 of 3)	7331	NR_126348	104266958	Hs.575540	NR_126348	ENSG00000253819	LINC01151	-	long intergenic non-protein coding RNA 1151	ncRNA
SY5YtetCASZ1b_CASZ1_Ctrl_peak_208	chr13	92465602	92465682	+	128	NA	intron (NM_004466, intron 5 of 7)	intron (NM_004466, intron 5 of 7)	414769	NM_004466	2262	Hs.655675	NM_004466	ENSG00000179399	GPC5	-	glypican 5	protein-coding
SY5YtetCASZ1b_CASZ1_Ctrl_peak_559	chr6	98995587	98995732	+	128	NA	Intergenic	Intergenic	-286921	NM_005604	5454	Hs.182505	NM_005604	ENSG00000184486	POU3F2	BRN2|N-Oct3|OCT7|OTF-7|OTF7|POUF3|brn-2|oct-7	POU class 3 homeobox 2	protein-coding
SY5YtetCASZ1b_CASZ1_Ctrl_peak_122	chr10	76345491	76345619	+	128	NA	intron (NM_006721, intron 7 of 10)	intron (NM_006721, intron 7 of 10)	-56473	NR_120673	102723439		NR_120673		LOC102723439	-	uncharacterized LOC102723439	ncRNA
SY5YtetCASZ1b_CASZ1_Ctrl_peak_407	chr3	77590459	77590613	+	128	NA	intron (NM_001290040, intron 7 of 27)	intron (NM_001290040, intron 7 of 27)	443373	NM_001128929	6092	Hs.13305	NM_002942	ENSG00000185008	ROBO2	SAX3	roundabout guidance receptor 2	protein-coding
SY5YtetCASZ1b_CASZ1_Ctrl_peak_229	chr14	89452066	89452187	+	128	NA	Intergenic	Intergenic	161629	NM_001288781	123016	Hs.303055	NM_144596	ENSG00000165533	TTC8	BBS8|RP51	tetratricopeptide repeat domain 8	protein-coding
SY5YtetCASZ1b_CASZ1_Ctrl_peak_18	chr1	59912358	59912557	+	128	NA	intron (NM_001244714, intron 3 of 13)	intron (NM_001244714, intron 3 of 13)	-68844	NM_001278224	55277	Hs.444301	NM_018291	ENSG00000172456	FGGY	-	FGGY carbohydrate kinase domain containing	protein-coding
SY5YtetCASZ1b_CASZ1_Ctrl_peak_476	chr4	158725397	158725510	+	128	NA	Intergenic	L1ME1|LINE|L1	231811	NR_026992	340017	Hs.428275	NR_026992	ENSG00000234111	LOC340017	-	uncharacterized LOC340017	ncRNA
SY5YtetCASZ1b_CASZ1_Ctrl_peak_396	chr3	64598580	64598656	+	128	NA	intron (NM_182920, intron 22 of 39)	intron (NM_182920, intron 22 of 39)	51596	NR_110151	101929335	Hs.476604	NR_110150	ENSG00000241158	ADAMTS9-AS1	-	ADAMTS9 antisense RNA 1	ncRNA
SY5YtetCASZ1b_CASZ1_Ctrl_peak_411	chr3	112022444	112022520	+	128	NA	Intergenic	HERV3-int|LTR|ERV1	-9377	NR_135297	285335	Hs.680112	NM_183061	ENSG00000172139	SLC9C1	NHE|NHE-10|SLC9A10|sperm-NHE	solute carrier family 9 member C1	protein-coding
SY5YtetCASZ1b_CASZ1_Ctrl_peak_690	chr8	36932067	36932138	+	128	NA	Intergenic	Intergenic	-47369	NR_031672	100302233		NR_031672	ENSG00000221641	MIR1268A	MIR1268|MIRN1268|hsa-mir-1268|hsa-mir-1268a	microRNA 1268a	ncRNA
SY5YtetCASZ1b_CASZ1_Ctrl_peak_236	chr15	57750658	57750943	+	128	NA	intron (NM_001252335, intron 8 of 19)	intron (NM_001252335, intron 8 of 19)	82097	NM_032866	84952	Hs.148989	NM_032866	ENSG00000128849	CGNL1	JACOP|PCING	cingulin like 1	protein-coding
SY5YtetCASZ1b_CASZ1_Ctrl_peak_576	chr6	165987323	165987452	+	128	NA	intron (NM_001130690, intron 1 of 21)	intron (NM_001130690, intron 1 of 21)	88201	NM_006661	10846	Hs.348762	NM_006661	ENSG00000112541	PDE10A	ADSD2|HSPDE10A|IOLOD|LINC00473|PDE10A19	phosphodiesterase 10A	protein-coding
SY5YtetCASZ1b_CASZ1_Ctrl_peak_121	chr10	62281884	62282034	+	128	NA	intron (NM_001204403, intron 2 of 43)	intron (NM_001204403, intron 2 of 43)	50755	NM_001204404	288	Hs.499725	NM_001149	ENSG00000151150	ANK3	ANKYRIN-G|MRT37	ankyrin 3	protein-coding
SY5YtetCASZ1b_CASZ1_Ctrl_peak_617	chr7	55195558	55195624	+	128	NA	intron (NM_001346900, intron 1 of 27)	intron (NM_001346900, intron 1 of 27)	18081	NM_001346900	1956	Hs.488293	NM_005228	ENSG00000146648	EGFR	ERBB|ERBB1|HER1|NISBD2|PIG61|mENA	epidermal growth factor receptor	protein-coding
SY5YtetCASZ1b_CASZ1_Ctrl_peak_249	chr16	68440785	68440949	+	127	NA	intron (NM_018667, intron 1 of 8)	intron (NM_018667, intron 1 of 8)	41542	NM_018667	55512	Hs.368421	NM_018667	ENSG00000103056	SMPD3	NSMASE2	sphingomyelin phosphodiesterase 3	protein-coding
SY5YtetCASZ1b_CASZ1_Ctrl_peak_574	chr6	162959941	162960057	+	127	NA	intron (NM_013987, intron 1 of 10)	intron (NM_013987, intron 1 of 10)	-188165	NM_152410	135138	Hs.25791	NM_152410	ENSG00000112530	PACRG	GLUP|HAK005771|PARK2CRG	PARK2 coregulated	protein-coding
SY5YtetCASZ1b_CASZ1_Ctrl_peak_719	chr8	131553795	131553964	+	126	NA	Intergenic	AT_rich|Low_complexity|Low_complexity	-97973	NM_018482	50807	Hs.655552	NM_018482	ENSG00000153317	ASAP1	AMAP1|CENTB4|DDEF1|PAG2|PAP|ZG14P	ArfGAP with SH3 domain, ankyrin repeat and PH domain 1	protein-coding
SY5YtetCASZ1b_CASZ1_Ctrl_peak_610	chr7	36910883	36911067	+	126	NA	intron (NM_001206482, intron 19 of 21)	AluJr|SINE|Alu	48062	NR_031604	100302113		NR_031604	ENSG00000221325	MIR1200	MIRN1200|hsa-mir-1200	microRNA 1200	ncRNA
SY5YtetCASZ1b_CASZ1_Ctrl_peak_638	chr7	104269952	104270077	+	126	NA	intron (NM_199000, intron 1 of 2)	intron (NM_199000, intron 1 of 2)	174525	NR_034141	645591	Hs.658835	NR_034141	ENSG00000226869	LHFPL3-AS1	-	LHFPL3 antisense RNA 1	ncRNA
SY5YtetCASZ1b_CASZ1_Ctrl_peak_592	chr7	18741887	18742215	+	126	NA	intron (NM_178425, intron 11 of 24)	intron (NM_178425, intron 11 of 24)	193155	NM_001204147	9734	Hs.196054	NM_014707	ENSG00000048052	HDAC9	HD7|HD7b|HD9|HDAC|HDAC7|HDAC7B|HDAC9B|HDAC9FL|HDRP|MITR	histone deacetylase 9	protein-coding
SY5YtetCASZ1b_CASZ1_Ctrl_peak_371	chr3	4565662	4565762	+	126	NA	intron (NM_002222, intron 4 of 57)	intron (NM_002222, intron 4 of 57)	30680	NM_001168272	3708	Hs.567295	NM_002222	ENSG00000150995	ITPR1	ACV|CLA4|INSP3R1|IP3R|IP3R1|PPP1R94|SCA15|SCA16|SCA29	inositol 1,4,5-trisphosphate receptor type 1	protein-coding
SY5YtetCASZ1b_CASZ1_Ctrl_peak_642	chr7	109904476	109904566	+	126	NA	Intergenic	Intergenic	-304251	NR_003024	442720	Hs.530096	NR_003024	ENSG00000237064	EIF3IP1	RG208K23	eukaryotic translation initiation factor 3 subunit I pseudogene 1	pseudo
SY5YtetCASZ1b_CASZ1_Ctrl_peak_26	chr1	90167405	90167661	+	126	NA	intron (NM_032270, intron 2 of 2)	intron (NM_032270, intron 2 of 2)	68889	NM_032270	84230	Hs.412836	NM_032270	ENSG00000171488	LRRC8C	AD158|FAD158	leucine rich repeat containing 8 family member C	protein-coding
SY5YtetCASZ1b_CASZ1_Ctrl_peak_426	chr3	169489935	169490041	+	125	NA	promoter-TSS (NM_001185118)	promoter-TSS (NM_001185118)	-865	NM_018657	55892	Hs.507025	NM_018657	ENSG00000085274	MYNN	OSZF|SBBIZ1|ZBTB31|ZNF902	myoneurin	protein-coding
SY5YtetCASZ1b_CASZ1_Ctrl_peak_360	chr21	33579817	33579883	+	124	NA	Intergenic	Intergenic	71526	NM_018944	54069	Hs.190518	NM_018944	ENSG00000159055	MIS18A	B28|C21orf45|C21orf46|FASP1|MIS18alpha|hMis18alpha	MIS18 kinetochore protein A	protein-coding
SY5YtetCASZ1b_CASZ1_Ctrl_peak_349	chr20	37503858	37504060	+	124	NA	intron (NM_001172735, intron 2 of 9)	intron (NM_001172735, intron 2 of 9)	-50996	NM_030919	81610	Hs.726442	NM_030919	ENSG00000101447	FAM83D	C20orf129|CHICA|dJ616B8.3	family with sequence similarity 83 member D	protein-coding
SY5YtetCASZ1b_CASZ1_Ctrl_peak_752	chr9	120041073	120041141	+	124	NA	intron (NM_014010, intron 2 of 21)	intron (NM_014010, intron 2 of 21)	-97627	NR_003708	100124538	Hs.693445	NR_003708	ENSG00000207268	SNORA70C	U70C	small nucleolar RNA, H/ACA box 70C	snoRNA
SY5YtetCASZ1b_CASZ1_Ctrl_peak_739	chr9	82848028	82848094	+	124	NA	Intergenic	L1PA16|LINE|L1	258123	NR_121212	101927477	Hs.571630	NR_121212		LINC01507	XLOC_000303	long intergenic non-protein coding RNA 1507	ncRNA
SY5YtetCASZ1b_CASZ1_Ctrl_peak_21	chr1	64748179	64748258	+	123	NA	Intergenic	Intergenic	78917	NM_152489	148581	Hs.388746	NM_152489	ENSG00000177414	UBE2U	-	ubiquitin conjugating enzyme E2 U (putative)	protein-coding
SY5YtetCASZ1b_CASZ1_Ctrl_peak_651	chr7	128003630	128003697	+	123	NA	Intergenic	Intergenic	-1924	NM_001114726	401399	Hs.381096	NM_001114726	ENSG00000224940	PRRT4	-	proline rich transmembrane protein 4	protein-coding
SY5YtetCASZ1b_CASZ1_Ctrl_peak_296	chr2	11859511	11859586	+	123	NA	intron (NM_001261428, intron 2 of 21)	intron (NM_001261428, intron 2 of 21)	-4912	NM_001261427	23175	Hs.467740	NM_145693	ENSG00000134324	LPIN1	PAP1	lipin 1	protein-coding
SY5YtetCASZ1b_CASZ1_Ctrl_peak_422	chr3	157723566	157723741	+	123	NA	Intergenic	Intergenic	100299	NM_006884	6474	Hs.55967	NM_003030	ENSG00000168779	SHOX2	OG12|OG12X|SHOT	short stature homeobox 2	protein-coding
SY5YtetCASZ1b_CASZ1_Ctrl_peak_137	chr10	112548940	112549057	+	122	NA	intron (NM_001134363, intron 5 of 13)	intron (NM_001134363, intron 5 of 13)	81664	NR_026932	282997	Hs.599931	NR_026932		PDCD4-AS1	-	PDCD4 antisense RNA 1	ncRNA
SY5YtetCASZ1b_CASZ1_Ctrl_peak_340	chr20	8413545	8413634	+	122	NA	intron (NM_182734, intron 3 of 32)	intron (NM_182734, intron 3 of 32)	184238	NR_046809	100874337	Hs.662218	NR_046809		PLCB1-IT1	-	PLCB1 intronic transcript 1	ncRNA
SY5YtetCASZ1b_CASZ1_Ctrl_peak_670	chr7	137313033	137313192	+	121	NA	intron (NM_001321709, intron 7 of 33)	intron (NM_001321709, intron 7 of 33)	217966	NM_001321709	9162	Hs.242947	NM_004717	ENSG00000157680	DGKI	DGK-IOTA	diacylglycerol kinase iota	protein-coding
SY5YtetCASZ1b_CASZ1_Ctrl_peak_547	chr6	26554349	26554422	+	121	NA	Intergenic	tRNA-Ile-ATT|tRNA|tRNA	-15167	NR_134611	105374988	Hs.551772	NR_134611		LOC105374988	-	uncharacterized LOC105374988	ncRNA
SY5YtetCASZ1b_CASZ1_Ctrl_peak_374	chr3	9242966	9243036	+	121	NA	intron (NM_001033117, intron 1 of 21)	intron (NM_001033117, intron 1 of 21)	8824	NR_121663	101927416	Hs.475364	NR_121663	ENSG00000228723	SRGAP3-AS2	-	SRGAP3 antisense RNA 2	ncRNA
SY5YtetCASZ1b_CASZ1_Ctrl_peak_605	chr7	28582173	28582421	+	120	NA	intron (NM_182899, intron 3 of 9)	intron (NM_182899, intron 3 of 9)	107063	NM_004904	9586	Hs.437075	NM_004904	ENSG00000146592	CREB5	CRE-BPA|CREB-5	cAMP responsive element binding protein 5	protein-coding
SY5YtetCASZ1b_CASZ1_Ctrl_peak_453	chr4	55095219	55095378	+	120	NA	promoter-TSS (NM_001347827)	promoter-TSS (NM_001347827)	42	NM_001347828	5156	Hs.74615	NM_006206	ENSG00000134853	PDGFRA	CD140A|PDGFR-2|PDGFR2	platelet derived growth factor receptor alpha	protein-coding
SY5YtetCASZ1b_CASZ1_Ctrl_peak_154	chr11	46535722	46535788	+	120	NA	intron (NM_001300731, intron 7 of 16)	intron (NM_001300731, intron 7 of 16)	-62316	NR_036117	100422827		NR_036117	ENSG00000265014	MIR3160-1	mir-3160-1	microRNA 3160-1	ncRNA
SY5YtetCASZ1b_CASZ1_Ctrl_peak_615	chr7	47803114	47803207	+	119	NA	non-coding (NR_038407, exon 2 of 3)	non-coding (NR_038407, exon 2 of 3)	2086	NR_038407	84847	Hs.488236	NR_038407	ENSG00000146666	LINC00525	-	long intergenic non-protein coding RNA 525	ncRNA
SY5YtetCASZ1b_CASZ1_Ctrl_peak_659	chr7	133467476	133467683	+	119	NA	intron (NM_021807, intron 10 of 17)	intron (NM_021807, intron 10 of 17)	42062	NR_120513	101928861	Hs.675747	NR_120513		LOC101928861	-	uncharacterized LOC101928861	ncRNA
SY5YtetCASZ1b_CASZ1_Ctrl_peak_510	chr5	71989445	71989563	+	118	NA	Intergenic	MER5A1|DNA|hAT-Charlie	-33008	NR_105007	102477328	Hs.254516	NR_105007	ENSG00000248371	LINC02056	-	long intergenic non-protein coding RNA 2056	ncRNA
SY5YtetCASZ1b_CASZ1_Ctrl_peak_675	chr7	147355689	147355772	+	118	NA	intron (NM_014141, intron 13 of 23)	MamRep605|Unknown|Unknown	-13041	NR_133929	105375556	Hs.667432	NR_133929	ENSG00000230190	LOC105375556	-	uncharacterized LOC105375556	ncRNA
SY5YtetCASZ1b_CASZ1_Ctrl_peak_484	chr4	186768687	186768790	+	118	NA	intron (NM_021069, intron 1 of 20)	intron (NM_021069, intron 1 of 20)	-35328	NM_001145670	8470	Hs.481342	NM_003603	ENSG00000154556	SORBS2	ARGBP2|PRO0618	sorbin and SH3 domain containing 2	protein-coding
SY5YtetCASZ1b_CASZ1_Ctrl_peak_629	chr7	84122155	84122221	+	118	NA	Intergenic	Intergenic	-39604	NR_110079	101927378	Hs.539042	NR_110079	ENSG00000235139	LOC101927378	-	uncharacterized LOC101927378	ncRNA
SY5YtetCASZ1b_CASZ1_Ctrl_peak_264	chr17	59209100	59209201	+	118	NA	intron (NM_001330413, intron 23 of 25)	intron (NM_001330413, intron 23 of 25)	235915	NR_136397	101927855	Hs.662123	NR_136397	ENSG00000267131	LOC101927855	-	uncharacterized LOC101927855	ncRNA
SY5YtetCASZ1b_CASZ1_Ctrl_peak_135	chr10	106495329	106495505	+	118	NA	intron (NM_014978, intron 1 of 26)	intron (NM_014978, intron 1 of 26)	-69443	NR_104028	100505890	Hs.348526	NR_104028	ENSG00000226387	SORCS3-AS1	-	SORCS3 antisense RNA 1	ncRNA
SY5YtetCASZ1b_CASZ1_Ctrl_peak_511	chr5	81147381	81147512	+	118	NA	Intergenic	Intergenic	-100374	NM_001256734	23635	Hs.102735	NM_012446	ENSG00000145687	SSBP2	HSPC116|SOSS-B2	single stranded DNA binding protein 2	protein-coding
SY5YtetCASZ1b_CASZ1_Ctrl_peak_543	chr6	23180834	23180958	+	118	NA	Intergenic	Intergenic	-462743	NR_134614	105374972	Hs.484889	NR_134613		LOC105374972	-	uncharacterized LOC105374972	ncRNA
SY5YtetCASZ1b_CASZ1_Ctrl_peak_147	chr11	15643134	15643318	+	118	NA	Intergenic	Intergenic	-22205	NM_001293172	102724957	Hs.512245	NM_001293172	ENSG00000254695	LOC102724957	-	uncharacterized LOC102724957	protein-coding
SY5YtetCASZ1b_CASZ1_Ctrl_peak_671	chr7	137681290	137681488	+	118	NA	intron (NM_194071, intron 1 of 11)	intron (NM_194071, intron 1 of 11)	5458	NM_001253775	64764	Hs.490273	NM_194071	ENSG00000182158	CREB3L2	BBF2H7	cAMP responsive element binding protein 3 like 2	protein-coding
SY5YtetCASZ1b_CASZ1_Ctrl_peak_7	chr1	29698592	29698771	+	118	NA	Intergenic	Intergenic	-22055	NR_110758	101928460	Hs.434659	NR_110758	ENSG00000230523	LINC01756	-	long intergenic non-protein coding RNA 1756	ncRNA
SY5YtetCASZ1b_CASZ1_Ctrl_peak_19	chr1	60746015	60746174	+	118	NA	Intergenic	UCON31|Unknown|Unknown	-206652	NM_152377	127795	Hs.47385	NM_152377	ENSG00000162598	C1orf87	CREF	chromosome 1 open reading frame 87	protein-coding
SY5YtetCASZ1b_CASZ1_Ctrl_peak_618	chr7	61806158	61806224	+	117	NA	Intergenic	Intergenic	958243	NR_003952	643955	Hs.583308	NR_003952	ENSG00000185037	ZNF733P	ZNF733	zinc finger protein 733, pseudogene	pseudo
SY5YtetCASZ1b_CASZ1_Ctrl_peak_216	chr13	113185733	113185862	+	117	NA	intron (NM_001286278, intron 11 of 20)	intron (NM_001286278, intron 11 of 20)	56702	NM_006322	10426	Hs.224152	NM_006322	ENSG00000126216	TUBGCP3	104p|GCP3|Grip104|SPBC98|Spc98|Spc98p	tubulin gamma complex associated protein 3	protein-coding
SY5YtetCASZ1b_CASZ1_Ctrl_peak_680	chr7	154633747	154633875	+	117	NA	intron (NM_001936, intron 16 of 25)	intron (NM_001936, intron 16 of 25)	-86416	NR_024477	100132707	Hs.586358	NR_024476	ENSG00000214106	PAXIP1-AS2	PAXIP1OS	PAXIP1 antisense RNA 2	ncRNA
SY5YtetCASZ1b_CASZ1_Ctrl_peak_71	chr1	210837415	210837611	+	117	NA	intron (NM_001122834, intron 11 of 11)	intron (NM_001122834, intron 11 of 11)	334873	NM_001170580	55733	Hs.58650	NM_018194	ENSG00000054392	HHAT	MART2|SKI1|Skn	hedgehog acyltransferase	protein-coding
SY5YtetCASZ1b_CASZ1_Ctrl_peak_93	chr1	234679922	234680004	+	116	NA	Intergenic	Intergenic	-12438	NR_038426	100506795	Hs.448989	NR_038426	ENSG00000231768	LINC01354	-	long intergenic non-protein coding RNA 1354	ncRNA
SY5YtetCASZ1b_CASZ1_Ctrl_peak_346	chr20	32150206	32150272	+	116	NA	promoter-TSS (NM_005093)	promoter-TSS (NM_005093)	68	NM_005093	9139	Hs.153934	NM_005093	ENSG00000078699	CBFA2T2	EHT|MTGR1|ZMYND3|p85	CBFA2/RUNX1 translocation partner 2	protein-coding
SY5YtetCASZ1b_CASZ1_Ctrl_peak_326	chr2	162136758	162136824	+	116	NA	Intergenic	MER21B|LTR|ERVL	-25637	NR_110593	101929512	Hs.666488	NR_110593		LOC101929512	-	uncharacterized LOC101929512	ncRNA
SY5YtetCASZ1b_CASZ1_Ctrl_peak_169	chr11	115452237	115452303	+	116	NA	Intergenic	Intergenic	-77029	NM_001301045	23705	Hs.370510	NM_014333	ENSG00000182985	CADM1	BL2|IGSF4|IGSF4A|NECL2|Necl-2|RA175|ST17|SYNCAM|TSLC1|sTSLC-1|sgIGSF|synCAM1	cell adhesion molecule 1	protein-coding
SY5YtetCASZ1b_CASZ1_Ctrl_peak_538	chr6	15880298	15880470	+	115	NA	Intergenic	Intergenic	-217095	NM_032122	84062	Hs.571148	NM_032122	ENSG00000047579	DTNBP1	BLOC1S8|DBND|HPS7|My031|SDY	dystrobrevin binding protein 1	protein-coding
SY5YtetCASZ1b_CASZ1_Ctrl_peak_350	chr20	38904511	38904726	+	115	NA	Intergenic	Intergenic	271515	NR_109936	100505663	Hs.559348	NR_109936	ENSG00000237767	LINC01370	HI-LNC25|HILNC25	long intergenic non-protein coding RNA 1370	ncRNA
SY5YtetCASZ1b_CASZ1_Ctrl_peak_712	chr8	122117669	122117735	+	115	NA	Intergenic	Intergenic	-293393	NM_021021	6641	Hs.46701	NM_021021	ENSG00000172164	SNTB1	59-DAP|A1B|BSYN2|DAPA1B|SNT2|SNT2B1|TIP-43	syntrophin beta 1	protein-coding
SY5YtetCASZ1b_CASZ1_Ctrl_peak_195	chr13	44906818	44906920	+	115	NA	Intergenic	Intergenic	-40917	NM_001346980	387923	Hs.377972	NM_001010897	ENSG00000151778	SERP2	C13orf21|bA269C23.1	stress associated endoplasmic reticulum protein family member 2	protein-coding
SY5YtetCASZ1b_CASZ1_Ctrl_peak_535	chr6	6631478	6631570	+	114	NA	intron (NM_004271, intron 3 of 4)	MIR|SINE|MIR	-8465	NR_026970	285780	Hs.655737	NM_173675	ENSG00000216863	LY86-AS1	LY86-AS|LY86AS	LY86 antisense RNA 1	ncRNA
SY5YtetCASZ1b_CASZ1_Ctrl_peak_693	chr8	61705423	61705574	+	114	NA	intron (NM_017780, intron 3 of 37)	intron (NM_017780, intron 3 of 37)	51680	NM_001316690	55636	Hs.20395	NM_017780	ENSG00000171316	CHD7	CRG|HH5|IS3|KAL5	chromodomain helicase DNA binding protein 7	protein-coding
SY5YtetCASZ1b_CASZ1_Ctrl_peak_383	chr3	30182936	30183063	+	114	NA	Intergenic	Intergenic	-207352	NR_046556	100873977	Hs.581453	NR_046556	ENSG00000235593	RBMS3-AS1	-	RBMS3 antisense RNA 1	ncRNA
SY5YtetCASZ1b_CASZ1_Ctrl_peak_622	chr7	80016952	80017082	+	114	NA	Intergenic	Intergenic	-13262	NR_110075	101927269	Hs.583232	NR_110075		LOC101927269	-	uncharacterized LOC101927269	ncRNA
SY5YtetCASZ1b_CASZ1_Ctrl_peak_3	chr1	16840287	16840415	+	114	NA	Intergenic	Intergenic	-21155	NR_023386	114819	Hs.597881	NR_023386	ENSG00000080947	CROCCP3	CROCCL2|dJ798A10.2	ciliary rootlet coiled-coil, rootletin pseudogene 3	pseudo
SY5YtetCASZ1b_CASZ1_Ctrl_peak_468	chr4	129279451	129279517	+	114	NA	Intergenic	Intergenic	-69500	NM_006320	10424	Hs.507910	NM_006320	ENSG00000164040	PGRMC2	DG6|PMBP	progesterone receptor membrane component 2	protein-coding
SY5YtetCASZ1b_CASZ1_Ctrl_peak_200	chr13	60217829	60217895	+	114	NA	Intergenic	Intergenic	-368990	NR_109838	100874195	Hs.664101	NR_046539	ENSG00000227528	DIAPH3-AS1	-	DIAPH3 antisense RNA 1	ncRNA
SY5YtetCASZ1b_CASZ1_Ctrl_peak_467	chr4	124752247	124752334	+	114	NA	intron (NR_027105, intron 3 of 4)	Tigger15a|DNA|TcMar-Tigger	56871	NR_027106	285419	Hs.535763	NR_027105	ENSG00000249464	LINC01091	-	long intergenic non-protein coding RNA 1091	ncRNA
SY5YtetCASZ1b_CASZ1_Ctrl_peak_423	chr3	157776513	157776579	+	114	NA	Intergenic	Intergenic	47406	NM_006884	6474	Hs.55967	NM_003030	ENSG00000168779	SHOX2	OG12|OG12X|SHOT	short stature homeobox 2	protein-coding
SY5YtetCASZ1b_CASZ1_Ctrl_peak_161	chr11	92561770	92562099	+	114	NA	intron (NM_001008781, intron 12 of 24)	intron (NM_001008781, intron 12 of 24)	86860	NR_135091	105369431	Hs.532389	NR_135091		LOC105369431	-	uncharacterized LOC105369431	ncRNA
SY5YtetCASZ1b_CASZ1_Ctrl_peak_15	chr1	56279481	56279547	+	114	NA	Intergenic	ERV3-16A3_I-int|LTR|ERVL	588200	NR_039618	100616272		NR_039618	ENSG00000265822	MIR4422	mir-4422	microRNA 4422	ncRNA
SY5YtetCASZ1b_CASZ1_Ctrl_peak_500	chr5	50707813	50708086	+	114	NA	Intergenic	Intergenic	-28783	NR_046243	642366	Hs.544139	NR_046243		LOC642366	-	uncharacterized LOC642366	ncRNA
SY5YtetCASZ1b_CASZ1_Ctrl_peak_470	chr4	141574987	141575058	+	114	NA	intron (NM_015130, intron 13 of 20)	intron (NM_015130, intron 13 of 20)	-10788	NR_077215	644962	Hs.676500	NR_077215		TNRC18P1	-	trinucleotide repeat containing 18 pseudogene 1	pseudo
SY5YtetCASZ1b_CASZ1_Ctrl_peak_417	chr3	137307917	137308026	+	114	NA	Intergenic	Intergenic	-175163	NM_004189	8403	Hs.248184	NM_004189	ENSG00000168875	SOX14	SOX28	SRY-box 14	protein-coding
SY5YtetCASZ1b_CASZ1_Ctrl_peak_298	chr2	13088851	13088917	+	114	NA	Intergenic	Intergenic	58254	NR_038434	100506474	Hs.242196	NR_038434	ENSG00000225649	LOC100506474	-	uncharacterized LOC100506474	ncRNA
SY5YtetCASZ1b_CASZ1_Ctrl_peak_202	chr13	79455118	79455220	+	114	NA	Intergenic	LTR33A|LTR|ERVL	-40984	NR_046869	100874126	Hs.577893	NR_046869		LINC00331	NCRNA00331	long intergenic non-protein coding RNA 331	ncRNA
SY5YtetCASZ1b_CASZ1_Ctrl_peak_512	chr5	81834872	81834938	+	114	NA	Intergenic	Intergenic	259624	NM_001017971	92270	Hs.729805	NM_001017971	ENSG00000205464	ATP6AP1L	-	ATPase H+ transporting accessory protein 1 like	protein-coding
SY5YtetCASZ1b_CASZ1_Ctrl_peak_25	chr1	84181582	84181648	+	114	NA	intron (NR_119375, intron 2 of 2)	intron (NR_119375, intron 2 of 2)	144614	NR_119374	101927560	Hs.559661	NR_119374	ENSG00000233008	LOC101927560	-	uncharacterized LOC101927560	ncRNA
SY5YtetCASZ1b_CASZ1_Ctrl_peak_522	chr5	124745763	124745831	+	114	NA	Intergenic	Intergenic	-83157	NR_109887	101927460	Hs.407582	NR_109887	ENSG00000260192	LOC101927460	-	uncharacterized LOC101927460	ncRNA
SY5YtetCASZ1b_CASZ1_Ctrl_peak_741	chr9	89795403	89795469	+	114	NA	Intergenic	Intergenic	31877	NM_001001709	401535	Hs.657740	NM_001001709		C9orf170	-	chromosome 9 open reading frame 170	protein-coding
SY5YtetCASZ1b_CASZ1_Ctrl_peak_79	chr1	219239959	219240032	+	114	NA	intron (NR_031644, intron 6 of 6)	intron (NR_031644, intron 6 of 6)	107135	NR_038845	643723	Hs.519774	NR_038845		LYPLAL1-AS1	-	LYPLAL1 antisense RNA 1 (head to head)	ncRNA
SY5YtetCASZ1b_CASZ1_Ctrl_peak_730	chr9	20351929	20351995	+	114	NA	intron (NM_001286691, intron 10 of 10)	Eulor6A|DNA?|DNA?	59274	NR_039684	100616229		NR_039684	ENSG00000263790	MIR4473	-	microRNA 4473	ncRNA
SY5YtetCASZ1b_CASZ1_Ctrl_peak_472	chr4	151287704	151287863	+	114	NA	intron (NM_006726, intron 48 of 57)	intron (NM_006726, intron 48 of 57)	-215294	NM_006439	10586	Hs.584852	NM_006439	ENSG00000181541	MAB21L2	MCOPS14	mab-21 like 2	protein-coding
SY5YtetCASZ1b_CASZ1_Ctrl_peak_345	chr20	29634720	29634786	+	114	NA	TTS (NR_003579)	TTS (NR_003579)	3385	NR_045115	140678	Hs.653099	NR_045115		MLLT10P1	MLLT10L|bA348I14.3	myeloid/lymphoid or mixed-lineage leukemia; translocated to, 10 pseudogene 1	pseudo
SY5YtetCASZ1b_CASZ1_Ctrl_peak_238	chr15	63606181	63606247	+	114	NA	Intergenic	Intergenic	36465	NM_031301	83464	Hs.511703	NM_031301	ENSG00000138613	APH1B	APH-1B|PRO1328|PSFL|TAAV688	aph-1 homolog B, gamma-secretase subunit	protein-coding
SY5YtetCASZ1b_CASZ1_Ctrl_peak_120	chr10	57170516	57170594	+	114	NA	Intergenic	Intergenic	-188195	NM_001190478	100463289	Hs.727204	NM_001190478	ENSG00000249860	MTRNR2L5	HN5	MT-RNR2-like 5	protein-coding
SY5YtetCASZ1b_CASZ1_Ctrl_peak_193	chr13	29958742	29958824	+	114	NA	intron (NM_001033602, intron 6 of 13)	intron (NM_001033602, intron 6 of 13)	-43994	NM_015233	23281	Hs.22287	NM_015233	ENSG00000132938	MTUS2	CAZIP|ICIS|KIAA0774|TIP150	microtubule associated tumor suppressor candidate 2	protein-coding
SY5YtetCASZ1b_CASZ1_Ctrl_peak_496	chr5	38816572	38816645	+	114	NA	intron (NR_109951, intron 1 of 3)	intron (NR_109951, intron 1 of 3)	29323	NR_109951	101929768	Hs.546623	NR_109951		OSMR-AS1	CTD-2127H9.1	OSMR antisense RNA 1 (head to head)	ncRNA
SY5YtetCASZ1b_CASZ1_Ctrl_peak_738	chr9	82193085	82193253	+	114	NA	intron (NR_104239, intron 4 of 20)	intron (NR_104239, intron 4 of 20)	6481	NM_001282753	7091	Hs.444213	NM_007005	ENSG00000106829	TLE4	BCE-1|BCE1|E(spI)|ESG|ESG4|GRG4|Grg-4	transducin like enhancer of split 4	protein-coding
SY5YtetCASZ1b_CASZ1_Ctrl_peak_12	chr1	49513711	49513777	+	114	NA	intron (NM_001323573, intron 4 of 12)	intron (NM_001323573, intron 4 of 12)	-209339	NR_125988	101929721	Hs.639985	NR_125988	ENSG00000230114	LOC101929721	-	uncharacterized LOC101929721	ncRNA
SY5YtetCASZ1b_CASZ1_Ctrl_peak_273	chr18	7593555	7593621	+	114	NA	intron (NM_001105244, intron 1 of 32)	intron (NM_001105244, intron 1 of 32)	26274	NM_002845	5797	Hs.49774	NM_002845	ENSG00000173482	PTPRM	PTPRL1|R-PTP-MU|RPTPM|RPTPU|hR-PTPu	protein tyrosine phosphatase, receptor type M	protein-coding
SY5YtetCASZ1b_CASZ1_Ctrl_peak_758	chrX	20761358	20761430	+	114	NA	Intergenic	MSTB1|LTR|ERVL-MaLR	-476644	NM_004586	6197	Hs.445387	NM_004586	ENSG00000177189	RPS6KA3	CLS|HU-3|ISPK-1|MAPKAPK1B|MRX19|RSK|RSK2|S6K-alpha3|p90-RSK2|pp90RSK2	ribosomal protein S6 kinase A3	protein-coding
SY5YtetCASZ1b_CASZ1_Ctrl_peak_419	chr3	148509234	148509302	+	114	NA	Intergenic	Intergenic	-36320	NM_001871	1360	Hs.477891	NM_001871	ENSG00000153002	CPB1	CPB|PASP|PCPB	carboxypeptidase B1	protein-coding
SY5YtetCASZ1b_CASZ1_Ctrl_peak_548	chr6	26728203	26728273	+	114	NA	Intergenic	Intergenic	-68258	NM_001242797	79692	Hs.126280	NM_024639	ENSG00000181315	ZNF322	HCG12|ZNF322A|ZNF388|ZNF489	zinc finger protein 322	protein-coding
SY5YtetCASZ1b_CASZ1_Ctrl_peak_614	chr7	45387672	45387738	+	114	NA	Intergenic	MLT1J-int|LTR|ERVL-MaLR	190338	NM_005856	10268	Hs.25691	NM_005856	ENSG00000122679	RAMP3	-	receptor activity modifying protein 3	protein-coding
SY5YtetCASZ1b_CASZ1_Ctrl_peak_409	chr3	108100458	108100693	+	114	NA	intron (NM_014981, intron 41 of 41)	intron (NM_014981, intron 41 of 41)	69943	NM_001282557	11148	Hs.225968	NM_007072	ENSG00000114455	HHLA2	B7-H5|B7-H7|B7H7|B7y	HERV-H LTR-associating 2	protein-coding
SY5YtetCASZ1b_CASZ1_Ctrl_peak_318	chr2	108145865	108145976	+	114	NA	Intergenic	LTR9|LTR|ERV1	-179939	NR_049853	100847045		NR_049853	ENSG00000283146	MIR548AU	-	microRNA 548au	ncRNA
SY5YtetCASZ1b_CASZ1_Ctrl_peak_233	chr15	47657185	47657251	+	114	NA	intron (NM_001198999, intron 1 of 19)	intron (NM_001198999, intron 1 of 19)	180815	NM_001198999	80031	Hs.511265	NM_020858	ENSG00000137872	SEMA6D	-	semaphorin 6D	protein-coding
SY5YtetCASZ1b_CASZ1_Ctrl_peak_401	chr3	72004810	72004930	+	114	NA	Intergenic	Intergenic	144736	NR_104116	285286	Hs.559386	NR_104116	ENSG00000241163	LINC00877	-	long intergenic non-protein coding RNA 877	ncRNA
SY5YtetCASZ1b_CASZ1_Ctrl_peak_728	chr9	16150745	16150811	+	114	NA	Intergenic	Intergenic	102327	NM_001271829	100129385	Hs.586441	NM_001271829	ENSG00000205549	C9orf92	Em:AL513424.1	chromosome 9 open reading frame 92	protein-coding
SY5YtetCASZ1b_CASZ1_Ctrl_peak_197	chr13	48809785	48809893	+	114	NA	intron (NM_021999, intron 1 of 5)	intron (NM_021999, intron 1 of 5)	2565	NM_021999	9445	Hs.643683	NM_021999	ENSG00000136156	ITM2B	ABRI|BRI|BRI2|BRICD2B|E25B|E3-16|FBD|RDGCA|imBRI2	integral membrane protein 2B	protein-coding
SY5YtetCASZ1b_CASZ1_Ctrl_peak_698	chr8	72077206	72077369	+	114	NA	Intergenic	MamSINE1|SINE|tRNA	191459	NM_172059	2138	Hs.444971	NM_000503	ENSG00000104313	EYA1	BOP|BOR|BOS1|OFC1	EYA transcriptional coactivator and phosphatase 1	protein-coding
SY5YtetCASZ1b_CASZ1_Ctrl_peak_320	chr2	118450789	118450861	+	114	NA	Intergenic	Intergenic	-121430	NM_006773	8886	Hs.744922	NM_006773	ENSG00000088205	DDX18	MrDb	DEAD-box helicase 18	protein-coding
SY5YtetCASZ1b_CASZ1_Ctrl_peak_493	chr5	15959775	15959938	+	114	NA	Intergenic	Intergenic	24565	NR_030616	100126347		NR_030616	ENSG00000216077	MIR887	MIRN887|hsa-mir-887	microRNA 887	ncRNA
SY5YtetCASZ1b_CASZ1_Ctrl_peak_283	chr18	57284767	57284851	+	114	NA	intron (NM_133459, intron 2 of 10)	intron (NM_133459, intron 2 of 10)	79835	NM_133459	147372	Hs.34333	NM_133459	ENSG00000183287	CCBE1	HKLLS1	collagen and calcium binding EGF domains 1	protein-coding
SY5YtetCASZ1b_CASZ1_Ctrl_peak_515	chr5	109393900	109393997	+	114	NA	Intergenic	Intergenic	175065	NR_033175	100289673	Hs.368405	NR_033175		LINC01848	-	long intergenic non-protein coding RNA 1848	pseudo
SY5YtetCASZ1b_CASZ1_Ctrl_peak_23	chr1	71204571	71204654	+	114	NA	intron (NR_125938, intron 5 of 6)	intron (NR_125938, intron 5 of 6)	32476	NR_125938	101927244	Hs.568660	NR_125938	ENSG00000229051	LINC01788	-	long intergenic non-protein coding RNA 1788	ncRNA
SY5YtetCASZ1b_CASZ1_Ctrl_peak_530	chr5	168197175	168197279	+	114	NA	intron (NM_003062, intron 14 of 35)	intron (NM_003062, intron 14 of 35)	-1967	NR_029632	407001		NR_029632	ENSG00000207739	MIR218-2	MIRN218-2|mir-218-2	microRNA 218-2	ncRNA
SY5YtetCASZ1b_CASZ1_Ctrl_peak_516	chr5	109948588	109948773	+	114	NA	intron (NM_001039763, intron 8 of 13)	intron (NM_001039763, intron 8 of 13)	-99064	NR_031644	100302159		NR_031644	ENSG00000221436	MIR548F3	MIR548F-3|MIRN548F3|hsa-mir-548f-3	microRNA 548f-3	ncRNA
SY5YtetCASZ1b_CASZ1_Ctrl_peak_474	chr4	152462894	152463126	+	114	NA	intron (NM_001109977, intron 3 of 13)	intron (NM_001109977, intron 3 of 13)	132612	NM_001109977	729830	Hs.633810	NM_001109977	ENSG00000164142	FAM160A1	-	family with sequence similarity 160 member A1	protein-coding
SY5YtetCASZ1b_CASZ1_Ctrl_peak_343	chr20	21124369	21124435	+	114	NA	intron (NM_018474, intron 3 of 13)	intron (NM_018474, intron 3 of 13)	17778	NM_018474	55857	Hs.187635	NM_018474	ENSG00000088970	KIZ	C20orf19|HT013|Kizuna|NCRNA00153|PLK1S1|RP69	kizuna centrosomal protein	protein-coding
SY5YtetCASZ1b_CASZ1_Ctrl_peak_284	chr18	57865437	57865547	+	114	NA	Intergenic	Intergenic	174509	NM_005912	4160	Hs.532833	NM_005912	ENSG00000166603	MC4R	-	melanocortin 4 receptor	protein-coding
SY5YtetCASZ1b_CASZ1_Ctrl_peak_308	chr2	54587558	54587624	+	114	NA	exon (NM_001100396, exon 5 of 5)	exon (NM_001100396, exon 5 of 5)	29520	NM_001100396	129852	Hs.732626	NM_173486	ENSG00000177994	C2orf73	-	chromosome 2 open reading frame 73	protein-coding
SY5YtetCASZ1b_CASZ1_Ctrl_peak_697	chr8	71956418	71956542	+	114	NA	Intergenic	Intergenic	312266	NM_172059	2138	Hs.444971	NM_000503	ENSG00000104313	EYA1	BOP|BOR|BOS1|OFC1	EYA transcriptional coactivator and phosphatase 1	protein-coding
SY5YtetCASZ1b_CASZ1_Ctrl_peak_498	chr5	41790274	41790356	+	114	NA	intron (NM_000436, intron 13 of 16)	intron (NM_000436, intron 13 of 16)	-79817	NR_046635	100874002	Hs.375537	NR_046635	ENSG00000248668	OXCT1-AS1	-	OXCT1 antisense RNA 1	ncRNA
SY5YtetCASZ1b_CASZ1_Ctrl_peak_753	chr9	120087893	120087998	+	114	NA	intron (NM_014010, intron 1 of 21)	intron (NM_014010, intron 1 of 21)	89372	NM_014010	23245	Hs.601562	NM_014010	ENSG00000148219	ASTN2	bA67K19.1	astrotactin 2	protein-coding
SY5YtetCASZ1b_CASZ1_Ctrl_peak_514	chr5	106838488	106838760	+	114	NA	intron (NM_001962, intron 1 of 4)	intron (NM_001962, intron 1 of 4)	167972	NM_001962	1946	Hs.288741	NM_001962	ENSG00000184349	EFNA5	AF1|EFL5|EPLG7|GLC1M|LERK7|RAGS	ephrin A5	protein-coding
SY5YtetCASZ1b_CASZ1_Ctrl_peak_578	chr7	3597999	3598096	+	114	NA	intron (NM_152744, intron 1 of 44)	intron (NM_152744, intron 1 of 44)	256967	NM_152744	221935	Hs.653013	NM_152744	ENSG00000146555	SDK1	-	sidekick cell adhesion molecule 1	protein-coding
SY5YtetCASZ1b_CASZ1_Ctrl_peak_744	chr9	97919918	97919984	+	114	NA	intron (NM_001243743, intron 6 of 14)	intron (NM_001243743, intron 6 of 14)	-71575	NR_036109	100422842		NR_036109	ENSG00000207617	MIR3074	mir-3074	microRNA 3074	ncRNA
SY5YtetCASZ1b_CASZ1_Ctrl_peak_620	chr7	69841516	69841586	+	114	NA	intron (NM_015570, intron 4 of 18)	intron (NM_015570, intron 4 of 18)	-755972	NM_022479	64409	Hs.488591	NM_022479	ENSG00000185274	WBSCR17	GALNACT17|GALNT16|GALNT20|GALNTL3|GalNAc-T5L	Williams-Beuren syndrome chromosome region 17	protein-coding
SY5YtetCASZ1b_CASZ1_Ctrl_peak_637	chr7	100425500	100425632	+	113	NA	promoter-TSS (NM_004444)	promoter-TSS (NM_004444)	-423	NM_004444	2050	Hs.437008	NM_004444	ENSG00000196411	EPHB4	HTK|MYK1|TYRO11	EPH receptor B4	protein-coding
SY5YtetCASZ1b_CASZ1_Ctrl_peak_27	chr1	94292733	94292818	+	113	NA	intron (NM_001261408, intron 2 of 13)	intron (NM_001261408, intron 2 of 13)	-19613	NR_030621	100126348		NR_030621	ENSG00000211575	MIR760	MIRN760|hsa-mir-760|mir-760	microRNA 760	ncRNA
SY5YtetCASZ1b_CASZ1_Ctrl_peak_662	chr7	133632198	133632338	+	112	NA	intron (NM_021807, intron 14 of 17)	intron (NM_021807, intron 14 of 17)	-122627	NR_120513	101928861	Hs.675747	NR_120513		LOC101928861	-	uncharacterized LOC101928861	ncRNA
SY5YtetCASZ1b_CASZ1_Ctrl_peak_5	chr1	17222788	17222908	+	112	NA	Intergenic	Intergenic	-6687	NR_135059	105376805	Hs.465405	NR_135056	ENSG00000238142	LOC105376805	-	uncharacterized LOC105376805	ncRNA
SY5YtetCASZ1b_CASZ1_Ctrl_peak_507	chr5	66500500	66500615	+	112	NA	Intergenic	Intergenic	-7940	NM_005582	4064	Hs.87205	NM_005582	ENSG00000134061	CD180	LY64|Ly78|RP105	CD180 molecule	protein-coding
SY5YtetCASZ1b_CASZ1_Ctrl_peak_51	chr1	162855059	162855268	+	112	NA	Intergenic	Intergenic	-16558	NM_178550	339512	Hs.407631	NM_178550	ENSG00000185860	CCDC190	C1orf110	coiled-coil domain containing 190	protein-coding
SY5YtetCASZ1b_CASZ1_Ctrl_peak_333	chr2	205093413	205093653	+	112	NA	Intergenic	Intergenic	292062	NM_012092	29851	Hs.56247	NM_012092	ENSG00000163600	ICOS	AILIM|CD278|CVID1	inducible T-cell costimulator	protein-coding
SY5YtetCASZ1b_CASZ1_Ctrl_peak_64	chr1	202264841	202264910	+	112	NA	intron (NM_021636, intron 6 of 17)	intron (NM_021636, intron 6 of 17)	46219	NM_014176	29089	Hs.5199	NM_014176	ENSG00000077152	UBE2T	FANCT|HSPC150|PIG50	ubiquitin conjugating enzyme E2 T	protein-coding
SY5YtetCASZ1b_CASZ1_Ctrl_peak_624	chr7	81678942	81679015	+	112	NA	TTS (NM_001302890)	TTS (NM_001302890)	40485	NR_110076	101927356	Hs.571348	NR_110076	ENSG00000223770	LOC101927356	-	uncharacterized LOC101927356	ncRNA
SY5YtetCASZ1b_CASZ1_Ctrl_peak_646	chr7	112207307	112207373	+	112	NA	Intergenic	Intergenic	-50780	NR_110159	100996249	Hs.561749	NR_110159		LOC100996249	-	uncharacterized LOC100996249	ncRNA
SY5YtetCASZ1b_CASZ1_Ctrl_peak_421	chr3	157502997	157503161	+	112	NA	Intergenic	Intergenic	241946	NM_001243729	152078	Hs.259046	NM_001099777	ENSG00000174899	PQLC2L	C3orf55	PQ loop repeat containing 2 like	protein-coding
SY5YtetCASZ1b_CASZ1_Ctrl_peak_41	chr1	148241564	148241666	+	112	NA	intron (NM_001037501, intron 6 of 19)	U1|snRNA|snRNA	-39079	NM_001144032	730262		NM_001144032	ENSG00000271567	PPIAL4E	COAS2	peptidylprolyl isomerase A like 4E	protein-coding
SY5YtetCASZ1b_CASZ1_Ctrl_peak_92	chr1	234571491	234571610	+	112	NA	intron (NM_005646, intron 13 of 29)	MER63B|DNA|hAT-Blackjack	43299	NM_005646	6894	Hs.498115	NM_005646	ENSG00000059588	TARBP1	TRM3|TRP-185|TRP185	TAR (HIV-1) RNA binding protein 1	protein-coding
SY5YtetCASZ1b_CASZ1_Ctrl_peak_501	chr5	51293959	51294025	+	111	NA	Intergenic	Intergenic	-614826	NR_046243	642366	Hs.544139	NR_046243		LOC642366	-	uncharacterized LOC642366	ncRNA
SY5YtetCASZ1b_CASZ1_Ctrl_peak_585	chr7	12251838	12251904	+	111	NA	intron (NM_001134232, intron 1 of 7)	intron (NM_001134232, intron 1 of 7)	1023	NM_001134232	54664	Hs.396358	NM_018374	ENSG00000106460	TMEM106B	-	transmembrane protein 106B	protein-coding
SY5YtetCASZ1b_CASZ1_Ctrl_peak_562	chr6	108569247	108569386	+	111	NA	intron (NM_001300929, intron 1 of 3)	intron (NM_001300929, intron 1 of 3)	13148	NM_003795	8724	Hs.12102	NM_003795	ENSG00000112335	SNX3	Grd19|MCOPS8|SDP3	sorting nexin 3	protein-coding
SY5YtetCASZ1b_CASZ1_Ctrl_peak_495	chr5	31944965	31945041	+	110	NA	intron (NM_178140, intron 2 of 24)	intron (NM_178140, intron 2 of 24)	-8738	NR_036241	100422874		NR_036241	ENSG00000266243	MIR4279	-	microRNA 4279	ncRNA
SY5YtetCASZ1b_CASZ1_Ctrl_peak_72	chr1	214183724	214183981	+	110	NA	intron (NM_001270616, intron 3 of 4)	intron (NM_001270616, intron 3 of 4)	22008	NM_002763	5629	Hs.741808	NM_002763	ENSG00000117707	PROX1	-	prospero homeobox 1	protein-coding
SY5YtetCASZ1b_CASZ1_Ctrl_peak_118	chr10	49836340	49836518	+	110	NA	intron (NR_045675, intron 2 of 10)	MIRb|SINE|MIR	-23253	NR_144645	58504	Hs.655672	NM_021226	ENSG00000128805	ARHGAP22	RhoGAP2|RhoGap22	Rho GTPase activating protein 22	protein-coding
SY5YtetCASZ1b_CASZ1_Ctrl_peak_596	chr7	22415044	22415225	+	110	NA	Intergenic	MER102c|DNA|hAT-Charlie	-18601	NM_012294	9771	Hs.174768	NM_012294	ENSG00000136237	RAPGEF5	GFR|MR-GEF|REPAC	Rap guanine nucleotide exchange factor 5	protein-coding
SY5YtetCASZ1b_CASZ1_Ctrl_peak_534	chr6	1904220	1904286	+	110	NA	intron (NM_001500, intron 7 of 10)	intron (NM_001500, intron 7 of 10)	271972	NM_001253846	2762	Hs.144496	NM_001500	ENSG00000112699	GMDS	GMD|SDR3E1	GDP-mannose 4,6-dehydratase	protein-coding
SY5YtetCASZ1b_CASZ1_Ctrl_peak_324	chr2	137206818	137206895	+	109	NA	Intergenic	Intergenic	-316276	NM_001316349	80731	Hs.68533	NM_001080427	ENSG00000144229	THSD7B	-	thrombospondin type 1 domain containing 7B	protein-coding
SY5YtetCASZ1b_CASZ1_Ctrl_peak_142	chr10	123899271	123899340	+	109	NA	intron (NM_206861, intron 4 of 19)	intron (NM_206861, intron 4 of 19)	-23636	NM_006997	10579	Hs.501252	NM_006997	ENSG00000138162	TACC2	AZU-1|ECTACC	transforming acidic coiled-coil containing protein 2	protein-coding
SY5YtetCASZ1b_CASZ1_Ctrl_peak_695	chr8	67026444	67026543	+	108	NA	Intergenic	tRNA-Ala-GCY|tRNA|tRNA	-12785	NM_184087	84675	Hs.85524	NM_033058	ENSG00000147573	TRIM55	MURF-2|RNF29|muRF2	tripartite motif containing 55	protein-coding
SY5YtetCASZ1b_CASZ1_Ctrl_peak_223	chr14	55285480	55285587	+	108	NA	Intergenic	Intergenic	59378	NR_036194	100422984		NR_036194	ENSG00000265432	MIR4308	-	microRNA 4308	ncRNA
SY5YtetCASZ1b_CASZ1_Ctrl_peak_717	chr8	128956990	128957215	+	108	NA	intron (NR_003367, intron 3 of 8)	intron (NR_003367, intron 3 of 8)	3867	NR_103558	641384	Hs.629674	NM_001037234	ENSG00000280055	TMEM75	-	transmembrane protein 75	ncRNA
SY5YtetCASZ1b_CASZ1_Ctrl_peak_599	chr7	23510219	23510313	+	108	NA	promoter-TSS (NM_006547)	promoter-TSS (NM_006547)	-271	NM_006547	10643	Hs.700696	NM_006547	ENSG00000136231	IGF2BP3	CT98|IMP-3|IMP3|KOC|KOC1|VICKZ3	insulin like growth factor 2 mRNA binding protein 3	protein-coding
SY5YtetCASZ1b_CASZ1_Ctrl_peak_509	chr5	67850880	67850966	+	108	NA	Intergenic	Intergenic	262527	NM_001242466	5295	Hs.132225	NM_181504	ENSG00000145675	PIK3R1	AGM7|GRB1|IMD36|p85|p85-ALPHA	phosphoinositide-3-kinase regulatory subunit 1	protein-coding
SY5YtetCASZ1b_CASZ1_Ctrl_peak_688	chr8	33201935	33202001	+	108	NA	Intergenic	Intergenic	128696	NM_032664	84750	Hs.458713	NM_032664	ENSG00000172728	FUT10	FUCTX	fucosyltransferase 10	protein-coding
SY5YtetCASZ1b_CASZ1_Ctrl_peak_656	chr7	133434209	133434337	+	108	NA	intron (NM_021807, intron 10 of 17)	AluSx3|SINE|Alu	75368	NR_120513	101928861	Hs.675747	NR_120513		LOC101928861	-	uncharacterized LOC101928861	ncRNA
SY5YtetCASZ1b_CASZ1_Ctrl_peak_224	chr14	61938780	61939054	+	108	NA	intron (NM_006255, intron 9 of 13)	intron (NM_006255, intron 9 of 13)	97995	NR_110417	101927780	Hs.254789	NR_110416	ENSG00000250548	LOC101927780	-	uncharacterized LOC101927780	ncRNA
SY5YtetCASZ1b_CASZ1_Ctrl_peak_672	chr7	138620370	138620448	+	107	NA	intron (NM_020910, intron 1 of 19)	intron (NM_020910, intron 1 of 19)	45655	NM_020910	57670	Hs.605380	NM_020910	ENSG00000122778	KIAA1549	-	KIAA1549	protein-coding
SY5YtetCASZ1b_CASZ1_Ctrl_peak_98	chr1	239995011	239995090	+	107	NA	intron (NM_001347716, intron 7 of 7)	intron (NM_001347716, intron 7 of 7)	68122	NR_046582	100873984	Hs.199475	NR_046582	ENSG00000234601	CHRM3-AS1	-	CHRM3 antisense RNA 1	ncRNA
SY5YtetCASZ1b_CASZ1_Ctrl_peak_658	chr7	133457764	133457856	+	107	NA	intron (NM_021807, intron 10 of 17)	intron (NM_021807, intron 10 of 17)	51831	NR_120513	101928861	Hs.675747	NR_120513		LOC101928861	-	uncharacterized LOC101928861	ncRNA
SY5YtetCASZ1b_CASZ1_Ctrl_peak_141	chr10	120429182	120429293	+	107	NA	Intergenic	Intergenic	-74077	NM_004248	2834	Hs.248119	NM_004248	ENSG00000119973	PRLHR	GPR10|GR3|PrRPR	prolactin releasing hormone receptor	protein-coding
SY5YtetCASZ1b_CASZ1_Ctrl_peak_402	chr3	72202289	72202430	+	107	NA	intron (NR_038221, intron 1 of 2)	intron (NR_038221, intron 1 of 2)	1951	NR_038221	201617	Hs.382623	NR_038221	ENSG00000243083	LINC00870	-	long intergenic non-protein coding RNA 870	ncRNA
SY5YtetCASZ1b_CASZ1_Ctrl_peak_170	chr11	115932253	115932333	+	106	NA	Intergenic	Intergenic	-301375	NR_034148	283143	Hs.130499	NR_034148		LINC00900	-	long intergenic non-protein coding RNA 900	ncRNA
SY5YtetCASZ1b_CASZ1_Ctrl_peak_432	chr3	197193934	197194038	+	106	NA	Intergenic	Intergenic	88872	NM_203314	622	Hs.274539	NM_004051	ENSG00000161267	BDH1	BDH|SDR9C1	3-hydroxybutyrate dehydrogenase 1	protein-coding
SY5YtetCASZ1b_CASZ1_Ctrl_peak_38	chr1	144062329	144062395	+	106	NA	Intergenic	Intergenic	-84449	NM_001278267	100288142	Hs.445080	NM_001278267	ENSG00000162825	NBPF20	-	neuroblastoma breakpoint family member 20	protein-coding
SY5YtetCASZ1b_CASZ1_Ctrl_peak_271	chr17	69851345	69851411	+	106	NA	Intergenic	Intergenic	170742	NR_110876	102723505	Hs.547482	NR_110876	ENSG00000228639	LINC02095	-	long intergenic non-protein coding RNA 2095	ncRNA
SY5YtetCASZ1b_CASZ1_Ctrl_peak_664	chr7	135006522	135006588	+	106	NA	Intergenic	PABL_B-int|LTR|ERV1	89824	NM_182489	346673	Hs.592279	NM_182489	ENSG00000146857	STRA8	-	stimulated by retinoic acid 8	protein-coding
SY5YtetCASZ1b_CASZ1_Ctrl_peak_742	chr9	91443817	91443887	+	106	NA	Intergenic	Intergenic	-83032	NR_036252	100423015		NR_036252	ENSG00000265873	MIR4289	-	microRNA 4289	ncRNA
SY5YtetCASZ1b_CASZ1_Ctrl_peak_226	chr14	75901303	75901384	+	106	NA	intron (NM_001135049, intron 1 of 3)	intron (NM_001135049, intron 1 of 3)	2506	NM_001135049	122953	Hs.196482	NM_130469	ENSG00000140044	JDP2	JUNDM2	Jun dimerization protein 2	protein-coding
SY5YtetCASZ1b_CASZ1_Ctrl_peak_506	chr5	59136250	59136421	+	106	NA	intron (NM_001165899, intron 3 of 16)	intron (NM_001165899, intron 3 of 16)	53286	NM_001104631	5144	Hs.117545	NM_006203	ENSG00000113448	PDE4D	ACRDYS2|DPDE3|HSPDE4D|PDE43|PDE4DN2|STRK1	phosphodiesterase 4D	protein-coding
SY5YtetCASZ1b_CASZ1_Ctrl_peak_517	chr5	110722206	110722343	+	106	NA	intron (NM_001323374, intron 5 of 11)	intron (NM_001323374, intron 5 of 11)	-125650	NR_040093	100505678	Hs.745061	NR_040093	ENSG00000246859	STARD4-AS1	-	STARD4 antisense RNA 1	ncRNA
SY5YtetCASZ1b_CASZ1_Ctrl_peak_13	chr1	50569445	50569636	+	106	NA	promoter-TSS (NM_001144776)	promoter-TSS (NM_001144776)	-42	NM_001144776	1996	Hs.213050	NM_021952	ENSG00000162374	ELAVL4	HUD|PNEM	ELAV like RNA binding protein 4	protein-coding
SY5YtetCASZ1b_CASZ1_Ctrl_peak_160	chr11	79255448	79255514	+	106	NA	Intergenic	MER117|DNA|hAT-Charlie	-103786	NM_001098816	26011	Hs.213087	NM_001098816	ENSG00000149256	TENM4	Doc4|ETM5|ODZ4|TNM4|Ten-M4|ten-4	teneurin transmembrane protein 4	protein-coding
SY5YtetCASZ1b_CASZ1_Ctrl_peak_83	chr1	220543678	220543818	+	106	NA	Intergenic	Intergenic	-97905	NM_012414	25782	Hs.654849	NM_012414	ENSG00000118873	RAB3GAP2	RAB3-GAP150|RAB3GAP150|SPG69|WARBM2|p150	RAB3 GTPase activating non-catalytic protein subunit 2	protein-coding
SY5YtetCASZ1b_CASZ1_Ctrl_peak_551	chr6	28574938	28575056	+	106	NA	intron (NM_001329616, intron 1 of 5).2	tRNA-Ala-GCY_|tRNA|tRNA	8957	NM_001329616	114821	Hs.176980	NM_052923	ENSG00000232040	ZBED9	Buster4|SCAND3|ZFP38-L|ZNF305P2|ZNF452|dJ1186N24.3	zinc finger BED-type containing 9	protein-coding
SY5YtetCASZ1b_CASZ1_Ctrl_peak_491	chr5	9862091	9862175	+	106	NA	intron (NR_027112, intron 4 of 12)	intron (NR_027112, intron 4 of 12)	41803	NR_027112	285692	Hs.651487	NR_027112	ENSG00000249781	LINC02112	-	long intergenic non-protein coding RNA 2112	ncRNA
SY5YtetCASZ1b_CASZ1_Ctrl_peak_508	chr5	67732638	67732773	+	106	NA	Intergenic	Intergenic	144309	NM_001242466	5295	Hs.132225	NM_181504	ENSG00000145675	PIK3R1	AGM7|GRB1|IMD36|p85|p85-ALPHA	phosphoinositide-3-kinase regulatory subunit 1	protein-coding
SY5YtetCASZ1b_CASZ1_Ctrl_peak_44	chr1	149298564	149298681	+	106	NA	Intergenic	tRNA-Val-GTG|tRNA|tRNA	11171	NR_111934	644634	Hs.723057	NR_111934		FAM231D	-	family with sequence similarity 231 member D	ncRNA
SY5YtetCASZ1b_CASZ1_Ctrl_peak_234	chr15	57551688	57551767	+	106	NA	intron (NM_001306220, intron 7 of 11)	intron (NM_001306220, intron 7 of 11)	40072	NM_207040	6938	Hs.511504	NM_003205	ENSG00000140262	TCF12	CRS3|HEB|HTF4|HsT17266|TCF-12|bHLHb20	transcription factor 12	protein-coding
SY5YtetCASZ1b_CASZ1_Ctrl_peak_667	chr7	136394651	136394771	+	106	NA	Intergenic	L2b|LINE|L2	-158688	NM_001006627	1129	Hs.535891	NM_000739	ENSG00000181072	CHRM2	HM2	cholinergic receptor muscarinic 2	protein-coding
SY5YtetCASZ1b_CASZ1_Ctrl_peak_164	chr11	102159391	102159458	+	106	NA	Intergenic	Intergenic	-28757	NM_001165	330	Hs.127799	NM_001165	ENSG00000023445	BIRC3	AIP1|API2|CIAP2|HAIP1|HIAP1|MALT2|MIHC|RNF49|c-IAP2	baculoviral IAP repeat containing 3	protein-coding
SY5YtetCASZ1b_CASZ1_Ctrl_peak_709	chr8	116430330	116430651	+	106	NA	intron (NM_001330599, intron 5 of 5)	intron (NM_001330599, intron 5 of 5)	249749	NM_001282902	7227	Hs.657018	NM_014112	ENSG00000104447	TRPS1	GC79|LGCR	transcriptional repressor GATA binding 1	protein-coding
SY5YtetCASZ1b_CASZ1_Ctrl_peak_631	chr7	92384275	92384341	+	106	NA	intron (NM_001145306, intron 3 of 7)	intron (NM_001145306, intron 3 of 7)	78923	NM_001259	1021	Hs.119882	NM_001259	ENSG00000105810	CDK6	MCPH12|PLSTIRE	cyclin dependent kinase 6	protein-coding
SY5YtetCASZ1b_CASZ1_Ctrl_peak_85	chr1	221140280	221140461	+	106	NA	Intergenic	Intergenic	-86888	NR_046901	100873924	Hs.645593	NR_046901	ENSG00000257551	HLX-AS1	-	HLX antisense RNA 1	ncRNA
SY5YtetCASZ1b_CASZ1_Ctrl_peak_395	chr3	64193102	64193263	+	105	NA	intron (NM_198859, intron 1 of 7)	intron (NM_198859, intron 1 of 7)	17949	NM_198859	166336	Hs.148105	NM_198859	ENSG00000163637	PRICKLE2	EPM5	prickle planar cell polarity protein 2	protein-coding
SY5YtetCASZ1b_CASZ1_Ctrl_peak_42	chr1	148760326	148760415	+	104	NA	intron (NR_104217, intron 2 of 17).2	tRNA-Asn-AAC|tRNA|tRNA	-45645	NM_001164262	728945		NM_001164262	ENSG00000279782	PPIAL4F	-	peptidylprolyl isomerase A like 4F	protein-coding
SY5YtetCASZ1b_CASZ1_Ctrl_peak_105	chr10	1314390	1314470	+	104	NA	intron (NM_018702, intron 3 of 9)	intron (NM_018702, intron 3 of 9)	108722	NR_015376	399706	Hs.721191	NM_001010910	ENSG00000229205	LINC00200	C10orf139|NCRNA00200	long intergenic non-protein coding RNA 200	ncRNA
SY5YtetCASZ1b_CASZ1_Ctrl_peak_290	chr2	574054	574120	+	104	NA	Intergenic	Intergenic	15886	NR_136169	105373352		NR_136168		LOC105373352	-	uncharacterized LOC105373352	ncRNA
SY5YtetCASZ1b_CASZ1_Ctrl_peak_65	chr1	202265133	202265266	+	103	NA	intron (NM_021636, intron 6 of 17)	intron (NM_021636, intron 6 of 17)	45895	NM_014176	29089	Hs.5199	NM_014176	ENSG00000077152	UBE2T	FANCT|HSPC150|PIG50	ubiquitin conjugating enzyme E2 T	protein-coding
SY5YtetCASZ1b_CASZ1_Ctrl_peak_648	chr7	116750567	116750684	+	103	NA	intron (NM_018412, intron 2 of 14)	MIR|SINE|MIR	-19790	NR_109980	93654	Hs.628891	NR_002331	ENSG00000226367	ST7-AS2	ST7AS2|ST7OT2	ST7 antisense RNA 2	ncRNA
SY5YtetCASZ1b_CASZ1_Ctrl_peak_70	chr1	210745490	210745612	+	103	NA	intron (NM_001122834, intron 9 of 11)	intron (NM_001122834, intron 9 of 11)	242911	NM_001170580	55733	Hs.58650	NM_018194	ENSG00000054392	HHAT	MART2|SKI1|Skn	hedgehog acyltransferase	protein-coding
SY5YtetCASZ1b_CASZ1_Ctrl_peak_91	chr1	233004824	233004929	+	103	NA	Intergenic	Intergenic	64238	NM_019090	54627	Hs.160373	NM_019090	ENSG00000212916	MAP10	KIAA1383|MTR120	microtubule associated protein 10	protein-coding
SY5YtetCASZ1b_CASZ1_Ctrl_peak_485	chr4	186832852	186832947	+	103	NA	intron (NM_001270771, intron 1 of 23)	Kanga1a|DNA|TcMar-Tc2	44971	NM_001270771	8470	Hs.481342	NM_003603	ENSG00000154556	SORBS2	ARGBP2|PRO0618	sorbin and SH3 domain containing 2	protein-coding
SY5YtetCASZ1b_CASZ1_Ctrl_peak_531	chr5	168240716	168240940	+	103	NA	intron (NM_003062, intron 8 of 35)	intron (NM_003062, intron 8 of 35)	-45568	NR_029632	407001		NR_029632	ENSG00000207739	MIR218-2	MIRN218-2|mir-218-2	microRNA 218-2	ncRNA
SY5YtetCASZ1b_CASZ1_Ctrl_peak_570	chr6	146972352	146972440	+	102	NA	intron (NM_024694, intron 3 of 35)	LTR38-int|LTR|ERV1	52260	NM_024694	79747	Hs.720870	NM_024694	ENSG00000118492	ADGB	C6orf103|CAPN16	androglobin	protein-coding
SY5YtetCASZ1b_CASZ1_Ctrl_peak_50	chr1	162852052	162852221	+	102	NA	Intergenic	Intergenic	-13531	NM_178550	339512	Hs.407631	NM_178550	ENSG00000185860	CCDC190	C1orf110	coiled-coil domain containing 190	protein-coding
SY5YtetCASZ1b_CASZ1_Ctrl_peak_332	chr2	202955356	202955422	+	102	NA	intron (NR_135244, intron 3 of 3)	intron (NR_135244, intron 3 of 3)	17413	NM_001277372	100652824	Hs.686898	NM_001080445	ENSG00000182329	KIAA2012	-	KIAA2012	protein-coding
SY5YtetCASZ1b_CASZ1_Ctrl_peak_413	chr3	116649674	116649804	+	102	NA	intron (NR_121607, intron 1 of 1)	intron (NR_121607, intron 1 of 1)	9461	NR_121607	100506724	Hs.125983	NR_121607	ENSG00000242385	LINC00901	LSAMP-AS4|TCONS_00005428	long intergenic non-protein coding RNA 901	ncRNA
SY5YtetCASZ1b_CASZ1_Ctrl_peak_400	chr3	71493935	71494017	+	102	NA	intron (NM_001012505, intron 3 of 6)	intron (NM_001012505, intron 3 of 6)	97264	NR_031697	100302112		NR_031697	ENSG00000221264	MIR1284	MIRN1284|hsa-mir-1284|mir-1284	microRNA 1284	ncRNA
SY5YtetCASZ1b_CASZ1_Ctrl_peak_178	chr12	20741388	20741556	+	102	NA	intron (NM_001244683, intron 1 of 14)	intron (NM_001244683, intron 1 of 14)	16674	NM_001244683	5139	Hs.386791	NM_000921	ENSG00000172572	PDE3A	CGI-PDE|CGI-PDE A|CGI-PDE-A|HTNB	phosphodiesterase 3A	protein-coding
SY5YtetCASZ1b_CASZ1_Ctrl_peak_248	chr16	65789147	65789231	+	102	NA	Intergenic	L3|LINE|CR1	-178986	NR_027755	283867	Hs.444774	NM_001101346	ENSG00000261742	LINC00922	-	long intergenic non-protein coding RNA 922	ncRNA
SY5YtetCASZ1b_CASZ1_Ctrl_peak_392	chr3	56319582	56319692	+	102	NA	intron (NM_015576, intron 3 of 16)	intron (NM_015576, intron 3 of 16)	182754	NR_132749	26059	Hs.476389	NM_015576	ENSG00000187672	ERC2	CAST|CAST1|ELKSL|SPBC110|Spc110	ELKS/RAB6-interacting/CAST family member 2	protein-coding
SY5YtetCASZ1b_CASZ1_Ctrl_peak_166	chr11	111668104	111668207	+	101	NA	intron (NM_001077690, intron 15 of 15)	MLT1G3|LTR|ERVL-MaLR	-30986	NM_001177562	5519	Hs.269128	NM_002716	ENSG00000137713	PPP2R1B	PP2A-Abeta|PR65B	protein phosphatase 2 scaffold subunit Abeta	protein-coding
SY5YtetCASZ1b_CASZ1_Ctrl_peak_180	chr12	32242771	32242864	+	101	NA	Intergenic	Intergenic	-17368	NM_001003398	636	Hs.505202	NM_001714	ENSG00000151746	BICD1	BICD	BICD cargo adaptor 1	protein-coding
SY5YtetCASZ1b_CASZ1_Ctrl_peak_171	chr11	118796669	118796775	+	101	NA	Intergenic	CpG	-15109	NM_182557	283149	Hs.414740	NM_182557	ENSG00000186174	BCL9L	BCL9-2|DLNB11	B-cell CLL/lymphoma 9-like	protein-coding
SY5YtetCASZ1b_CASZ1_Ctrl_peak_587	chr7	13985381	13985548	+	101	NA	intron (NM_001163148, intron 5 of 12)	intron (NM_001163148, intron 5 of 12)	40675	NM_001163150	2115	Hs.22634	NM_004956	ENSG00000006468	ETV1	ER81	ETS variant 1	protein-coding
SY5YtetCASZ1b_CASZ1_Ctrl_peak_482	chr4	175114692	175114826	+	100	NA	intron (NR_125896, intron 1 of 4)	intron (NR_125896, intron 1 of 4)	26790	NR_125896	101928509	Hs.147719	NR_125896	ENSG00000248174	LOC101928509	-	uncharacterized LOC101928509	ncRNA
SY5YtetCASZ1b_CASZ1_Ctrl_peak_499	chr5	50481839	50481905	+	100	NA	Intergenic	Intergenic	-197086	NM_002202	3670	Hs.505	NM_002202	ENSG00000016082	ISL1	ISLET1|Isl-1	ISL LIM homeobox 1	protein-coding
SY5YtetCASZ1b_CASZ1_Ctrl_peak_428	chr3	173965753	173965835	+	100	NA	intron (NM_014932, intron 4 of 6)	intron (NM_014932, intron 4 of 6)	-327208	NR_046664	100874010	Hs.624265	NR_046664	ENSG00000228213	NLGN1-AS1	-	NLGN1 antisense RNA 1	ncRNA
SY5YtetCASZ1b_CASZ1_Ctrl_peak_205	chr13	86228103	86228188	+	100	NA	Intergenic	L2a|LINE|L2	145338	NM_032229	84189	Hs.525105	NM_032229	ENSG00000184564	SLITRK6	DFNMYP	SLIT and NTRK like family member 6	protein-coding
SY5YtetCASZ1b_CASZ1_Ctrl_peak_285	chr18	58174152	58174218	+	100	NA	Intergenic	LTR53|LTR|ERVL	-134184	NM_005912	4160	Hs.532833	NM_005912	ENSG00000166603	MC4R	-	melanocortin 4 receptor	protein-coding
SY5YtetCASZ1b_CASZ1_Ctrl_peak_116	chr10	33855098	33855168	+	100	NA	Intergenic	Intergenic	206475	NR_038932	100505583	Hs.568804	NR_038932	ENSG00000261683	LINC00838	-	long intergenic non-protein coding RNA 838	ncRNA
SY5YtetCASZ1b_CASZ1_Ctrl_peak_242	chr16	54094928	54095013	+	100	NA	intron (NM_001080432, intron 8 of 8)	intron (NM_001080432, intron 8 of 8)	21665	NR_103838	100505692		NR_103838		FTO-IT1	-	FTO intronic transcript 1	ncRNA
SY5YtetCASZ1b_CASZ1_Ctrl_peak_140	chr10	117760913	117761064	+	100	NA	Intergenic	Intergenic	270831	NM_145793	2674	Hs.388347	NM_005264	ENSG00000151892	GFRA1	GDNFR|GDNFRA|GFR-ALPHA-1|RET1L|RETL1|TRNR1	GDNF family receptor alpha 1	protein-coding
SY5YtetCASZ1b_CASZ1_Ctrl_peak_119	chr10	54381844	54381927	+	100	NA	Intergenic	Intergenic	149575	NM_000242	4153	Hs.499674	NM_000242	ENSG00000165471	MBL2	COLEC1|HSMBPC|MBL|MBL2D|MBP|MBP-C|MBP1|MBPD	mannose binding lectin 2	protein-coding
SY5YtetCASZ1b_CASZ1_Ctrl_peak_179	chr12	28964506	28964685	+	100	NA	Intergenic	Intergenic	-337341	NM_001271783	55711	Hs.684482	NM_018099	ENSG00000064763	FAR2	HEL-S-81|MLSTD1|SDR10E2	fatty acyl-CoA reductase 2	protein-coding
SY5YtetCASZ1b_CASZ1_Ctrl_peak_477	chr4	159726832	159726917	+	100	NA	promoter-TSS (NM_001323916)	promoter-TSS (NM_001323916)	-372	NM_001323916	57600	Hs.652441	NM_020840	ENSG00000052795	FNIP2	FNIPL|MAPO1	folliculin interacting protein 2	protein-coding
SY5YtetCASZ1b_CASZ1_Ctrl_peak_252	chr17	28038014	28038128	+	100	NA	intron (NM_001282130, intron 2 of 7)	intron (NM_001282130, intron 2 of 7)	50379	NM_001282131	85464	Hs.654754	NM_033389	ENSG00000141298	SSH2	SSH-2|SSH-2L	slingshot protein phosphatase 2	protein-coding
SY5YtetCASZ1b_CASZ1_Ctrl_peak_268	chr17	61228663	61228749	+	100	NA	intron (NM_025185, intron 3 of 24)	intron (NM_025185, intron 3 of 24)	141808	NM_025185	26115	Hs.410889	NM_015623	ENSG00000170921	TANC2	ROLSA|rols	tetratricopeptide repeat, ankyrin repeat and coiled-coil containing 2	protein-coding
SY5YtetCASZ1b_CASZ1_Ctrl_peak_589	chr7	15028389	15028455	+	100	NA	Intergenic	MER4B|LTR|ERV1	-147347	NM_145695	1607	Hs.567255	NM_004080	ENSG00000136267	DGKB	DAGK2|DGK|DGK-BETA	diacylglycerol kinase beta	protein-coding
SY5YtetCASZ1b_CASZ1_Ctrl_peak_31	chr1	108186537	108186621	+	100	NA	intron (NM_006113, intron 19 of 26)	intron (NM_006113, intron 19 of 26)	44547	NM_001079874	10451	Hs.267659	NM_006113	ENSG00000134215	VAV3	-	vav guanine nucleotide exchange factor 3	protein-coding
SY5YtetCASZ1b_CASZ1_Ctrl_peak_206	chr13	91452767	91452911	+	100	NA	Intergenic	Intergenic	126012	NR_027039	144776	Hs.434120	NR_027039	ENSG00000231674	LINC00410	-	long intergenic non-protein coding RNA 410	ncRNA
SY5YtetCASZ1b_CASZ1_Ctrl_peak_601	chr7	24805124	24805190	+	100	NA	Intergenic	MER57B2|LTR|ERV1	-7518	NM_001127454	1687	Hs.520708	NM_004403	ENSG00000105928	DFNA5	ICERE-1	DFNA5, deafness associated tumor suppressor	protein-coding
SY5YtetCASZ1b_CASZ1_Ctrl_peak_726	chr9	13500218	13500299	+	100	NA	Intergenic	MLT1H|LTR|ERVL-MaLR	-68930	NR_033863	401492	Hs.632651	NR_033863	ENSG00000270547	LINC01235	-	long intergenic non-protein coding RNA 1235	ncRNA
SY5YtetCASZ1b_CASZ1_Ctrl_peak_211	chr13	105224076	105224142	+	100	NA	Intergenic	Intergenic	-894107	NM_001161814	267012	Hs.381382	NM_172370	ENSG00000182346	DAOA	LG72|SG72	D-amino acid oxidase activator	protein-coding
SY5YtetCASZ1b_CASZ1_Ctrl_peak_749	chr9	109683793	109683885	+	100	NA	intron (NM_021224, intron 1 of 12)	intron (NM_021224, intron 1 of 12)	58461	NM_001347997	58499	Hs.370379	NM_021224	ENSG00000148143	ZNF462	Zfp462	zinc finger protein 462	protein-coding
SY5YtetCASZ1b_CASZ1_Ctrl_peak_282	chr18	53705576	53705696	+	100	NA	Intergenic	Intergenic	99131	NR_040026	100505474	Hs.662191	NR_040025	ENSG00000267712	LINC01539	-	long intergenic non-protein coding RNA 1539	ncRNA
SY5YtetCASZ1b_CASZ1_Ctrl_peak_558	chr6	84737571	84737724	+	100	NA	Intergenic	Intergenic	-5731	NM_001346543	112609	Hs.370055	NM_138409	ENSG00000135324	MRAP2	C6orf117|bA51G5.2	melanocortin 2 receptor accessory protein 2	protein-coding
SY5YtetCASZ1b_CASZ1_Ctrl_peak_175	chr11	127331615	127331695	+	100	NA	Intergenic	Intergenic	190690	NR_120580	101929497	Hs.737442	NR_120580	ENSG00000273409	LOC101929497	-	uncharacterized LOC101929497	ncRNA
SY5YtetCASZ1b_CASZ1_Ctrl_peak_621	chr7	78399062	78399165	+	100	NA	intron (NM_001301128, intron 2 of 20)	intron (NM_001301128, intron 2 of 20)	-239191	NR_046689	100874021	Hs.128252	NR_046689	ENSG00000226978	MAGI2-AS2	-	MAGI2 antisense RNA 2	ncRNA
SY5YtetCASZ1b_CASZ1_Ctrl_peak_82	chr1	220543461	220543543	+	100	NA	Intergenic	L3|LINE|CR1	-97659	NM_012414	25782	Hs.654849	NM_012414	ENSG00000118873	RAB3GAP2	RAB3-GAP150|RAB3GAP150|SPG69|WARBM2|p150	RAB3 GTPase activating non-catalytic protein subunit 2	protein-coding
SY5YtetCASZ1b_CASZ1_Ctrl_peak_358	chr21	27653180	27653246	+	100	NA	Intergenic	Intergenic	-109767	NM_001136131	351	Hs.434980	NM_000484	ENSG00000142192	APP	AAA|ABETA|ABPP|AD1|APPI|CTFgamma|CVAP|PN-II|PN2	amyloid beta precursor protein	protein-coding
SY5YtetCASZ1b_CASZ1_Ctrl_peak_111	chr10	20781506	20781669	+	100	NA	Intergenic	MER135|DNA|DNA	-59312	NR_039822	100616383		NR_039822	ENSG00000265372	MIR4675	-	microRNA 4675	ncRNA
SY5YtetCASZ1b_CASZ1_Ctrl_peak_287	chr18	58687330	58687410	+	100	NA	Intergenic	Intergenic	-313445	NM_031891	28316	Hs.671510	NM_031891	ENSG00000101542	CDH20	CDH7L3|Cdh7	cadherin 20	protein-coding
SY5YtetCASZ1b_CASZ1_Ctrl_peak_162	chr11	96565381	96565497	+	100	NA	Intergenic	Intergenic	323850	NR_135097	105369443	Hs.599377	NR_135097	ENSG00000256684	LOC105369443	-	uncharacterized LOC105369443	ncRNA
SY5YtetCASZ1b_CASZ1_Ctrl_peak_420	chr3	148533727	148533844	+	100	NA	Intergenic	Intergenic	-11803	NM_001871	1360	Hs.477891	NM_001871	ENSG00000153002	CPB1	CPB|PASP|PCPB	carboxypeptidase B1	protein-coding
SY5YtetCASZ1b_CASZ1_Ctrl_peak_525	chr5	143396814	143396945	+	100	NA	Intergenic	MIRb|SINE|MIR	153399	NM_001271732	81555	Hs.372050	NM_030799	ENSG00000145817	YIPF5	FinGER5|SB140|SMAP-5|SMAP5|YIP1A	Yip1 domain family member 5	protein-coding
SY5YtetCASZ1b_CASZ1_Ctrl_peak_130	chr10	89824421	89824669	+	100	NA	Intergenic	Intergenic	201350	NM_000314	5728	Hs.500466	NM_000314	ENSG00000171862	PTEN	10q23del|BZS|CWS1|DEC|GLM2|MHAM|MMAC1|PTEN1|TEP1	phosphatase and tensin homolog	protein-coding
SY5YtetCASZ1b_CASZ1_Ctrl_peak_394	chr3	62662541	62662692	+	100	NA	intron (NM_183394, intron 3 of 27)	intron (NM_183394, intron 3 of 27)	198448	NM_183394	8618	Hs.654933	NM_003716	ENSG00000163618	CADPS	CADPS1|CAPS|CAPS1|UNC-31	calcium dependent secretion activator	protein-coding
SY5YtetCASZ1b_CASZ1_Ctrl_peak_550	chr6	27446652	27446728	+	100	NA	Intergenic	Intergenic	-5793	NM_007149	7738	Hs.158174	NM_007149	ENSG00000096654	ZNF184	kr-ZNF3	zinc finger protein 184	protein-coding
SY5YtetCASZ1b_CASZ1_Ctrl_peak_303	chr2	40658184	40658310	+	100	NA	promoter-TSS (NM_001112800)	promoter-TSS (NM_001112800)	-803	NM_001112800	6546	Hs.31961	NM_021097	ENSG00000183023	SLC8A1	NCX1	solute carrier family 8 member A1	protein-coding
SY5YtetCASZ1b_CASZ1_Ctrl_peak_588	chr7	14722302	14722381	+	100	NA	intron (NM_145695, intron 10 of 23)	intron (NM_145695, intron 10 of 23)	158734	NM_004080	1607	Hs.567255	NM_004080	ENSG00000136267	DGKB	DAGK2|DGK|DGK-BETA	diacylglycerol kinase beta	protein-coding
SY5YtetCASZ1b_CASZ1_Ctrl_peak_740	chr9	85651156	85651271	+	100	NA	intron (NM_152573, intron 1 of 16)	BLACKJACK|DNA|hAT-Blackjack	26830	NM_152573	158158	Hs.129136	NM_152573	ENSG00000165105	RASEF	RAB45	RAS and EF-hand domain containing	protein-coding
SY5YtetCASZ1b_CASZ1_Ctrl_peak_112	chr10	21167821	21168023	+	100	NA	intron (NM_006393, intron 5 of 27)	intron (NM_006393, intron 5 of 27)	18609	NM_006393	10529	Hs.5025	NM_006393	ENSG00000078114	NEBL	LASP2|LNEBL	nebulette	protein-coding
SY5YtetCASZ1b_CASZ1_Ctrl_peak_696	chr8	71923203	71923357	+	100	NA	Intergenic	Intergenic	341598	NM_001287260	389668	Hs.458938	NM_001011720	ENSG00000221947	XKR9	XRG9	XK related 9	protein-coding
SY5YtetCASZ1b_CASZ1_Ctrl_peak_189	chr12	131527315	131527456	+	100	NA	intron (NM_001330497, intron 14 of 25)	intron (NM_001330497, intron 14 of 25)	-48864	NR_131950	105755954	Hs.677534	NR_131950		LACAT8	-	lung adenocarcinoma-associated transcript 8	ncRNA
SY5YtetCASZ1b_CASZ1_Ctrl_peak_751	chr9	119336858	119336970	+	100	NA	intron (NM_198187, intron 4 of 8)	intron (NM_198187, intron 4 of 8)	70352	NR_033973	100128505	Hs.675821	NR_033973	ENSG00000229105	ASTN2-AS1	-	ASTN2 antisense RNA 1	ncRNA
SY5YtetCASZ1b_CASZ1_Ctrl_peak_172	chr11	120960946	120961077	+	100	NA	TTS (NM_001130047)	TTS (NM_001130047)	-12364	NM_005422	7007	Hs.248162	NM_005422	ENSG00000109927	TECTA	DFNA12|DFNA8|DFNB21	tectorin alpha	protein-coding
SY5YtetCASZ1b_CASZ1_Ctrl_peak_653	chr7	133427793	133427904	+	100	NA	intron (NM_021807, intron 10 of 17)	intron (NM_021807, intron 10 of 17)	81793	NR_120513	101928861	Hs.675747	NR_120513		LOC101928861	-	uncharacterized LOC101928861	ncRNA
SY5YtetCASZ1b_CASZ1_Ctrl_peak_297	chr2	13072503	13072586	+	100	NA	Intergenic	MLT1E2|LTR|ERVL-MaLR	74594	NR_038434	100506474	Hs.242196	NR_038434	ENSG00000225649	LOC100506474	-	uncharacterized LOC100506474	ncRNA
SY5YtetCASZ1b_CASZ1_Ctrl_peak_263	chr17	56049679	56049745	+	100	NA	3' UTR (NM_007146, exon 6 of 6)	3' UTR (NM_007146, exon 6 of 6)	15903	NM_007146	7716	Hs.463569	NM_007146	ENSG00000136451	VEZF1	DB1|ZNF161	vascular endothelial zinc finger 1	protein-coding
SY5YtetCASZ1b_CASZ1_Ctrl_peak_607	chr7	28632233	28632305	+	100	NA	intron (NM_182899, intron 4 of 9)	intron (NM_182899, intron 4 of 9)	-93329	NM_001011666	9586	Hs.437075	NM_004904	ENSG00000146592	CREB5	CRE-BPA|CREB-5	cAMP responsive element binding protein 5	protein-coding
SY5YtetCASZ1b_CASZ1_Ctrl_peak_325	chr2	159908485	159908565	+	100	NA	intron (NM_033394, intron 2 of 26)	intron (NM_033394, intron 2 of 26)	83379	NM_001145909	85461	Hs.61590	NM_033394	ENSG00000115183	TANC1	ROLSB|TANC	tetratricopeptide repeat, ankyrin repeat and coiled-coil containing 1	protein-coding
SY5YtetCASZ1b_CASZ1_Ctrl_peak_322	chr2	125073691	125073760	+	100	NA	intron (NM_130773, intron 3 of 23)	intron (NM_130773, intron 3 of 23)	290861	NM_130773	129684	Hs.660653	NM_130773	ENSG00000155052	CNTNAP5	caspr5	contactin associated protein like 5	protein-coding
SY5YtetCASZ1b_CASZ1_Ctrl_peak_353	chr20	51717340	51717418	+	100	NA	intron (NM_173485, intron 1 of 2)	intron (NM_173485, intron 1 of 2)	-84443	NM_001193421	128553	Hs.473117	NM_173485	ENSG00000182463	TSHZ2	C20orf17|OVC10-2|TSH2|ZABC2|ZNF218	teashirt zinc finger homeobox 2	protein-coding
SY5YtetCASZ1b_CASZ1_Ctrl_peak_546	chr6	26313392	26313510	+	100	NA	Intergenic	Intergenic	-27724	NM_003543	8365	Hs.591790	NM_003543	ENSG00000158406	HIST1H4H	H4/h|H4FH	histone cluster 1 H4 family member h	protein-coding
SY5YtetCASZ1b_CASZ1_Ctrl_peak_215	chr13	110014002	110014160	+	100	NA	Intergenic	Intergenic	-38962	NR_126361	104326054	Hs.569298	NR_126361	ENSG00000229792	LINC00399	TCONS_00021596	long intergenic non-protein coding RNA 399	ncRNA
SY5YtetCASZ1b_CASZ1_Ctrl_peak_699	chr8	73152305	73152460	+	100	NA	intron (NR_033867, intron 4 of 19)	L4|LINE|RTE	11487	NR_033867	392232	Hs.454043	NR_033867		LOC392232	-	transient receptor potential cation channel subfamily A member 1 pseudogene	pseudo
SY5YtetCASZ1b_CASZ1_Ctrl_peak_199	chr13	51265932	51266010	+	100	NA	Intergenic	Intergenic	-116020	NR_046551	100874074	Hs.734030	NR_046551	ENSG00000237152	DLEU7-AS1	-	DLEU7 antisense RNA 1	ncRNA
SY5YtetCASZ1b_CASZ1_Ctrl_peak_16	chr1	58913678	58913744	+	100	NA	Intergenic	MLT1L|LTR|ERVL-MaLR	98760	NM_145243	115209	Hs.425769	NM_145243	ENSG00000162600	OMA1	2010001O09Rik|DAB1|MPRP-1|MPRP1|YKR087C|ZMPOMA1|peptidase	OMA1 zinc metallopeptidase	protein-coding
SY5YtetCASZ1b_CASZ1_Ctrl_peak_455	chr4	63780734	63780817	+	100	NA	Intergenic	Intergenic	-753292	NR_110595	101927186	Hs.723269	NR_110595		ADGRL3-AS1	LPHN3-AS1	adhesion G protein-coupled receptor L3 antisense RNA 1	ncRNA
SY5YtetCASZ1b_CASZ1_Ctrl_peak_724	chr9	9214177	9214286	+	100	NA	intron (NM_002839, intron 9 of 45)	intron (NM_002839, intron 9 of 45)	356213	NR_121600	101929407	Hs.649971	NR_121599		PTPRD-AS1	-	PTPRD antisense RNA 1	ncRNA
SY5YtetCASZ1b_CASZ1_Ctrl_peak_595	chr7	22186894	22186960	+	100	NA	intron (NM_012294, intron 18 of 25)	intron (NM_012294, intron 18 of 25)	-201385	NM_001127370	55536	Hs.744069	NM_018719	ENSG00000164649	CDCA7L	JPO2|R1|RAM2	cell division cycle associated 7 like	protein-coding
SY5YtetCASZ1b_CASZ1_Ctrl_peak_748	chr9	109494329	109494422	+	100	NA	Intergenic	Intergenic	116036	NR_104145	100996590	Hs.147110	NR_104145	ENSG00000234323	LINC01505	-	long intergenic non-protein coding RNA 1505	ncRNA
SY5YtetCASZ1b_CASZ1_Ctrl_peak_347	chr20	36341082	36341284	+	100	NA	intron (NM_030877, intron 1 of 15)	intron (NM_030877, intron 1 of 15)	18826	NM_001281495	56259	Hs.472667	NM_030877	ENSG00000132792	CTNNBL1	C20orf33|NAP|P14L|PP8304|dJ633O20.1	catenin beta like 1	protein-coding
SY5YtetCASZ1b_CASZ1_Ctrl_peak_188	chr12	119510398	119510496	+	100	NA	intron (NM_194286, intron 1 of 12)	intron (NM_194286, intron 1 of 12)	91147	NM_194286	84530	Hs.744964	NM_194286	ENSG00000139767	SRRM4	KIAA1853|MU-MB-2.76|nSR100	serine/arginine repetitive matrix 4	protein-coding
SY5YtetCASZ1b_CASZ1_Ctrl_peak_465	chr4	106264819	106264919	+	100	NA	intron (NR_126420, intron 1 of 5)	intron (NR_126420, intron 1 of 5)	9169	NR_126420	104384744	Hs.624109	NR_126420		TET2-AS1	-	TET2 antisense RNA 1	ncRNA
SY5YtetCASZ1b_CASZ1_Ctrl_peak_518	chr5	115864302	115864473	+	100	NA	intron (NM_001300780, intron 1 of 19)	intron (NM_001300780, intron 1 of 19)	46235	NM_020796	57556	Hs.156967	NM_020681	ENSG00000092421	SEMA6A	HT018|SEMA|SEMA6A1|SEMAQ|VIA	semaphorin 6A	protein-coding
SY5YtetCASZ1b_CASZ1_Ctrl_peak_281	chr18	40194814	40194960	+	100	NA	intron (NR_046174, intron 7 of 9)	intron (NR_046174, intron 7 of 9)	428254	NR_046454	284260	Hs.652819	NR_046174	ENSG00000267586	LINC00907	-	long intergenic non-protein coding RNA 907	ncRNA
SY5YtetCASZ1b_CASZ1_Ctrl_peak_256	chr17	51213567	51213633	+	100	NA	Intergenic	Intergenic	150720	NM_001243552	100506650	Hs.146556	NM_001243552		C17orf112	-	chromosome 17 open reading frame 112	protein-coding
SY5YtetCASZ1b_CASZ1_Ctrl_peak_60	chr1	197643518	197643620	+	100	NA	intron (NM_144977, intron 3 of 15)	intron (NM_144977, intron 3 of 15)	101054	NM_001300858	163486	Hs.125056	NM_019049	ENSG00000213047	DENND1B	C1ORF18|C1orf218|FAM31B	DENN domain containing 1B	protein-coding
SY5YtetCASZ1b_CASZ1_Ctrl_peak_115	chr10	29935414	29935508	+	100	NA	intron (NM_003174, intron 3 of 35)	intron (NM_003174, intron 3 of 35)	-11560	NM_021738	6840	Hs.499209	NM_003174	ENSG00000197321	SVIL	-	supervillin	protein-coding
SY5YtetCASZ1b_CASZ1_Ctrl_peak_280	chr18	40114780	40114867	+	100	NA	intron (NR_046174, intron 6 of 9)	intron (NR_046174, intron 6 of 9)	348190	NR_046454	284260	Hs.652819	NR_046174	ENSG00000267586	LINC00907	-	long intergenic non-protein coding RNA 907	ncRNA
SY5YtetCASZ1b_CASZ1_Ctrl_peak_381	chr3	27657562	27657740	+	99	NA	Intergenic	Intergenic	106555	NM_001278183	8320	Hs.591663	NM_005442	ENSG00000163508	EOMES	TBR2	eomesodermin	protein-coding
SY5YtetCASZ1b_CASZ1_Ctrl_peak_184	chr12	96068589	96068730	+	99	NA	TTS (NR_077225)	TTS (NR_077225)	25628	NR_077225	100132594	Hs.676211	NR_077225	ENSG00000257150	PGAM1P5	-	phosphoglycerate mutase 1 pseudogene 5	pseudo
SY5YtetCASZ1b_CASZ1_Ctrl_peak_230	chr15	30625770	30625871	+	99	NA	Intergenic	Intergenic	60044	NM_139320	89832	Hs.510853	NM_139320	ENSG00000166664	CHRFAM7A	CHRNA7|CHRNA7-DR1|D-10	CHRNA7 (exons 5-10) and FAM7A (exons A-E) fusion	protein-coding
SY5YtetCASZ1b_CASZ1_Ctrl_peak_405	chr3	75801386	75801518	+	99	NA	intron (NM_001324028, intron 2 of 5)	CER|Satellite|Satellite	14021	NR_036235	100422955		NR_036235	ENSG00000266396	MIR4273	-	microRNA 4273	ncRNA
SY5YtetCASZ1b_CASZ1_Ctrl_peak_307	chr2	46559641	46559709	+	99	NA	intron (NM_001430, intron 1 of 15)	intron (NM_001430, intron 1 of 15)	35134	NM_001430	2034	Hs.468410	NM_001430	ENSG00000116016	EPAS1	ECYT4|HIF2A|HLF|MOP2|PASD2|bHLHe73	endothelial PAS domain protein 1	protein-coding
SY5YtetCASZ1b_CASZ1_Ctrl_peak_584	chr7	11444176	11444293	+	99	NA	intron (NM_015204, intron 21 of 26)	intron (NM_015204, intron 21 of 26)	427590	NM_015204	221981	Hs.120855	NM_015204	ENSG00000005108	THSD7A	-	thrombospondin type 1 domain containing 7A	protein-coding
SY5YtetCASZ1b_CASZ1_Ctrl_peak_750	chr9	116638991	116639119	+	98	NA	intron (NM_001318040, intron 1 of 13)	intron (NM_001318040, intron 1 of 13)	493	NM_001318042	114991	Hs.349208	NM_133374	ENSG00000157657	ZNF618	FP13169|NEDD10	zinc finger protein 618	protein-coding
SY5YtetCASZ1b_CASZ1_Ctrl_peak_701	chr8	81751984	81752050	+	98	NA	intron (NM_001033723, intron 1 of 8)	intron (NM_001033723, intron 1 of 8)	34999	NM_001033723	619279	Hs.434957	NM_032651	ENSG00000164684	ZNF704	Gig1	zinc finger protein 704	protein-coding
SY5YtetCASZ1b_CASZ1_Ctrl_peak_579	chr7	4053404	4053470	+	98	NA	intron (NM_152744, intron 16 of 44)	intron (NM_152744, intron 16 of 44)	-115880	NM_001079653	221935	Hs.653013	NM_152744	ENSG00000146555	SDK1	-	sidekick cell adhesion molecule 1	protein-coding
SY5YtetCASZ1b_CASZ1_Ctrl_peak_62	chr1	198904787	198904879	+	98	NA	intron (NR_040073, intron 1 of 2)	intron (NR_040073, intron 1 of 2)	1725	NR_040073	100131234	Hs.711077	NR_040073		MIR181A1HG	-	MIR181A1 host gene	ncRNA
SY5YtetCASZ1b_CASZ1_Ctrl_peak_9	chr1	33450090	33450199	+	98	NA	Intergenic	Intergenic	-19730	NM_153341	127544	Hs.591504	NM_153341	ENSG00000116514	RNF19B	IBRDC3|NKLAM	ring finger protein 19B	protein-coding
SY5YtetCASZ1b_CASZ1_Ctrl_peak_274	chr18	8793635	8793708	+	98	NA	intron (NM_015210, intron 8 of 16)	intron (NM_015210, intron 8 of 16)	76302	NM_015210	23255	Hs.707920	NM_015210	ENSG00000168502	MTCL1	CCDC165|KIAA0802|SOGA2	microtubule crosslinking factor 1	protein-coding
SY5YtetCASZ1b_CASZ1_Ctrl_peak_240	chr15	78359915	78359981	+	98	NA	intron (NM_144572, intron 1 of 12)	intron (NM_144572, intron 1 of 12)	10046	NM_015079	23102	Hs.567426	NM_015079	ENSG00000167202	TBC1D2B	-	TBC1 domain family member 2B	protein-coding
SY5YtetCASZ1b_CASZ1_Ctrl_peak_541	chr6	21158645	21158726	+	97	NA	intron (NM_017774, intron 13 of 15)	intron (NM_017774, intron 13 of 15)	353438	NR_103790	100874531	Hs.112750	NR_103790	ENSG00000280989	LINC00581	linc-MBOAT1-4	long intergenic non-protein coding RNA 581	ncRNA
SY5YtetCASZ1b_CASZ1_Ctrl_peak_663	chr7	134054004	134054103	+	97	NA	Intergenic	Intergenic	-52226	NM_032826	84912	Hs.490181	NM_032826	ENSG00000205060	SLC35B4	YEA|YEA4	solute carrier family 35 member B4	protein-coding
SY5YtetCASZ1b_CASZ1_Ctrl_peak_102	chr1	245501238	245501397	+	97	NA	intron (NM_018012, intron 2 of 14)	Tigger15a|DNA|TcMar-Tigger	183030	NM_018012	55083	Hs.143134	NM_018012	ENSG00000162849	KIF26B	-	kinesin family member 26B	protein-coding
SY5YtetCASZ1b_CASZ1_Ctrl_peak_59	chr1	192458978	192459104	+	97	NA	Intergenic	Intergenic	-85816	NM_002922	5996	Hs.75256	NM_002922	ENSG00000090104	RGS1	1R20|BL34|HEL-S-87|IER1|IR20	regulator of G-protein signaling 1	protein-coding
SY5YtetCASZ1b_CASZ1_Ctrl_peak_114	chr10	29097210	29097323	+	97	NA	TTS (NR_120652)	TTS (NR_120652)	-12287	NR_038376	100507605	Hs.119207	NR_038374	ENSG00000235824	LINC00837	-	long intergenic non-protein coding RNA 837	ncRNA
SY5YtetCASZ1b_CASZ1_Ctrl_peak_8	chr1	29698862	29698994	+	97	NA	Intergenic	Intergenic	-22302	NR_110758	101928460	Hs.434659	NR_110758	ENSG00000230523	LINC01756	-	long intergenic non-protein coding RNA 1756	ncRNA
SY5YtetCASZ1b_CASZ1_Ctrl_peak_4	chr1	16840561	16840701	+	97	NA	Intergenic	U1|snRNA|snRNA	-21435	NR_023386	114819	Hs.597881	NR_023386	ENSG00000080947	CROCCP3	CROCCL2|dJ798A10.2	ciliary rootlet coiled-coil, rootletin pseudogene 3	pseudo
SY5YtetCASZ1b_CASZ1_Ctrl_peak_228	chr14	76952977	76953043	+	97	NA	intron (NM_004452, intron 7 of 10)	intron (NM_004452, intron 7 of 10)	115320	NM_004452	2103	Hs.435845	NM_004452	ENSG00000119715	ESRRB	DFNB35|ERR2|ERRb|ESRL2|NR3B2	estrogen related receptor beta	protein-coding
SY5YtetCASZ1b_CASZ1_Ctrl_peak_301	chr2	29485844	29485953	+	96	NA	intron (NM_004304, intron 11 of 28)	intron (NM_004304, intron 11 of 28)	147606	NM_001287527	79745	Hs.122927	NM_024692	ENSG00000115295	CLIP4	RSNL2	CAP-Gly domain containing linker protein family member 4	protein-coding
SY5YtetCASZ1b_CASZ1_Ctrl_peak_103	chr1	245769748	245769949	+	96	NA	intron (NM_018012, intron 6 of 14)	intron (NM_018012, intron 6 of 14)	451561	NM_018012	55083	Hs.143134	NM_018012	ENSG00000162849	KIF26B	-	kinesin family member 26B	protein-coding
SY5YtetCASZ1b_CASZ1_Ctrl_peak_113	chr10	22789906	22790046	+	96	NA	Intergenic	Intergenic	-63118	NR_036533	100499489	Hs.7444	NR_036533		LOC100499489	-	uncharacterized LOC100499489	ncRNA
SY5YtetCASZ1b_CASZ1_Ctrl_peak_294	chr2	6965270	6965349	+	96	NA	Intergenic	MIRb|SINE|MIR	15286	NR_126359	104326052	Hs.7155	NR_126359		NRIR	lncRNA-CMPK2	negative regulator of interferon response (non-protein coding)	ncRNA
SY5YtetCASZ1b_CASZ1_Ctrl_peak_634	chr7	96078506	96078634	+	96	NA	Intergenic	Intergenic	54265	NM_001201450	401388	Hs.734935	NM_207503	ENSG00000127922	C7orf76	-	chromosome 7 open reading frame 76	protein-coding
SY5YtetCASZ1b_CASZ1_Ctrl_peak_58	chr1	188140292	188140359	+	95	NA	Intergenic	Intergenic	727565	NR_132374	106144535	Hs.568709	NR_132374	ENSG00000231599	LINC01037	-	long intergenic non-protein coding RNA 1037	ncRNA
SY5YtetCASZ1b_CASZ1_Ctrl_peak_328	chr2	175636480	175636582	+	95	NA	Intergenic	Intergenic	-7331	NM_001039523	1134	Hs.434479	NM_000079	ENSG00000138435	CHRNA1	ACHRA|ACHRD|CHRNA|CMS1A|CMS1B|CMS2A|FCCMS|SCCMS	cholinergic receptor nicotinic alpha 1 subunit	protein-coding
SY5YtetCASZ1b_CASZ1_Ctrl_peak_686	chr8	17765631	17765782	+	95	NA	Intergenic	HERVK-int|LTR|ERVK	-12659	NM_201552	2267	Hs.491143	NM_004467	ENSG00000104760	FGL1	HFREP1|HP-041|LFIRE-1|LFIRE1	fibrinogen like 1	protein-coding
SY5YtetCASZ1b_CASZ1_Ctrl_peak_277	chr18	21211856	21211961	+	95	NA	intron (NM_173505, intron 5 of 9)	intron (NM_173505, intron 5 of 9)	30941	NM_173505	147463	Hs.355689	NM_173505	ENSG00000154065	ANKRD29	-	ankyrin repeat domain 29	protein-coding
SY5YtetCASZ1b_CASZ1_Ctrl_peak_414	chr3	119051579	119051645	+	95	NA	intron (NM_020754, intron 1 of 11)	L3|LINE|CR1	-10005	NR_046748	100874246	Hs.607097	NR_046748	ENSG00000241155	ARHGAP31-AS1	-	ARHGAP31 antisense RNA 1	ncRNA
SY5YtetCASZ1b_CASZ1_Ctrl_peak_461	chr4	94693397	94693475	+	95	NA	exon (NM_001510, exon 16 of 16)	exon (NM_001510, exon 16 of 16)	-56642	NM_005172	474	Hs.532680	NM_005172	ENSG00000172238	ATOH1	ATH1|HATH1|MATH-1|bHLHa14	atonal bHLH transcription factor 1	protein-coding
SY5YtetCASZ1b_CASZ1_Ctrl_peak_385	chr3	33700794	33700930	+	95	NA	promoter-TSS (NM_001207044)	promoter-TSS (NM_001207044)	71	NM_001207044	23122	Hs.108614	NM_015097	ENSG00000163539	CLASP2	-	cytoplasmic linker associated protein 2	protein-coding
SY5YtetCASZ1b_CASZ1_Ctrl_peak_305	chr2	44907629	44907947	+	95	NA	intron (NM_024766, intron 3 of 10)	intron (NM_024766, intron 3 of 10)	260858	NR_103785	100506108	Hs.503113	NR_103785	ENSG00000236502	SIX3-AS1	SIX3OS	SIX3 antisense RNA 1	ncRNA
SY5YtetCASZ1b_CASZ1_Ctrl_peak_220	chr14	34892654	34892961	+	95	NA	Intergenic	HERVL40-int|LTR|ERVL	38661	NM_138288	171546	Hs.740577	NM_138288	ENSG00000165389	SPTSSA	C14orf147|SSSPTA	serine palmitoyltransferase small subunit A	protein-coding
SY5YtetCASZ1b_CASZ1_Ctrl_peak_391	chr3	56023083	56023172	+	95	NA	intron (NM_015576, intron 11 of 16)	intron (NM_015576, intron 11 of 16)	-136505	NR_037502	100500875		NR_037502	ENSG00000264013	MIR3938	-	microRNA 3938	ncRNA
SY5YtetCASZ1b_CASZ1_Ctrl_peak_747	chr9	107560807	107560885	+	95	NA	exon (NM_005502, exon 37 of 50)	exon (NM_005502, exon 37 of 50)	34824	NR_130759	55335	Hs.429294	NM_018376	ENSG00000165028	NIPSNAP3B	FP944|NIPSNAP3|SNAP1	nipsnap homolog 3B	protein-coding
SY5YtetCASZ1b_CASZ1_Ctrl_peak_639	chr7	106485021	106485087	+	95	NA	Intergenic	LTR8|LTR|ERV1	-20669	NM_001282426	5294	Hs.32942	NM_002649	ENSG00000105851	PIK3CG	PI3CG|PI3K|PI3Kgamma|PIK3|p110gamma|p120-PI3K	phosphatidylinositol-4,5-bisphosphate 3-kinase catalytic subunit gamma	protein-coding
SY5YtetCASZ1b_CASZ1_Ctrl_peak_606	chr7	28612508	28612609	+	95	NA	intron (NM_182899, intron 4 of 9)	intron (NM_182899, intron 4 of 9)	-113040	NM_001011666	9586	Hs.437075	NM_004904	ENSG00000146592	CREB5	CRE-BPA|CREB-5	cAMP responsive element binding protein 5	protein-coding
SY5YtetCASZ1b_CASZ1_Ctrl_peak_257	chr17	52938200	52938279	+	95	NA	Intergenic	Intergenic	-39813	NM_001321176	10040	Hs.153504	NM_005486	ENSG00000141198	TOM1L1	SRCASM	target of myb1 like 1 membrane trafficking protein	protein-coding
SY5YtetCASZ1b_CASZ1_Ctrl_peak_700	chr8	74333560	74333633	+	95	NA	3' UTR (NM_001164380, exon 15 of 15)	3' UTR (NM_001164380, exon 15 of 15)	1287	NR_038406	100128126	Hs.679921	NR_038406	ENSG00000253302	STAU2-AS1	-	STAU2 antisense RNA 1	ncRNA
SY5YtetCASZ1b_CASZ1_Ctrl_peak_291	chr2	1346189	1346315	+	95	NA	intron (NM_018968, intron 16 of 16)	intron (NM_018968, intron 16 of 16)	-70981	NM_001206744	7173	Hs.467554	NM_000547	ENSG00000115705	TPO	MSA|TDH2A|TPX	thyroid peroxidase	protein-coding
SY5YtetCASZ1b_CASZ1_Ctrl_peak_490	chr5	5710823	5710904	+	95	NA	Intergenic	Intergenic	288077	NM_015325	23379	Hs.449296	NM_015325	ENSG00000164151	ICE1	KIAA0947	interactor of little elongation complex ELL subunit 1	protein-coding
SY5YtetCASZ1b_CASZ1_Ctrl_peak_126	chr10	80284241	80284307	+	95	NA	Intergenic	Intergenic	257189	NR_073447	414243	Hs.55047	NR_073447	ENSG00000230417	LINC00595	C10orf101	long intergenic non-protein coding RNA 595	ncRNA
SY5YtetCASZ1b_CASZ1_Ctrl_peak_127	chr10	86302872	86302950	+	95	NA	Intergenic	Intergenic	117973	NM_001284242	54462	Hs.461988	NM_018999	ENSG00000107771	CCSER2	FAM190B|Gcap14|KIAA1128|bA486O22.1	coiled-coil serine rich protein 2	protein-coding
SY5YtetCASZ1b_CASZ1_Ctrl_peak_20	chr1	61352774	61352840	+	94	NA	Intergenic	Intergenic	-61551	NR_110628	101926964	Hs.650459	NR_110628	ENSG00000231252	LOC101926964	-	uncharacterized LOC101926964	ncRNA
SY5YtetCASZ1b_CASZ1_Ctrl_peak_250	chr17	8584843	8584941	+	94	NA	Intergenic	Intergenic	-50813	NM_001256012	4628	Hs.16355	NM_005964	ENSG00000133026	MYH10	NMMHC-IIB|NMMHCB	myosin heavy chain 10	protein-coding
SY5YtetCASZ1b_CASZ1_Ctrl_peak_600	chr7	23510402	23510468	+	94	NA	promoter-TSS (NM_006547)	promoter-TSS (NM_006547)	-440	NM_006547	10643	Hs.700696	NM_006547	ENSG00000136231	IGF2BP3	CT98|IMP-3|IMP3|KOC|KOC1|VICKZ3	insulin like growth factor 2 mRNA binding protein 3	protein-coding
SY5YtetCASZ1b_CASZ1_Ctrl_peak_131	chr10	99419443	99419527	+	94	NA	intron (NM_018425, intron 4 of 8)	L1MB3|LINE|L1	19042	NM_018425	55361	Hs.25300	NM_018425	ENSG00000155252	PI4K2A	PI4KII|PIK42A	phosphatidylinositol 4-kinase type 2 alpha	protein-coding
SY5YtetCASZ1b_CASZ1_Ctrl_peak_159	chr11	74925744	74925834	+	93	NA	Intergenic	Intergenic	-26161	NM_001195528	100507050	Hs.577323	NM_001195528	ENSG00000261594	TPBGL	-	trophoblast glycoprotein-like	protein-coding
SY5YtetCASZ1b_CASZ1_Ctrl_peak_68	chr1	208650030	208650099	+	93	NA	Intergenic	Intergenic	-232399	NM_025179	5362	Hs.497626	NM_025179	ENSG00000076356	PLXNA2	OCT|PLXN2	plexin A2	protein-coding
SY5YtetCASZ1b_CASZ1_Ctrl_peak_321	chr2	122756751	122756817	+	93	NA	Intergenic	Intergenic	243663	NR_048557	7247	Hs.75066	NM_004622	ENSG00000211460	TSN	BCLF-1|C3PO|RCHF1|REHF-1|TBRBP|TRSLN	translin	protein-coding
SY5YtetCASZ1b_CASZ1_Ctrl_peak_528	chr5	148385290	148385356	+	93	NA	intron (NM_024577, intron 16 of 16)	intron (NM_024577, intron 16 of 16)	57414	NM_024577	79628	Hs.483784	NM_024577	ENSG00000169247	SH3TC2	CMT4C|MNMN	SH3 domain and tetratricopeptide repeats 2	protein-coding
SY5YtetCASZ1b_CASZ1_Ctrl_peak_625	chr7	81949219	81949293	+	93	NA	intron (NM_000722, intron 3 of 38)	intron (NM_000722, intron 3 of 38)	123866	NM_000722	781	Hs.282151	NM_000722	ENSG00000153956	CACNA2D1	CACNA2|CACNL2A|CCHL2A|LINC01112|lncRNA-N3	calcium voltage-gated channel auxiliary subunit alpha2delta 1	protein-coding
SY5YtetCASZ1b_CASZ1_Ctrl_peak_721	chr9	2489977	2490047	+	92	NA	Intergenic	Tigger11a|DNA|TcMar-Tigger	-131762	NM_003383	7436	Hs.370422	NM_003383	ENSG00000147852	VLDLR	CAMRQ1|CARMQ1|CHRMQ1|VLDL-R|VLDLRCH	very low density lipoprotein receptor	protein-coding
SY5YtetCASZ1b_CASZ1_Ctrl_peak_78	chr1	218844967	218845045	+	91	NA	intron (NR_031644, intron 3 of 6)	intron (NR_031644, intron 3 of 6)	229038	NR_125715	103611157	Hs.133379	NR_125715	ENSG00000281453	TGFB2-OT1	-	TGFB2 overlapping transcript 1	ncRNA
SY5YtetCASZ1b_CASZ1_Ctrl_peak_735	chr9	68426221	68426288	+	91	NA	Intergenic	Intergenic	-10866	NR_039688	100616184		NR_039688	ENSG00000276029	MIR4477A	-	microRNA 4477a	ncRNA
SY5YtetCASZ1b_CASZ1_Ctrl_peak_502	chr5	55756537	55756614	+	91	NA	intron (NR_104664, intron 4 of 4)	intron (NR_104664, intron 4 of 4)	21021	NR_104664	102467147	Hs.650177	NR_104664	ENSG00000248727	LINC01948	-	long intergenic non-protein coding RNA 1948	ncRNA
SY5YtetCASZ1b_CASZ1_Ctrl_peak_90	chr1	228674389	228674506	+	90	NA	promoter-TSS (NM_001010858)	promoter-TSS (NM_001010858)	-621	NM_001010858	149603	Hs.356377	NM_001010858	ENSG00000168159	RNF187	RACO-1|RACO1	ring finger protein 187	protein-coding
SY5YtetCASZ1b_CASZ1_Ctrl_peak_703	chr8	93183286	93183352	+	90	NA	Intergenic	Intergenic	-3580	NR_106988	102465753		NR_106988	ENSG00000280494	MIR7641-2	B-ATF|hsa-mir-7641-2	microRNA 7641-2	ncRNA
SY5YtetCASZ1b_CASZ1_Ctrl_peak_289	chr2	569852	570062	+	90	NA	Intergenic	Intergenic	11756	NR_136169	105373352		NR_136168		LOC105373352	-	uncharacterized LOC105373352	ncRNA
SY5YtetCASZ1b_CASZ1_Ctrl_peak_734	chr9	68425778	68425873	+	90	NA	Intergenic	LTR53|LTR|ERVL	-10437	NR_039688	100616184		NR_039688	ENSG00000276029	MIR4477A	-	microRNA 4477a	ncRNA
SY5YtetCASZ1b_CASZ1_Ctrl_peak_479	chr4	169752990	169753078	+	89	NA	promoter-TSS (NM_001166110)	promoter-TSS (NM_001166110)	-122	NM_001166110	23022	Hs.151220	NM_016081	ENSG00000129116	PALLD	CGI-151|CGI151|MYN|PNCA1|SIH002	palladin, cytoskeletal associated protein	protein-coding
SY5YtetCASZ1b_CASZ1_Ctrl_peak_523	chr5	126303490	126303629	+	89	NA	intron (NM_178450, intron 1 of 4)	L1ME2z|LINE|L1	62941	NM_178450	115123	Hs.132441	NM_178450	ENSG00000173926	43893	MARCH-III|RNF173	membrane associated ring-CH-type finger 3	protein-coding
SY5YtetCASZ1b_CASZ1_Ctrl_peak_705	chr8	93640225	93640308	+	89	NA	intron (NR_125827, intron 3 of 4)	intron (NR_125827, intron 3 of 4)	27456	NR_125827	102724710	Hs.125714	NR_125827	ENSG00000253634	LOC102724710	-	uncharacterized LOC102724710	ncRNA
SY5YtetCASZ1b_CASZ1_Ctrl_peak_80	chr1	219692078	219692144	+	89	NA	intron (NR_135822, intron 1 of 3)	intron (NR_135822, intron 1 of 3)	38555	NR_135822	102723886	Hs.525963	NR_135822		LOC102723886	-	uncharacterized LOC102723886	ncRNA
SY5YtetCASZ1b_CASZ1_Ctrl_peak_337	chr2	217564858	217564959	+	89	NA	Intergenic	Intergenic	-4636	NM_000599	3488	Hs.607212	NM_000599	ENSG00000115461	IGFBP5	IBP5	insulin like growth factor binding protein 5	protein-coding
SY5YtetCASZ1b_CASZ1_Ctrl_peak_275	chr18	8794998	8795123	+	89	NA	intron (NM_015210, intron 8 of 16)	intron (NM_015210, intron 8 of 16)	77691	NM_015210	23255	Hs.707920	NM_015210	ENSG00000168502	MTCL1	CCDC165|KIAA0802|SOGA2	microtubule crosslinking factor 1	protein-coding
SY5YtetCASZ1b_CASZ1_Ctrl_peak_746	chr9	101043017	101043166	+	89	NA	Intergenic	MIRb|SINE|MIR	-25088	NM_018421	55357	Hs.371016	NM_018421	ENSG00000095383	TBC1D2	PARIS-1|PARIS1|TBC1D2A	TBC1 domain family member 2	protein-coding
SY5YtetCASZ1b_CASZ1_Ctrl_peak_387	chr3	37562976	37563060	+	89	NA	intron (NM_002207, intron 11 of 27)	intron (NM_002207, intron 11 of 27)	69205	NM_002207	3680	Hs.113157	NM_002207	ENSG00000144668	ITGA9	ALPHA-RLC|ITGA4L|RLC	integrin subunit alpha 9	protein-coding
SY5YtetCASZ1b_CASZ1_Ctrl_peak_598	chr7	23230819	23230900	+	88	NA	intron (NM_007342, intron 3 of 6)	L2b|LINE|L2	9413	NM_007342	11097	Hs.408241	NM_007342	ENSG00000136243	NUPL2	CG1|NLP-1|NLP_1|hCG1	nucleoporin like 2	protein-coding
SY5YtetCASZ1b_CASZ1_Ctrl_peak_306	chr2	44999879	44999945	+	87	NA	TTS (NM_024766)	TTS (NM_024766)	168734	NR_103785	100506108	Hs.503113	NR_103785	ENSG00000236502	SIX3-AS1	SIX3OS	SIX3 antisense RNA 1	ncRNA
SY5YtetCASZ1b_CASZ1_Ctrl_peak_56	chr1	175483933	175484072	+	87	NA	intron (NM_001328635, intron 2 of 22)	intron (NM_001328635, intron 2 of 22)	228750	NM_003285	7143	Hs.659864	NM_003285	ENSG00000116147	TNR	TN-R	tenascin R	protein-coding
SY5YtetCASZ1b_CASZ1_Ctrl_peak_246	chr16	64912939	64913032	+	87	NA	Intergenic	Intergenic	243055	NM_001797	1009	Hs.116471	NM_001797	ENSG00000140937	CDH11	CAD11|CDHOB|OB|OSF-4	cadherin 11	protein-coding
SY5YtetCASZ1b_CASZ1_Ctrl_peak_24	chr1	77265579	77265661	+	87	NA	Intergenic	MER91A|DNA|hAT-Tip100	-67473	NM_001320274	81849	Hs.149201	NM_030965	ENSG00000117069	ST6GALNAC5	SIAT7-E|SIAT7E|ST6GalNAcV	ST6 N-acetylgalactosaminide alpha-2,6-sialyltransferase 5	protein-coding
SY5YtetCASZ1b_CASZ1_Ctrl_peak_288	chr18	61877742	61877873	+	87	NA	intron (NR_033881, intron 2 of 9)	intron (NR_033881, intron 2 of 9)	49483	NR_033983	400654	Hs.434235	NR_033983	ENSG00000266952	LINC01538	-	long intergenic non-protein coding RNA 1538	ncRNA
SY5YtetCASZ1b_CASZ1_Ctrl_peak_57	chr1	184426679	184426756	+	87	NA	intron (NM_030806, intron 1 of 5)	intron (NM_030806, intron 1 of 5)	70567	NM_030806	81563	Hs.497159	NM_030806	ENSG00000116667	C1orf21	PIG13	chromosome 1 open reading frame 21	protein-coding
SY5YtetCASZ1b_CASZ1_Ctrl_peak_163	chr11	97764707	97764781	+	87	NA	Intergenic	Intergenic	-1126962	NM_014361	53942	Hs.656783	NM_014361	ENSG00000149972	CNTN5	HNB-2s|NB-2	contactin 5	protein-coding
SY5YtetCASZ1b_CASZ1_Ctrl_peak_399	chr3	71216212	71216293	+	87	NA	intron (NM_032682, intron 6 of 20)	intron (NM_032682, intron 6 of 20)	-36160	NM_001244815	27086	Hs.59368	NM_032682	ENSG00000114861	FOXP1	12CC4|HSPC215|MFH|QRF1|hFKH1B	forkhead box P1	protein-coding
SY5YtetCASZ1b_CASZ1_Ctrl_peak_636	chr7	96150980	96151097	+	87	NA	Intergenic	Intergenic	-18203	NM_001201451	401388	Hs.734935	NM_207503	ENSG00000127922	C7orf76	-	chromosome 7 open reading frame 76	protein-coding
SY5YtetCASZ1b_CASZ1_Ctrl_peak_704	chr8	93316629	93316758	+	87	NA	Intergenic	Intergenic	-136954	NR_106988	102465753		NR_106988	ENSG00000280494	MIR7641-2	B-ATF|hsa-mir-7641-2	microRNA 7641-2	ncRNA
SY5YtetCASZ1b_CASZ1_Ctrl_peak_377	chr3	21902247	21902353	+	87	NA	Intergenic	Intergenic	-96331	NR_046876	100874221	Hs.160616	NR_046876	ENSG00000223351	ZNF385D-AS2	-	ZNF385D antisense RNA 2	ncRNA
SY5YtetCASZ1b_CASZ1_Ctrl_peak_462	chr4	96240357	96240444	+	87	NA	intron (NM_003728, intron 2 of 15)	MER5B|DNA|hAT-Charlie	227758	NM_001256794	658	Hs.598475	NM_001203	ENSG00000138696	BMPR1B	ALK-6|ALK6|AMDD|BDA1D|BDA2|CDw293	bone morphogenetic protein receptor type 1B	protein-coding
SY5YtetCASZ1b_CASZ1_Ctrl_peak_310	chr2	67487140	67487206	+	87	NA	intron (NR_110564, intron 1 of 4)	intron (NR_110564, intron 1 of 4)	-44722	NR_038844	644838	Hs.145561	NR_038844	ENSG00000236780	LINC01829	-	long intergenic non-protein coding RNA 1829	ncRNA
SY5YtetCASZ1b_CASZ1_Ctrl_peak_708	chr8	106623014	106623103	+	87	NA	intron (NM_012082, intron 4 of 7)	LFSINE_Vert|SINE|SINE	291911	NM_012082	23414	Hs.431009	NM_012082	ENSG00000169946	ZFPM2	DIH3|FOG2|SRXY9|ZC2HC11B|ZNF89B|hFOG-2	zinc finger protein, FOG family member 2	protein-coding
SY5YtetCASZ1b_CASZ1_Ctrl_peak_591	chr7	18535420	18535519	+	87	NA	promoter-TSS (NM_058176)	promoter-TSS (NM_058176)	136	NM_001321875	9734	Hs.196054	NM_014707	ENSG00000048052	HDAC9	HD7|HD7b|HD9|HDAC|HDAC7|HDAC7B|HDAC9B|HDAC9FL|HDRP|MITR	histone deacetylase 9	protein-coding
SY5YtetCASZ1b_CASZ1_Ctrl_peak_542	chr6	23004468	23004600	+	87	NA	Intergenic	Intergenic	-286381	NR_134614	105374972	Hs.484889	NR_134613		LOC105374972	-	uncharacterized LOC105374972	ncRNA
SY5YtetCASZ1b_CASZ1_Ctrl_peak_342	chr20	14781798	14781916	+	87	NA	intron (NM_080676, intron 5 of 16)	intron (NM_080676, intron 5 of 16)	128307	NR_110318	100379174	Hs.407533	NR_037841	ENSG00000235914	MACROD2-AS1	BA318C17.1|NCRNA00186	MACROD2 antisense RNA 1	ncRNA
SY5YtetCASZ1b_CASZ1_Ctrl_peak_177	chr12	15157288	15157354	+	87	NA	intron (NR_120466, intron 2 of 3)	intron (NR_120466, intron 2 of 3)	2554	NR_120466	101928340	Hs.401232	NR_120466	ENSG00000255727	LINC01489	-	long intergenic non-protein coding RNA 1489	ncRNA
SY5YtetCASZ1b_CASZ1_Ctrl_peak_566	chr6	137748983	137749103	+	87	NA	Intergenic	Intergenic	66488	NM_175747	167826	Hs.195398	NM_175747	ENSG00000177468	OLIG3	Bhlhb7|bHLHe20	oligodendrocyte transcription factor 3	protein-coding
SY5YtetCASZ1b_CASZ1_Ctrl_peak_643	chr7	110061496	110061600	+	87	NA	Intergenic	MER45B|DNA|hAT-Tip100	-461278	NR_003024	442720	Hs.530096	NR_003024	ENSG00000237064	EIF3IP1	RG208K23	eukaryotic translation initiation factor 3 subunit I pseudogene 1	pseudo
SY5YtetCASZ1b_CASZ1_Ctrl_peak_537	chr6	15445301	15445367	+	87	NA	intron (NM_004973, intron 3 of 17)	intron (NM_004973, intron 3 of 17)	196248	NM_001267040	3720	Hs.269059	NM_004973	ENSG00000008083	JARID2	JMJ	jumonji and AT-rich interaction domain containing 2	protein-coding
SY5YtetCASZ1b_CASZ1_Ctrl_peak_213	chr13	108441286	108441376	+	87	NA	non-coding (NR_046848, exon 2 of 2)	non-coding (NR_046848, exon 2 of 2)	46475	NR_046848	100874375	Hs.653972	NR_046848		FAM155A-IT1	-	FAM155A intronic transcript 1	ncRNA
SY5YtetCASZ1b_CASZ1_Ctrl_peak_567	chr6	140247615	140247719	+	87	NA	Intergenic	Intergenic	-49789	NR_121622	100507477	Hs.179213	NR_121622	ENSG00000236013	LOC100507477	-	uncharacterized LOC100507477	ncRNA
SY5YtetCASZ1b_CASZ1_Ctrl_peak_149	chr11	24888463	24888556	+	87	NA	intron (NM_001252010, intron 5 of 9)	intron (NM_001252010, intron 5 of 9)	369993	NM_001252010	338645	Hs.144138	NM_001009909	ENSG00000187398	LUZP2	KFSP2566|PRO6246	leucine zipper protein 2	protein-coding
SY5YtetCASZ1b_CASZ1_Ctrl_peak_95	chr1	237895910	237896088	+	87	NA	intron (NM_001035, intron 78 of 104)	intron (NM_001035, intron 78 of 104)	-129476	NR_027247	100130331	Hs.661736	NR_027247	ENSG00000237250	LOC100130331	-	POTE ankyrin domain family, member F pseudogene	pseudo
SY5YtetCASZ1b_CASZ1_Ctrl_peak_94	chr1	237008030	237008193	+	87	NA	intron (NM_001291939, intron 15 of 31)	L2a|LINE|L2	49530	NM_001291939	4548	Hs.498187	NM_000254	ENSG00000116984	MTR	HMAG|MS|cblG	5-methyltetrahydrofolate-homocysteine methyltransferase	protein-coding
SY5YtetCASZ1b_CASZ1_Ctrl_peak_436	chr4	16675927	16676047	+	87	NA	intron (NM_001130834, intron 2 of 8)	intron (NM_001130834, intron 2 of 8)	224445	NM_001304434	9079	Hs.714330	NM_001290	ENSG00000169744	LDB2	CLIM1|LDB-2|LDB1	LIM domain binding 2	protein-coding
SY5YtetCASZ1b_CASZ1_Ctrl_peak_204	chr13	80510496	80510643	+	87	NA	Intergenic	Intergenic	63848	NR_120413	101927195	Hs.342412	NR_120413	ENSG00000229175	LINC00382	TCONS_00021500	long intergenic non-protein coding RNA 382	ncRNA
SY5YtetCASZ1b_CASZ1_Ctrl_peak_524	chr5	133049012	133049134	+	87	NA	Intergenic	Intergenic	-100850	NM_015082	23105	Hs.483390	NM_015082	ENSG00000053108	FSTL4	-	follistatin like 4	protein-coding
SY5YtetCASZ1b_CASZ1_Ctrl_peak_406	chr3	76201231	76201410	+	87	NA	Intergenic	Intergenic	-366586	NM_001290208	100131827	Hs.556877	NM_001128223	ENSG00000227124	ZNF717	X17|ZNF838	zinc finger protein 717	protein-coding
SY5YtetCASZ1b_CASZ1_Ctrl_peak_338	chr2	218154854	218154960	+	87	NA	intron (NR_026597, intron 12 of 12)	intron (NR_026597, intron 12 of 12)	7451	NR_133642	105373877		NR_133642		DIRC3-AS1	-	DIRC3 antisense RNA 1	ncRNA
SY5YtetCASZ1b_CASZ1_Ctrl_peak_678	chr7	154251162	154251234	+	87	NA	intron (NM_001936, intron 4 of 25)	intron (NM_001936, intron 4 of 25)	248901	NM_001936	1804	Hs.490684	NM_001936	ENSG00000130226	DPP6	DPL1|DPPX|MRD33|VF2	dipeptidyl peptidase like 6	protein-coding
SY5YtetCASZ1b_CASZ1_Ctrl_peak_481	chr4	175057191	175057336	+	87	NA	intron (NR_125896, intron 1 of 4)	intron (NR_125896, intron 1 of 4)	84286	NR_125896	101928509	Hs.147719	NR_125896	ENSG00000248174	LOC101928509	-	uncharacterized LOC101928509	ncRNA
SY5YtetCASZ1b_CASZ1_Ctrl_peak_96	chr1	238395522	238395588	+	87	NA	Intergenic	Intergenic	253762	NR_015407	339535	Hs.532047	NR_015407	ENSG00000215808	LINC01139	LINKA	long intergenic non-protein coding RNA 1139	ncRNA
SY5YtetCASZ1b_CASZ1_Ctrl_peak_630	chr7	92327970	92328087	+	87	NA	intron (NM_001145306, intron 4 of 7)	intron (NM_001145306, intron 4 of 7)	-108320	NM_001040057	257415	Hs.18564	NM_152789	ENSG00000234545	FAM133B	-	family with sequence similarity 133 member B	protein-coding
SY5YtetCASZ1b_CASZ1_Ctrl_peak_483	chr4	183011370	183011495	+	87	NA	Intergenic	Intergenic	54236	NR_027107	90768	Hs.175465	NR_027107		LOC90768	-	uncharacterized LOC90768	ncRNA
SY5YtetCASZ1b_CASZ1_Ctrl_peak_334	chr2	209421774	209421866	+	87	NA	intron (NR_136588, intron 1 of 5)	MLT1H|LTR|ERVL-MaLR	14453	NR_136588	101927960	Hs.159960	NR_136588		LOC101927960	-	uncharacterized LOC101927960	ncRNA
SY5YtetCASZ1b_CASZ1_Ctrl_peak_563	chr6	111745891	111745988	+	87	NA	intron (NM_002912, intron 2 of 32)	L1M4|LINE|L1	-58736	NR_034110	643749	Hs.486228	NR_034108	ENSG00000231889	TRAF3IP2-AS1	C6UAS|C6orf3|NCRNA00248|TRAF3IP2-AS2	TRAF3IP2 antisense RNA 1	ncRNA
SY5YtetCASZ1b_CASZ1_Ctrl_peak_231	chr15	35582546	35582652	+	87	NA	Intergenic	Intergenic	53072	NR_003144	723972	Hs.631698	NR_003144	ENSG00000259516	ANP32AP1	-	acidic nuclear phosphoprotein 32 family member A pseudogene 1	pseudo
SY5YtetCASZ1b_CASZ1_Ctrl_peak_706	chr8	105114271	105114350	+	86	NA	intron (NM_014677, intron 17 of 21)	L2|LINE|L2	-121253	NM_001282882	9699	Hs.655271	NM_014677	ENSG00000176406	RIMS2	OBOE|RAB3IP3|RIM2	regulating synaptic membrane exocytosis 2	protein-coding
SY5YtetCASZ1b_CASZ1_Ctrl_peak_29	chr1	95468196	95468292	+	86	NA	intron (NR_131032, intron 2 of 2)	intron (NR_131032, intron 2 of 2)	-58908	NR_132786	101928098	Hs.730090	NR_132786	ENSG00000230427	LOC101928098	-	uncharacterized LOC101928098	ncRNA
SY5YtetCASZ1b_CASZ1_Ctrl_peak_145	chr10	135500189	135500300	+	86	NA	Intergenic	BSR/Beta|Satellite|Satellite	-59945	NM_001080998	441581	Hs.690471	NM_001080998	ENSG00000225899	FRG2B	-	FSHD region gene 2 family member B	protein-coding
SY5YtetCASZ1b_CASZ1_Ctrl_peak_125	chr10	78696824	78696955	+	86	NA	intron (NM_001322832, intron 22 of 27)	L3|LINE|CR1	49087	NR_120655	101929328	Hs.664552	NR_120655	ENSG00000236467	KCNMA1-AS1	-	KCNMA1 antisense RNA 1	ncRNA
SY5YtetCASZ1b_CASZ1_Ctrl_peak_654	chr7	133428208	133428662	+	86	NA	intron (NM_021807, intron 10 of 17)	intron (NM_021807, intron 10 of 17)	81206	NR_120513	101928861	Hs.675747	NR_120513		LOC101928861	-	uncharacterized LOC101928861	ncRNA
SY5YtetCASZ1b_CASZ1_Ctrl_peak_533	chr6	1850948	1851070	+	85	NA	intron (NM_001500, intron 7 of 10)	intron (NM_001500, intron 7 of 10)	240328	NM_001453	2296	Hs.348883	NM_001453	ENSG00000054598	FOXC1	ARA|FKHL7|FREAC-3|FREAC3|IGDA|IHG1|IRID1|RIEG3	forkhead box C1	protein-coding
SY5YtetCASZ1b_CASZ1_Ctrl_peak_319	chr2	118419251	118419317	+	85	NA	Intergenic	Intergenic	-152971	NM_006773	8886	Hs.744922	NM_006773	ENSG00000088205	DDX18	MrDb	DEAD-box helicase 18	protein-coding
SY5YtetCASZ1b_CASZ1_Ctrl_peak_380	chr3	24033648	24033769	+	85	NA	Intergenic	Intergenic	46096	NM_001145425	9975	Hs.37288	NM_005126	ENSG00000174738	NR1D2	BD73|EAR-1R|RVR	nuclear receptor subfamily 1 group D member 2	protein-coding
SY5YtetCASZ1b_CASZ1_Ctrl_peak_459	chr4	88441812	88441980	+	85	NA	intron (NM_001128310, intron 1 of 11)	LTR84a|LTR|ERVL	8759	NM_001128310	8404	Hs.62886	NM_004684	ENSG00000152583	SPARCL1	MAST 9|MAST9|PIG33|SC1	SPARC like 1	protein-coding
SY5YtetCASZ1b_CASZ1_Ctrl_peak_568	chr6	143014217	143014297	+	85	NA	Intergenic	Intergenic	-55231	NR_027312	153910	Hs.350819	NR_027311	ENSG00000236366	LOC153910	-	uncharacterized LOC153910	ncRNA
SY5YtetCASZ1b_CASZ1_Ctrl_peak_529	chr5	157593652	157593750	+	85	NA	Intergenic	Intergenic	243080	NR_109888	101927697	Hs.483960	NR_109888	ENSG00000276778	LOC101927697	-	uncharacterized LOC101927697	ncRNA
SY5YtetCASZ1b_CASZ1_Ctrl_peak_48	chr1	161397867	161397933	+	84	NA	Intergenic	tRNA-Asn-AAC|tRNA|tRNA	-60227	NM_001013625	257177	Hs.534593	NM_001013625	ENSG00000188931	CFAP126	C1orf192|Flattop|Fltp	cilia and flagella associated protein 126	protein-coding
SY5YtetCASZ1b_CASZ1_Ctrl_peak_117	chr10	44353129	44353277	+	84	NA	Intergenic	Intergenic	-1656	NR_038268	100506835	Hs.462615	NR_038268	ENSG00000226808	LINC00840	-	long intergenic non-protein coding RNA 840	ncRNA
SY5YtetCASZ1b_CASZ1_Ctrl_peak_293	chr2	5809099	5809217	+	84	NA	intron (NR_110580, intron 2 of 4)	intron (NR_110580, intron 2 of 4)	22092	NR_110580	102723818	Hs.128107	NR_110580		LINC01248	-	long intergenic non-protein coding RNA 1248	ncRNA
SY5YtetCASZ1b_CASZ1_Ctrl_peak_209	chr13	99159895	99160013	+	84	NA	intron (NM_001032296, intron 2 of 10)	intron (NM_001032296, intron 2 of 10)	14425	NM_003576	8428	Hs.508514	NM_003576	ENSG00000102572	STK24	HEL-S-95|MST3|MST3B|STE20|STK3	serine/threonine kinase 24	protein-coding
SY5YtetCASZ1b_CASZ1_Ctrl_peak_571	chr6	154414611	154414693	+	84	NA	TTS (NM_001008505)	TTS (NM_001008505)	3755	NM_001285528	4988	Hs.2353	NM_000914	ENSG00000112038	OPRM1	LMOR|M-OR-1|MOP|MOR|MOR1|OPRM	opioid receptor mu 1	protein-coding
SY5YtetCASZ1b_CASZ1_Ctrl_peak_627	chr7	82523964	82524039	+	84	NA	intron (NM_014510, intron 9 of 19)	L1MB8|LINE|L1	268196	NM_014510	27445	Hs.12376	NM_014510	ENSG00000186472	PCLO	ACZ|PCH3	piccolo presynaptic cytomatrix protein	protein-coding
SY5YtetCASZ1b_CASZ1_Ctrl_peak_370	chr3	2879111	2879184	+	84	NA	intron (NM_175607, intron 7 of 24)	intron (NM_175607, intron 7 of 24)	-54752	NM_001206956	152330	Hs.298705	NM_175607	ENSG00000144619	CNTN4	AXCAM|BIG-2	contactin 4	protein-coding
SY5YtetCASZ1b_CASZ1_Ctrl_peak_335	chr2	209421994	209422153	+	84	NA	intron (NR_136588, intron 1 of 5)	LTR8A|LTR|ERV1	14706	NR_136588	101927960	Hs.159960	NR_136588		LOC101927960	-	uncharacterized LOC101927960	ncRNA
SY5YtetCASZ1b_CASZ1_Ctrl_peak_232	chr15	36102285	36102425	+	84	NA	intron (NR_038251, intron 2 of 2)	intron (NR_038251, intron 2 of 2)	-116702	NR_039735	100616293		NR_039735	ENSG00000265098	MIR4510	mir-4510	microRNA 4510	ncRNA
SY5YtetCASZ1b_CASZ1_Ctrl_peak_186	chr12	113253467	113253597	+	84	NA	intron (NM_001347955, intron 2 of 20)	intron (NM_001347955, intron 2 of 20)	23983	NM_001347954	22895	Hs.21239	NM_014954	ENSG00000089169	RPH3A	-	rabphilin 3A	protein-coding
SY5YtetCASZ1b_CASZ1_Ctrl_peak_415	chr3	124114845	124115027	+	84	NA	intron (NM_001024660, intron 12 of 59)	intron (NM_001024660, intron 12 of 59)	21757	NR_106731	102464832		NR_106731	ENSG00000276656	MIR6083	hsa-mir-6083	microRNA 6083	ncRNA
SY5YtetCASZ1b_CASZ1_Ctrl_peak_132	chr10	101913030	101913096	+	84	NA	intron (NR_144755, intron 11 of 11)	intron (NR_144755, intron 11 of 11)	32671	NM_001347860	10613	Hs.150087	NM_006459	ENSG00000107566	ERLIN1	C10orf69|Erlin-1|KE04|KEO4|SPFH1|SPG62	ER lipid raft associated 1	protein-coding
SY5YtetCASZ1b_CASZ1_Ctrl_peak_245	chr16	64471846	64471916	+	84	NA	Intergenic	LTR71A|LTR|ERV1	684159	NM_001797	1009	Hs.116471	NM_001797	ENSG00000140937	CDH11	CAD11|CDHOB|OB|OSF-4	cadherin 11	protein-coding
SY5YtetCASZ1b_CASZ1_Ctrl_peak_167	chr11	115147628	115147726	+	84	NA	intron (NM_001098517, intron 1 of 8)	intron (NM_001098517, intron 1 of 8)	-56619	NR_135108	105369509	Hs.736064	NR_135108		LOC105369509	-	uncharacterized LOC105369509	ncRNA
SY5YtetCASZ1b_CASZ1_Ctrl_peak_247	chr16	65375447	65375541	+	84	NA	intron (NR_027755, intron 7 of 8)	A-rich|Low_complexity|Low_complexity	-165018	NR_110918	101927650	Hs.634008	NR_110918	ENSG00000259847	LINC02126	-	long intergenic non-protein coding RNA 2126	ncRNA
SY5YtetCASZ1b_CASZ1_Ctrl_peak_124	chr10	77237787	77237876	+	83	NA	intron (NM_001305581, intron 2 of 6)	intron (NM_001305581, intron 2 of 6)	46427	NM_001305581	83938	Hs.118161	NM_032024	ENSG00000148655	C10orf11	CDA017	chromosome 10 open reading frame 11	protein-coding
SY5YtetCASZ1b_CASZ1_Ctrl_peak_146	chr11	3675720	3675798	+	83	NA	intron (NM_004314, intron 1 of 4)	intron (NM_004314, intron 1 of 4)	9398	NM_004314	417	Hs.382188	NM_004314	ENSG00000129744	ART1	ART2|ARTC1|CD296|RT6	ADP-ribosyltransferase 1	protein-coding
SY5YtetCASZ1b_CASZ1_Ctrl_peak_769	chrY	58989762	58989879	+	83	NA	Intergenic	BSR/Beta|Satellite|Satellite	-110583	NM_005840	10251	Hs.381912	NM_005840	ENSG00000168939	SPRY3	spry-3	sprouty RTK signaling antagonist 3	protein-coding
SY5YtetCASZ1b_CASZ1_Ctrl_peak_158	chr11	72019816	72019916	+	82	NA	intron (NM_030813, intron 8 of 16)	intron (NM_030813, intron 8 of 16)	-64646	NM_005169	401	Hs.731115	NM_005169	ENSG00000165462	PHOX2A	ARIX|CFEOM2|FEOM2|NCAM2|PMX2A	paired like homeobox 2a	protein-coding
SY5YtetCASZ1b_CASZ1_Ctrl_peak_597	chr7	22520330	22520439	+	82	NA	intron (NM_001164460, intron 4 of 4)	intron (NM_001164460, intron 4 of 4)	19517	NM_001164460	256227	Hs.729825	NM_207342	ENSG00000105889	STEAP1B	-	STEAP family member 1B	protein-coding
SY5YtetCASZ1b_CASZ1_Ctrl_peak_613	chr7	43571305	43571426	+	82	NA	intron (NM_015052, intron 24 of 29)	L2a|LINE|L2	-9224	NR_038276	100506895	Hs.676047	NR_038276	ENSG00000231638	LOC100506895	-	lncRNA#32	ncRNA
SY5YtetCASZ1b_CASZ1_Ctrl_peak_378	chr3	22578124	22578360	+	82	NA	Intergenic	Intergenic	579611	NR_046876	100874221	Hs.160616	NR_046876	ENSG00000223351	ZNF385D-AS2	-	ZNF385D antisense RNA 2	ncRNA
SY5YtetCASZ1b_CASZ1_Ctrl_peak_665	chr7	135614640	135614715	+	82	NA	exon (NM_145808, exon 4 of 4)	exon (NM_145808, exon 4 of 4)	47527	NM_001128619	767558	Hs.602015	NM_001128619	ENSG00000267697	LUZP6	MPD6|MTPNUT	leucine zipper protein 6	protein-coding
SY5YtetCASZ1b_CASZ1_Ctrl_peak_736	chr9	80940522	80940588	+	81	NA	intron (NM_021154, intron 7 of 7)	intron (NM_021154, intron 7 of 7)	28564	NM_058179	29968	Hs.494261	NM_021154	ENSG00000135069	PSAT1	EPIP|NLS2|PSA|PSAT|PSATD	phosphoserine aminotransferase 1	protein-coding
SY5YtetCASZ1b_CASZ1_Ctrl_peak_348	chr20	36737221	36737344	+	81	NA	Intergenic	Intergenic	56549	NM_001323317	7052	Hs.517033	NM_004613	ENSG00000198959	TGM2	TG(C)|TGC	transglutaminase 2	protein-coding
SY5YtetCASZ1b_CASZ1_Ctrl_peak_480	chr4	174569147	174569342	+	81	NA	Intergenic	Intergenic	117635	NR_003679	79804	Hs.61435	NR_003679	ENSG00000237125	HAND2-AS1	DEIN|NBLA00301|UPH	HAND2 antisense RNA 1 (head to head)	ncRNA
SY5YtetCASZ1b_CASZ1_Ctrl_peak_722	chr9	4856046	4856152	+	81	NA	intron (NM_005772, intron 8 of 8)	intron (NM_005772, intron 8 of 8)	5802	NR_029836	406894		NR_029836	ENSG00000199065	MIR101-2	MIRN101-2|mir-101-2	microRNA 101-2	ncRNA
SY5YtetCASZ1b_CASZ1_Ctrl_peak_594	chr7	18929431	18929556	+	81	NA	intron (NM_178425, intron 21 of 24)	AluJo|SINE|Alu	227802	NM_000474	7291	Hs.66744	NM_000474	ENSG00000122691	TWIST1	ACS3|BPES2|BPES3|CRS|CRS1|CSO|SCS|TWIST|bHLHa38	twist family bHLH transcription factor 1	protein-coding
SY5YtetCASZ1b_CASZ1_Ctrl_peak_168	chr11	115280475	115280606	+	81	NA	intron (NM_001098517, intron 1 of 8)	intron (NM_001098517, intron 1 of 8)	13066	NR_135103	105369507	Hs.664155	NR_135102	ENSG00000256315	LOC105369507	-	uncharacterized LOC105369507	ncRNA
SY5YtetCASZ1b_CASZ1_Ctrl_peak_379	chr3	23777595	23777697	+	80	NA	Intergenic	LTR16A2|LTR|ERVL	-69738	NM_003341	7324	Hs.164853	NM_003341	ENSG00000170142	UBE2E1	UBCH6	ubiquitin conjugating enzyme E2 E1	protein-coding
SY5YtetCASZ1b_CASZ1_Ctrl_peak_681	chr7	156585436	156585557	+	80	NA	intron (NM_022458, intron 5 of 16)	intron (NM_022458, intron 5 of 16)	100406	NM_022458	64327	Hs.209989	NM_022458	ENSG00000105983	LMBR1	ACHP|C7orf2|DIF14|LSS|PPD2|THYP|TPT|ZRS	limb development membrane protein 1	protein-coding
SY5YtetCASZ1b_CASZ1_Ctrl_peak_45	chr1	151793566	151793717	+	80	NA	intron (NM_005060, intron 2 of 10)	intron (NM_005060, intron 2 of 10)	4912	NM_001001523	6097	Hs.256022	NM_005060	ENSG00000143365	RORC	IMD42|NR1F3|RORG|RZR-GAMMA|RZRG|TOR	RAR related orphan receptor C	protein-coding
SY5YtetCASZ1b_CASZ1_Ctrl_peak_225	chr14	75310417	75310550	+	80	NA	Intergenic	Charlie8|DNA|hAT-Charlie	20054	NM_001080408	283571	Hs.675293	NM_001080408	ENSG00000119608	PROX2	PROX-2	prospero homeobox 2	protein-coding
SY5YtetCASZ1b_CASZ1_Ctrl_peak_52	chr1	162859991	162860111	+	80	NA	Intergenic	Intergenic	-21446	NM_178550	339512	Hs.407631	NM_178550	ENSG00000185860	CCDC190	C1orf110	coiled-coil domain containing 190	protein-coding
SY5YtetCASZ1b_CASZ1_Ctrl_peak_766	chrY	13464979	13465100	+	78	NA	Intergenic	BSR/Beta|Satellite|Satellite	1068350	NR_033667	352887	Hs.546221	NR_033667	ENSG00000206159	GYG2P1	GYG2P	glycogenin 2 pseudogene 1	pseudo
SY5YtetCASZ1b_CASZ1_Ctrl_peak_43	chr1	149223855	149224096	+	77	NA	Intergenic	Intergenic	-63155	NR_111933	388692	Hs.271249	NM_001013644		LOC388692	-	uncharacterized LOC388692	ncRNA
SY5YtetCASZ1b_CASZ1_Ctrl_peak_645	chr7	111290753	111290819	+	77	NA	Intergenic	Intergenic	-88213	NM_001244606	83943	Hs.655722	NM_032549	ENSG00000184903	IMMP2L	IMMP2L-IT1|IMP2|IMP2-LIKE	inner mitochondrial membrane peptidase subunit 2	protein-coding
SY5YtetCASZ1b_CASZ1_Ctrl_peak_469	chr4	140863560	140863642	+	75	NA	intron (NM_018717, intron 1 of 5)	intron (NM_018717, intron 1 of 5)	211632	NM_018717	55534	Hs.586165	NM_018717	ENSG00000196782	MAML3	CAGH3|ERDA3|GDN|MAM-2|MAM2|TNRC3	mastermind like transcriptional coactivator 3	protein-coding
SY5YtetCASZ1b_CASZ1_Ctrl_peak_150	chr11	35551707	35551773	+	74	NA	5' UTR (NM_001282675, exon 1 of 13)	5' UTR (NM_001282675, exon 1 of 13)	108	NM_001282675	25891	Hs.55044	NM_015430	ENSG00000149090	PAMR1	DKFZP586H2123|FP938|RAMP	peptidase domain containing associated with muscle regeneration 1	protein-coding
SY5YtetCASZ1b_CASZ1_Ctrl_peak_390	chr3	55376099	55376185	+	74	NA	Intergenic	Intergenic	139284	NM_001256105	7474	Hs.643085	NM_003392	ENSG00000114251	WNT5A	hWNT5A	Wnt family member 5A	protein-coding
SY5YtetCASZ1b_CASZ1_Ctrl_peak_148	chr11	15864942	15865008	+	74	NA	Intergenic	Intergenic	126192	NR_106721	102464826		NR_106721	ENSG00000110693	MIR6073	hsa-mir-6073	microRNA 6073	ncRNA
SY5YtetCASZ1b_CASZ1_Ctrl_peak_63	chr1	199587269	199587372	+	74	NA	Intergenic	LTR32|LTR|ERVL	-409410	NM_003822	2494	Hs.33446	NM_003822	ENSG00000116833	NR5A2	B1F|B1F2|CPF|FTF|FTZ-F1|FTZ-F1beta|LRH-1|LRH1|hB1F-2	nuclear receptor subfamily 5 group A member 2	protein-coding
SY5YtetCASZ1b_CASZ1_Ctrl_peak_575	chr6	163127199	163127276	+	74	NA	intron (NM_013987, intron 1 of 10)	intron (NM_013987, intron 1 of 10)	-20927	NM_152410	135138	Hs.25791	NM_152410	ENSG00000112530	PACRG	GLUP|HAK005771|PARK2CRG	PARK2 coregulated	protein-coding
SY5YtetCASZ1b_CASZ1_Ctrl_peak_513	chr5	96098857	96099027	+	74	NA	intron (NM_016442, intron 19 of 19)	intron (NM_016442, intron 19 of 19)	19698	NR_104285	831	Hs.436186	NM_001750	ENSG00000153113	CAST	BS-17|PLACK	calpastatin	protein-coding
SY5YtetCASZ1b_CASZ1_Ctrl_peak_473	chr4	151332770	151332870	+	74	NA	intron (NM_006726, intron 48 of 57)	intron (NM_006726, intron 48 of 57)	-170257	NM_006439	10586	Hs.584852	NM_006439	ENSG00000181541	MAB21L2	MCOPS14	mab-21 like 2	protein-coding
SY5YtetCASZ1b_CASZ1_Ctrl_peak_684	chr8	13199135	13199231	+	74	NA	intron (NM_024767, intron 4 of 4)	intron (NM_024767, intron 4 of 4)	-65126	NM_001316668	10395	Hs.134296	NM_006094	ENSG00000164741	DLC1	ARHGAP7|HP|STARD12|p122-RhoGAP	DLC1 Rho GTPase activating protein	protein-coding
SY5YtetCASZ1b_CASZ1_Ctrl_peak_37	chr1	144010725	144010823	+	74	NA	Intergenic	Intergenic	-95927	NR_144320	728833	Hs.535577	NM_207418	ENSG00000215784	FAM72D	GCUD2	family with sequence similarity 72 member D	protein-coding
SY5YtetCASZ1b_CASZ1_Ctrl_peak_315	chr2	92229600	92229723	+	73	NA	Intergenic	Intergenic	100502	NR_027714	440888	Hs.730239	NM_001032412		ACTR3BP2	FKSG73	ACTR3B pseudogene 2	pseudo
SY5YtetCASZ1b_CASZ1_Ctrl_peak_434	chr4	13144978	13145091	+	73	NA	Intergenic	Intergenic	340955	NM_004249	9364	Hs.656060	NM_004249	ENSG00000157869	RAB28	CORD18	RAB28, member RAS oncogene family	protein-coding
SY5YtetCASZ1b_CASZ1_Ctrl_peak_539	chr6	16109480	16109579	+	73	NA	Intergenic	MER68|LTR|ERVL	-19788	NM_013262	29116	Hs.484738	NM_013262	ENSG00000007944	MYLIP	IDOL|MIR	myosin regulatory light chain interacting protein	protein-coding
SY5YtetCASZ1b_CASZ1_Ctrl_peak_311	chr2	75089747	75089826	+	73	NA	intron (NM_000189, intron 2 of 17)	intron (NM_000189, intron 2 of 17)	30004	NM_000189	3099	Hs.406266	NM_000189	ENSG00000159399	HK2	HKII|HXK2	hexokinase 2	protein-coding
SY5YtetCASZ1b_CASZ1_Ctrl_peak_723	chr9	8845681	8845755	+	73	NA	intron (NM_002839, intron 11 of 45)	intron (NM_002839, intron 11 of 45)	-12300	NR_121599	101929407	Hs.649971	NR_121599		PTPRD-AS1	-	PTPRD antisense RNA 1	ncRNA
SY5YtetCASZ1b_CASZ1_Ctrl_peak_536	chr6	12528981	12529117	+	73	NA	Intergenic	Intergenic	-187839	NM_030948	221692	Hs.436996	NM_030948	ENSG00000112137	PHACTR1	RPEL|RPEL1|dJ257A7.2	phosphatase and actin regulator 1	protein-coding
SY5YtetCASZ1b_CASZ1_Ctrl_peak_650	chr7	125692466	125692571	+	73	NA	Intergenic	ERV3-16A3_I-int|LTR|ERVL	-788173	NR_110182	101928254	Hs.571236	NR_110182	ENSG00000219445	LOC101928254	-	uncharacterized LOC101928254	ncRNA
SY5YtetCASZ1b_CASZ1_Ctrl_peak_165	chr11	111664882	111664948	+	73	NA	intron (NM_001077690, intron 15 of 15)	intron (NM_001077690, intron 15 of 15)	-27746	NM_001177562	5519	Hs.269128	NM_002716	ENSG00000137713	PPP2R1B	PP2A-Abeta|PR65B	protein phosphatase 2 scaffold subunit Abeta	protein-coding
SY5YtetCASZ1b_CASZ1_Ctrl_peak_633	chr7	92456791	92456914	+	73	NA	intron (NM_001145306, intron 2 of 7)	intron (NM_001145306, intron 2 of 7)	6379	NM_001259	1021	Hs.119882	NM_001259	ENSG00000105810	CDK6	MCPH12|PLSTIRE	cyclin dependent kinase 6	protein-coding
SY5YtetCASZ1b_CASZ1_Ctrl_peak_201	chr13	73096215	73096293	+	73	NA	Intergenic	MIRb|SINE|MIR	-205633	NM_024808	79866	Hs.643464	NM_024808	ENSG00000136122	BORA	C13orf34	bora, aurora kinase A activator	protein-coding
SY5YtetCASZ1b_CASZ1_Ctrl_peak_418	chr3	148264937	148265049	+	73	NA	Intergenic	Intergenic	-150665	NM_000685	185	Hs.477887	NM_000685	ENSG00000144891	AGTR1	AG2S|AGTR1B|AT1|AT1AR|AT1B|AT1BR|AT1R|AT2R1|HAT1R	angiotensin II receptor type 1	protein-coding
SY5YtetCASZ1b_CASZ1_Ctrl_peak_203	chr13	80315208	80315304	+	73	NA	Intergenic	Intergenic	-63265	NR_125785	102724076	Hs.208617	NR_125785	ENSG00000229011	LINC01038	-	long intergenic non-protein coding RNA 1038	ncRNA
SY5YtetCASZ1b_CASZ1_Ctrl_peak_397	chr3	64598740	64598848	+	73	NA	intron (NM_182920, intron 22 of 39)	intron (NM_182920, intron 22 of 39)	51772	NR_110151	101929335	Hs.476604	NR_110150	ENSG00000241158	ADAMTS9-AS1	-	ADAMTS9 antisense RNA 1	ncRNA
SY5YtetCASZ1b_CASZ1_Ctrl_peak_227	chr14	76439467	76439583	+	73	NA	intron (NM_001329939, intron 2 of 7)	intron (NM_001329939, intron 2 of 7)	8840	NM_003239	7043	Hs.592317	NM_003239	ENSG00000119699	TGFB3	ARVD|ARVD1|LDS5|RNHF|TGF-beta3	transforming growth factor beta 3	protein-coding
SY5YtetCASZ1b_CASZ1_Ctrl_peak_259	chr17	53767894	53768006	+	73	NA	Intergenic	MLT1L|LTR|ERVL-MaLR	32275	NM_018286	55273	Hs.173233	NM_018286	ENSG00000166292	TMEM100	-	transmembrane protein 100	protein-coding
SY5YtetCASZ1b_CASZ1_Ctrl_peak_152	chr11	36772883	36772949	+	73	NA	Intergenic	MIR3|SINE|MIR	-153087	NM_000536	5897	Hs.714519	NM_000536	ENSG00000175097	RAG2	RAG-2	recombination activating 2	protein-coding
SY5YtetCASZ1b_CASZ1_Ctrl_peak_679	chr7	154633498	154633584	+	71	NA	intron (NM_001936, intron 16 of 25)	intron (NM_001936, intron 16 of 25)	-86686	NR_024477	100132707	Hs.586358	NR_024476	ENSG00000214106	PAXIP1-AS2	PAXIP1OS	PAXIP1 antisense RNA 2	ncRNA
SY5YtetCASZ1b_CASZ1_Ctrl_peak_388	chr3	41026913	41027016	+	71	NA	Intergenic	LTR16A2|LTR|ERVL	-213951	NM_001330729	1499	Hs.476018	NM_001904	ENSG00000168036	CTNNB1	CTNNB|MRD19|armadillo	catenin beta 1	protein-coding
SY5YtetCASZ1b_CASZ1_Ctrl_peak_431	chr3	193463217	193463341	+	71	NA	Intergenic	Intergenic	-118158	NR_046634	100873941	Hs.679364	NR_046634	ENSG00000224855	OPA1-AS1	-	OPA1 antisense RNA 1	ncRNA
SY5YtetCASZ1b_CASZ1_Ctrl_peak_435	chr4	13661156	13661414	+	71	NA	intron (NR_121681, intron 2 of 3)	intron (NR_121681, intron 2 of 3)	4482	NR_121681	101929071	Hs.543714	NR_121681	ENSG00000250634	LINC01182	-	long intergenic non-protein coding RNA 1182	ncRNA
SY5YtetCASZ1b_CASZ1_Ctrl_peak_10	chr1	36311527	36311641	+	71	NA	intron (NM_017629, intron 15 of 17)	MLT1I|LTR|ERVL-MaLR	-23825	NM_001317123	26523	Hs.22867	NM_012199	ENSG00000092847	AGO1	EIF2C|EIF2C1|GERP95|Q99|hAgo1	argonaute 1, RISC catalytic component	protein-coding
SY5YtetCASZ1b_CASZ1_Ctrl_peak_580	chr7	5465241	5465366	+	71	NA	Intergenic	CpG-23978	-2126	NM_001080495	84629	Hs.520638	NM_001013722	ENSG00000182095	TNRC18	CAGL79|TNRC18A	trinucleotide repeat containing 18	protein-coding
SY5YtetCASZ1b_CASZ1_Ctrl_peak_608	chr7	29359817	29359883	+	71	NA	intron (NM_001293070, intron 2 of 13)	MIR|SINE|MIR	-111264	NR_120522	102724484	Hs.638665	NR_120522		LOC102724484	-	uncharacterized LOC102724484	ncRNA
SY5YtetCASZ1b_CASZ1_Ctrl_peak_299	chr2	17699617	17699848	+	71	NA	promoter-TSS (NM_001099218)	promoter-TSS (NM_001099218)	-26	NM_001099218	729475	Hs.515802	NM_001099218	ENSG00000214842	RAD51AP2	-	RAD51 associated protein 2	protein-coding

## Sheet: Tet+
Table S2. ChIP-seq peaks identified in SY5Y cells before and after the restoration of CASZ1b.
CASZ1b ChIP-seq peaks after restoration of CASZ1b in SY5YtetCASZ1b cells (Tet+)
PeakID (cmd=annotatePeaks.pl p-7narrowpeak/SY5YtetCASZ1b_CASZ1_Dox_macspeaks.txt hg19)	Chr	Start	End	Strand	Peak Score	Focus Ratio/Region Size	Annotation	Detailed Annotation	Distance to TSS	Nearest PromoterID	Entrez ID	Nearest Unigene	Nearest Refseq	Nearest Ensembl	Gene Name	Gene Alias	Gene Description	Gene Type
SY5YtetCASZ1b_CASZ1_Dox_peak_11761	chr7	35410116	35410762	+	1789	NA	intron (NR_038864, intron 2 of 2)	intron (NR_038864, intron 2 of 2)	56973	NR_038864	401324	Hs.377034	NR_038864		LOC401324	-	uncharacterized LOC401324	ncRNA
SY5YtetCASZ1b_CASZ1_Dox_peak_6152	chr18	68137063	68137638	+	1738	NA	Intergenic	Intergenic	-85523	NR_110764	101060542	Hs.586967	NR_110764	ENSG00000266278	LINC01910	-	long intergenic non-protein coding RNA 1910	ncRNA
SY5YtetCASZ1b_CASZ1_Dox_peak_13089	chr8	140051471	140052466	+	1625	NA	Intergenic	Intergenic	-125719	NM_152888	169044	Hs.117169	NM_152888	ENSG00000169436	COL22A1	-	collagen type XXII alpha 1 chain	protein-coding
SY5YtetCASZ1b_CASZ1_Dox_peak_4741	chr15	62914931	62915370	+	1511	NA	Intergenic	Intergenic	22230	NR_026897	197003	Hs.352253	NM_152648	ENSG00000259458	MGC15885	-	uncharacterized protein MGC15885	ncRNA
SY5YtetCASZ1b_CASZ1_Dox_peak_7377	chr2	192344055	192344600	+	1506	NA	Intergenic	Intergenic	-198471	NM_001254736	64859	Hs.591610	NM_022837	ENSG00000173559	NABP1	OBFC2A|SOSS-B2|SSB2	nucleic acid binding protein 1	protein-coding
SY5YtetCASZ1b_CASZ1_Dox_peak_12806	chr8	72077028	72077647	+	1506	NA	Intergenic	MamSINE1|SINE|tRNA	191409	NM_172059	2138	Hs.444971	NM_000503	ENSG00000104313	EYA1	BOP|BOR|BOS1|OFC1	EYA transcriptional coactivator and phosphatase 1	protein-coding
SY5YtetCASZ1b_CASZ1_Dox_peak_9274	chr4	17492207	17492758	+	1472	NA	intron (NM_001306140, intron 4 of 5)	intron (NM_001306140, intron 4 of 5)	21375	NM_000320	5860	Hs.75438	NM_000320	ENSG00000151552	QDPR	DHPR|PKU2|SDR33C1	quinoid dihydropteridine reductase	protein-coding
SY5YtetCASZ1b_CASZ1_Dox_peak_11609	chr7	18886239	18886829	+	1401	NA	intron (NM_178425, intron 20 of 24)	intron (NM_178425, intron 20 of 24)	270761	NM_000474	7291	Hs.66744	NM_000474	ENSG00000122691	TWIST1	ACS3|BPES2|BPES3|CRS|CRS1|CSO|SCS|TWIST|bHLHa38	twist family bHLH transcription factor 1	protein-coding
SY5YtetCASZ1b_CASZ1_Dox_peak_12158	chr7	108456208	108456756	+	1393	NA	Intergenic	Intergenic	68162	NM_001024607	154907	Hs.276325	NM_001024607		C7orf66	-	chromosome 7 open reading frame 66	protein-coding
SY5YtetCASZ1b_CASZ1_Dox_peak_9831	chr5	16418285	16419085	+	1390	NA	intron (NR_104625, intron 7 of 8)	intron (NR_104625, intron 7 of 8)	22526	NR_104625	101929505	Hs.639360	NR_104625	ENSG00000248150	LINC02150	-	long intergenic non-protein coding RNA 2150	ncRNA
SY5YtetCASZ1b_CASZ1_Dox_peak_8369	chr3	29684047	29685126	+	1336	NA	intron (NM_001003793, intron 4 of 14)	intron (NM_001003793, intron 4 of 14)	291061	NR_046556	100873977	Hs.581453	NR_046556	ENSG00000235593	RBMS3-AS1	-	RBMS3 antisense RNA 1	ncRNA
SY5YtetCASZ1b_CASZ1_Dox_peak_4859	chr15	74583388	74584420	+	1334	NA	intron (NM_025055, intron 10 of 18)	intron (NM_025055, intron 10 of 18)	-26978	NM_001287181	80125	Hs.383206	NM_025055	ENSG00000140481	CCDC33	CT61|HP11097	coiled-coil domain containing 33	protein-coding
SY5YtetCASZ1b_CASZ1_Dox_peak_12372	chr7	135006174	135006921	+	1298	NA	Intergenic	PABL_B-int|LTR|ERV1	89816	NM_182489	346673	Hs.592279	NM_182489	ENSG00000146857	STRA8	-	stimulated by retinoic acid 8	protein-coding
SY5YtetCASZ1b_CASZ1_Dox_peak_1623	chr1	244137571	244138616	+	1297	NA	intron (NR_033883, intron 1 of 11)	intron (NR_033883, intron 1 of 11)	57389	NR_033883	339529	Hs.209374	NR_033883	ENSG00000226828	LOC339529	-	uncharacterized LOC339529	ncRNA
SY5YtetCASZ1b_CASZ1_Dox_peak_11104	chr6	70294660	70295246	+	1270	NA	Intergenic	Intergenic	212096	NM_018368	55788	Hs.271643	NM_018368	ENSG00000168216	LMBRD1	C6orf209|LMBD1|MAHCF|NESI	LMBR1 domain containing 1	protein-coding
SY5YtetCASZ1b_CASZ1_Dox_peak_13700	chrX	2812939	2813508	+	1253	NA	Intergenic	Intergenic	-9722	NR_144459	100506356	Hs.528631	NR_144459		ARSD-AS1	-	ARSD antisense RNA 1	ncRNA
SY5YtetCASZ1b_CASZ1_Dox_peak_575	chr1	99744994	99745469	+	1236	NA	intron (NM_001166252, intron 1 of 5)	intron (NM_001166252, intron 1 of 5)	15383	NM_001166252	9890	Hs.13245	NM_014839	ENSG00000117600	PLPPR4	LPPR4|LPR4|PHP1|PRG-1|PRG1	phospholipid phosphatase related 4	protein-coding
SY5YtetCASZ1b_CASZ1_Dox_peak_11869	chr7	50635256	50635974	+	1231	NA	Intergenic	MER20|DNA|hAT-Charlie	-2461	NM_001082971	1644	Hs.359698	NM_000790	ENSG00000132437	DDC	AADC	dopa decarboxylase	protein-coding
SY5YtetCASZ1b_CASZ1_Dox_peak_9565	chr4	140700744	140701487	+	1215	NA	intron (NM_018717, intron 3 of 5)	intron (NM_018717, intron 3 of 5)	114193	NM_001204366	4258	Hs.81874	NM_002413	ENSG00000085871	MGST2	GST2|MGST-II	microsomal glutathione S-transferase 2	protein-coding
SY5YtetCASZ1b_CASZ1_Dox_peak_13544	chr9	118024693	118025168	+	1207	NA	intron (NM_017418, intron 2 of 7)	intron (NM_017418, intron 2 of 7)	120833	NM_017418	50514	Hs.148841	NM_017418	ENSG00000173077	2021-12-01	CTS9	deleted in esophageal cancer 1	protein-coding
SY5YtetCASZ1b_CASZ1_Dox_peak_6596	chr2	29873433	29874180	+	1207	NA	intron (NM_004304, intron 3 of 28)	intron (NM_004304, intron 3 of 28)	-175563	NR_136317	105374389	Hs.196534	NR_136317		LOC105374389	-	uncharacterized LOC105374389	ncRNA
SY5YtetCASZ1b_CASZ1_Dox_peak_1587	chr1	237911435	237912057	+	1197	NA	intron (NM_001035, intron 80 of 104)	intron (NM_001035, intron 80 of 104)	-113729	NR_027247	100130331	Hs.661736	NR_027247	ENSG00000237250	LOC100130331	-	POTE ankyrin domain family, member F pseudogene	pseudo
SY5YtetCASZ1b_CASZ1_Dox_peak_2691	chr11	43938137	43938590	+	1188	NA	non-coding (NR_038907, exon 4 of 6)	non-coding (NR_038907, exon 4 of 6)	4131	NR_038907	100507300	Hs.664588	NR_038907	ENSG00000244926	ALKBH3-AS1	-	ALKBH3 antisense RNA 1	ncRNA
SY5YtetCASZ1b_CASZ1_Dox_peak_3393	chr12	26701040	26701706	+	1188	NA	intron (NM_002223, intron 37 of 56)	intron (NM_002223, intron 37 of 56)	284758	NM_002223	3709	Hs.512235	NM_002223	ENSG00000123104	ITPR2	ANHD|CFAP48|INSP3R2|IP3R2	inositol 1,4,5-trisphosphate receptor type 2	protein-coding
SY5YtetCASZ1b_CASZ1_Dox_peak_3401	chr12	27971163	27971801	+	1185	NA	Intergenic	LTR18B|LTR|ERVL	38295	NM_020782	57542	Hs.505104	NM_020782	ENSG00000087448	KLHL42	Ctb9|KLHDC5	kelch like family member 42	protein-coding
SY5YtetCASZ1b_CASZ1_Dox_peak_11705	chr7	29017163	29017902	+	1181	NA	Intergenic	ERVL-E-int|LTR|ERVL	-2051	NR_038965	100506497	Hs.586328	NR_038965	ENSG00000272568	LOC100506497	-	uncharacterized LOC100506497	ncRNA
SY5YtetCASZ1b_CASZ1_Dox_peak_11691	chr7	28581886	28582673	+	1180	NA	intron (NM_182899, intron 3 of 9)	intron (NM_182899, intron 3 of 9)	107045	NM_004904	9586	Hs.437075	NM_004904	ENSG00000146592	CREB5	CRE-BPA|CREB-5	cAMP responsive element binding protein 5	protein-coding
SY5YtetCASZ1b_CASZ1_Dox_peak_7936	chr20	57024719	57025210	+	1175	NA	non-coding (NR_036633, exon 4 of 4)	non-coding (NR_036633, exon 4 of 4)	60789	NR_036633	9217	Hs.182625	NM_004738	ENSG00000124164	VAPB	ALS8|VAMP-B|VAP-B	VAMP associated protein B and C	protein-coding
SY5YtetCASZ1b_CASZ1_Dox_peak_13038	chr8	128956798	128957548	+	1159	NA	intron (NR_003367, intron 3 of 8)	intron (NR_003367, intron 3 of 8)	3796	NR_103558	641384	Hs.629674	NM_001037234	ENSG00000280055	TMEM75	-	transmembrane protein 75	ncRNA
SY5YtetCASZ1b_CASZ1_Dox_peak_13000	chr8	124772939	124773332	+	1152	NA	Intergenic	Intergenic	-7544	NM_001317918	157769	Hs.459174	NM_144963	ENSG00000176853	FAM91A1	-	family with sequence similarity 91 member A1	protein-coding
SY5YtetCASZ1b_CASZ1_Dox_peak_8722	chr3	106059900	106060337	+	1152	NA	Intergenic	Intergenic	-471852	NM_001321790	868	Hs.430589	NM_170662	ENSG00000114423	CBLB	Cbl-b|Nbla00127|RNF56	Cbl proto-oncogene B	protein-coding
SY5YtetCASZ1b_CASZ1_Dox_peak_1224	chr1	208905368	208906211	+	1152	NA	Intergenic	Intergenic	-488124	NM_025179	5362	Hs.497626	NM_025179	ENSG00000076356	PLXNA2	OCT|PLXN2	plexin A2	protein-coding
SY5YtetCASZ1b_CASZ1_Dox_peak_11121	chr6	80920353	80920718	+	1152	NA	intron (NR_134945, intron 9 of 10)	intron (NR_134945, intron 9 of 10)	104208	NR_134945	594	Hs.654441	NM_000056	ENSG00000083123	BCKDHB	BCKDE1B|BCKDH E1-beta|E1B	branched chain keto acid dehydrogenase E1 subunit beta	protein-coding
SY5YtetCASZ1b_CASZ1_Dox_peak_8803	chr3	119051425	119052072	+	1146	NA	intron (NM_020754, intron 1 of 11)	MIRb|SINE|MIR	-10141	NR_046748	100874246	Hs.607097	NR_046748	ENSG00000241155	ARHGAP31-AS1	-	ARHGAP31 antisense RNA 1	ncRNA
SY5YtetCASZ1b_CASZ1_Dox_peak_4320	chr14	69504509	69505870	+	1141	NA	Intergenic	Intergenic	58790	NR_073422	161159	Hs.603341	NR_073422	ENSG00000259062	ACTN1-AS1	C14orf84	ACTN1 antisense RNA 1	ncRNA
SY5YtetCASZ1b_CASZ1_Dox_peak_1057	chr1	200443074	200443550	+	1130	NA	Intergenic	Intergenic	-64126	NM_001281293	23528	Hs.59757	NM_012482	ENSG00000162702	ZNF281	ZBP-99|ZNP-99	zinc finger protein 281	protein-coding
SY5YtetCASZ1b_CASZ1_Dox_peak_13006	chr8	125092617	125093654	+	1122	NA	intron (NM_001039112, intron 32 of 40)	intron (NM_001039112, intron 32 of 40)	-40112	NR_040044	439941	Hs.683919	NM_001038706	ENSG00000181171	FER1L6-AS1	C8orf54	FER1L6 antisense RNA 1	ncRNA
SY5YtetCASZ1b_CASZ1_Dox_peak_13003	chr8	125053547	125054003	+	1119	NA	promoter-TSS (NR_040044)	promoter-TSS (NR_040044)	-752	NR_040044	439941	Hs.683919	NM_001038706	ENSG00000181171	FER1L6-AS1	C8orf54	FER1L6 antisense RNA 1	ncRNA
SY5YtetCASZ1b_CASZ1_Dox_peak_9144	chr3	193462789	193463383	+	1119	NA	Intergenic	Intergenic	-117965	NR_046634	100873941	Hs.679364	NR_046634	ENSG00000224855	OPA1-AS1	-	OPA1 antisense RNA 1	ncRNA
SY5YtetCASZ1b_CASZ1_Dox_peak_300	chr1	49513671	49514257	+	1116	NA	intron (NM_001323573, intron 4 of 12)	intron (NM_001323573, intron 4 of 12)	-209119	NR_125988	101929721	Hs.639985	NR_125988	ENSG00000230114	LOC101929721	-	uncharacterized LOC101929721	ncRNA
SY5YtetCASZ1b_CASZ1_Dox_peak_4009	chr13	61276067	61276483	+	1116	NA	Intergenic	Intergenic	29186	NR_047003	101926930	Hs.578045	NR_047003		LINC00378	-	long intergenic non-protein coding RNA 378	ncRNA
SY5YtetCASZ1b_CASZ1_Dox_peak_2908	chr11	78729145	78729793	+	1115	NA	intron (NM_001098816, intron 6 of 33)	intron (NM_001098816, intron 6 of 33)	383684	NR_030598	100126333		NR_030598	ENSG00000211997	MIR708	MIRN708|hsa-mir-708	microRNA 708	ncRNA
SY5YtetCASZ1b_CASZ1_Dox_peak_832	chr1	162859500	162860306	+	1115	NA	Intergenic	Intergenic	-21298	NM_178550	339512	Hs.407631	NM_178550	ENSG00000185860	CCDC190	C1orf110	coiled-coil domain containing 190	protein-coding
SY5YtetCASZ1b_CASZ1_Dox_peak_2618	chr11	20348978	20349515	+	1101	NA	Intergenic	Intergenic	-35985	NM_006410	10553	Hs.90753	NM_006410	ENSG00000109854	HTATIP2	CC3|SDR44U1|TIP30	HIV-1 Tat interactive protein 2	protein-coding
SY5YtetCASZ1b_CASZ1_Dox_peak_8733	chr3	108205730	108206145	+	1096	NA	intron (NM_014981, intron 10 of 41)	intron (NM_014981, intron 10 of 41)	42232	NM_014981	22989	Hs.731060	NM_014981	ENSG00000144821	MYH15	-	myosin heavy chain 15	protein-coding
SY5YtetCASZ1b_CASZ1_Dox_peak_1379	chr1	221684198	221684916	+	1092	NA	Intergenic	Intergenic	-174919	NR_024236	400804	Hs.722626	NR_024236	ENSG00000234754	C1orf140	-	uncharacterized LOC400804	ncRNA
SY5YtetCASZ1b_CASZ1_Dox_peak_830	chr1	162851894	162852510	+	1087	NA	Intergenic	Intergenic	-13597	NM_178550	339512	Hs.407631	NM_178550	ENSG00000185860	CCDC190	C1orf110	coiled-coil domain containing 190	protein-coding
SY5YtetCASZ1b_CASZ1_Dox_peak_12251	chr7	128003249	128003861	+	1086	NA	Intergenic	Intergenic	-1816	NM_001114726	401399	Hs.381096	NM_001114726	ENSG00000224940	PRRT4	-	proline rich transmembrane protein 4	protein-coding
SY5YtetCASZ1b_CASZ1_Dox_peak_3855	chr13	30278250	30279098	+	1080	NA	Intergenic	Intergenic	56844	NR_135320	102723345	Hs.121353	NR_135320		LOC102723345	-	uncharacterized LOC102723345	ncRNA
SY5YtetCASZ1b_CASZ1_Dox_peak_3364	chr12	15431845	15432861	+	1080	NA	Intergenic	Intergenic	-42838	NM_002848	5800	Hs.160871	NM_002848	ENSG00000151490	PTPRO	GLEPP1|NPHS6|PTP-OC|PTP-U2|PTPROT|PTPU2|R-PTP-O	protein tyrosine phosphatase, receptor type O	protein-coding
SY5YtetCASZ1b_CASZ1_Dox_peak_9311	chr4	41875565	41876854	+	1070	NA	Intergenic	Intergenic	8419	NR_104143	101927074	Hs.611425	NR_104143	ENSG00000245870	LINC00682	-	long intergenic non-protein coding RNA 682	ncRNA
SY5YtetCASZ1b_CASZ1_Dox_peak_11039	chr6	47051316	47051874	+	1067	NA	Intergenic	Intergenic	-41496	NM_025048	266977	Hs.733762	NM_025048	ENSG00000153292	ADGRF1	GPR110|KPG_012|PGR19|hGPCR36	adhesion G protein-coupled receptor F1	protein-coding
SY5YtetCASZ1b_CASZ1_Dox_peak_7208	chr2	145881180	145881563	+	1062	NA	Intergenic	Intergenic	455837	NR_033870	401014	Hs.742290	NR_033870	ENSG00000226674	TEX41	DKFZp686O1327|LINC00953	testis expressed 41 (non-protein coding)	ncRNA
SY5YtetCASZ1b_CASZ1_Dox_peak_7037	chr2	111528163	111529047	+	1053	NA	intron (NM_001142807, intron 2 of 17)	intron (NM_001142807, intron 2 of 17)	38455	NM_001142807	55289	Hs.253320	NM_018308	ENSG00000153093	ACOXL	-	acyl-CoA oxidase-like	protein-coding
SY5YtetCASZ1b_CASZ1_Dox_peak_8365	chr3	29469109	29469486	+	1052	NA	intron (NM_001003792, intron 1 of 13)	UCON31|Unknown|Unknown	146494	NM_014483	27303	Hs.221436	NM_014483	ENSG00000144642	RBMS3	-	RNA binding motif single stranded interacting protein 3	protein-coding
SY5YtetCASZ1b_CASZ1_Dox_peak_11173	chr6	98995427	98995990	+	1043	NA	Intergenic	Intergenic	-286872	NM_005604	5454	Hs.182505	NM_005604	ENSG00000184486	POU3F2	BRN2|N-Oct3|OCT7|OTF-7|OTF7|POUF3|brn-2|oct-7	POU class 3 homeobox 2	protein-coding
SY5YtetCASZ1b_CASZ1_Dox_peak_5639	chr17	59222362	59222955	+	1043	NA	intron (NM_001330413, intron 23 of 25)	intron (NM_001330413, intron 23 of 25)	222407	NR_136397	101927855	Hs.662123	NR_136397	ENSG00000267131	LOC101927855	-	uncharacterized LOC101927855	ncRNA
SY5YtetCASZ1b_CASZ1_Dox_peak_12418	chr7	139735839	139736392	+	1040	NA	intron (NR_130117, intron 6 of 10)	intron (NR_130117, intron 6 of 10)	27406	NR_130117	64761	Hs.12646	NM_022750	ENSG00000059378	PARP12	ARTD12|MST109|MSTP109|ZC3H1|ZC3HDC1	poly(ADP-ribose) polymerase family member 12	protein-coding
SY5YtetCASZ1b_CASZ1_Dox_peak_5728	chr17	70470851	70471258	+	1037	NA	intron (NR_137281, intron 1 of 4)	intron (NR_137281, intron 1 of 4)	117889	NR_036488	100499467	Hs.157726	NR_036488		LINC00673	HI-LNC75|HILNC75|LUCAIR1|SLNCR|SLNCR1	long intergenic non-protein coding RNA 673	ncRNA
SY5YtetCASZ1b_CASZ1_Dox_peak_9956	chr5	66500096	66500994	+	1029	NA	Intergenic	Intergenic	-7928	NM_005582	4064	Hs.87205	NM_005582	ENSG00000134061	CD180	LY64|Ly78|RP105	CD180 molecule	protein-coding
SY5YtetCASZ1b_CASZ1_Dox_peak_13133	chr9	2234364	2235039	+	1017	NA	Intergenic	Intergenic	76245	NM_001289400	6595	Hs.298990	NM_003070	ENSG00000080503	SMARCA2	BAF190|BRM|NCBRS|SNF2|SNF2L2|SNF2LA|SWI2|Sth1p|hBRM|hSNF2a	SWI/SNF related, matrix associated, actin dependent regulator of chromatin, subfamily a, member 2	protein-coding
SY5YtetCASZ1b_CASZ1_Dox_peak_4284	chr14	61611885	61612964	+	1012	NA	Intergenic	Intergenic	136106	NM_001017970	161291	Hs.146180	NM_001017970	ENSG00000182107	TMEM30B	CDC50B	transmembrane protein 30B	protein-coding
SY5YtetCASZ1b_CASZ1_Dox_peak_5832	chr17	80550623	80551237	+	1011	NA	intron (NM_004514, intron 8 of 8)	intron (NM_004514, intron 8 of 8)	55481	NM_019613	56270	Hs.132161	NM_019613	ENSG00000141580	WDR45B	WDR45L|WIPI-3|WIPI3	WD repeat domain 45B	protein-coding
SY5YtetCASZ1b_CASZ1_Dox_peak_6584	chr2	29485266	29486245	+	1009	NA	intron (NM_004304, intron 11 of 28)	intron (NM_004304, intron 11 of 28)	147463	NM_024692	79745	Hs.122927	NM_024692	ENSG00000115295	CLIP4	RSNL2	CAP-Gly domain containing linker protein family member 4	protein-coding
SY5YtetCASZ1b_CASZ1_Dox_peak_10247	chr5	124074420	124075590	+	1008	NA	intron (NM_020747, intron 1 of 8)	intron (NM_020747, intron 1 of 8)	5800	NM_020747	57507	Hs.266616	NM_020747	ENSG00000168916	ZNF608	NY-REN-36	zinc finger protein 608	protein-coding
SY5YtetCASZ1b_CASZ1_Dox_peak_6904	chr2	80592889	80593298	+	1008	NA	intron (NM_001282599, intron 1 of 11)	intron (NM_001282599, intron 1 of 11)	52589	NM_001282599	1496	Hs.167368	NM_004389	ENSG00000066032	CTNNA2	CAP-R|CAPR|CT114|CTNR	catenin alpha 2	protein-coding
SY5YtetCASZ1b_CASZ1_Dox_peak_11662	chr7	25699489	25699974	+	1008	NA	Intergenic	Intergenic	289875	NR_029597	406940		NR_029597	ENSG00000199085	MIR148A	MIRN148|MIRN148A|hsa-mir-148|mir-148a	microRNA 148a	ncRNA
SY5YtetCASZ1b_CASZ1_Dox_peak_802	chr1	156742698	156743378	+	1000	NA	intron (NM_005973, intron 1 of 6)	intron (NM_005973, intron 1 of 6)	5764	NM_005973	5546	Hs.516948	NM_005973	ENSG00000143294	PRCC	RCCP1|TPRC	papillary renal cell carcinoma (translocation-associated)	protein-coding
SY5YtetCASZ1b_CASZ1_Dox_peak_10461	chr5	148439819	148440331	+	999	NA	intron (NM_024577, intron 1 of 16)	intron (NM_024577, intron 1 of 16)	2662	NM_024577	79628	Hs.483784	NM_024577	ENSG00000169247	SH3TC2	CMT4C|MNMN	SH3 domain and tetratricopeptide repeats 2	protein-coding
SY5YtetCASZ1b_CASZ1_Dox_peak_12104	chr7	103450513	103451177	+	995	NA	intron (NM_173054, intron 3 of 63)	intron (NM_173054, intron 3 of 63)	179118	NM_005045	5649	Hs.655654	NM_005045	ENSG00000189056	RELN	ETL7|LIS2|PRO1598|RL	reelin	protein-coding
SY5YtetCASZ1b_CASZ1_Dox_peak_2965	chr11	92561613	92562701	+	990	NA	intron (NM_001008781, intron 12 of 24)	intron (NM_001008781, intron 12 of 24)	86637	NR_135091	105369431	Hs.532389	NR_135091		LOC105369431	-	uncharacterized LOC105369431	ncRNA
SY5YtetCASZ1b_CASZ1_Dox_peak_1167	chr1	206589447	206590249	+	987	NA	intron (NM_001170637, intron 8 of 19)	intron (NM_001170637, intron 8 of 19)	32481	NR_120535	100996712	Hs.497575	NM_001271887		SRGAP2D	-	SLIT-ROBO Rho GTPase activating protein 2D (pseudogene)	pseudo
SY5YtetCASZ1b_CASZ1_Dox_peak_13458	chr9	98343021	98343886	+	986	NA	Intergenic	Intergenic	-64206	NM_001083603	5727	Hs.494538	NM_000264	ENSG00000185920	PTCH1	BCNS|HPE7|NBCCS|PTC|PTC1|PTCH|PTCH11	patched 1	protein-coding
SY5YtetCASZ1b_CASZ1_Dox_peak_8782	chr3	115479540	115479968	+	979	NA	Intergenic	Intergenic	137603	NM_002045	2596	Hs.134974	NM_002045	ENSG00000172020	GAP43	B-50|PP46	growth associated protein 43	protein-coding
SY5YtetCASZ1b_CASZ1_Dox_peak_6999	chr2	106541794	106542231	+	977	NA	Intergenic	LTR62|LTR|ERVL	73808	NM_001004720	8440	Hs.529244	NM_003581	ENSG00000071051	NCK2	GRB4|NCKbeta	NCK adaptor protein 2	protein-coding
SY5YtetCASZ1b_CASZ1_Dox_peak_11863	chr7	50575468	50576639	+	977	NA	intron (NM_001242889, intron 4 of 12)	intron (NM_001242889, intron 4 of 12)	-23404	NR_033845	100129427	Hs.680434	NR_033845	ENSG00000226122	DDC-AS1	-	DDC antisense RNA 1	ncRNA
SY5YtetCASZ1b_CASZ1_Dox_peak_1207	chr1	208673746	208674414	+	976	NA	Intergenic	X6A_LINE|LINE|CR1	-256415	NM_025179	5362	Hs.497626	NM_025179	ENSG00000076356	PLXNA2	OCT|PLXN2	plexin A2	protein-coding
SY5YtetCASZ1b_CASZ1_Dox_peak_1014	chr1	188355393	188355987	+	973	NA	Intergenic	LTR38|LTR|ERV1	942930	NR_132374	106144535	Hs.568709	NR_132374	ENSG00000231599	LINC01037	-	long intergenic non-protein coding RNA 1037	ncRNA
SY5YtetCASZ1b_CASZ1_Dox_peak_11758	chr7	35388471	35389059	+	956	NA	intron (NR_038864, intron 1 of 2)	intron (NR_038864, intron 1 of 2)	35299	NR_038864	401324	Hs.377034	NR_038864		LOC401324	-	uncharacterized LOC401324	ncRNA
SY5YtetCASZ1b_CASZ1_Dox_peak_11552	chr7	8953277	8953652	+	955	NA	Intergenic	Intergenic	479879	NM_152745	30010	Hs.487564	NM_152745	ENSG00000122584	NXPH1	NPH1|Nbla00697	neurexophilin 1	protein-coding
SY5YtetCASZ1b_CASZ1_Dox_peak_8729	chr3	107953344	107953893	+	955	NA	Intergenic	ERV3-16A3_I-int|LTR|ERVL	-12201	NM_018010	55081	Hs.412196	NM_018010	ENSG00000114446	IFT57	ESRRBL1|HIPPI|MHS4R2	intraflagellar transport 57	protein-coding
SY5YtetCASZ1b_CASZ1_Dox_peak_5859	chr18	8254006	8254323	+	945	NA	intron (NM_001105244, intron 19 of 32)	intron (NM_001105244, intron 19 of 32)	112868	NR_024419	100192426	Hs.666655	NR_024419	ENSG00000266149	LOC100192426	-	uncharacterized LOC100192426	ncRNA
SY5YtetCASZ1b_CASZ1_Dox_peak_13770	chrX	71335313	71335787	+	942	NA	intron (NM_001013627, intron 1 of 7)	intron (NM_001013627, intron 1 of 7)	16201	NM_001024455	340526	Hs.512180	NM_001024455	ENSG00000242732	RGAG4	6430402L03Rik|MAR5|MART5	retrotransposon gag domain containing 4	protein-coding
SY5YtetCASZ1b_CASZ1_Dox_peak_2826	chr11	72019051	72020344	+	940	NA	intron (NM_030813, intron 8 of 16)	intron (NM_030813, intron 8 of 16)	-64477	NM_005169	401	Hs.731115	NM_005169	ENSG00000165462	PHOX2A	ARIX|CFEOM2|FEOM2|NCAM2|PMX2A	paired like homeobox 2a	protein-coding
SY5YtetCASZ1b_CASZ1_Dox_peak_9516	chr4	121722358	121722931	+	940	NA	intron (NM_001300824, intron 7 of 13)	intron (NM_001300824, intron 7 of 13)	121377	NM_018699	11107	Hs.666782	NM_018699	ENSG00000138738	PRDM5	BCS2|PFM2	PR/SET domain 5	protein-coding
SY5YtetCASZ1b_CASZ1_Dox_peak_7986	chr21	27926689	27927185	+	938	NA	intron (NR_135515, intron 3 of 3)	intron (NR_135515, intron 3 of 3)	18786	NM_001320768	116159	Hs.37445	NM_052954	ENSG00000166265	CYYR1	C21orf95	cysteine and tyrosine rich 1	protein-coding
SY5YtetCASZ1b_CASZ1_Dox_peak_10115	chr5	92918349	92919075	+	931	NA	promoter-TSS (NM_005654)	promoter-TSS (NM_005654)	-331	NM_005654	7025	Hs.519445	NM_005654	ENSG00000175745	NR2F1	BBOAS|BBSOAS|COUP-TFI|EAR-3|EAR3|ERBAL3|NR2F2|SVP44|TCFCOUP1|TFCOUP1	nuclear receptor subfamily 2 group F member 1	protein-coding
SY5YtetCASZ1b_CASZ1_Dox_peak_11810	chr7	43570808	43571987	+	930	NA	intron (NM_015052, intron 24 of 29)	L2a|LINE|L2	-9256	NR_038276	100506895	Hs.676047	NR_038276	ENSG00000231638	LOC100506895	-	lncRNA#32	ncRNA
SY5YtetCASZ1b_CASZ1_Dox_peak_3797	chr12	131085536	131086293	+	929	NA	Intergenic	Intergenic	-83504	NM_015347	23504	Hs.657441	NM_015347	ENSG00000060709	RIMBP2	PPP1R133|RBP2|RIM-BP2	RIMS binding protein 2	protein-coding
SY5YtetCASZ1b_CASZ1_Dox_peak_5746	chr17	71817105	71817815	+	925	NA	intron (NR_027146, intron 2 of 3)	intron (NR_027146, intron 2 of 3)	7216	NR_027146	283982	Hs.464079	NM_182564		LINC00469	C17orf54	long intergenic non-protein coding RNA 469	ncRNA
SY5YtetCASZ1b_CASZ1_Dox_peak_2875	chr11	75337911	75338593	+	924	NA	intron (NM_207577, intron 1 of 2)	intron (NM_207577, intron 1 of 2)	41227	NM_033063	4135	Hs.585540	NM_033063	ENSG00000171533	MAP6	MAP6-N|MTAP6|N-STOP|STOP	microtubule associated protein 6	protein-coding
SY5YtetCASZ1b_CASZ1_Dox_peak_10981	chr6	40378441	40379047	+	923	NA	intron (NM_020737, intron 2 of 2)	intron (NM_020737, intron 2 of 2)	32581	NR_024015	732253	Hs.180197	NR_024015	ENSG00000204091	TDRG1	LINC00532	testis development related 1 (non-protein coding)	ncRNA
SY5YtetCASZ1b_CASZ1_Dox_peak_13447	chr9	97895203	97895663	+	921	NA	intron (NM_001243743, intron 8 of 14)	intron (NM_001243743, intron 8 of 14)	-47057	NR_036109	100422842		NR_036109	ENSG00000207617	MIR3074	mir-3074	microRNA 3074	ncRNA
SY5YtetCASZ1b_CASZ1_Dox_peak_3341	chr12	11871526	11872264	+	920	NA	intron (NM_001987, intron 1 of 7)	intron (NM_001987, intron 1 of 7)	69107	NM_001987	2120	Hs.504765	NM_001987	ENSG00000139083	ETV6	TEL|TEL/ABL|THC5	ETS variant 6	protein-coding
SY5YtetCASZ1b_CASZ1_Dox_peak_416	chr1	63665379	63665778	+	920	NA	intron (NR_038252, intron 4 of 11)	intron (NR_038252, intron 4 of 11)	117350	NR_038252	199899	Hs.116210	NR_038252	ENSG00000224209	LINC00466	-	long intergenic non-protein coding RNA 466	ncRNA
SY5YtetCASZ1b_CASZ1_Dox_peak_5385	chr17	29752169	29752671	+	915	NA	intron (NM_032932, intron 1 of 14)	MIRb|SINE|MIR	33778	NM_032932	84440	Hs.406788	NM_032932	ENSG00000131242	RAB11FIP4	FIP4-Rab11|RAB11-FIP4	RAB11 family interacting protein 4	protein-coding
SY5YtetCASZ1b_CASZ1_Dox_peak_10332	chr5	136517169	136517815	+	914	NA	intron (NM_004598, intron 3 of 10)	intron (NM_004598, intron 3 of 10)	53606	NR_134246	105379192	Hs.124611	NR_134246		LOC105379192	-	uncharacterized LOC105379192	ncRNA
SY5YtetCASZ1b_CASZ1_Dox_peak_7337	chr2	177713519	177714042	+	914	NA	Intergenic	AmnSINE1|SINE|Deu	211298	NR_110599	102724224	Hs.663125	NR_110599	ENSG00000224577	LINC01117	-	long intergenic non-protein coding RNA 1117	ncRNA
SY5YtetCASZ1b_CASZ1_Dox_peak_2900	chr11	78451328	78452240	+	913	NA	intron (NM_001098816, intron 19 of 33)	intron (NM_001098816, intron 19 of 33)	-165875	NM_024678	79731	Hs.503389	NM_024678	ENSG00000137513	NARS2	DFNB94|SLM5|asnRS	asparaginyl-tRNA synthetase 2, mitochondrial (putative)	protein-coding
SY5YtetCASZ1b_CASZ1_Dox_peak_4407	chr14	88684391	88684873	+	910	NA	intron (NM_021161, intron 4 of 6)	intron (NM_021161, intron 4 of 6)	52623	NM_138318	54207	Hs.560255	NM_021161	ENSG00000100433	KCNK10	K2p10.1|PPP1R97|TREK-2|TREK2	potassium two pore domain channel subfamily K member 10	protein-coding
SY5YtetCASZ1b_CASZ1_Dox_peak_12505	chr7	154633387	154634033	+	910	NA	intron (NM_001936, intron 16 of 25)	intron (NM_001936, intron 16 of 25)	-86517	NR_024477	100132707	Hs.586358	NR_024476	ENSG00000214106	PAXIP1-AS2	PAXIP1OS	PAXIP1 antisense RNA 2	ncRNA
SY5YtetCASZ1b_CASZ1_Dox_peak_10416	chr5	142251642	142252700	+	908	NA	intron (NM_015071, intron 1 of 22)	intron (NM_015071, intron 1 of 22)	-3696	NR_046680	100874239	Hs.570896	NR_046680	ENSG00000226272	ARHGAP26-AS1	-	ARHGAP26 antisense RNA 1	ncRNA
SY5YtetCASZ1b_CASZ1_Dox_peak_2639	chr11	27667599	27668080	+	908	NA	intron (NR_033315, intron 3 of 6)	intron (NR_033315, intron 3 of 6)	-11665	NR_102708	101410541	Hs.471439	NR_102708	ENSG00000254934	LINC00678	-	long intergenic non-protein coding RNA 678	ncRNA
SY5YtetCASZ1b_CASZ1_Dox_peak_7296	chr2	171032680	171033101	+	907	NA	Intergenic	Intergenic	-1765	NR_045682	140469	Hs.671900	NM_138995	ENSG00000071909	MYO3B	-	myosin IIIB	protein-coding
SY5YtetCASZ1b_CASZ1_Dox_peak_1261	chr1	210837059	210838252	+	907	NA	intron (NM_001122834, intron 11 of 11)	intron (NM_001122834, intron 11 of 11)	335015	NM_001170580	55733	Hs.58650	NM_018194	ENSG00000054392	HHAT	MART2|SKI1|Skn	hedgehog acyltransferase	protein-coding
SY5YtetCASZ1b_CASZ1_Dox_peak_10433	chr5	146027007	146027720	+	903	NA	intron (NM_181675, intron 6 of 9)	intron (NM_181675, intron 6 of 9)	-131687	NM_194251	134391	Hs.483732	NM_194251	ENSG00000173250	GPR151	GALR4|GALRL|GPCR|PGR7	G protein-coupled receptor 151	protein-coding
SY5YtetCASZ1b_CASZ1_Dox_peak_13193	chr9	16421561	16422494	+	903	NA	intron (NM_001317940, intron 5 of 5)	intron (NM_001317940, intron 5 of 5)	-145716	NR_073471	100129385	Hs.586441	NM_001271829	ENSG00000205549	C9orf92	Em:AL513424.1	chromosome 9 open reading frame 92	protein-coding
SY5YtetCASZ1b_CASZ1_Dox_peak_12660	chr8	26893563	26894372	+	903	NA	Intergenic	Intergenic	-169207	NM_000680	148	Hs.52931	NM_000680	ENSG00000120907	ADRA1A	ADRA1C|ADRA1L1|ALPHA1AAR	adrenoceptor alpha 1A	protein-coding
SY5YtetCASZ1b_CASZ1_Dox_peak_9663	chr4	160188265	160188832	+	903	NA	promoter-TSS (NM_014247)	promoter-TSS (NM_014247)	-450	NM_014247	9693	Hs.744884	NM_014247	ENSG00000109756	RAPGEF2	CNrasGEF|NRAPGEP|PDZ-GEF1|PDZGEF1|RA-GEF|RA-GEF-1|Rap-GEP|nRap GEP	Rap guanine nucleotide exchange factor 2	protein-coding
SY5YtetCASZ1b_CASZ1_Dox_peak_13163	chr9	13330471	13330996	+	902	NA	Intergenic	LTR33|LTR|ERVL	-51021	NM_001330637	8777	Hs.169378	NM_003829	ENSG00000107186	MPDZ	HYC2|MUPP1	multiple PDZ domain crumbs cell polarity complex component	protein-coding
SY5YtetCASZ1b_CASZ1_Dox_peak_7762	chr20	32149980	32150434	+	895	NA	promoter-TSS (NM_005093)	promoter-TSS (NM_005093)	36	NM_001039709	9139	Hs.153934	NM_005093	ENSG00000078699	CBFA2T2	EHT|MTGR1|ZMYND3|p85	CBFA2/RUNX1 translocation partner 2	protein-coding
SY5YtetCASZ1b_CASZ1_Dox_peak_1380	chr1	221685110	221685517	+	895	NA	Intergenic	L2c|LINE|L2	-175675	NR_024236	400804	Hs.722626	NR_024236	ENSG00000234754	C1orf140	-	uncharacterized LOC400804	ncRNA
SY5YtetCASZ1b_CASZ1_Dox_peak_1205	chr1	208649705	208650441	+	892	NA	Intergenic	Intergenic	-232408	NM_025179	5362	Hs.497626	NM_025179	ENSG00000076356	PLXNA2	OCT|PLXN2	plexin A2	protein-coding
SY5YtetCASZ1b_CASZ1_Dox_peak_12127	chr7	105593364	105594075	+	891	NA	Intergenic	LTR1|LTR|ERV1	-9938	NM_152750	222256	Hs.150120	NM_152750	ENSG00000128536	CDHR3	CDH28	cadherin related family member 3	protein-coding
SY5YtetCASZ1b_CASZ1_Dox_peak_5808	chr17	76701163	76701590	+	889	NA	intron (NM_004762, intron 3 of 12)	intron (NM_004762, intron 3 of 12)	11738	NM_001292019	9267	Hs.191215	NM_004762	ENSG00000108669	CYTH1	B2-1|CYTOHESIN-1|D17S811E|PSCD1|SEC7	cytohesin 1	protein-coding
SY5YtetCASZ1b_CASZ1_Dox_peak_5734	chr17	71353471	71353892	+	889	NA	intron (NM_001144952, intron 40 of 44)	intron (NM_001144952, intron 40 of 44)	-45538	NM_012121	23580	Hs.3903	NM_012121	ENSG00000179604	CDC42EP4	BORG4|CEP4|KAIA1777	CDC42 effector protein 4	protein-coding
SY5YtetCASZ1b_CASZ1_Dox_peak_2123	chr10	86636290	86636696	+	885	NA	Intergenic	Intergenic	322168	NR_120668	101929624	Hs.588831	NR_120667	ENSG00000237267	LINC01519	-	long intergenic non-protein coding RNA 1519	ncRNA
SY5YtetCASZ1b_CASZ1_Dox_peak_2149	chr10	93351038	93351686	+	885	NA	intron (NR_024467, intron 1 of 4)	L2c|LINE|L2	19855	NR_024467	100188947	Hs.535293	NR_024467		HECTD2-AS1	-	HECTD2 antisense RNA 1	ncRNA
SY5YtetCASZ1b_CASZ1_Dox_peak_10183	chr5	110722041	110722654	+	885	NA	intron (NM_001323374, intron 5 of 11)	intron (NM_001323374, intron 5 of 11)	-125577	NR_040093	100505678	Hs.745061	NR_040093	ENSG00000246859	STARD4-AS1	-	STARD4 antisense RNA 1	ncRNA
SY5YtetCASZ1b_CASZ1_Dox_peak_11335	chr6	147295974	147296647	+	885	NA	intron (NR_034115, intron 6 of 10)	LTR86A1|LTR|ERVL	-171350	NR_003954	729176	Hs.486708	NR_003954		KATNBL1P6	-	katanin regulatory subunit B1 like 1 pseudogene 6	pseudo
SY5YtetCASZ1b_CASZ1_Dox_peak_9454	chr4	96240279	96240824	+	885	NA	intron (NM_003728, intron 2 of 15)	intron (NM_003728, intron 2 of 15)	227909	NM_001256794	658	Hs.598475	NM_001203	ENSG00000138696	BMPR1B	ALK-6|ALK6|AMDD|BDA1D|BDA2|CDw293	bone morphogenetic protein receptor type 1B	protein-coding
SY5YtetCASZ1b_CASZ1_Dox_peak_10740	chr6	5663532	5663911	+	885	NA	intron (NM_006567, intron 6 of 6)	intron (NM_006567, intron 6 of 6)	31784	NR_110842	101927950	Hs.571136	NR_110842	ENSG00000270174	LOC101927950	-	uncharacterized LOC101927950	ncRNA
SY5YtetCASZ1b_CASZ1_Dox_peak_12237	chr7	127695740	127696119	+	884	NA	intron (NM_014390, intron 16 of 23)	intron (NM_014390, intron 16 of 23)	-24927	NM_022143	64101	Hs.655003	NM_022143	ENSG00000128594	LRRC4	NAG14|NGL-2	leucine rich repeat containing 4	protein-coding
SY5YtetCASZ1b_CASZ1_Dox_peak_954	chr1	179750943	179751658	+	881	NA	intron (NM_001329719, intron 1 of 4)	intron (NM_001329719, intron 1 of 4)	39002	NM_001329718	148753	Hs.400696	NM_173509	ENSG00000143340	FAM163A	C1orf76|NDSP	family with sequence similarity 163 member A	protein-coding
SY5YtetCASZ1b_CASZ1_Dox_peak_10192	chr5	112420300	112420917	+	881	NA	intron (NM_001085377, intron 9 of 18)	intron (NM_001085377, intron 9 of 18)	108201	NR_038352	167227	Hs.443875	NM_152624	ENSG00000172795	DCP2	NUDT20	decapping mRNA 2	protein-coding
SY5YtetCASZ1b_CASZ1_Dox_peak_13021	chr8	126346066	126346856	+	880	NA	intron (NM_173685, intron 5 of 7)	intron (NM_173685, intron 5 of 7)	-96102	NM_025195	10221	Hs.444947	NM_025195	ENSG00000173334	TRIB1	C8FW|GIG-2|GIG2|SKIP1|TRB-1|TRB1	tribbles pseudokinase 1	protein-coding
SY5YtetCASZ1b_CASZ1_Dox_peak_396	chr1	60745934	60746390	+	879	NA	Intergenic	UCON31|Unknown|Unknown	-206720	NM_152377	127795	Hs.47385	NM_152377	ENSG00000162598	C1orf87	CREF	chromosome 1 open reading frame 87	protein-coding
SY5YtetCASZ1b_CASZ1_Dox_peak_8483	chr3	45050455	45050973	+	879	NA	intron (NR_023353, intron 5 of 6)	intron (NR_023353, intron 5 of 6)	-17045	NM_003278	7123	Hs.476092	NM_003278	ENSG00000163815	CLEC3B	TN|TNA	C-type lectin domain family 3 member B	protein-coding
SY5YtetCASZ1b_CASZ1_Dox_peak_5377	chr17	28037883	28038269	+	878	NA	intron (NM_001282130, intron 2 of 7)	intron (NM_001282130, intron 2 of 7)	50374	NM_001282131	85464	Hs.654754	NM_033389	ENSG00000141298	SSH2	SSH-2|SSH-2L	slingshot protein phosphatase 2	protein-coding
SY5YtetCASZ1b_CASZ1_Dox_peak_3126	chr11	116255010	116255485	+	876	NA	Intergenic	Intergenic	-254892	NR_135069	101929011	Hs.733911	NR_135069	ENSG00000237937	LOC101929011	-	uncharacterized LOC101929011	ncRNA
SY5YtetCASZ1b_CASZ1_Dox_peak_3718	chr12	115440262	115441008	+	876	NA	Intergenic	Intergenic	-318666	NM_016569	6926	Hs.744016	NM_005996	ENSG00000135111	TBX3	TBX3-ISO|UMS|XHL	T-box 3	protein-coding
SY5YtetCASZ1b_CASZ1_Dox_peak_4663	chr15	45461433	45462429	+	872	NA	intron (NM_001301170, intron 3 of 3)	intron (NM_001301170, intron 3 of 3)	11474	NM_001301171	90525	Hs.310399	NM_138356	ENSG00000138606	SHF	-	Src homology 2 domain containing F	protein-coding
SY5YtetCASZ1b_CASZ1_Dox_peak_439	chr1	66915657	66916029	+	868	NA	Intergenic	MLT1C|LTR|ERVL-MaLR	-83409	NM_001308203	84251	Hs.132121	NM_032291	ENSG00000118473	SGIP1	-	SH3 domain GRB2 like endophilin interacting protein 1	protein-coding
SY5YtetCASZ1b_CASZ1_Dox_peak_6092	chr18	53705409	53706083	+	868	NA	Intergenic	Intergenic	99021	NR_040025	100505474	Hs.662191	NR_040025	ENSG00000267712	LINC01539	-	long intergenic non-protein coding RNA 1539	ncRNA
SY5YtetCASZ1b_CASZ1_Dox_peak_2024	chr10	77237328	77238018	+	866	NA	intron (NM_001305581, intron 2 of 6)	intron (NM_001305581, intron 2 of 6)	46269	NM_001305581	83938	Hs.118161	NM_032024	ENSG00000148655	C10orf11	CDA017	chromosome 10 open reading frame 11	protein-coding
SY5YtetCASZ1b_CASZ1_Dox_peak_2257	chr10	111726982	111727479	+	866	NA	intron (NR_038943, intron 2 of 4)	intron (NR_038943, intron 2 of 4)	-28878	NM_001320591	120	Hs.501012	NM_001121	ENSG00000148700	ADD3	ADDL|CPSQ3	adducin 3	protein-coding
SY5YtetCASZ1b_CASZ1_Dox_peak_11800	chr7	40591374	40592252	+	863	NA	intron (NM_001193313, intron 12 of 13)	intron (NM_001193313, intron 12 of 13)	417238	NM_001193312	79783	Hs.586313	NM_024728	ENSG00000175600	SUGCT	C7orf10|DERP13|GA3|ORF19	succinyl-CoA:glutarate-CoA transferase	protein-coding
SY5YtetCASZ1b_CASZ1_Dox_peak_13329	chr9	81121893	81122561	+	862	NA	Intergenic	Intergenic	210236	NM_021154	29968	Hs.494261	NM_021154	ENSG00000135069	PSAT1	EPIP|NLS2|PSA|PSAT|PSATD	phosphoserine aminotransferase 1	protein-coding
SY5YtetCASZ1b_CASZ1_Dox_peak_6943	chr2	91762243	91762714	+	862	NA	Intergenic	Intergenic	85497	NR_027238	654342	Hs.469287	NR_027238		LOC654342	-	lymphocyte-specific protein 1 pseudogene	pseudo
SY5YtetCASZ1b_CASZ1_Dox_peak_1271	chr1	211117614	211118001	+	862	NA	intron (NM_002238, intron 6 of 10)	intron (NM_002238, intron 6 of 10)	189650	NM_172362	3756	Hs.553187	NM_002238	ENSG00000143473	KCNH1	EAG|EAG1|Kv10.1|TMBTS|ZLS1|h-eag|hEAG1	potassium voltage-gated channel subfamily H member 1	protein-coding
SY5YtetCASZ1b_CASZ1_Dox_peak_4983	chr16	17390129	17390744	+	861	NA	intron (NM_022166, intron 2 of 11)	intron (NM_022166, intron 2 of 11)	162075	NR_135179	102723692	Hs.737758	NR_135179	ENSG00000261448	LOC102723692	-	uncharacterized LOC102723692	ncRNA
SY5YtetCASZ1b_CASZ1_Dox_peak_12392	chr7	137312924	137313336	+	854	NA	intron (NM_001321709, intron 7 of 33)	intron (NM_001321709, intron 7 of 33)	217948	NM_001321709	9162	Hs.242947	NM_004717	ENSG00000157680	DGKI	DGK-IOTA	diacylglycerol kinase iota	protein-coding
SY5YtetCASZ1b_CASZ1_Dox_peak_4412	chr14	89451784	89452988	+	852	NA	Intergenic	Intergenic	161889	NM_001288781	123016	Hs.303055	NM_144596	ENSG00000165533	TTC8	BBS8|RP51	tetratricopeptide repeat domain 8	protein-coding
SY5YtetCASZ1b_CASZ1_Dox_peak_6394	chr2	6965128	6965440	+	851	NA	Intergenic	MIRb|SINE|MIR	15311	NR_126359	104326052	Hs.7155	NR_126359		NRIR	lncRNA-CMPK2	negative regulator of interferon response (non-protein coding)	ncRNA
SY5YtetCASZ1b_CASZ1_Dox_peak_8777	chr3	115237339	115237664	+	851	NA	Intergenic	Intergenic	-104650	NM_001130064	2596	Hs.134974	NM_002045	ENSG00000172020	GAP43	B-50|PP46	growth associated protein 43	protein-coding
SY5YtetCASZ1b_CASZ1_Dox_peak_11823	chr7	45387392	45388074	+	850	NA	Intergenic	MLT1J-int|LTR|ERVL-MaLR	190366	NM_005856	10268	Hs.25691	NM_005856	ENSG00000122679	RAMP3	-	receptor activity modifying protein 3	protein-coding
SY5YtetCASZ1b_CASZ1_Dox_peak_10582	chr5	168312110	168313517	+	848	NA	intron (NM_003062, intron 4 of 35)	intron (NM_003062, intron 4 of 35)	-117553	NR_029632	407001		NR_029632	ENSG00000207739	MIR218-2	MIRN218-2|mir-218-2	microRNA 218-2	ncRNA
SY5YtetCASZ1b_CASZ1_Dox_peak_2621	chr11	20638309	20639460	+	848	NA	intron (NM_004211, intron 6 of 15)	intron (NM_004211, intron 6 of 15)	17938	NM_004211	9152	Hs.136557	NM_004211	ENSG00000165970	SLC6A5	GLYT-2|GLYT2|HKPX3|NET1	solute carrier family 6 member 5	protein-coding
SY5YtetCASZ1b_CASZ1_Dox_peak_5559	chr17	53769057	53769447	+	848	NA	Intergenic	Intergenic	30973	NM_018286	55273	Hs.173233	NM_018286	ENSG00000166292	TMEM100	-	transmembrane protein 100	protein-coding
SY5YtetCASZ1b_CASZ1_Dox_peak_12417	chr7	139710207	139710639	+	846	NA	intron (NM_001130966, intron 14 of 16)	intron (NM_001130966, intron 14 of 16)	53098	NR_130117	64761	Hs.12646	NM_022750	ENSG00000059378	PARP12	ARTD12|MST109|MSTP109|ZC3H1|ZC3HDC1	poly(ADP-ribose) polymerase family member 12	protein-coding
SY5YtetCASZ1b_CASZ1_Dox_peak_8448	chr3	41404245	41404996	+	845	NA	intron (NM_001322500, intron 35 of 35)	intron (NM_001322500, intron 35 of 35)	163678	NM_001098209	1499	Hs.476018	NM_001904	ENSG00000168036	CTNNB1	CTNNB|MRD19|armadillo	catenin beta 1	protein-coding
SY5YtetCASZ1b_CASZ1_Dox_peak_3417	chr12	31874058	31875171	+	845	NA	intron (NR_103522, intron 1 of 8)	HERVL40-int|LTR|ERVL	7494	NM_001113402	196394	Hs.585084	NM_001113402	ENSG00000151743	AMN1	-	antagonist of mitotic exit network 1 homolog	protein-coding
SY5YtetCASZ1b_CASZ1_Dox_peak_9628	chr4	151287575	151287944	+	839	NA	intron (NM_006726, intron 48 of 57)	intron (NM_006726, intron 48 of 57)	-215318	NM_006439	10586	Hs.584852	NM_006439	ENSG00000181541	MAB21L2	MCOPS14	mab-21 like 2	protein-coding
SY5YtetCASZ1b_CASZ1_Dox_peak_1193	chr1	208439729	208440234	+	835	NA	Intergenic	Intergenic	-22316	NM_025179	5362	Hs.497626	NM_025179	ENSG00000076356	PLXNA2	OCT|PLXN2	plexin A2	protein-coding
SY5YtetCASZ1b_CASZ1_Dox_peak_2563	chr11	15728743	15729320	+	834	NA	Intergenic	L2a|LINE|L2	63600	NM_001293172	102724957	Hs.512245	NM_001293172	ENSG00000254695	LOC102724957	-	uncharacterized LOC102724957	protein-coding
SY5YtetCASZ1b_CASZ1_Dox_peak_4136	chr13	108440843	108441561	+	834	NA	non-coding (NR_046848, exon 2 of 2)	non-coding (NR_046848, exon 2 of 2)	46604	NR_046848	100874375	Hs.653972	NR_046848		FAM155A-IT1	-	FAM155A intronic transcript 1	ncRNA
SY5YtetCASZ1b_CASZ1_Dox_peak_8392	chr3	36561784	36562468	+	834	NA	intron (NM_001292049, intron 6 of 8)	intron (NM_001292049, intron 6 of 8)	140147	NM_001292049	6769	Hs.56045	NM_003149	ENSG00000144681	STAC	STAC1	SH3 and cysteine rich domain	protein-coding
SY5YtetCASZ1b_CASZ1_Dox_peak_11885	chr7	54406749	54407133	+	834	NA	intron (NR_120516, intron 1 of 2)	intron (NR_120516, intron 1 of 2)	8551	NR_120516	102723605	Hs.154626	NR_120515	ENSG00000231427	LINC01445	-	long intergenic non-protein coding RNA 1445	ncRNA
SY5YtetCASZ1b_CASZ1_Dox_peak_6897	chr2	78781137	78781735	+	833	NA	intron (NR_136311, intron 2 of 2)	LTR38|LTR|ERV1	8779	NR_136312	105374820	Hs.570225	NR_136311		LOC105374820	-	uncharacterized LOC105374820	ncRNA
SY5YtetCASZ1b_CASZ1_Dox_peak_4446	chr14	95474702	95475200	+	833	NA	Intergenic	Intergenic	124889	NM_001195573	23405	Hs.87889	NM_030621	ENSG00000100697	DICER1	DCR1|Dicer|Dicer1e|HERNA|K12H4.8-LIKE|MNG1|RMSE2	dicer 1, ribonuclease III	protein-coding
SY5YtetCASZ1b_CASZ1_Dox_peak_12311	chr7	132183803	132184810	+	832	NA	intron (NM_001105543, intron 2 of 3)	intron (NM_001105543, intron 2 of 3)	77017	NM_001105543	91584	Hs.511454	NM_020911	ENSG00000221866	PLXNA4	FAYV2820|PLEXA4|PLXNA4A|PLXNA4B|PRO34003	plexin A4	protein-coding
SY5YtetCASZ1b_CASZ1_Dox_peak_13026	chr8	127845496	127846366	+	829	NA	Intergenic	Intergenic	-179468	NR_045262	100750225	Hs.571530	NR_045262	ENSG00000253438	PCAT1	PCA1|PCAT-1	prostate cancer associated transcript 1 (non-protein coding)	ncRNA
SY5YtetCASZ1b_CASZ1_Dox_peak_3078	chr11	113461728	113462370	+	824	NA	Intergenic	Intergenic	115046	NM_001288752	80975	Hs.46720	NM_030770	ENSG00000166682	TMPRSS5	SPINESIN	transmembrane protease, serine 5	protein-coding
SY5YtetCASZ1b_CASZ1_Dox_peak_10994	chr6	40635879	40636350	+	823	NA	Intergenic	Intergenic	-80911	NM_020737	57497	Hs.250015	NM_020737	ENSG00000156564	LRFN2	FIGLER2|KIAA1246|SALM1	leucine rich repeat and fibronectin type III domain containing 2	protein-coding
SY5YtetCASZ1b_CASZ1_Dox_peak_12697	chr8	33201834	33202223	+	823	NA	Intergenic	Intergenic	128636	NM_032664	84750	Hs.458713	NM_032664	ENSG00000172728	FUT10	FUCTX	fucosyltransferase 10	protein-coding
SY5YtetCASZ1b_CASZ1_Dox_peak_2549	chr11	15310510	15311299	+	820	NA	Intergenic	Intergenic	140256	NM_001278314	387755	Hs.591997	NM_001031853	ENSG00000188487	INSC	-	inscuteable homolog (Drosophila)	protein-coding
SY5YtetCASZ1b_CASZ1_Dox_peak_8869	chr3	124490785	124491538	+	819	NA	intron (NM_002213, intron 11 of 14)	intron (NM_002213, intron 11 of 14)	39875	NR_036088	100422864		NR_036088	ENSG00000265981	MIR544B	-	microRNA 544b	ncRNA
SY5YtetCASZ1b_CASZ1_Dox_peak_12705	chr8	36829810	36830256	+	818	NA	Intergenic	Intergenic	-149438	NR_031672	100302233		NR_031672	ENSG00000221641	MIR1268A	MIR1268|MIRN1268|hsa-mir-1268|hsa-mir-1268a	microRNA 1268a	ncRNA
SY5YtetCASZ1b_CASZ1_Dox_peak_1931	chr10	59241927	59242446	+	817	NA	Intergenic	Intergenic	-177867	NR_037490	100500834		NR_037490	ENSG00000264747	MIR3924	-	microRNA 3924	ncRNA
SY5YtetCASZ1b_CASZ1_Dox_peak_806	chr1	156852343	156852791	+	817	NA	TTS (NM_002529)	TTS (NM_002529)	-10956	NM_001080471	375033	Hs.142003	NM_207369	ENSG00000187800	PEAR1	JEDI|MEGF12	platelet endothelial aggregation receptor 1	protein-coding
SY5YtetCASZ1b_CASZ1_Dox_peak_4056	chr13	80233341	80233708	+	817	NA	Intergenic	Intergenic	92662	NR_125772	103724388	Hs.434862	NR_125772	ENSG00000227676	LINC01068	-	long intergenic non-protein coding RNA 1068	ncRNA
SY5YtetCASZ1b_CASZ1_Dox_peak_11174	chr6	98998901	98999299	+	817	NA	Intergenic	Intergenic	-283480	NM_005604	5454	Hs.182505	NM_005604	ENSG00000184486	POU3F2	BRN2|N-Oct3|OCT7|OTF-7|OTF7|POUF3|brn-2|oct-7	POU class 3 homeobox 2	protein-coding
SY5YtetCASZ1b_CASZ1_Dox_peak_11067	chr6	51443827	51444169	+	817	NA	Intergenic	Intergenic	-42670	NR_125840	101927082	Hs.730296	NR_125840		LOC101927082	-	uncharacterized LOC101927082	ncRNA
SY5YtetCASZ1b_CASZ1_Dox_peak_12111	chr7	104269742	104270371	+	817	NA	intron (NM_199000, intron 1 of 2)	intron (NM_199000, intron 1 of 2)	174483	NR_034141	645591	Hs.658835	NR_034141	ENSG00000226869	LHFPL3-AS1	-	LHFPL3 antisense RNA 1	ncRNA
SY5YtetCASZ1b_CASZ1_Dox_peak_13336	chr9	82192928	82193399	+	817	NA	intron (NR_104239, intron 4 of 20)	intron (NR_104239, intron 4 of 20)	6475	NM_007005	7091	Hs.444213	NM_007005	ENSG00000106829	TLE4	BCE-1|BCE1|E(spI)|ESG|ESG4|GRG4|Grg-4	transducin like enhancer of split 4	protein-coding
SY5YtetCASZ1b_CASZ1_Dox_peak_11875	chr7	52909827	52910483	+	817	NA	Intergenic	Intergenic	-193194	NM_182595	285877	Hs.381970	NM_182595	ENSG00000221900	POM121L12	-	POM121 transmembrane nucleoporin like 12	protein-coding
SY5YtetCASZ1b_CASZ1_Dox_peak_11276	chr6	126549138	126549945	+	817	NA	Intergenic	Intergenic	-105779	NR_049880	100847016		NR_049880	ENSG00000266721	MIR5695	-	microRNA 5695	ncRNA
SY5YtetCASZ1b_CASZ1_Dox_peak_10133	chr5	95592491	95592944	+	817	NA	intron (NR_130776, intron 1 of 4)	intron (NR_130776, intron 1 of 4)	175146	NM_001177875	5122	Hs.78977	NM_000439	ENSG00000175426	PCSK1	BMIQ12|NEC1|PC1|PC3|SPC3	proprotein convertase subtilisin/kexin type 1	protein-coding
SY5YtetCASZ1b_CASZ1_Dox_peak_11068	chr6	51539987	51540940	+	816	NA	intron (NM_138694, intron 60 of 66)	intron (NM_138694, intron 60 of 66)	53795	NR_125840	101927082	Hs.730296	NR_125840		LOC101927082	-	uncharacterized LOC101927082	ncRNA
SY5YtetCASZ1b_CASZ1_Dox_peak_7698	chr20	14580173	14580719	+	814	NA	intron (NR_104193, intron 1 of 4)	intron (NR_104193, intron 1 of 4)	45416	NR_104193	140848	Hs.570367	NR_104193	ENSG00000227927	MACROD2-IT1	C20orf68|NCRNA00227|bA467D7.4	MACROD2 intronic transcript 1	ncRNA
SY5YtetCASZ1b_CASZ1_Dox_peak_12101	chr7	103354870	103355411	+	814	NA	intron (NM_173054, intron 8 of 63)	intron (NM_173054, intron 8 of 63)	-268516	NM_206885	375611	Hs.585146	NM_198999	ENSG00000170615	SLC26A5	DFNB61|PRES	solute carrier family 26 member 5	protein-coding
SY5YtetCASZ1b_CASZ1_Dox_peak_8595	chr3	64193014	64193747	+	813	NA	intron (NM_198859, intron 1 of 7)	intron (NM_198859, intron 1 of 7)	17751	NM_198859	166336	Hs.148105	NM_198859	ENSG00000163637	PRICKLE2	EPM5	prickle planar cell polarity protein 2	protein-coding
SY5YtetCASZ1b_CASZ1_Dox_peak_8862	chr3	124114801	124115167	+	810	NA	intron (NM_001024660, intron 12 of 59)	intron (NM_001024660, intron 12 of 59)	21805	NR_106731	102464832		NR_106731	ENSG00000276656	MIR6083	hsa-mir-6083	microRNA 6083	ncRNA
SY5YtetCASZ1b_CASZ1_Dox_peak_10466	chr5	148801970	148802579	+	810	NA	intron (NR_105060, intron 2 of 4)	intron (NR_105060, intron 2 of 4)	-6207	NR_029684	406935		NR_029684	ENSG00000249669	MIR143	MIRN143|mir-143	microRNA 143	ncRNA
SY5YtetCASZ1b_CASZ1_Dox_peak_2216	chr10	105492724	105493269	+	807	NA	intron (NM_014631, intron 4 of 13)	intron (NM_014631, intron 4 of 13)	-13541	NR_038940	100505839	Hs.655149	NR_038940	ENSG00000280693	SH3PXD2A-AS1	-	SH3PXD2A antisense RNA 1	ncRNA
SY5YtetCASZ1b_CASZ1_Dox_peak_3691	chr12	110189812	110190396	+	805	NA	intron (NM_032829, intron 2 of 2)	intron (NM_032829, intron 2 of 2)	21188	NR_026662	84983	Hs.675961	NM_032897	ENSG00000255650	FAM222A-AS1	-	FAM222A antisense RNA 1	ncRNA
SY5YtetCASZ1b_CASZ1_Dox_peak_4751	chr15	63170296	63170689	+	803	NA	Intergenic	Intergenic	54336	NR_029709	406965		NR_029709	ENSG00000211137	MIR190A	MIR190|MIRN190|hsa-mir-190a|miR-190|mir-190a	microRNA 190a	ncRNA
SY5YtetCASZ1b_CASZ1_Dox_peak_886	chr1	167650209	167650822	+	803	NA	intron (NM_001322924, intron 1 of 4)	intron (NM_001322924, intron 1 of 4)	-40672	NM_003953	9019	Hs.493919	NM_003953	ENSG00000197965	MPZL1	MPZL1b|PZR|PZR1b|PZRa|PZRb	myelin protein zero like 1	protein-coding
SY5YtetCASZ1b_CASZ1_Dox_peak_12872	chr8	93031375	93031707	+	800	NA	intron (NM_001198633, intron 1 of 10)	intron (NM_001198633, intron 1 of 10)	-1633	NM_175636	862	Hs.368431	NM_004349	ENSG00000079102	RUNX1T1	AML1-MTG8|AML1T1|CBFA2T1|CDR|ETO|MTG8|ZMYND2	RUNX1 translocation partner 1	protein-coding
SY5YtetCASZ1b_CASZ1_Dox_peak_12387	chr7	136766500	136766833	+	800	NA	intron (NR_046103, intron 1 of 3)	intron (NR_046103, intron 1 of 3)	82422	NR_046103	349160	Hs.660713	NR_046103	ENSG00000234352	LOC349160	-	uncharacterized LOC349160	ncRNA
SY5YtetCASZ1b_CASZ1_Dox_peak_13326	chr9	80940246	80940726	+	800	NA	intron (NM_021154, intron 7 of 7)	intron (NM_021154, intron 7 of 7)	28495	NM_021154	29968	Hs.494261	NM_021154	ENSG00000135069	PSAT1	EPIP|NLS2|PSA|PSAT|PSATD	phosphoserine aminotransferase 1	protein-coding
SY5YtetCASZ1b_CASZ1_Dox_peak_417	chr1	63666416	63666739	+	800	NA	intron (NR_038252, intron 4 of 11)	intron (NR_038252, intron 4 of 11)	116351	NR_038252	199899	Hs.116210	NR_038252	ENSG00000224209	LINC00466	-	long intergenic non-protein coding RNA 466	ncRNA
SY5YtetCASZ1b_CASZ1_Dox_peak_5642	chr17	59458036	59458879	+	800	NA	intron (NM_001330413, intron 25 of 25)	intron (NM_001330413, intron 25 of 25)	-13392	NR_136397	101927855	Hs.662123	NR_136397	ENSG00000267131	LOC101927855	-	uncharacterized LOC101927855	ncRNA
SY5YtetCASZ1b_CASZ1_Dox_peak_4431	chr14	93383581	93384145	+	799	NA	Intergenic	Intergenic	-5582	NM_001275	1113	Hs.150793	NM_001275	ENSG00000100604	CHGA	CGA	chromogranin A	protein-coding
SY5YtetCASZ1b_CASZ1_Dox_peak_6713	chr2	46566905	46567612	+	799	NA	intron (NM_001430, intron 1 of 15)	intron (NM_001430, intron 1 of 15)	42717	NM_001430	2034	Hs.468410	NM_001430	ENSG00000116016	EPAS1	ECYT4|HIF2A|HLF|MOP2|PASD2|bHLHe73	endothelial PAS domain protein 1	protein-coding
SY5YtetCASZ1b_CASZ1_Dox_peak_12980	chr8	122450546	122450977	+	798	NA	Intergenic	MLT1J2|LTR|ERVL-MaLR	-200825	NR_002835	594842	Hs.668686	NR_002835		HAS2-AS1	HAS2-AS|HAS2AS|HASNT|NCRNA00077	HAS2 antisense RNA 1	ncRNA
SY5YtetCASZ1b_CASZ1_Dox_peak_13010	chr8	125486443	125487022	+	798	NA	promoter-TSS (NM_007218)	promoter-TSS (NM_007218)	72	NR_108047	101927612	Hs.633137	NR_108047	ENSG00000245149	RNF139-AS1	-	RNF139 antisense RNA 1 (head to head)	ncRNA
SY5YtetCASZ1b_CASZ1_Dox_peak_6898	chr2	79232021	79232778	+	798	NA	Intergenic	L2c|LINE|L2	-20413	NM_001270040	130120	Hs.447084	NM_198448	ENSG00000143954	REG3G	LPPM429|PAP IB|PAP-1B|PAP1B|PAPIB|REG III|REG-III|UNQ429	regenerating family member 3 gamma	protein-coding
SY5YtetCASZ1b_CASZ1_Dox_peak_10441	chr5	146766698	146767027	+	797	NA	3' UTR (NM_001287740, exon 14 of 14)	3' UTR (NM_001287740, exon 14 of 14)	66398	NM_001387	1809	Hs.519659	NM_001387	ENSG00000113657	DPYSL3	CRMP-4|CRMP4|DRP-3|DRP3|LCRMP|ULIP|ULIP-1	dihydropyrimidinase like 3	protein-coding
SY5YtetCASZ1b_CASZ1_Dox_peak_11355	chr6	155361369	155361673	+	797	NA	Intergenic	Intergenic	-49902	NM_012454	26230	Hs.586279	NM_012454	ENSG00000146426	TIAM2	STEF|TIAM-2	T-cell lymphoma invasion and metastasis 2	protein-coding
SY5YtetCASZ1b_CASZ1_Dox_peak_2566	chr11	15857254	15857966	+	797	NA	Intergenic	Intergenic	133557	NR_106721	102464826		NR_106721	ENSG00000110693	MIR6073	hsa-mir-6073	microRNA 6073	ncRNA
SY5YtetCASZ1b_CASZ1_Dox_peak_1081	chr1	202264799	202265321	+	791	NA	intron (NM_021636, intron 6 of 17)	intron (NM_021636, intron 6 of 17)	46034	NM_001310326	29089	Hs.5199	NM_014176	ENSG00000077152	UBE2T	FANCT|HSPC150|PIG50	ubiquitin conjugating enzyme E2 T	protein-coding
SY5YtetCASZ1b_CASZ1_Dox_peak_4288	chr14	61938452	61939353	+	791	NA	intron (NM_006255, intron 9 of 13)	intron (NM_006255, intron 9 of 13)	98010	NR_110417	101927780	Hs.254789	NR_110416	ENSG00000250548	LOC101927780	-	uncharacterized LOC101927780	ncRNA
SY5YtetCASZ1b_CASZ1_Dox_peak_12706	chr8	36832711	36833092	+	791	NA	Intergenic	Intergenic	-146570	NR_031672	100302233		NR_031672	ENSG00000221641	MIR1268A	MIR1268|MIRN1268|hsa-mir-1268|hsa-mir-1268a	microRNA 1268a	ncRNA
SY5YtetCASZ1b_CASZ1_Dox_peak_9444	chr4	95793075	95793396	+	791	NA	intron (NM_001203, intron 1 of 12)	intron (NM_001203, intron 1 of 12)	114107	NM_001203	658	Hs.598475	NM_001203	ENSG00000138696	BMPR1B	ALK-6|ALK6|AMDD|BDA1D|BDA2|CDw293	bone morphogenetic protein receptor type 1B	protein-coding
SY5YtetCASZ1b_CASZ1_Dox_peak_2424	chr10	131668954	131669546	+	790	NA	intron (NM_001005463, intron 8 of 15)	intron (NM_001005463, intron 8 of 15)	-27612	NR_036179	100422873		NR_036179	ENSG00000266676	MIR4297	-	microRNA 4297	ncRNA
SY5YtetCASZ1b_CASZ1_Dox_peak_11530	chr7	7261311	7261686	+	785	NA	intron (NM_020156, intron 1 of 3)	LTR16A2|LTR|ERVL	-33287	NR_108073	101927354	Hs.520664	NR_108073		LOC101927354	-	uncharacterized LOC101927354	ncRNA
SY5YtetCASZ1b_CASZ1_Dox_peak_5128	chr16	64185934	64186326	+	783	NA	Intergenic	Intergenic	969910	NM_001308392	1009	Hs.116471	NM_001797	ENSG00000140937	CDH11	CAD11|CDHOB|OB|OSF-4	cadherin 11	protein-coding
SY5YtetCASZ1b_CASZ1_Dox_peak_8965	chr3	139713744	139714114	+	783	NA	intron (NM_022131, intron 1 of 16)	intron (NM_022131, intron 1 of 16)	59902	NM_022131	64084	Hs.158529	NM_022131	ENSG00000158258	CLSTN2	ALC-GAMMA|CDHR13|CS2|CSTN2|alcagamma	calsyntenin 2	protein-coding
SY5YtetCASZ1b_CASZ1_Dox_peak_3041	chr11	112136217	112137369	+	783	NA	Intergenic	Intergenic	-4679	NR_126004	283140	Hs.651827	NR_126004	ENSG00000250303	LOC283140	-	uncharacterized LOC283140	ncRNA
SY5YtetCASZ1b_CASZ1_Dox_peak_8600	chr3	64660227	64660805	+	783	NA	intron (NM_182920, intron 3 of 39)	intron (NM_182920, intron 3 of 39)	-10030	NR_038264	100507098	Hs.660881	NR_038264	ENSG00000241684	ADAMTS9-AS2	-	ADAMTS9 antisense RNA 2	ncRNA
SY5YtetCASZ1b_CASZ1_Dox_peak_11239	chr6	112520235	112520719	+	783	NA	intron (NM_001105206, intron 5 of 38)	intron (NM_001105206, intron 5 of 38)	-37320	NR_121193	101927640	Hs.510007	NR_121193		LOC101927640	-	uncharacterized LOC101927640	ncRNA
SY5YtetCASZ1b_CASZ1_Dox_peak_12880	chr8	93640066	93640483	+	783	NA	intron (NR_125827, intron 3 of 4)	intron (NR_125827, intron 3 of 4)	27448	NR_125827	102724710	Hs.125714	NR_125827	ENSG00000253634	LOC102724710	-	uncharacterized LOC102724710	ncRNA
SY5YtetCASZ1b_CASZ1_Dox_peak_10568	chr5	168199434	168200213	+	781	NA	exon (NM_001271946, exon 14 of 36)	exon (NM_001271946, exon 14 of 36)	-4563	NR_029632	407001		NR_029632	ENSG00000207739	MIR218-2	MIRN218-2|mir-218-2	microRNA 218-2	ncRNA
SY5YtetCASZ1b_CASZ1_Dox_peak_13062	chr8	134299500	134300016	+	781	NA	intron (NM_006096, intron 1 of 15)	L2b|LINE|L2	9789	NM_001135242	10397	Hs.372914	NM_006096	ENSG00000104419	NDRG1	CAP43|CMT4D|DRG-1|DRG1|GC4|HMSNL|NDR1|NMSL|PROXY1|RIT42|RTP|TARG1|TDD5	N-myc downstream regulated 1	protein-coding
SY5YtetCASZ1b_CASZ1_Dox_peak_836	chr1	162897638	162898302	+	777	NA	Intergenic	Intergenic	-59365	NM_178550	339512	Hs.407631	NM_178550	ENSG00000185860	CCDC190	C1orf110	coiled-coil domain containing 190	protein-coding
SY5YtetCASZ1b_CASZ1_Dox_peak_1191	chr1	208429381	208429822	+	777	NA	Intergenic	Intergenic	-11936	NM_025179	5362	Hs.497626	NM_025179	ENSG00000076356	PLXNA2	OCT|PLXN2	plexin A2	protein-coding
SY5YtetCASZ1b_CASZ1_Dox_peak_5711	chr17	69019755	69020136	+	777	NA	Intergenic	Intergenic	178375	NR_104152	101928165	Hs.407613	NR_104152	ENSG00000260785	CASC17	LINC00600	cancer susceptibility candidate 17 (non-protein coding)	ncRNA
SY5YtetCASZ1b_CASZ1_Dox_peak_5659	chr17	61519316	61520727	+	777	NA	intron (NM_001915, intron 1 of 5)	intron (NM_001915, intron 1 of 5)	-1814	NM_001017917	1534	Hs.355264	NM_001915	ENSG00000008283	CYB561	CYB561A1|FRRS2	cytochrome b561	protein-coding
SY5YtetCASZ1b_CASZ1_Dox_peak_11642	chr7	23968084	23968596	+	776	NA	Intergenic	Intergenic	218395	NM_001260504	56164	Hs.309767	NM_031414	ENSG00000196335	STK31	SGK396|TDRD8	serine/threonine kinase 31	protein-coding
SY5YtetCASZ1b_CASZ1_Dox_peak_9039	chr3	159577262	159577824	+	774	NA	intron (NM_001197109, intron 1 of 6)	intron (NM_001197109, intron 1 of 6)	19893	NM_001197109	29970	Hs.134665	NM_014575	ENSG00000151967	SCHIP1	SCHIP-1	schwannomin interacting protein 1	protein-coding
SY5YtetCASZ1b_CASZ1_Dox_peak_5546	chr17	52937969	52939047	+	773	NA	Intergenic	(CATATA)n|Simple_repeat|Simple_repeat	-39544	NM_001321175	10040	Hs.153504	NM_005486	ENSG00000141198	TOM1L1	SRCASM	target of myb1 like 1 membrane trafficking protein	protein-coding
SY5YtetCASZ1b_CASZ1_Dox_peak_1214	chr1	208704452	208705181	+	772	NA	Intergenic	Intergenic	-287151	NM_025179	5362	Hs.497626	NM_025179	ENSG00000076356	PLXNA2	OCT|PLXN2	plexin A2	protein-coding
SY5YtetCASZ1b_CASZ1_Dox_peak_78	chr1	16840121	16840895	+	769	NA	Intergenic	Intergenic	-21312	NR_023386	114819	Hs.597881	NR_023386	ENSG00000080947	CROCCP3	CROCCL2|dJ798A10.2	ciliary rootlet coiled-coil, rootletin pseudogene 3	pseudo
SY5YtetCASZ1b_CASZ1_Dox_peak_184	chr1	29698450	29699066	+	769	NA	Intergenic	Intergenic	-22132	NR_110758	101928460	Hs.434659	NR_110758	ENSG00000230523	LINC01756	-	long intergenic non-protein coding RNA 1756	ncRNA
SY5YtetCASZ1b_CASZ1_Dox_peak_2987	chr11	95257713	95258245	+	766	NA	Intergenic	Intergenic	264975	NM_144664	143684	Hs.288304	NM_144664	ENSG00000077458	FAM76B	-	family with sequence similarity 76 member B	protein-coding
SY5YtetCASZ1b_CASZ1_Dox_peak_2371	chr10	123898511	123899671	+	766	NA	intron (NM_206861, intron 4 of 19)	intron (NM_206861, intron 4 of 19)	-23850	NM_206860	10579	Hs.501252	NM_006997	ENSG00000138162	TACC2	AZU-1|ECTACC	transforming acidic coiled-coil containing protein 2	protein-coding
SY5YtetCASZ1b_CASZ1_Dox_peak_7558	chr2	228374763	228375190	+	766	NA	intron (NM_004504, intron 2 of 12)	(CA)n|Simple_repeat|Simple_repeat	38088	NM_001135187	3267	Hs.352962	NM_004504	ENSG00000173744	AGFG1	HRB|RAB|RIP	ArfGAP with FG repeats 1	protein-coding
SY5YtetCASZ1b_CASZ1_Dox_peak_5975	chr18	37241776	37242169	+	766	NA	intron (NR_024391, intron 2 of 3)	intron (NR_024391, intron 2 of 3)	-14713	NR_049847	100847025		NR_049847	ENSG00000266148	MIR5583-1	-	microRNA 5583-1	ncRNA
SY5YtetCASZ1b_CASZ1_Dox_peak_7392	chr2	198044346	198045204	+	765	NA	intron (NM_153697, intron 2 of 9)	intron (NM_153697, intron 2 of 9)	-17940	NR_135584	101927596		NR_135584	ENSG00000231621	LOC101927596	-	uncharacterized LOC101927596	ncRNA
SY5YtetCASZ1b_CASZ1_Dox_peak_5614	chr17	55829190	55829771	+	763	NA	Intergenic	Intergenic	-6790	NM_001282544	101927581	Hs.540784	NM_001282544	ENSG00000166329	CCDC182	-	coiled-coil domain containing 182	protein-coding
SY5YtetCASZ1b_CASZ1_Dox_peak_11636	chr7	23230669	23231027	+	762	NA	intron (NM_007342, intron 3 of 6)	L2b|LINE|L2	9402	NM_007342	11097	Hs.408241	NM_007342	ENSG00000136243	NUPL2	CG1|NLP-1|NLP_1|hCG1	nucleoporin like 2	protein-coding
SY5YtetCASZ1b_CASZ1_Dox_peak_3634	chr12	104802357	104802813	+	761	NA	Intergenic	MIRc|SINE|MIR	-48107	NM_018413	50515	Hs.17569	NM_018413	ENSG00000171310	CHST11	C4ST|C4ST-1|C4ST1|HSA269537	carbohydrate sulfotransferase 11	protein-coding
SY5YtetCASZ1b_CASZ1_Dox_peak_12515	chr7	156585272	156585654	+	760	NA	intron (NM_022458, intron 5 of 16)	intron (NM_022458, intron 5 of 16)	100439	NM_022458	64327	Hs.209989	NM_022458	ENSG00000105983	LMBR1	ACHP|C7orf2|DIF14|LSS|PPD2|THYP|TPT|ZRS	limb development membrane protein 1	protein-coding
SY5YtetCASZ1b_CASZ1_Dox_peak_5579	chr17	55607793	55608389	+	760	NA	intron (NM_170721, intron 6 of 9)	intron (NM_170721, intron 6 of 9)	-7133	NR_110808	101927557	Hs.639984	NR_110808	ENSG00000266100	LOC101927557	-	uncharacterized LOC101927557	ncRNA
SY5YtetCASZ1b_CASZ1_Dox_peak_4227	chr14	50528401	50529309	+	754	NA	intron (NR_131171, intron 2 of 8)	intron (NR_131171, intron 2 of 8)	42906	NR_131171	196913	Hs.406934	NM_001014830		LINC01599	C14orf183	long intergenic non-protein coding RNA 1599	ncRNA
SY5YtetCASZ1b_CASZ1_Dox_peak_2601	chr11	19724730	19725195	+	752	NA	intron (NM_001111018, intron 1 of 37)	intron (NM_001111018, intron 1 of 37)	-9919	NM_145117	89797	Hs.64341	NM_145117	ENSG00000166833	NAV2	HELAD1|POMFIL2|RAINB1|STEERIN2|UNC53H2	neuron navigator 2	protein-coding
SY5YtetCASZ1b_CASZ1_Dox_peak_3728	chr12	115892968	115893527	+	752	NA	Intergenic	Intergenic	693212	NR_030351	693205		NR_030351	ENSG00000207967	MIR620	MIRN620|hsa-mir-620	microRNA 620	ncRNA
SY5YtetCASZ1b_CASZ1_Dox_peak_10329	chr5	136472549	136473403	+	752	NA	intron (NM_004598, intron 4 of 10)	intron (NM_004598, intron 4 of 10)	9090	NR_134246	105379192	Hs.124611	NR_134246		LOC105379192	-	uncharacterized LOC105379192	ncRNA
SY5YtetCASZ1b_CASZ1_Dox_peak_12004	chr7	81314277	81314750	+	752	NA	intron (NR_126025, intron 1 of 10)	intron (NR_126025, intron 1 of 10)	6209	NR_126025	100128317	Hs.571267	NR_126025	ENSG00000233491	LOC100128317	-	uncharacterized LOC100128317	ncRNA
SY5YtetCASZ1b_CASZ1_Dox_peak_5498	chr17	46073491	46074258	+	748	NA	Intergenic	Intergenic	25552	NM_001278216	80279	Hs.20157	NM_025197	ENSG00000108465	CDK5RAP3	C53|HSF-27|IC53|LZAP|MST016|OK/SW-cl.114|PP1553	CDK5 regulatory subunit associated protein 3	protein-coding
SY5YtetCASZ1b_CASZ1_Dox_peak_10543	chr5	159714291	159715036	+	748	NA	intron (NR_131769, intron 2 of 7)	intron (NR_131769, intron 2 of 7)	24944	NM_001308173	79616	Hs.14070	NM_024565	ENSG00000135083	CCNJL	-	cyclin J like	protein-coding
SY5YtetCASZ1b_CASZ1_Dox_peak_3630	chr12	104449687	104450292	+	748	NA	intron (NM_031302, intron 1 of 11)	intron (NM_031302, intron 1 of 11)	7966	NM_031302	83468	Hs.631650	NM_031302	ENSG00000120820	GLT8D2	-	glycosyltransferase 8 domain containing 2	protein-coding
SY5YtetCASZ1b_CASZ1_Dox_peak_5036	chr16	46791293	46791831	+	748	NA	intron (NM_001308301, intron 1 of 11)	intron (NM_001308301, intron 1 of 11)	5596	NM_001308301	91807	Hs.130465	NM_182493	ENSG00000140795	MYLK3	MLCK|MLCK2|caMLCK	myosin light chain kinase 3	protein-coding
SY5YtetCASZ1b_CASZ1_Dox_peak_10318	chr5	133442924	133443473	+	747	NA	Intergenic	L3|LINE|CR1	-7191	NM_003202	6932	Hs.573153	NM_003202	ENSG00000081059	TCF7	TCF-1	transcription factor 7 (T-cell specific, HMG-box)	protein-coding
SY5YtetCASZ1b_CASZ1_Dox_peak_7788	chr20	34474448	34474941	+	747	NA	intron (NM_016436, intron 9 of 17)	intron (NM_016436, intron 9 of 17)	67854	NM_033630	51282	Hs.584909	NM_016558	ENSG00000171222	SCAND1	RAZ1|SDP1	SCAN domain containing 1	protein-coding
SY5YtetCASZ1b_CASZ1_Dox_peak_7126	chr2	129624772	129625248	+	744	NA	intron (NR_110278, intron 2 of 2)	intron (NR_110278, intron 2 of 2)	2836	NR_110278	101927881	Hs.570247	NR_110278		LOC101927881	-	uncharacterized LOC101927881	ncRNA
SY5YtetCASZ1b_CASZ1_Dox_peak_12306	chr7	132160139	132161485	+	742	NA	intron (NM_001105543, intron 3 of 3)	intron (NM_001105543, intron 3 of 3)	100511	NM_001105543	91584	Hs.511454	NM_020911	ENSG00000221866	PLXNA4	FAYV2820|PLEXA4|PLXNA4A|PLXNA4B|PRO34003	plexin A4	protein-coding
SY5YtetCASZ1b_CASZ1_Dox_peak_1231	chr1	209396246	209396659	+	740	NA	Intergenic	Intergenic	-102349	NR_135085	105372897	Hs.116154	NR_135085	ENSG00000227940	LINC01696	-	long intergenic non-protein coding RNA 1696	ncRNA
SY5YtetCASZ1b_CASZ1_Dox_peak_4748	chr15	63073352	63073758	+	736	NA	intron (NM_015059, intron 41 of 55)	intron (NM_015059, intron 41 of 55)	-42601	NR_029709	406965		NR_029709	ENSG00000211137	MIR190A	MIR190|MIRN190|hsa-mir-190a|miR-190|mir-190a	microRNA 190a	ncRNA
SY5YtetCASZ1b_CASZ1_Dox_peak_3946	chr13	44341533	44342167	+	734	NA	intron (NM_001347966, intron 1 of 17)	intron (NM_001347966, intron 1 of 17)	19266	NM_001347970	55068	Hs.128258	NM_017993	ENSG00000120658	ENOX1	CNOX|PIG38|bA64J21.1|cCNOX	ecto-NOX disulfide-thiol exchanger 1	protein-coding
SY5YtetCASZ1b_CASZ1_Dox_peak_5657	chr17	61509147	61510167	+	734	NA	TTS (NM_001915)	TTS (NM_001915)	7915	NM_001330421	1534	Hs.355264	NM_001915	ENSG00000008283	CYB561	CYB561A1|FRRS2	cytochrome b561	protein-coding
SY5YtetCASZ1b_CASZ1_Dox_peak_2844	chr11	72982779	72983414	+	733	NA	promoter-TSS (NM_001277204)	promoter-TSS (NM_001277204)	-91	NM_001277208	5031	Hs.16362	NM_004154	ENSG00000171631	P2RY6	P2Y6	pyrimidinergic receptor P2Y6	protein-coding
SY5YtetCASZ1b_CASZ1_Dox_peak_3316	chr12	3777826	3778476	+	732	NA	intron (NM_032680, intron 7 of 10)	intron (NM_032680, intron 7 of 10)	84215	NM_032680	84766	Hs.504534	NM_032680	ENSG00000130038	CRACR2A	EFCAB4B	calcium release activated channel regulator 2A	protein-coding
SY5YtetCASZ1b_CASZ1_Dox_peak_9639	chr4	152090387	152090759	+	731	NA	intron (NM_001243349, intron 7 of 19)	intron (NM_001243349, intron 7 of 19)	6131	NM_001128924	152503	Hs.744983	NM_001009555	ENSG00000109686	SH3D19	EBP|EVE1|Kryn|SH3P19	SH3 domain containing 19	protein-coding
SY5YtetCASZ1b_CASZ1_Dox_peak_10651	chr5	173125976	173126616	+	731	NA	Intergenic	Intergenic	46916	NR_108027	101928136	Hs.449267	NR_108027	ENSG00000253686	LINC01484	-	long intergenic non-protein coding RNA 1484	ncRNA
SY5YtetCASZ1b_CASZ1_Dox_peak_6029	chr18	45708185	45708780	+	731	NA	intron (NM_001318841, intron 3 of 4)	intron (NM_001318841, intron 3 of 4)	-44802	NM_001039360	201501	Hs.515388	NM_001039360	ENSG00000184828	ZBTB7C	APM-1|APM1|ZBTB36|ZNF857C	zinc finger and BTB domain containing 7C	protein-coding
SY5YtetCASZ1b_CASZ1_Dox_peak_1141	chr1	204858735	204859366	+	726	NA	intron (NM_001160332, intron 1 of 27)	intron (NM_001160332, intron 1 of 27)	-54304	NM_001160331	23114	Hs.13349	NM_015090	ENSG00000163531	NFASC	NF|NRCAML	neurofascin	protein-coding
SY5YtetCASZ1b_CASZ1_Dox_peak_5370	chr17	27375504	27375890	+	724	NA	intron (NM_016518, intron 2 of 7)	AmnSINE1|SINE|Deu	5779	NM_016518	51268	Hs.462585	NM_016518	ENSG00000179761	PIPOX	LPIPOX	pipecolic acid and sarcosine oxidase	protein-coding
SY5YtetCASZ1b_CASZ1_Dox_peak_2581	chr11	17707550	17708143	+	724	NA	Intergenic	Intergenic	10640	NR_132279	102723330	Hs.471111	NR_132279	ENSG00000255335	LOC102723330	-	uncharacterized LOC102723330	ncRNA
SY5YtetCASZ1b_CASZ1_Dox_peak_2128	chr10	88105884	88106543	+	723	NA	intron (NM_017551, intron 2 of 15)	intron (NM_017551, intron 2 of 15)	20037	NM_017551	2894	Hs.530653	NM_017551	ENSG00000182771	GRID1	GluD1	glutamate ionotropic receptor delta type subunit 1	protein-coding
SY5YtetCASZ1b_CASZ1_Dox_peak_5411	chr17	35454112	35454557	+	722	NA	intron (NM_198839, intron 57 of 59)	intron (NM_198839, intron 57 of 59)	63292	NR_036056	100422969		NR_036056	ENSG00000276326	MIR2909	-	microRNA 2909	ncRNA
SY5YtetCASZ1b_CASZ1_Dox_peak_8958	chr3	139392718	139393723	+	722	NA	intron (NM_001200047, intron 1 of 3)	intron (NM_001200047, intron 1 of 3)	3672	NM_001320511	349565	Hs.208673	NM_178177	ENSG00000163864	NMNAT3	FKSG76|PNAT-3|PNAT3	nicotinamide nucleotide adenylyltransferase 3	protein-coding
SY5YtetCASZ1b_CASZ1_Dox_peak_12072	chr7	95958571	95958856	+	721	NA	Intergenic	Intergenic	-7254	NM_014251	10165	Hs.489190	NM_014251	ENSG00000004864	SLC25A13	ARALAR2|CITRIN|CTLN2	solute carrier family 25 member 13	protein-coding
SY5YtetCASZ1b_CASZ1_Dox_peak_12161	chr7	110174230	110174952	+	717	NA	Intergenic	Intergenic	-556471	NM_001099658	54674	Hs.3781	NM_018334	ENSG00000173114	LRRN3	FIGLER5|NLRR-3|NLRR3	leucine rich repeat neuronal 3	protein-coding
SY5YtetCASZ1b_CASZ1_Dox_peak_9308	chr4	41837348	41837866	+	716	NA	Intergenic	Intergenic	47021	NR_104143	101927074	Hs.611425	NR_104143	ENSG00000245870	LINC00682	-	long intergenic non-protein coding RNA 682	ncRNA
SY5YtetCASZ1b_CASZ1_Dox_peak_10020	chr5	73481253	73481947	+	715	NA	Intergenic	Intergenic	122550	NR_105009	102503429	Hs.519391	NR_105009	ENSG00000248942	LINC01335	-	long intergenic non-protein coding RNA 1335	ncRNA
SY5YtetCASZ1b_CASZ1_Dox_peak_9457	chr4	96437617	96438226	+	715	NA	intron (NM_003728, intron 1 of 15)	intron (NM_003728, intron 1 of 15)	32440	NM_003728	8633	Hs.388565	NM_003728	ENSG00000182168	UNC5C	UNC5H3	unc-5 netrin receptor C	protein-coding
SY5YtetCASZ1b_CASZ1_Dox_peak_3215	chr11	123248093	123248433	+	715	NA	Intergenic	Intergenic	3957	NR_039714	100616319		NR_039714	ENSG00000265357	MIR4493	-	microRNA 4493	ncRNA
SY5YtetCASZ1b_CASZ1_Dox_peak_1527	chr1	233008329	233008763	+	711	NA	Intergenic	Intergenic	67908	NM_019090	54627	Hs.160373	NM_019090	ENSG00000212916	MAP10	KIAA1383|MTR120	microtubule associated protein 10	protein-coding
SY5YtetCASZ1b_CASZ1_Dox_peak_12298	chr7	132072309	132073092	+	711	NA	intron (NM_001105543, intron 3 of 3)	intron (NM_001105543, intron 3 of 3)	127080	NR_134565	101928807	Hs.552131	NR_134565		LOC101928807	-	uncharacterized LOC101928807	ncRNA
SY5YtetCASZ1b_CASZ1_Dox_peak_7809	chr20	36615323	36616702	+	709	NA	intron (NM_014657, intron 8 of 8)	Eulor6B|DNA?|DNA?	45858	NM_014657	9675	Hs.655481	NM_014657	ENSG00000101407	TTI1	KIAA0406|smg-10	TELO2 interacting protein 1	protein-coding
SY5YtetCASZ1b_CASZ1_Dox_peak_2579	chr11	17454686	17455599	+	707	NA	intron (NM_001287174, intron 10 of 38)	L2c|LINE|L2	43250	NM_000352	6833	Hs.54470	NM_000352	ENSG00000006071	ABCC8	ABC36|HHF1|HI|HRINS|MRP8|PHHI|SUR|SUR1|SUR1delta2|TNDM2	ATP binding cassette subfamily C member 8	protein-coding
SY5YtetCASZ1b_CASZ1_Dox_peak_9062	chr3	169118639	169119107	+	706	NA	intron (NM_004991, intron 1 of 16)	intron (NM_004991, intron 1 of 16)	-46782	NR_134932	105374205		NR_134932	ENSG00000241479	LOC105374205	-	uncharacterized LOC105374205	ncRNA
SY5YtetCASZ1b_CASZ1_Dox_peak_4716	chr15	57887160	57887440	+	706	NA	intron (NR_104371, intron 1 of 16)	intron (NR_104371, intron 1 of 16)	3198	NM_001018091	145781	Hs.437256	NM_001018090	ENSG00000137878	GCOM1	GRINL1A|Gcom2|MYZAP|MYZAP-POLR2M|gcom	GRINL1A complex locus 1	protein-coding
SY5YtetCASZ1b_CASZ1_Dox_peak_7120	chr2	129182131	129182910	+	706	NA	Intergenic	Intergenic	-106349	NM_004807	9394	Hs.512841	NM_004807	ENSG00000136720	HS6ST1	HH15|HS6ST	heparan sulfate 6-O-sulfotransferase 1	protein-coding
SY5YtetCASZ1b_CASZ1_Dox_peak_12328	chr7	133355020	133355398	+	706	NA	intron (NM_021807, intron 10 of 17)	intron (NM_021807, intron 10 of 17)	154432	NR_120513	101928861	Hs.675747	NR_120513		LOC101928861	-	uncharacterized LOC101928861	ncRNA
SY5YtetCASZ1b_CASZ1_Dox_peak_12003	chr7	81312241	81312578	+	706	NA	intron (NR_126025, intron 1 of 10)	intron (NR_126025, intron 1 of 10)	8313	NR_126025	100128317	Hs.571267	NR_126025	ENSG00000233491	LOC100128317	-	uncharacterized LOC100128317	ncRNA
SY5YtetCASZ1b_CASZ1_Dox_peak_2421	chr10	131293979	131294367	+	705	NA	intron (NM_002412, intron 1 of 4)	intron (NM_002412, intron 1 of 4)	28725	NM_002412	4255	Hs.501522	NM_002412	ENSG00000170430	MGMT	-	O-6-methylguanine-DNA methyltransferase	protein-coding
SY5YtetCASZ1b_CASZ1_Dox_peak_2753	chr11	56934963	56935302	+	703	NA	Intergenic	Intergenic	-14089	NM_001005210	219527	Hs.199853	NM_001005210	ENSG00000183908	LRRC55	-	leucine rich repeat containing 55	protein-coding
SY5YtetCASZ1b_CASZ1_Dox_peak_12949	chr8	109960716	109961435	+	702	NA	Intergenic	L2b|LINE|L2	-138578	NM_003301	7201	Hs.3022	NM_003301	ENSG00000174417	TRHR	TRH-R	thyrotropin releasing hormone receptor	protein-coding
SY5YtetCASZ1b_CASZ1_Dox_peak_5967	chr18	35297038	35297584	+	699	NA	Intergenic	Intergenic	60213	NR_036202	100422857		NR_036202	ENSG00000266530	MIR4318	-	microRNA 4318	ncRNA
SY5YtetCASZ1b_CASZ1_Dox_peak_4058	chr13	80316936	80317425	+	699	NA	Intergenic	Intergenic	-61341	NR_125785	102724076	Hs.208617	NR_125785	ENSG00000229011	LINC01038	-	long intergenic non-protein coding RNA 1038	ncRNA
SY5YtetCASZ1b_CASZ1_Dox_peak_1697	chr10	8531750	8532313	+	699	NA	Intergenic	Intergenic	104323	NR_134492	105376398	Hs.63158	NR_134492		LOC105376398	-	uncharacterized LOC105376398	ncRNA
SY5YtetCASZ1b_CASZ1_Dox_peak_5188	chr16	73363091	73364105	+	699	NA	Intergenic	Intergenic	-57106	NR_038234	100506172	Hs.434230	NR_038234	ENSG00000258779	LINC01568	-	long intergenic non-protein coding RNA 1568	ncRNA
SY5YtetCASZ1b_CASZ1_Dox_peak_2182	chr10	100669813	100670116	+	699	NA	intron (NM_021828, intron 3 of 11)	intron (NM_021828, intron 3 of 11)	14361	NR_106762	102465253		NR_106762	ENSG00000274056	MIR6507	hsa-mir-6507	microRNA 6507	ncRNA
SY5YtetCASZ1b_CASZ1_Dox_peak_9294	chr4	38383709	38384513	+	699	NA	Intergenic	Intergenic	140690	NR_110951	101928776	Hs.586147	NR_110951	ENSG00000249534	LINC01258	-	long intergenic non-protein coding RNA 1258	ncRNA
SY5YtetCASZ1b_CASZ1_Dox_peak_12344	chr7	133481461	133481897	+	695	NA	intron (NM_021807, intron 10 of 17)	intron (NM_021807, intron 10 of 17)	27962	NR_120513	101928861	Hs.675747	NR_120513		LOC101928861	-	uncharacterized LOC101928861	ncRNA
SY5YtetCASZ1b_CASZ1_Dox_peak_9041	chr3	159600600	159601327	+	693	NA	intron (NM_001197113, intron 6 of 10)	intron (NM_001197113, intron 6 of 10)	43313	NM_001197109	29970	Hs.134665	NM_014575	ENSG00000151967	SCHIP1	SCHIP-1	schwannomin interacting protein 1	protein-coding
SY5YtetCASZ1b_CASZ1_Dox_peak_12538	chr7	159087070	159087515	+	693	NA	Intergenic	Intergenic	-149643	NM_003382	7434	Hs.585052	NM_003382	ENSG00000106018	VIPR2	C16DUPq36.3|DUP7q36.3|PACAP-R-3|PACAP-R3|VIP-R-2|VPAC2|VPAC2R|VPCAP2R	vasoactive intestinal peptide receptor 2	protein-coding
SY5YtetCASZ1b_CASZ1_Dox_peak_8039	chr21	41048021	41048446	+	693	NA	Intergenic	Intergenic	18986	NM_006057	10317	Hs.733638	NM_006057	ENSG00000183778	B3GALT5	B3GalT-V|B3GalTx|B3T5|GLCT5|beta-1,3-GalTase 5|beta-3-Gx-T5|beta3Gal-T5	beta-1,3-galactosyltransferase 5	protein-coding
SY5YtetCASZ1b_CASZ1_Dox_peak_11949	chr7	69995092	69995804	+	691	NA	intron (NM_015570, intron 5 of 18)	intron (NM_015570, intron 5 of 18)	-602075	NM_022479	64409	Hs.488591	NM_022479	ENSG00000185274	WBSCR17	GALNACT17|GALNT16|GALNT20|GALNTL3|GalNAc-T5L	Williams-Beuren syndrome chromosome region 17	protein-coding
SY5YtetCASZ1b_CASZ1_Dox_peak_3702	chr12	113253227	113254117	+	691	NA	intron (NM_001347955, intron 2 of 20)	intron (NM_001347955, intron 2 of 20)	24123	NR_145127	22895	Hs.21239	NM_014954	ENSG00000089169	RPH3A	-	rabphilin 3A	protein-coding
SY5YtetCASZ1b_CASZ1_Dox_peak_1215	chr1	208706941	208707648	+	689	NA	Intergenic	Intergenic	-289629	NM_025179	5362	Hs.497626	NM_025179	ENSG00000076356	PLXNA2	OCT|PLXN2	plexin A2	protein-coding
SY5YtetCASZ1b_CASZ1_Dox_peak_7857	chr20	44055949	44056378	+	689	NA	Intergenic	Intergenic	2013	NR_106870	102465487		NR_106870	ENSG00000273555	MIR6812	hsa-mir-6812	microRNA 6812	ncRNA
SY5YtetCASZ1b_CASZ1_Dox_peak_3209	chr11	122649864	122650324	+	687	NA	intron (NM_032873, intron 3 of 13)	intron (NM_032873, intron 3 of 13)	-59112	NM_019604	56253	Hs.159523	NM_019604	ENSG00000109943	CRTAM	CD355	cytotoxic and regulatory T-cell molecule	protein-coding
SY5YtetCASZ1b_CASZ1_Dox_peak_3958	chr13	46355590	46356197	+	687	NA	3' UTR (NM_198849, exon 2 of 2)	3' UTR (NM_198849, exon 2 of 2)	69953	NM_198849	283514	Hs.368483	NM_198849	ENSG00000215475	SIAH3	-	siah E3 ubiquitin protein ligase family member 3	protein-coding
SY5YtetCASZ1b_CASZ1_Dox_peak_4762	chr15	64333431	64334234	+	686	NA	intron (NM_014326, intron 1 of 11)	intron (NM_014326, intron 1 of 11)	4689	NM_014326	23604	Hs.237886	NM_014326	ENSG00000035664	DAPK2	DRP-1|DRP1	death associated protein kinase 2	protein-coding
SY5YtetCASZ1b_CASZ1_Dox_peak_1223	chr1	208902121	208902572	+	686	NA	Intergenic	MER74A|LTR|ERVL	-484681	NM_025179	5362	Hs.497626	NM_025179	ENSG00000076356	PLXNA2	OCT|PLXN2	plexin A2	protein-coding
SY5YtetCASZ1b_CASZ1_Dox_peak_1887	chr10	49753360	49754293	+	685	NA	intron (NR_144646, intron 3 of 8)	intron (NR_144646, intron 3 of 8)	-52134	NM_001256026	58504	Hs.655672	NM_021226	ENSG00000128805	ARHGAP22	RhoGAP2|RhoGap22	Rho GTPase activating protein 22	protein-coding
SY5YtetCASZ1b_CASZ1_Dox_peak_9326	chr4	49496947	49497257	+	685	NA	Intergenic	MER61C|LTR|ERV1	508443	NM_001286791	80157	Hs.479703	NM_025087	ENSG00000109182	CWH43	CWH43-C	cell wall biogenesis 43 C-terminal homolog	protein-coding
SY5YtetCASZ1b_CASZ1_Dox_peak_11581	chr7	13959912	13960372	+	685	NA	intron (NM_004956, intron 9 of 13)	intron (NM_004956, intron 9 of 13)	65997	NM_001163150	2115	Hs.22634	NM_004956	ENSG00000006468	ETV1	ER81	ETS variant 1	protein-coding
SY5YtetCASZ1b_CASZ1_Dox_peak_12380	chr7	135718184	135719024	+	684	NA	Intergenic	Intergenic	-56400	NM_145808	136319	Hs.602015	NM_145808	ENSG00000105887	MTPN	GCDP|V-1	myotrophin	protein-coding
SY5YtetCASZ1b_CASZ1_Dox_peak_11064	chr6	51418051	51418782	+	683	NA	Intergenic	Intergenic	-68252	NR_125840	101927082	Hs.730296	NR_125840		LOC101927082	-	uncharacterized LOC101927082	ncRNA
SY5YtetCASZ1b_CASZ1_Dox_peak_4331	chr14	70826243	70826666	+	683	NA	promoter-TSS (NM_001204090)	promoter-TSS (NM_001204090)	-6	NM_001204090	51241	Hs.709581	NM_016468	ENSG00000133983	COX16	C14orf112|HSPC203	COX16, cytochrome c oxidase assembly homolog	protein-coding
SY5YtetCASZ1b_CASZ1_Dox_peak_7985	chr21	27653016	27653360	+	682	NA	Intergenic	Intergenic	-109742	NM_001136131	351	Hs.434980	NM_000484	ENSG00000142192	APP	AAA|ABETA|ABPP|AD1|APPI|CTFgamma|CVAP|PN-II|PN2	amyloid beta precursor protein	protein-coding
SY5YtetCASZ1b_CASZ1_Dox_peak_13188	chr9	16150572	16151230	+	682	NA	Intergenic	Intergenic	102204	NM_001271829	100129385	Hs.586441	NM_001271829	ENSG00000205549	C9orf92	Em:AL513424.1	chromosome 9 open reading frame 92	protein-coding
SY5YtetCASZ1b_CASZ1_Dox_peak_10443	chr5	146811720	146812290	+	682	NA	intron (NM_001197294, intron 1 of 13)	intron (NM_001197294, intron 1 of 13)	21255	NM_001387	1809	Hs.519659	NM_001387	ENSG00000113657	DPYSL3	CRMP-4|CRMP4|DRP-3|DRP3|LCRMP|ULIP|ULIP-1	dihydropyrimidinase like 3	protein-coding
SY5YtetCASZ1b_CASZ1_Dox_peak_13204	chr9	18847627	18848286	+	682	NA	intron (NM_001040272, intron 23 of 28)	intron (NM_001040272, intron 23 of 28)	185300	NM_001287050	158297	Hs.731593	NM_153707	ENSG00000155875	SAXO1	C9orf138|FAM154A	stabilizer of axonemal microtubules 1	protein-coding
SY5YtetCASZ1b_CASZ1_Dox_peak_1951	chr10	66076136	66076554	+	682	NA	Intergenic	Intergenic	-508940	NR_001446	305	Hs.591361	NR_001446		ANXA2P3	ANX2L3|ANX2P3|LIP2|LPC2C	annexin A2 pseudogene 3	pseudo
SY5YtetCASZ1b_CASZ1_Dox_peak_8959	chr3	139410342	139410851	+	682	NA	Intergenic	Intergenic	-13704	NM_178177	349565	Hs.208673	NM_178177	ENSG00000163864	NMNAT3	FKSG76|PNAT-3|PNAT3	nicotinamide nucleotide adenylyltransferase 3	protein-coding
SY5YtetCASZ1b_CASZ1_Dox_peak_5631	chr17	57464615	57465319	+	682	NA	intron (NM_001005404, intron 2 of 4)	intron (NM_001005404, intron 2 of 4)	21523	NR_039882	100616204		NR_039882	ENSG00000263857	MIR4729	-	microRNA 4729	ncRNA
SY5YtetCASZ1b_CASZ1_Dox_peak_9390	chr4	78953537	78954234	+	682	NA	Intergenic	ERV3-16A3_I-int|LTR|ERVL	-24839	NM_001166133	80144	Hs.369448	NM_020875	ENSG00000138759	FRAS1	-	Fraser extracellular matrix complex subunit 1	protein-coding
SY5YtetCASZ1b_CASZ1_Dox_peak_8329	chr3	22578089	22578461	+	682	NA	Intergenic	Intergenic	579644	NR_046876	100874221	Hs.160616	NR_046876	ENSG00000223351	ZNF385D-AS2	-	ZNF385D antisense RNA 2	ncRNA
SY5YtetCASZ1b_CASZ1_Dox_peak_9532	chr4	129276636	129276950	+	682	NA	Intergenic	Intergenic	-66809	NM_006320	10424	Hs.507910	NM_006320	ENSG00000164040	PGRMC2	DG6|PMBP	progesterone receptor membrane component 2	protein-coding
SY5YtetCASZ1b_CASZ1_Dox_peak_3089	chr11	113863183	113863898	+	682	NA	Intergenic	Intergenic	15318	NM_001161772	3359	Hs.413899	NM_000869	ENSG00000166736	HTR3A	5-HT-3|5-HT3A|5-HT3R|5HT3R|HTR3	5-hydroxytryptamine receptor 3A	protein-coding
SY5YtetCASZ1b_CASZ1_Dox_peak_5782	chr17	74838134	74838506	+	681	NA	Intergenic	Intergenic	-13928	NR_135283	283994	Hs.645372	NR_135283	ENSG00000267535	LINC00868	C17orf52	long intergenic non-protein coding RNA 868	ncRNA
SY5YtetCASZ1b_CASZ1_Dox_peak_645	chr1	115907357	115907786	+	680	NA	Intergenic	Intergenic	-26714	NM_002506	4803	Hs.2561	NM_002506	ENSG00000134259	NGF	Beta-NGF|HSAN5|NGFB	nerve growth factor	protein-coding
SY5YtetCASZ1b_CASZ1_Dox_peak_1547	chr1	234679155	234680289	+	679	NA	Intergenic	Intergenic	-12197	NR_038426	100506795	Hs.448989	NR_038426	ENSG00000231768	LINC01354	-	long intergenic non-protein coding RNA 1354	ncRNA
SY5YtetCASZ1b_CASZ1_Dox_peak_1829	chr10	37091677	37092188	+	679	NA	Intergenic	Intergenic	-322853	NM_052997	91074	Hs.373787	NM_052997	ENSG00000148513	ANKRD30A	NY-BR-1	ankyrin repeat domain 30A	protein-coding
SY5YtetCASZ1b_CASZ1_Dox_peak_4261	chr14	56023931	56024405	+	679	NA	Intergenic	Intergenic	22642	NR_027123	100129075	Hs.633724	NR_027123	ENSG00000186615	KTN1-AS1	C14orf33|MYCLo-3	KTN1 antisense RNA 1	ncRNA
SY5YtetCASZ1b_CASZ1_Dox_peak_857	chr1	163409624	163410242	+	679	NA	Intergenic	Intergenic	-16952	NR_104294	100422212	Hs.556898	NR_104294		LOC100422212	-	eukaryotic translation initiation factor 3 subunit J pseudogene	pseudo
SY5YtetCASZ1b_CASZ1_Dox_peak_12917	chr8	101522853	101523590	+	678	NA	intron (NM_001270379, intron 5 of 5)	intron (NM_001270379, intron 5 of 5)	48718	NM_001270378	157567	Hs.530199	NM_198401	ENSG00000186106	ANKRD46	ANK-S|GENX-115279	ankyrin repeat domain 46	protein-coding
SY5YtetCASZ1b_CASZ1_Dox_peak_3722	chr12	115646926	115647413	+	676	NA	Intergenic	Intergenic	-525200	NM_016569	6926	Hs.744016	NM_005996	ENSG00000135111	TBX3	TBX3-ISO|UMS|XHL	T-box 3	protein-coding
SY5YtetCASZ1b_CASZ1_Dox_peak_3168	chr11	119295452	119295978	+	676	NA	promoter-TSS (NM_006288)	promoter-TSS (NM_006288)	-20	NM_001311162	7070	Hs.644697	NM_006288	ENSG00000154096	THY1	CD90|CDw90	Thy-1 cell surface antigen	protein-coding
SY5YtetCASZ1b_CASZ1_Dox_peak_11297	chr6	137289806	137290365	+	675	NA	Intergenic	Intergenic	24283	NR_027994	100294720	Hs.520412	NR_027994	ENSG00000225391	NHEG1	-	neuroblastoma highly expressed 1	ncRNA
SY5YtetCASZ1b_CASZ1_Dox_peak_6830	chr2	65766741	65767090	+	675	NA	Intergenic	Intergenic	-107259	NM_181784	200734	Hs.59332	NM_181784	ENSG00000198369	SPRED2	Spred-2	sprouty related EVH1 domain containing 2	protein-coding
SY5YtetCASZ1b_CASZ1_Dox_peak_3645	chr12	105062073	105062776	+	673	NA	intron (NM_001173982, intron 2 of 2)	intron (NM_001173982, intron 2 of 2)	77013	NR_037487	100500843		NR_037487	ENSG00000264295	MIR3922	-	microRNA 3922	ncRNA
SY5YtetCASZ1b_CASZ1_Dox_peak_627	chr1	113601468	113602082	+	672	NA	intron (NR_103777, intron 1 of 2)	intron (NR_103777, intron 1 of 2)	13949	NR_103777	100996251	Hs.382067	NR_103777	ENSG00000238198	LOC100996251	-	uncharacterized LOC100996251	ncRNA
SY5YtetCASZ1b_CASZ1_Dox_peak_1613	chr1	242439898	242440604	+	672	NA	intron (NM_001195812, intron 2 of 8)	intron (NM_001195812, intron 2 of 8)	172533	NM_001195811	200150	Hs.672452	NM_152666	ENSG00000180287	PLD5	PLDC	phospholipase D family member 5	protein-coding
SY5YtetCASZ1b_CASZ1_Dox_peak_5592	chr17	55644674	55645172	+	672	NA	intron (NM_170721, intron 6 of 9)	intron (NM_170721, intron 6 of 9)	40850	NR_110807	101927539	Hs.680439	NR_110807	ENSG00000263499	LOC101927539	-	uncharacterized LOC101927539	ncRNA
SY5YtetCASZ1b_CASZ1_Dox_peak_11504	chr7	4053302	4053940	+	671	NA	intron (NM_152744, intron 16 of 44)	intron (NM_152744, intron 16 of 44)	-115696	NM_001079653	221935	Hs.653013	NM_152744	ENSG00000146555	SDK1	-	sidekick cell adhesion molecule 1	protein-coding
SY5YtetCASZ1b_CASZ1_Dox_peak_10972	chr6	39398685	39399253	+	671	NA	5' UTR (NM_001289024, exon 1 of 10)	5' UTR (NM_001289024, exon 1 of 10)	181	NM_001289024	221458	Hs.588202	NM_145027	ENSG00000164627	KIF6	C6orf102|dJ1043E3.1|dJ137F1.4|dJ188D3.1	kinesin family member 6	protein-coding
SY5YtetCASZ1b_CASZ1_Dox_peak_5612	chr17	55823488	55824041	+	670	NA	Intergenic	MSTD|LTR|ERVL-MaLR	-1074	NM_001282544	101927581	Hs.540784	NM_001282544	ENSG00000166329	CCDC182	-	coiled-coil domain containing 182	protein-coding
SY5YtetCASZ1b_CASZ1_Dox_peak_13452	chr9	98030977	98031311	+	668	NA	intron (NM_000136, intron 1 of 14)	intron (NM_000136, intron 1 of 14)	48392	NM_001243743	2176	Hs.494529	NM_000136	ENSG00000158169	FANCC	FA3|FAC|FACC	Fanconi anemia complementation group C	protein-coding
SY5YtetCASZ1b_CASZ1_Dox_peak_86	chr1	17222337	17223257	+	667	NA	Intergenic	Intergenic	-6636	NR_135058	105376805	Hs.465405	NR_135056	ENSG00000238142	LOC105376805	-	uncharacterized LOC105376805	ncRNA
SY5YtetCASZ1b_CASZ1_Dox_peak_13486	chr9	101932311	101932893	+	667	NA	Intergenic	Intergenic	51644	NM_033087	85365	Hs.40919	NM_033087	ENSG00000119523	ALG2	CDG1I|CDGIi|CMS14|CMSTA3|NET38|hALPG2	ALG2, alpha-1,3/1,6-mannosyltransferase	protein-coding
SY5YtetCASZ1b_CASZ1_Dox_peak_13418	chr9	93369823	93370453	+	666	NA	Intergenic	Intergenic	-25110	NR_034157	340515	Hs.522284	NM_001105317		LINC01501	-	long intergenic non-protein coding RNA 1501	ncRNA
SY5YtetCASZ1b_CASZ1_Dox_peak_2950	chr11	86457454	86458008	+	666	NA	Intergenic	Intergenic	-44370	NM_001293180	11098	Hs.25338	NM_007173	ENSG00000150687	PRSS23	SIG13|SPUVE|ZSIG13	protease, serine 23	protein-coding
SY5YtetCASZ1b_CASZ1_Dox_peak_498	chr1	78700230	78700632	+	666	NA	intron (NR_027310, intron 1 of 5)	intron (NR_027310, intron 1 of 5)	5148	NR_027310	149047	Hs.352665	NM_144700	ENSG00000237413	MGC27382	-	uncharacterized MGC27382	ncRNA
SY5YtetCASZ1b_CASZ1_Dox_peak_3723	chr12	115671641	115672219	+	666	NA	Intergenic	L3|LINE|CR1	-549961	NM_016569	6926	Hs.744016	NM_005996	ENSG00000135111	TBX3	TBX3-ISO|UMS|XHL	T-box 3	protein-coding
SY5YtetCASZ1b_CASZ1_Dox_peak_10140	chr5	98341264	98341642	+	666	NA	Intergenic	ERVL-E-int|LTR|ERVL	76615	NR_036530	100289230	Hs.552095	NR_036530		LOC100289230	-	uncharacterized LOC100289230	ncRNA
SY5YtetCASZ1b_CASZ1_Dox_peak_8311	chr3	16562154	16562575	+	666	NA	Intergenic	Intergenic	-7142	NM_015150	23180	Hs.98910	NM_015150	ENSG00000131378	RFTN1	MIG2|PIB10|PIG9|RAFTLIN	raftlin, lipid raft linker 1	protein-coding
SY5YtetCASZ1b_CASZ1_Dox_peak_13363	chr9	85213573	85213898	+	666	NA	Intergenic	Intergenic	464308	NM_152573	158158	Hs.129136	NM_152573	ENSG00000165105	RASEF	RAB45	RAS and EF-hand domain containing	protein-coding
SY5YtetCASZ1b_CASZ1_Dox_peak_7189	chr2	144448682	144449101	+	666	NA	intron (NM_018460, intron 12 of 13)	intron (NM_018460, intron 12 of 13)	-245743	NR_110237	101928386	Hs.668251	NR_110237	ENSG00000232377	LOC101928386	-	uncharacterized LOC101928386	ncRNA
SY5YtetCASZ1b_CASZ1_Dox_peak_11231	chr6	112012523	112012931	+	665	NA	intron (NM_002037, intron 12 of 13)	intron (NM_002037, intron 12 of 13)	28538	NM_153047	2534	Hs.390567	NM_002037	ENSG00000010810	FYN	SLK|SYN|p59-FYN	FYN proto-oncogene, Src family tyrosine kinase	protein-coding
SY5YtetCASZ1b_CASZ1_Dox_peak_10970	chr6	39295202	39295694	+	665	NA	Intergenic	Intergenic	-5118	NM_001135105	83795	Hs.287765	NM_032115	ENSG00000095981	KCNK16	K2p16.1|TALK-1|TALK1	potassium two pore domain channel subfamily K member 16	protein-coding
SY5YtetCASZ1b_CASZ1_Dox_peak_1507	chr1	231336089	231336533	+	665	NA	intron (NM_001004342, intron 4 of 9)	intron (NM_001004342, intron 4 of 9)	-12938	NM_001256615	149373	Hs.632505	NM_001256615	ENSG00000235710	LOC149373	-	uncharacterized LOC149373	protein-coding
SY5YtetCASZ1b_CASZ1_Dox_peak_3225	chr11	125981365	125981732	+	665	NA	Intergenic	Intergenic	-48361	NM_016952	50937	Hs.38034	NM_016952	ENSG00000064309	CDON	CDO|CDON1|HPE11|ORCAM	cell adhesion associated, oncogene regulated	protein-coding
SY5YtetCASZ1b_CASZ1_Dox_peak_10457	chr5	148385058	148385616	+	665	NA	intron (NM_024577, intron 16 of 16)	intron (NM_024577, intron 16 of 16)	57400	NM_024577	79628	Hs.483784	NM_024577	ENSG00000169247	SH3TC2	CMT4C|MNMN	SH3 domain and tetratricopeptide repeats 2	protein-coding
SY5YtetCASZ1b_CASZ1_Dox_peak_10795	chr6	16402840	16403163	+	665	NA	intron (NM_001128164, intron 6 of 7)	intron (NM_001128164, intron 6 of 7)	164190	NM_006877	2766	Hs.484741	NM_006877	ENSG00000137198	GMPR	GMPR 1|GMPR1	guanosine monophosphate reductase	protein-coding
SY5YtetCASZ1b_CASZ1_Dox_peak_12984	chr8	123020840	123021322	+	665	NA	Intergenic	Intergenic	-367451	NM_005328	3037	Hs.159226	NM_005328	ENSG00000170961	HAS2	-	hyaluronan synthase 2	protein-coding
SY5YtetCASZ1b_CASZ1_Dox_peak_12450	chr7	147850567	147851304	+	664	NA	intron (NM_014141, intron 17 of 23)	intron (NM_014141, intron 17 of 23)	224250	NR_036093	100422849		NR_036093	ENSG00000221296	MIR548T	-	microRNA 548t	ncRNA
SY5YtetCASZ1b_CASZ1_Dox_peak_12637	chr8	21695832	21696381	+	663	NA	Intergenic	Intergenic	-49760	NM_001165038	2675	Hs.441202	NM_001495	ENSG00000168546	GFRA2	GDNFRB|NRTNR-ALPHA|NTNRA|RETL2|TRNR2	GDNF family receptor alpha 2	protein-coding
SY5YtetCASZ1b_CASZ1_Dox_peak_11	chr1	6732602	6732950	+	662	NA	intron (NM_018198, intron 3 of 15)	intron (NM_018198, intron 3 of 15)	29190	NM_018198	55735	Hs.462640	NM_018198	ENSG00000007923	DNAJC11	dJ126A5.1	DnaJ heat shock protein family (Hsp40) member C11	protein-coding
SY5YtetCASZ1b_CASZ1_Dox_peak_3261	chr11	128485943	128486468	+	662	NA	Intergenic	Intergenic	-28752	NM_001143820	2113	Hs.369438	NM_005238	ENSG00000134954	ETS1	ETS-1|EWSR2|c-ets-1|p54	ETS proto-oncogene 1, transcription factor	protein-coding
SY5YtetCASZ1b_CASZ1_Dox_peak_282	chr1	48314368	48315152	+	661	NA	intron (NM_001194986, intron 2 of 6)	intron (NM_001194986, intron 2 of 6)	147802	NM_001194986	388630	Hs.61504	NM_001194986	ENSG00000269113	TRABD2B	TIKI2	TraB domain containing 2B	protein-coding
SY5YtetCASZ1b_CASZ1_Dox_peak_11786	chr7	37412403	37412744	+	661	NA	intron (NM_001206480, intron 1 of 21)	intron (NM_001206480, intron 1 of 21)	-19301	NM_001206482	9844	Hs.434989	NM_014800	ENSG00000155849	ELMO1	CED-12|CED12|ELMO-1	engulfment and cell motility 1	protein-coding
SY5YtetCASZ1b_CASZ1_Dox_peak_5601	chr17	55700221	55701349	+	660	NA	intron (NM_170721, intron 8 of 9)	intron (NM_170721, intron 8 of 9)	-15012	NR_110807	101927539	Hs.680439	NR_110807	ENSG00000263499	LOC101927539	-	uncharacterized LOC101927539	ncRNA
SY5YtetCASZ1b_CASZ1_Dox_peak_12424	chr7	140063194	140063954	+	660	NA	intron (NM_032295, intron 5 of 11)	L2c|LINE|L2	34776	NM_001287498	84255	Hs.446021	NM_032295	ENSG00000157800	SLC37A3	-	solute carrier family 37 member 3	protein-coding
SY5YtetCASZ1b_CASZ1_Dox_peak_7903	chr20	49772976	49773471	+	659	NA	Intergenic	Intergenic	-133548	NM_002237	3755	Hs.118695	NM_002237	ENSG00000026559	KCNG1	K13|KCNG|KV6.1|kH2	potassium voltage-gated channel modifier subfamily G member 1	protein-coding
SY5YtetCASZ1b_CASZ1_Dox_peak_8857	chr3	124036821	124037256	+	659	NA	intron (NM_001024660, intron 6 of 59)	intron (NM_001024660, intron 6 of 59)	-56141	NR_106731	102464832		NR_106731	ENSG00000276656	MIR6083	hsa-mir-6083	microRNA 6083	ncRNA
SY5YtetCASZ1b_CASZ1_Dox_peak_7850	chr20	42703147	42703632	+	659	NA	Intergenic	L2b|LINE|L2	112829	NM_175913	57158	Hs.441737	NM_020433	ENSG00000149596	JPH2	CMH17|JP-2|JP2	junctophilin 2	protein-coding
SY5YtetCASZ1b_CASZ1_Dox_peak_9407	chr4	83539387	83539891	+	659	NA	intron (NR_024087, intron 1 of 3)	intron (NR_024087, intron 1 of 3)	2951	NR_024088	439934	Hs.457189	NM_001033661	ENSG00000231782	LINC00575	C4orf11	long intergenic non-protein coding RNA 575	ncRNA
SY5YtetCASZ1b_CASZ1_Dox_peak_2918	chr11	78830495	78831210	+	659	NA	intron (NM_001098816, intron 4 of 33)	intron (NM_001098816, intron 4 of 33)	282301	NR_030598	100126333		NR_030598	ENSG00000211997	MIR708	MIRN708|hsa-mir-708	microRNA 708	ncRNA
SY5YtetCASZ1b_CASZ1_Dox_peak_4864	chr15	74877045	74877550	+	658	NA	intron (NM_006465, intron 4 of 8)	intron (NM_006465, intron 4 of 8)	-23416	NM_003992	1198	Hs.511790	NM_001292	ENSG00000179335	CLK3	PHCLK3|PHCLK3/152	CDC like kinase 3	protein-coding
SY5YtetCASZ1b_CASZ1_Dox_peak_10600	chr5	168577149	168577548	+	658	NA	intron (NM_003062, intron 4 of 35)	intron (NM_003062, intron 4 of 35)	113350	NR_030311	693170		NR_030311	ENSG00000207619	MIR585	MIRN585|hsa-mir-585|mir-585	microRNA 585	ncRNA
SY5YtetCASZ1b_CASZ1_Dox_peak_10671	chr5	173811424	173811894	+	657	NA	intron (NR_125806, intron 1 of 5)	intron (NR_125806, intron 1 of 5)	48302	NR_125806	101928176	Hs.436014	NR_125806	ENSG00000249306	LINC01411	-	long intergenic non-protein coding RNA 1411	ncRNA
SY5YtetCASZ1b_CASZ1_Dox_peak_3378	chr12	20740942	20741592	+	657	NA	intron (NM_001244683, intron 1 of 14)	intron (NM_001244683, intron 1 of 14)	16469	NM_001244683	5139	Hs.386791	NM_000921	ENSG00000172572	PDE3A	CGI-PDE|CGI-PDE A|CGI-PDE-A|HTNB	phosphodiesterase 3A	protein-coding
SY5YtetCASZ1b_CASZ1_Dox_peak_6000	chr18	42324011	42324538	+	656	NA	intron (NM_001130110, intron 2 of 3)	intron (NM_001130110, intron 2 of 3)	63411	NM_015559	26040	Hs.435458	NM_015559	ENSG00000152217	SETBP1	MRD29|SEB	SET binding protein 1	protein-coding
SY5YtetCASZ1b_CASZ1_Dox_peak_13680	chr9	136492361	136493053	+	655	NA	Intergenic	Intergenic	-8778	NM_000787	1621	Hs.591890	NM_000787	ENSG00000123454	DBH	DBM	dopamine beta-hydroxylase	protein-coding
SY5YtetCASZ1b_CASZ1_Dox_peak_5075	chr16	55051134	55051712	+	655	NA	Intergenic	Intergenic	86312	NM_005853	10265	Hs.435730	NM_005853	ENSG00000176842	IRX5	HMMS|IRX-2a|IRXB2	iroquois homeobox 5	protein-coding
SY5YtetCASZ1b_CASZ1_Dox_peak_4953	chr16	5656955	5657730	+	652	NA	intron (NR_110902, intron 2 of 2)	intron (NR_110902, intron 2 of 2)	8909	NR_110902	101926950	Hs.613285	NR_110902	ENSG00000260338	LINC01570	-	long intergenic non-protein coding RNA 1570	ncRNA
SY5YtetCASZ1b_CASZ1_Dox_peak_5987	chr18	39763250	39763579	+	652	NA	Intergenic	Intergenic	-3219	NR_046174	284260	Hs.652819	NR_046174	ENSG00000267586	LINC00907	-	long intergenic non-protein coding RNA 907	ncRNA
SY5YtetCASZ1b_CASZ1_Dox_peak_3990	chr13	51820161	51820455	+	652	NA	intron (NM_145019, intron 3 of 4)	intron (NM_145019, intron 3 of 4)	23838	NM_001242312	220108	Hs.71913	NM_145019	ENSG00000150510	FAM124A	-	family with sequence similarity 124 member A	protein-coding
SY5YtetCASZ1b_CASZ1_Dox_peak_11422	chr6	164281535	164282082	+	652	NA	Intergenic	Intergenic	-189292	NR_134620	102724152	Hs.738183	NR_134620		LOC102724152	-	uncharacterized LOC102724152	ncRNA
SY5YtetCASZ1b_CASZ1_Dox_peak_9792	chr5	6333359	6334246	+	652	NA	intron (NR_028351, intron 1 of 1)	intron (NR_028351, intron 1 of 1)	3603	NR_028351	401172	Hs.376760	NM_001001702	ENSG00000250490	LINC02145	-	long intergenic non-protein coding RNA 2145	ncRNA
SY5YtetCASZ1b_CASZ1_Dox_peak_6490	chr2	16379791	16380297	+	652	NA	Intergenic	L2c|LINE|L2	189495	NR_126559	104797537	Hs.435748	NR_126559	ENSG00000236289	GACAT3	LINC01458|lncRNA-AC130710	gastric cancer associated transcript 3 (non-protein coding)	ncRNA
SY5YtetCASZ1b_CASZ1_Dox_peak_3429	chr12	39789555	39790006	+	651	NA	intron (NM_001173463, intron 1 of 33)	LTR38|LTR|ERV1	47412	NM_001173465	55605	Hs.374201	NM_017641	ENSG00000139116	KIF21A	CFEOM1|FEOM1|FEOM3A	kinesin family member 21A	protein-coding
SY5YtetCASZ1b_CASZ1_Dox_peak_9932	chr5	58423207	58423900	+	651	NA	intron (NM_001165899, intron 7 of 16)	intron (NM_001165899, intron 7 of 16)	-88214	NM_001197221	5144	Hs.117545	NM_006203	ENSG00000113448	PDE4D	ACRDYS2|DPDE3|HSPDE4D|PDE43|PDE4DN2|STRK1	phosphodiesterase 4D	protein-coding
SY5YtetCASZ1b_CASZ1_Dox_peak_2815	chr11	69720195	69720690	+	651	NA	Intergenic	Intergenic	-86250	NM_005247	2248	Hs.37092	NM_005247	ENSG00000186895	FGF3	HBGF-3|INT2	fibroblast growth factor 3	protein-coding
SY5YtetCASZ1b_CASZ1_Dox_peak_236	chr1	41129016	41129531	+	650	NA	intron (NM_014747, intron 1 of 7)	intron (NM_014747, intron 1 of 7)	2051	NM_014747	9783	Hs.654808	NM_014747	ENSG00000117016	RIMS3	NIM3|RIM3	regulating synaptic membrane exocytosis 3	protein-coding
SY5YtetCASZ1b_CASZ1_Dox_peak_4011	chr13	62281058	62281471	+	650	NA	Intergenic	ERVL-B4-int|LTR|ERVL	-279185	NR_134946	101926951	Hs.732367	NR_134946	ENSG00000279797	LOC101926951	-	uncharacterized LOC101926951	ncRNA
SY5YtetCASZ1b_CASZ1_Dox_peak_9902	chr5	51293736	51294089	+	650	NA	Intergenic	Intergenic	-614746	NR_046243	642366	Hs.544139	NR_046243		LOC642366	-	uncharacterized LOC642366	ncRNA
SY5YtetCASZ1b_CASZ1_Dox_peak_12808	chr8	72268848	72269215	+	650	NA	promoter-TSS (NM_172058)	promoter-TSS (NM_172058)	-107	NM_172060	2138	Hs.444971	NM_000503	ENSG00000104313	EYA1	BOP|BOR|BOS1|OFC1	EYA transcriptional coactivator and phosphatase 1	protein-coding
SY5YtetCASZ1b_CASZ1_Dox_peak_5986	chr18	39735065	39735375	+	650	NA	Intergenic	Intergenic	-31413	NR_046174	284260	Hs.652819	NR_046174	ENSG00000267586	LINC00907	-	long intergenic non-protein coding RNA 907	ncRNA
SY5YtetCASZ1b_CASZ1_Dox_peak_1209	chr1	208684197	208685211	+	650	NA	Intergenic	MIRb|SINE|MIR	-267039	NM_025179	5362	Hs.497626	NM_025179	ENSG00000076356	PLXNA2	OCT|PLXN2	plexin A2	protein-coding
SY5YtetCASZ1b_CASZ1_Dox_peak_13385	chr9	89126493	89127113	+	650	NA	Intergenic	Intergenic	-157401	NM_024617	79670	Hs.597057	NM_024617	ENSG00000083223	ZCCHC6	PAPD6|TUT7	zinc finger CCHC-type containing 6	protein-coding
SY5YtetCASZ1b_CASZ1_Dox_peak_1367	chr1	220799253	220799795	+	648	NA	intron (NM_018650, intron 9 of 17)	intron (NM_018650, intron 9 of 17)	-64104	NM_024709	79762	Hs.519839	NM_024709	ENSG00000162817	C1orf115	-	chromosome 1 open reading frame 115	protein-coding
SY5YtetCASZ1b_CASZ1_Dox_peak_10574	chr5	168255920	168256496	+	647	NA	intron (NM_003062, intron 6 of 35)	intron (NM_003062, intron 6 of 35)	-60948	NR_029632	407001		NR_029632	ENSG00000207739	MIR218-2	MIRN218-2|mir-218-2	microRNA 218-2	ncRNA
SY5YtetCASZ1b_CASZ1_Dox_peak_8831	chr3	123473833	123474220	+	647	NA	intron (NM_053027, intron 4 of 32)	intron (NM_053027, intron 4 of 32)	65535	NR_046629	100873940	Hs.667316	NR_046629	ENSG00000250174	MYLK-AS2	-	MYLK antisense RNA 2	ncRNA
SY5YtetCASZ1b_CASZ1_Dox_peak_9307	chr4	41824322	41824703	+	647	NA	Intergenic	Intergenic	60116	NR_104143	101927074	Hs.611425	NR_104143	ENSG00000245870	LINC00682	-	long intergenic non-protein coding RNA 682	ncRNA
SY5YtetCASZ1b_CASZ1_Dox_peak_13519	chr9	110880001	110880803	+	647	NA	Intergenic	Intergenic	-628401	NM_004235	9314	Hs.376206	NM_004235	ENSG00000136826	KLF4	EZF|GKLF	Kruppel like factor 4	protein-coding
SY5YtetCASZ1b_CASZ1_Dox_peak_3040	chr11	111944624	111945139	+	646	NA	promoter-TSS (NM_001082619)	promoter-TSS (NM_001082619)	14	NM_001082619	120379	Hs.420662	NM_138789	ENSG00000150773	PIH1D2	-	PIH1 domain containing 2	protein-coding
SY5YtetCASZ1b_CASZ1_Dox_peak_125	chr1	22797589	22797968	+	644	NA	intron (NM_001083621, intron 2 of 18)	intron (NM_001083621, intron 2 of 18)	19434	NM_001330398	9923	Hs.418966	NM_014870	ENSG00000184677	ZBTB40	ZNF923	zinc finger and BTB domain containing 40	protein-coding
SY5YtetCASZ1b_CASZ1_Dox_peak_2517	chr11	12000781	12001775	+	643	NA	intron (NM_001018057, intron 3 of 6)	intron (NM_001018057, intron 3 of 6)	28908	NM_001018057	27122	Hs.292156	NM_013253	ENSG00000050165	DKK3	REIC|RIG	dickkopf WNT signaling pathway inhibitor 3	protein-coding
SY5YtetCASZ1b_CASZ1_Dox_peak_4576	chr15	31679849	31680319	+	643	NA	intron (NM_001302461, intron 1 of 1)	intron (NM_001302461, intron 1 of 1)	61026	NM_001302461	51621	Hs.376443	NM_015995	ENSG00000169926	KLF13	BTEB3|FKLF2|NSLP1|RFLAT-1|RFLAT1	Kruppel like factor 13	protein-coding
SY5YtetCASZ1b_CASZ1_Dox_peak_1733	chr10	20781425	20781771	+	643	NA	Intergenic	MER135|DNA|DNA	-59301	NR_039822	100616383		NR_039822	ENSG00000265372	MIR4675	-	microRNA 4675	ncRNA
SY5YtetCASZ1b_CASZ1_Dox_peak_4254	chr14	55285160	55285817	+	642	NA	Intergenic	Intergenic	59423	NR_036194	100422984		NR_036194	ENSG00000265432	MIR4308	-	microRNA 4308	ncRNA
SY5YtetCASZ1b_CASZ1_Dox_peak_1521	chr1	232454807	232455297	+	642	NA	Intergenic	Intergenic	196302	NM_020808	57568	Hs.745009	NM_020808	ENSG00000116991	SIPA1L2	SPAL2	signal induced proliferation associated 1 like 2	protein-coding
SY5YtetCASZ1b_CASZ1_Dox_peak_81	chr1	16992794	16993567	+	640	NA	Intergenic	Intergenic	-6318	NM_001310138	729587		NM_001310138	ENSG00000268674	FAM231C	-	family with sequence similarity 231 member C	protein-coding
SY5YtetCASZ1b_CASZ1_Dox_peak_3887	chr13	34799025	34799979	+	639	NA	Intergenic	Intergenic	407296	NM_181558	5983	Hs.115474	NM_002915	ENSG00000133119	RFC3	RFC38	replication factor C subunit 3	protein-coding
SY5YtetCASZ1b_CASZ1_Dox_peak_13094	chr8	140438796	140439413	+	638	NA	Intergenic	Intergenic	276195	NR_104210	51305	Hs.493037	NM_001282534	ENSG00000169427	KCNK9	K2p9.1|KT3.2|TASK-3|TASK3	potassium two pore domain channel subfamily K member 9	protein-coding
SY5YtetCASZ1b_CASZ1_Dox_peak_9584	chr4	141013447	141014022	+	638	NA	intron (NM_018717, intron 1 of 5)	intron (NM_018717, intron 1 of 5)	61499	NM_018717	55534	Hs.586165	NM_018717	ENSG00000196782	MAML3	CAGH3|ERDA3|GDN|MAM-2|MAM2|TNRC3	mastermind like transcriptional coactivator 3	protein-coding
SY5YtetCASZ1b_CASZ1_Dox_peak_2704	chr11	44706460	44706769	+	638	NA	Intergenic	Intergenic	-79362	NM_130783	90139	Hs.385634	NM_130783	ENSG00000157570	TSPAN18	TSPAN	tetraspanin 18	protein-coding
SY5YtetCASZ1b_CASZ1_Dox_peak_10398	chr5	141559492	141559913	+	637	NA	Intergenic	Intergenic	71378	NM_030571	80762	Hs.9788	NM_030571	ENSG00000131507	NDFIP1	N4WBP5	Nedd4 family interacting protein 1	protein-coding
SY5YtetCASZ1b_CASZ1_Dox_peak_3322	chr12	6193369	6193857	+	637	NA	intron (NM_000552, intron 6 of 51)	intron (NM_000552, intron 6 of 51)	40228	NM_000552	7450	Hs.440848	NM_000552	ENSG00000110799	VWF	F8VWF|VWD	von Willebrand factor	protein-coding
SY5YtetCASZ1b_CASZ1_Dox_peak_12737	chr8	41473056	41473827	+	637	NA	intron (NM_178819, intron 10 of 12)	intron (NM_178819, intron 10 of 12)	31437	NM_152568	157848		NM_152568	ENSG00000165066	NKX6-3	NKX6.3	NK6 homeobox 3	protein-coding
SY5YtetCASZ1b_CASZ1_Dox_peak_3018	chr11	107827988	107828333	+	637	NA	intron (NM_017516, intron 1 of 1)	L2|LINE|L2	28959	NM_017516	54734	Hs.354906	NM_017516	ENSG00000179331	RAB39A	RAB39	RAB39A, member RAS oncogene family	protein-coding
SY5YtetCASZ1b_CASZ1_Dox_peak_6025	chr18	45561168	45561747	+	637	NA	intron (NM_001039360, intron 2 of 2)	intron (NM_001039360, intron 2 of 2)	102223	NM_001039360	201501	Hs.515388	NM_001039360	ENSG00000184828	ZBTB7C	APM-1|APM1|ZBTB36|ZNF857C	zinc finger and BTB domain containing 7C	protein-coding
SY5YtetCASZ1b_CASZ1_Dox_peak_9756	chr4	186265420	186265782	+	636	NA	intron (NM_001317781, intron 12 of 18)	LTR38C|LTR|ERV1	34551	NM_018409	55805	Hs.558513	NM_018409	ENSG00000109771	LRP2BP	-	LRP2 binding protein	protein-coding
SY5YtetCASZ1b_CASZ1_Dox_peak_12708	chr8	36931828	36932277	+	635	NA	Intergenic	Intergenic	-47419	NR_031672	100302233		NR_031672	ENSG00000221641	MIR1268A	MIR1268|MIRN1268|hsa-mir-1268|hsa-mir-1268a	microRNA 1268a	ncRNA
SY5YtetCASZ1b_CASZ1_Dox_peak_722	chr1	149223153	149224276	+	635	NA	Intergenic	Intergenic	-63416	NR_111933	388692	Hs.271249	NM_001013644		LOC388692	-	uncharacterized LOC388692	ncRNA
SY5YtetCASZ1b_CASZ1_Dox_peak_5144	chr16	65690964	65691561	+	635	NA	Intergenic	Intergenic	-81059	NR_027755	283867	Hs.444774	NM_001101346	ENSG00000261742	LINC00922	-	long intergenic non-protein coding RNA 922	ncRNA
SY5YtetCASZ1b_CASZ1_Dox_peak_7729	chr20	19816455	19816887	+	634	NA	Intergenic	Intergenic	-50494	NM_001242581	54453	Hs.472270	NM_018993	ENSG00000132669	RIN2	MACS|RASSF4	Ras and Rab interactor 2	protein-coding
SY5YtetCASZ1b_CASZ1_Dox_peak_3965	chr13	46852648	46853038	+	633	NA	Intergenic	LTR36|LTR|ERV1	19136	NR_047493	100861554	Hs.90866	NR_047493	ENSG00000261097	LINC00563	-	long intergenic non-protein coding RNA 563	ncRNA
SY5YtetCASZ1b_CASZ1_Dox_peak_3088	chr11	113842156	113842996	+	633	NA	Intergenic	Intergenic	-3221	NM_213621	3359	Hs.413899	NM_000869	ENSG00000166736	HTR3A	5-HT-3|5-HT3A|5-HT3R|5HT3R|HTR3	5-hydroxytryptamine receptor 3A	protein-coding
SY5YtetCASZ1b_CASZ1_Dox_peak_8761	chr3	113775293	113775829	+	633	NA	promoter-TSS (NM_001256835)	promoter-TSS (NM_001256835)	-21	NM_001256837	79691	Hs.477162	NM_024638	ENSG00000151576	QTRT2	QTRTD1	queuine tRNA-ribosyltransferase accessory subunit 2	protein-coding
SY5YtetCASZ1b_CASZ1_Dox_peak_7428	chr2	205093043	205093699	+	633	NA	Intergenic	Intergenic	291900	NM_012092	29851	Hs.56247	NM_012092	ENSG00000163600	ICOS	AILIM|CD278|CVID1	inducible T-cell costimulator	protein-coding
SY5YtetCASZ1b_CASZ1_Dox_peak_7911	chr20	51417764	51418661	+	633	NA	Intergenic	Intergenic	-170734	NM_173485	128553	Hs.473117	NM_173485	ENSG00000182463	TSHZ2	C20orf17|OVC10-2|TSH2|ZABC2|ZNF218	teashirt zinc finger homeobox 2	protein-coding
SY5YtetCASZ1b_CASZ1_Dox_peak_9404	chr4	80852534	80852921	+	633	NA	intron (NM_058172, intron 16 of 16)	intron (NM_058172, intron 16 of 16)	104102	NR_026555	118425	Hs.104215	NR_026555	ENSG00000251321	PCAT4	GDEP|PCA4|PCAN1	prostate cancer associated transcript 4 (non-protein coding)	ncRNA
SY5YtetCASZ1b_CASZ1_Dox_peak_3969	chr13	47197015	47197376	+	633	NA	intron (NM_001164211, intron 1 of 19)	intron (NM_001164211, intron 1 of 19)	69899	NM_001164211	23143	Hs.507971	NM_015116	ENSG00000136141	LRCH1	CHDC1|NP81	leucine rich repeats and calponin homology domain containing 1	protein-coding
SY5YtetCASZ1b_CASZ1_Dox_peak_5992	chr18	40194649	40194949	+	633	NA	intron (NR_046174, intron 7 of 9)	intron (NR_046174, intron 7 of 9)	428166	NR_046455	284260	Hs.652819	NR_046174	ENSG00000267586	LINC00907	-	long intergenic non-protein coding RNA 907	ncRNA
SY5YtetCASZ1b_CASZ1_Dox_peak_6580	chr2	29336750	29337499	+	633	NA	promoter-TSS (NR_109844)	promoter-TSS (NR_109844)	-620	NR_109844	79745	Hs.122927	NM_024692	ENSG00000115295	CLIP4	RSNL2	CAP-Gly domain containing linker protein family member 4	protein-coding
SY5YtetCASZ1b_CASZ1_Dox_peak_7703	chr20	14992125	14992674	+	633	NA	intron (NM_080676, intron 5 of 16)	intron (NM_080676, intron 5 of 16)	-82235	NR_037841	100379174	Hs.407533	NR_037841	ENSG00000235914	MACROD2-AS1	BA318C17.1|NCRNA00186	MACROD2 antisense RNA 1	ncRNA
SY5YtetCASZ1b_CASZ1_Dox_peak_5544	chr17	52863206	52863542	+	633	NA	Intergenic	Intergenic	-114678	NM_001321175	10040	Hs.153504	NM_005486	ENSG00000141198	TOM1L1	SRCASM	target of myb1 like 1 membrane trafficking protein	protein-coding
SY5YtetCASZ1b_CASZ1_Dox_peak_12821	chr8	75893401	75893722	+	632	NA	Intergenic	LTR35|LTR|ERV1	-3147	NM_031461	83690	Hs.436542	NM_031461	ENSG00000121005	CRISPLD1	CRISP-10|CRISP10|LCRISP1	cysteine rich secretory protein LCCL domain containing 1	protein-coding
SY5YtetCASZ1b_CASZ1_Dox_peak_12008	chr7	81949129	81949439	+	632	NA	intron (NM_000722, intron 3 of 38)	intron (NM_000722, intron 3 of 38)	123838	NM_000722	781	Hs.282151	NM_000722	ENSG00000153956	CACNA2D1	CACNA2|CACNL2A|CCHL2A|LINC01112|lncRNA-N3	calcium voltage-gated channel auxiliary subunit alpha2delta 1	protein-coding
SY5YtetCASZ1b_CASZ1_Dox_peak_10818	chr6	23180547	23181365	+	632	NA	Intergenic	Intergenic	-462803	NR_134613	105374972	Hs.484889	NR_134613		LOC105374972	-	uncharacterized LOC105374972	ncRNA
SY5YtetCASZ1b_CASZ1_Dox_peak_4013	chr13	63218238	63218594	+	632	NA	Intergenic	ERVL-B4-int|LTR|ERVL	152409	NR_120404	100874176	Hs.402083	NR_047029		LINC00448	-	long intergenic non-protein coding RNA 448	ncRNA
SY5YtetCASZ1b_CASZ1_Dox_peak_7256	chr2	161082245	161082559	+	632	NA	Intergenic	Intergenic	-25578	NM_001282389	3694	Hs.470399	NM_000888	ENSG00000115221	ITGB6	AI1H	integrin subunit beta 6	protein-coding
SY5YtetCASZ1b_CASZ1_Dox_peak_5536	chr17	49433013	49433573	+	631	NA	Intergenic	Intergenic	19217	NR_122104	440446	Hs.626751	NR_122104	ENSG00000225860	LINC02072	-	long intergenic non-protein coding RNA 2072	ncRNA
SY5YtetCASZ1b_CASZ1_Dox_peak_11399	chr6	161822975	161823369	+	631	NA	intron (NM_013987, intron 8 of 10)	intron (NM_013987, intron 8 of 10)	-68837	NR_134594	105378098	Hs.691066	NR_134593		LOC105378098	-	uncharacterized LOC105378098	ncRNA
SY5YtetCASZ1b_CASZ1_Dox_peak_7908	chr20	50531038	50531661	+	629	NA	Intergenic	Intergenic	-51897	NR_110016	101927678	Hs.683840	NR_110016	ENSG00000227964	LINC01429	-	long intergenic non-protein coding RNA 1429	ncRNA
SY5YtetCASZ1b_CASZ1_Dox_peak_878	chr1	166242894	166243246	+	627	NA	Intergenic	L3|LINE|CR1	-107078	NM_001320302	149297	Hs.22930	NM_001017961	ENSG00000188859	FAM78B	-	family with sequence similarity 78 member B	protein-coding
SY5YtetCASZ1b_CASZ1_Dox_peak_11026	chr6	43909671	43910387	+	626	NA	Intergenic	Intergenic	51264	NR_024478	100132354	Hs.376232	NR_024478		LINC01512	HI-LNC77	long intergenic non-protein coding RNA 1512	ncRNA
SY5YtetCASZ1b_CASZ1_Dox_peak_10505	chr5	153896621	153897517	+	625	NA	Intergenic	Intergenic	-39245	NM_004821	9421	Hs.152531	NM_004821	ENSG00000113196	HAND1	Hxt|Thing1|bHLHa27|eHand	heart and neural crest derivatives expressed 1	protein-coding
SY5YtetCASZ1b_CASZ1_Dox_peak_713	chr1	148241421	148241836	+	625	NA	intron (NM_001037501, intron 6 of 19)	U1|snRNA|snRNA	-39092	NM_001144032	730262		NM_001144032	ENSG00000271567	PPIAL4E	COAS2	peptidylprolyl isomerase A like 4E	protein-coding
SY5YtetCASZ1b_CASZ1_Dox_peak_12553	chr8	8353841	8354277	+	625	NA	Intergenic	Intergenic	-114715	NM_001080826	157285	Hs.583863	NM_001080826	ENSG00000275342	PRAG1	NACK|PEAK2|PRAGMIN|SGK223	PEAK1 related kinase activating pseudokinase 1	protein-coding
SY5YtetCASZ1b_CASZ1_Dox_peak_5164	chr16	69529746	69530112	+	625	NA	Intergenic	Intergenic	69842	NR_031719	100302119		NR_031719	ENSG00000223109	MIR1538	MIRN1538|hsa-mir-1538	microRNA 1538	ncRNA
SY5YtetCASZ1b_CASZ1_Dox_peak_3072	chr11	113420368	113421299	+	624	NA	Intergenic	Intergenic	-74832	NM_000795	1813	Hs.73893	NM_000795	ENSG00000149295	DRD2	D2DR|D2R	dopamine receptor D2	protein-coding
SY5YtetCASZ1b_CASZ1_Dox_peak_2968	chr11	92925390	92925708	+	624	NA	intron (NM_152313, intron 1 of 10)	L2a|LINE|L2	5072	NM_001286139	120103	Hs.148766	NM_152313	ENSG00000180773	SLC36A4	PAT4	solute carrier family 36 member 4	protein-coding
SY5YtetCASZ1b_CASZ1_Dox_peak_889	chr1	167683764	167684938	+	624	NA	Intergenic	CpG	-6836	NM_003953	9019	Hs.493919	NM_003953	ENSG00000197965	MPZL1	MPZL1b|PZR|PZR1b|PZRa|PZRb	myelin protein zero like 1	protein-coding
SY5YtetCASZ1b_CASZ1_Dox_peak_8298	chr3	15502424	15503049	+	623	NA	intron (NM_080539, intron 11 of 15)	intron (NM_080539, intron 11 of 15)	33672	NM_033083	85403	Hs.716733	NM_033083	ENSG00000144597	EAF1	-	ELL associated factor 1	protein-coding
SY5YtetCASZ1b_CASZ1_Dox_peak_6595	chr2	29836624	29837013	+	621	NA	intron (NM_004304, intron 3 of 28)	intron (NM_004304, intron 3 of 28)	-138575	NR_136317	105374389	Hs.196534	NR_136317		LOC105374389	-	uncharacterized LOC105374389	ncRNA
SY5YtetCASZ1b_CASZ1_Dox_peak_1190	chr1	208424091	208424776	+	621	NA	Intergenic	Intergenic	-6768	NM_025179	5362	Hs.497626	NM_025179	ENSG00000076356	PLXNA2	OCT|PLXN2	plexin A2	protein-coding
SY5YtetCASZ1b_CASZ1_Dox_peak_4216	chr14	35015877	35016631	+	621	NA	Intergenic	CpG	-7311	NM_001318916	55837	Hs.433269	NM_018453	ENSG00000129518	EAPP	BM036|C14orf11	E2F associated phosphoprotein	protein-coding
SY5YtetCASZ1b_CASZ1_Dox_peak_7922	chr20	53327173	53327661	+	619	NA	Intergenic	Intergenic	235160	NM_177959	55816	Hs.473133	NM_018431	ENSG00000101134	DOK5	C20orf180|IRS-6|IRS6	docking protein 5	protein-coding
SY5YtetCASZ1b_CASZ1_Dox_peak_6823	chr2	65578278	65578809	+	619	NA	intron (NM_181784, intron 1 of 5)	intron (NM_181784, intron 1 of 5)	15388	NM_001128210	200734	Hs.59332	NM_181784	ENSG00000198369	SPRED2	Spred-2	sprouty related EVH1 domain containing 2	protein-coding
SY5YtetCASZ1b_CASZ1_Dox_peak_9703	chr4	174687413	174687728	+	617	NA	Intergenic	Intergenic	235961	NR_003679	79804	Hs.61435	NR_003679	ENSG00000237125	HAND2-AS1	DEIN|NBLA00301|UPH	HAND2 antisense RNA 1 (head to head)	ncRNA
SY5YtetCASZ1b_CASZ1_Dox_peak_1890	chr10	50137694	50138234	+	617	NA	intron (NM_020945, intron 47 of 61)	L2a|LINE|L2	-15684	NM_001006939	474354	Hs.202438	NM_001006939	ENSG00000165383	LRRC18	UNQ933|UNQ9338|VKGE9338	leucine rich repeat containing 18	protein-coding
SY5YtetCASZ1b_CASZ1_Dox_peak_6989	chr2	105253637	105253987	+	617	NA	Intergenic	Intergenic	120365	NR_038231	284998	Hs.410180	NR_038231	ENSG00000234177	LINC01114	PANCAT	long intergenic non-protein coding RNA 1114	ncRNA
SY5YtetCASZ1b_CASZ1_Dox_peak_9349	chr4	55795445	55795988	+	617	NA	Intergenic	Intergenic	196046	NM_002253	3791	Hs.479756	NM_002253	ENSG00000128052	KDR	CD309|FLK1|VEGFR|VEGFR2	kinase insert domain receptor	protein-coding
SY5YtetCASZ1b_CASZ1_Dox_peak_13095	chr8	140440606	140440989	+	617	NA	Intergenic	Intergenic	274502	NR_104210	51305	Hs.493037	NM_001282534	ENSG00000169427	KCNK9	K2p9.1|KT3.2|TASK-3|TASK3	potassium two pore domain channel subfamily K member 9	protein-coding
SY5YtetCASZ1b_CASZ1_Dox_peak_2612	chr11	19977075	19977658	+	617	NA	intron (NM_182964, intron 10 of 37)	intron (NM_182964, intron 10 of 37)	-66736	NM_001111019	89797	Hs.64341	NM_145117	ENSG00000166833	NAV2	HELAD1|POMFIL2|RAINB1|STEERIN2|UNC53H2	neuron navigator 2	protein-coding
SY5YtetCASZ1b_CASZ1_Dox_peak_4057	chr13	80315121	80315515	+	617	NA	Intergenic	Intergenic	-63203	NR_125785	102724076	Hs.208617	NR_125785	ENSG00000229011	LINC01038	-	long intergenic non-protein coding RNA 1038	ncRNA
SY5YtetCASZ1b_CASZ1_Dox_peak_460	chr1	69191045	69191364	+	617	NA	Intergenic	Intergenic	-228300	NM_001114120	55635	Hs.445098	NM_017779	ENSG00000024526	DEPDC1	DEP.8|DEPDC1-V2|DEPDC1A|SDP35	DEP domain containing 1	protein-coding
SY5YtetCASZ1b_CASZ1_Dox_peak_12906	chr8	97841274	97841634	+	617	NA	intron (NM_016134, intron 2 of 7)	intron (NM_016134, intron 2 of 7)	183999	NM_016134	10404	Hs.156178	NM_016134	ENSG00000104324	CPQ	LDP|PGCP	carboxypeptidase Q	protein-coding
SY5YtetCASZ1b_CASZ1_Dox_peak_9562	chr4	140656221	140656601	+	615	NA	intron (NM_018717, intron 3 of 5)	CpG	69489	NM_001204366	4258	Hs.81874	NM_002413	ENSG00000085871	MGST2	GST2|MGST-II	microsomal glutathione S-transferase 2	protein-coding
SY5YtetCASZ1b_CASZ1_Dox_peak_5819	chr17	78753754	78754195	+	615	NA	intron (NM_001163034, intron 6 of 29)	intron (NM_001163034, intron 6 of 29)	25458	NR_110852	101928855	Hs.670692	NR_110852	ENSG00000262833	LOC101928855	-	uncharacterized LOC101928855	ncRNA
SY5YtetCASZ1b_CASZ1_Dox_peak_5083	chr16	55686031	55686872	+	615	NA	Intergenic	Intergenic	-3091	NM_001172501	6530	Hs.78036	NM_001043	ENSG00000103546	SLC6A2	NAT1|NET|NET1|SLC6A5	solute carrier family 6 member 2	protein-coding
SY5YtetCASZ1b_CASZ1_Dox_peak_7731	chr20	20213589	20214141	+	614	NA	intron (NM_015585, intron 18 of 26)	intron (NM_015585, intron 18 of 26)	-134900	NM_002196	3642	Hs.89584	NM_002196	ENSG00000173404	INSM1	IA-1|IA1	INSM transcriptional repressor 1	protein-coding
SY5YtetCASZ1b_CASZ1_Dox_peak_12011	chr7	82048511	82048823	+	614	NA	intron (NM_000722, intron 1 of 38)	intron (NM_000722, intron 1 of 38)	24455	NM_000722	781	Hs.282151	NM_000722	ENSG00000153956	CACNA2D1	CACNA2|CACNL2A|CCHL2A|LINC01112|lncRNA-N3	calcium voltage-gated channel auxiliary subunit alpha2delta 1	protein-coding
SY5YtetCASZ1b_CASZ1_Dox_peak_7175	chr2	137206207	137207552	+	614	NA	Intergenic	Intergenic	-316253	NM_001316349	80731	Hs.68533	NM_001080427	ENSG00000144229	THSD7B	-	thrombospondin type 1 domain containing 7B	protein-coding
SY5YtetCASZ1b_CASZ1_Dox_peak_12066	chr7	95470856	95471545	+	614	NA	intron (NM_004411, intron 5 of 16)	L1M3de|LINE|L1	69382	NM_001278421	1780	Hs.440364	NM_004411	ENSG00000158560	DYNC1I1	DNCI1|DNCIC1	dynein cytoplasmic 1 intermediate chain 1	protein-coding
SY5YtetCASZ1b_CASZ1_Dox_peak_12641	chr8	22258610	22259131	+	614	NA	intron (NM_001135153, intron 1 of 8)	intron (NM_001135153, intron 1 of 8)	33820	NM_001135153	23516	Hs.491232	NM_015359	ENSG00000104635	SLC39A14	HMNDYT2|LZT-Hs4|NET34|ZIP14|cig19	solute carrier family 39 member 14	protein-coding
SY5YtetCASZ1b_CASZ1_Dox_peak_12243	chr7	127736979	127737817	+	612	NA	Intergenic	Intergenic	15485	NR_030324	693178		NR_030324	ENSG00000207588	MIR593	MIRN593|hsa-mir-593	microRNA 593	ncRNA
SY5YtetCASZ1b_CASZ1_Dox_peak_2669	chr11	36274662	36275219	+	611	NA	Intergenic	Intergenic	36059	NM_001307932	29099	Hs.279836	NM_014186	ENSG00000110442	COMMD9	HSPC166	COMM domain containing 9	protein-coding
SY5YtetCASZ1b_CASZ1_Dox_peak_12112	chr7	104283062	104283379	+	611	NA	intron (NM_199000, intron 1 of 2)	intron (NM_199000, intron 1 of 2)	161319	NR_034141	645591	Hs.658835	NR_034141	ENSG00000226869	LHFPL3-AS1	-	LHFPL3 antisense RNA 1	ncRNA
SY5YtetCASZ1b_CASZ1_Dox_peak_9072	chr3	170340522	170341028	+	610	NA	intron (NR_135556, intron 2 of 5)	intron (NR_135556, intron 2 of 5)	-36912	NM_020949	57709	Hs.596660	NM_020949	ENSG00000013293	SLC7A14	PPP1R142	solute carrier family 7 member 14	protein-coding
SY5YtetCASZ1b_CASZ1_Dox_peak_2368	chr10	123454482	123455069	+	610	NA	Intergenic	Intergenic	-96803	NM_001320658	2263	Hs.533683	NM_000141	ENSG00000066468	FGFR2	BBDS|BEK|BFR-1|CD332|CEK3|CFD1|ECT1|JWS|K-SAM|KGFR|TK14|TK25	fibroblast growth factor receptor 2	protein-coding
SY5YtetCASZ1b_CASZ1_Dox_peak_4217	chr14	35024967	35025652	+	610	NA	Intergenic	CpG	-16366	NM_001318916	55837	Hs.433269	NM_018453	ENSG00000129518	EAPP	BM036|C14orf11	E2F associated phosphoprotein	protein-coding
SY5YtetCASZ1b_CASZ1_Dox_peak_10191	chr5	112394524	112395385	+	609	NA	intron (NM_001085377, intron 14 of 18)	intron (NM_001085377, intron 14 of 18)	82547	NR_038352	167227	Hs.443875	NM_152624	ENSG00000172795	DCP2	NUDT20	decapping mRNA 2	protein-coding
SY5YtetCASZ1b_CASZ1_Dox_peak_10274	chr5	124820374	124821301	+	609	NA	Intergenic	Intergenic	-8117	NR_109887	101927460	Hs.407582	NR_109887	ENSG00000260192	LOC101927460	-	uncharacterized LOC101927460	ncRNA
SY5YtetCASZ1b_CASZ1_Dox_peak_9578	chr4	140863155	140863766	+	608	NA	intron (NM_018717, intron 1 of 5)	intron (NM_018717, intron 1 of 5)	211773	NM_018717	55534	Hs.586165	NM_018717	ENSG00000196782	MAML3	CAGH3|ERDA3|GDN|MAM-2|MAM2|TNRC3	mastermind like transcriptional coactivator 3	protein-coding
SY5YtetCASZ1b_CASZ1_Dox_peak_10982	chr6	40379615	40380040	+	608	NA	intron (NM_020737, intron 2 of 2)	MIR|SINE|MIR	33664	NR_024015	732253	Hs.180197	NR_024015	ENSG00000204091	TDRG1	LINC00532	testis development related 1 (non-protein coding)	ncRNA
SY5YtetCASZ1b_CASZ1_Dox_peak_11881	chr7	53553108	53553397	+	608	NA	Intergenic	MLT1C|LTR|ERVL-MaLR	326372	NR_038371	401337	Hs.531378	NM_001001707	ENSG00000205628	LINC01446	GS1-179L18.1	long intergenic non-protein coding RNA 1446	ncRNA
SY5YtetCASZ1b_CASZ1_Dox_peak_11878	chr7	53371521	53371847	+	606	NA	Intergenic	Intergenic	268335	NM_182595	285877	Hs.381970	NM_182595	ENSG00000221900	POM121L12	-	POM121 transmembrane nucleoporin like 12	protein-coding
SY5YtetCASZ1b_CASZ1_Dox_peak_12241	chr7	127725264	127725748	+	605	NA	intron (NM_014390, intron 19 of 23)	intron (NM_014390, intron 19 of 23)	3593	NR_030324	693178		NR_030324	ENSG00000207588	MIR593	MIRN593|hsa-mir-593	microRNA 593	ncRNA
SY5YtetCASZ1b_CASZ1_Dox_peak_3392	chr12	26676638	26677008	+	604	NA	intron (NM_002223, intron 37 of 56)	intron (NM_002223, intron 37 of 56)	309308	NM_002223	3709	Hs.512235	NM_002223	ENSG00000123104	ITPR2	ANHD|CFAP48|INSP3R2|IP3R2	inositol 1,4,5-trisphosphate receptor type 2	protein-coding
SY5YtetCASZ1b_CASZ1_Dox_peak_3720	chr12	115612426	115613212	+	603	NA	Intergenic	Intergenic	-490850	NM_016569	6926	Hs.744016	NM_005996	ENSG00000135111	TBX3	TBX3-ISO|UMS|XHL	T-box 3	protein-coding
SY5YtetCASZ1b_CASZ1_Dox_peak_12027	chr7	86374263	86374707	+	603	NA	intron (NM_000840, intron 1 of 5)	intron (NM_000840, intron 1 of 5)	101255	NM_000840	2913	Hs.590575	NM_000840	ENSG00000198822	GRM3	GLUR3|GPRC1C|MGLUR3|mGlu3	glutamate metabotropic receptor 3	protein-coding
SY5YtetCASZ1b_CASZ1_Dox_peak_3028	chr11	109720673	109721025	+	603	NA	Intergenic	Intergenic	-243238	NM_033390	85463	Hs.376289	NM_033390	ENSG00000149289	ZC3H12C	MCPIP3	zinc finger CCCH-type containing 12C	protein-coding
SY5YtetCASZ1b_CASZ1_Dox_peak_5470	chr17	43034747	43035392	+	602	NA	Intergenic	Intergenic	-9990	NM_001265577	146909	Hs.135094	NM_001080443	ENSG00000186185	KIF18B	-	kinesin family member 18B	protein-coding
SY5YtetCASZ1b_CASZ1_Dox_peak_12223	chr7	127006709	127007140	+	601	NA	Intergenic	MLT1M|LTR|ERVL-MaLR	25854	NM_176814	168850	Hs.159006	NM_176814	ENSG00000048405	ZNF800	-	zinc finger protein 800	protein-coding
SY5YtetCASZ1b_CASZ1_Dox_peak_4682	chr15	48110117	48110815	+	601	NA	intron (NR_120336, intron 3 of 4)	intron (NR_120336, intron 3 of 4)	27967	NR_120336	101928442	Hs.242804	NR_120336	ENSG00000259572	LINC01491	-	long intergenic non-protein coding RNA 1491	ncRNA
SY5YtetCASZ1b_CASZ1_Dox_peak_7348	chr2	179701593	179701991	+	601	NA	exon (NM_173648, exon 23 of 24)	exon (NM_173648, exon 23 of 24)	-29642	NM_003319	7273	Hs.134602	NM_003319	ENSG00000155657	TTN	CMD1G|CMH9|CMPD4|EOMFC|HMERF|LGMD2J|MYLK5|TMD	titin	protein-coding
SY5YtetCASZ1b_CASZ1_Dox_peak_4074	chr13	92456965	92457424	+	601	NA	intron (NM_004466, intron 5 of 7)	intron (NM_004466, intron 5 of 7)	406321	NM_004466	2262	Hs.655675	NM_004466	ENSG00000179399	GPC5	-	glypican 5	protein-coding
SY5YtetCASZ1b_CASZ1_Dox_peak_2281	chr10	113314946	113315596	+	601	NA	Intergenic	Intergenic	478481	NM_000681	150	Hs.249159	NM_000681	ENSG00000150594	ADRA2A	ADRA2|ADRA2R|ADRAR|ALPHA2AAR|ZNF32	adrenoceptor alpha 2A	protein-coding
SY5YtetCASZ1b_CASZ1_Dox_peak_13052	chr8	131553570	131554497	+	601	NA	Intergenic	Intergenic	-98127	NM_018482	50807	Hs.655552	NM_018482	ENSG00000153317	ASAP1	AMAP1|CENTB4|DDEF1|PAG2|PAP|ZG14P	ArfGAP with SH3 domain, ankyrin repeat and PH domain 1	protein-coding
SY5YtetCASZ1b_CASZ1_Dox_peak_10777	chr6	15400082	15400583	+	601	NA	intron (NM_004973, intron 2 of 17)	intron (NM_004973, intron 2 of 17)	151246	NM_001267040	3720	Hs.269059	NM_004973	ENSG00000008083	JARID2	JMJ	jumonji and AT-rich interaction domain containing 2	protein-coding
SY5YtetCASZ1b_CASZ1_Dox_peak_5581	chr17	55612593	55613140	+	600	NA	intron (NM_170721, intron 6 of 9)	intron (NM_170721, intron 6 of 9)	-11908	NR_110808	101927557	Hs.639984	NR_110808	ENSG00000266100	LOC101927557	-	uncharacterized LOC101927557	ncRNA
SY5YtetCASZ1b_CASZ1_Dox_peak_12218	chr7	126123982	126124462	+	598	NA	intron (NM_001127323, intron 9 of 10)	intron (NM_001127323, intron 9 of 10)	574016	NR_030323	693177		NR_030323	ENSG00000207692	MIR592	MIRN592|hsa-mir-592|mir-592	microRNA 592	ncRNA
SY5YtetCASZ1b_CASZ1_Dox_peak_12295	chr7	132058712	132059505	+	598	NA	intron (NM_020911, intron 3 of 31)	intron (NM_020911, intron 3 of 31)	113488	NR_134565	101928807	Hs.552131	NR_134565		LOC101928807	-	uncharacterized LOC101928807	ncRNA
SY5YtetCASZ1b_CASZ1_Dox_peak_10768	chr6	14693798	14694309	+	598	NA	Intergenic	MLT1J|LTR|ERVL-MaLR	-408368	NR_108097	102216342	Hs.563409	NR_108096	ENSG00000226673	LINC01108	LncRNA-ES1	long intergenic non-protein coding RNA 1108	ncRNA
SY5YtetCASZ1b_CASZ1_Dox_peak_10434	chr5	146033018	146033555	+	598	NA	intron (NM_181675, intron 5 of 9)	intron (NM_181675, intron 5 of 9)	-137610	NM_194251	134391	Hs.483732	NM_194251	ENSG00000173250	GPR151	GALR4|GALRL|GPCR|PGR7	G protein-coupled receptor 151	protein-coding
SY5YtetCASZ1b_CASZ1_Dox_peak_10004	chr5	71462202	71462806	+	597	NA	intron (NM_005909, intron 2 of 6)	intron (NM_005909, intron 2 of 6)	-2790	NR_039967	100616377		NR_039967	ENSG00000264099	MIR4803	-	microRNA 4803	ncRNA
SY5YtetCASZ1b_CASZ1_Dox_peak_12707	chr8	36877770	36878630	+	596	NA	Intergenic	Intergenic	-101271	NR_031672	100302233		NR_031672	ENSG00000221641	MIR1268A	MIR1268|MIRN1268|hsa-mir-1268|hsa-mir-1268a	microRNA 1268a	ncRNA
SY5YtetCASZ1b_CASZ1_Dox_peak_13397	chr9	91360576	91361037	+	596	NA	promoter-TSS (NR_036252)	promoter-TSS (NR_036252)	14	NR_036252	100423015		NR_036252	ENSG00000265873	MIR4289	-	microRNA 4289	ncRNA
SY5YtetCASZ1b_CASZ1_Dox_peak_3863	chr13	31365586	31366668	+	596	NA	Intergenic	Intergenic	-11216	NR_047012	100874158	Hs.577982	NR_047012	ENSG00000237879	LINC00398	-	long intergenic non-protein coding RNA 398	ncRNA
SY5YtetCASZ1b_CASZ1_Dox_peak_13483	chr9	101042913	101043439	+	596	NA	Intergenic	Intergenic	-25173	NM_018421	55357	Hs.371016	NM_018421	ENSG00000095383	TBC1D2	PARIS-1|PARIS1|TBC1D2A	TBC1 domain family member 2	protein-coding
SY5YtetCASZ1b_CASZ1_Dox_peak_9357	chr4	57106792	57107295	+	594	NA	intron (NM_020722, intron 2 of 10)	intron (NM_020722, intron 2 of 10)	70682	NM_020722	57482	Hs.596667	NM_020722	ENSG00000109265	KIAA1211	-	KIAA1211	protein-coding
SY5YtetCASZ1b_CASZ1_Dox_peak_8053	chr21	46991115	46991704	+	593	NA	Intergenic	Intergenic	-29024	NM_001205206	6573	Hs.84190	NM_003056	ENSG00000173638	SLC19A1	CHMD|FOLT|IFC1|REFC|RFC1	solute carrier family 19 member 1	protein-coding
SY5YtetCASZ1b_CASZ1_Dox_peak_5152	chr16	65901064	65901450	+	593	NA	Intergenic	Intergenic	-291054	NR_027755	283867	Hs.444774	NM_001101346	ENSG00000261742	LINC00922	-	long intergenic non-protein coding RNA 922	ncRNA
SY5YtetCASZ1b_CASZ1_Dox_peak_4417	chr14	90625450	90626378	+	593	NA	intron (NM_022054, intron 1 of 1)	intron (NM_022054, intron 1 of 1)	-96980	NM_002802	5700	Hs.356654	NM_002802	ENSG00000100764	PSMC1	P26S4|S4|p56	proteasome 26S subunit, ATPase 1	protein-coding
SY5YtetCASZ1b_CASZ1_Dox_peak_2969	chr11	93246685	93247375	+	592	NA	intron (NM_020179, intron 1 of 2)	intron (NM_020179, intron 1 of 2)	29516	NM_020179	56935	Hs.438064	NM_020179	ENSG00000166002	SMCO4	C11orf75|FN5	single-pass membrane protein with coiled-coil domains 4	protein-coding
SY5YtetCASZ1b_CASZ1_Dox_peak_12051	chr7	92384168	92384817	+	592	NA	intron (NM_001145306, intron 3 of 7)	intron (NM_001145306, intron 3 of 7)	78739	NM_001259	1021	Hs.119882	NM_001259	ENSG00000105810	CDK6	MCPH12|PLSTIRE	cyclin dependent kinase 6	protein-coding
SY5YtetCASZ1b_CASZ1_Dox_peak_11300	chr6	137301251	137301599	+	592	NA	Intergenic	Intergenic	12943	NR_027994	100294720	Hs.520412	NR_027994	ENSG00000225391	NHEG1	-	neuroblastoma highly expressed 1	ncRNA
SY5YtetCASZ1b_CASZ1_Dox_peak_782	chr1	156221208	156221724	+	592	NA	intron (NM_001323617, intron 20 of 22)	intron (NM_001323617, intron 20 of 22)	-3558	NM_001272108	79957	Hs.235873	NM_024897	ENSG00000160781	PAQR6	PRdelta	progestin and adipoQ receptor family member 6	protein-coding
SY5YtetCASZ1b_CASZ1_Dox_peak_12494	chr7	152312171	152312772	+	592	NA	Intergenic	Intergenic	60779	NM_005431	7516	Hs.647093	NM_005431	ENSG00000196584	XRCC2	FANCU	X-ray repair cross complementing 2	protein-coding
SY5YtetCASZ1b_CASZ1_Dox_peak_311	chr1	50737009	50737696	+	591	NA	Intergenic	Intergenic	151767	NM_032110	63950	Hs.334481	NM_032110	ENSG00000142700	DMRTA2	-	DMRT like family A2	protein-coding
SY5YtetCASZ1b_CASZ1_Dox_peak_9236	chr4	7896357	7896964	+	591	NA	intron (NM_001134647, intron 1 of 17)	intron (NM_001134647, intron 1 of 17)	-44068	NM_203423	389199	Hs.375210	NM_203423		LOC389199	-	uncharacterized LOC389199	protein-coding
SY5YtetCASZ1b_CASZ1_Dox_peak_6667	chr2	43309526	43309924	+	591	NA	Intergenic	Intergenic	-43043	NR_110585	102723854	Hs.570165	NR_110585	ENSG00000231826	LINC01819	-	long intergenic non-protein coding RNA 1819	ncRNA
SY5YtetCASZ1b_CASZ1_Dox_peak_3603	chr12	95540584	95540940	+	591	NA	intron (NM_018351, intron 5 of 20)	intron (NM_018351, intron 5 of 20)	70478	NM_018351	55785	Hs.506381	NM_018351	ENSG00000180263	FGD6	ZFYVE24	FYVE, RhoGEF and PH domain containing 6	protein-coding
SY5YtetCASZ1b_CASZ1_Dox_peak_10513	chr5	153983435	153984348	+	591	NA	Intergenic	Intergenic	-8259	NR_036094	100422950		NR_036094	ENSG00000264760	MIR3141	mir-3141	microRNA 3141	ncRNA
SY5YtetCASZ1b_CASZ1_Dox_peak_7140	chr2	131502128	131502539	+	590	NA	Intergenic	Intergenic	-10744	NM_152698	205147	Hs.369289	NM_152698	ENSG00000178171	AMER3	FAM123C	APC membrane recruitment protein 3	protein-coding
SY5YtetCASZ1b_CASZ1_Dox_peak_3956	chr13	45491792	45492189	+	590	NA	Intergenic	Intergenic	71623	NM_012345	26747	Hs.525006	NM_012345	ENSG00000083635	NUFIP1	NUFIP|bA540M5.1	NUFIP1, FMR1 interacting protein 1	protein-coding
SY5YtetCASZ1b_CASZ1_Dox_peak_13435	chr9	97372423	97372893	+	590	NA	intron (NM_001127628, intron 4 of 7)	intron (NM_001127628, intron 4 of 7)	-16544	NM_003837	8789	Hs.61255	NM_003837	ENSG00000130957	FBP2	-	fructose-bisphosphatase 2	protein-coding
SY5YtetCASZ1b_CASZ1_Dox_peak_11638	chr7	23510003	23510664	+	589	NA	promoter-TSS (NM_006547)	promoter-TSS (NM_006547)	-338	NM_006547	10643	Hs.700696	NM_006547	ENSG00000136231	IGF2BP3	CT98|IMP-3|IMP3|KOC|KOC1|VICKZ3	insulin like growth factor 2 mRNA binding protein 3	protein-coding
SY5YtetCASZ1b_CASZ1_Dox_peak_2275	chr10	112899254	112899846	+	589	NA	Intergenic	Intergenic	62760	NM_000681	150	Hs.249159	NM_000681	ENSG00000150594	ADRA2A	ADRA2|ADRA2R|ADRAR|ALPHA2AAR|ZNF32	adrenoceptor alpha 2A	protein-coding
SY5YtetCASZ1b_CASZ1_Dox_peak_1324	chr1	216629988	216630321	+	588	NA	Intergenic	Intergenic	-33416	NM_007123	7399	Hs.655974	NM_007123	ENSG00000042781	USH2A	RP39|US2|USH2|dJ1111A8.1	usherin	protein-coding
SY5YtetCASZ1b_CASZ1_Dox_peak_7324	chr2	176464948	176465625	+	588	NA	Intergenic	Intergenic	401787	NM_001305008	80856	Hs.209561	NM_030650	ENSG00000144320	LNPK	KIAA1715|LNP|LNP1|Ul|ulnaless	lunapark, ER junction formation factor	protein-coding
SY5YtetCASZ1b_CASZ1_Dox_peak_7002	chr2	106655090	106655683	+	588	NA	Intergenic	Intergenic	-26727	NM_032411	84417	Hs.43125	NM_032411	ENSG00000119147	C2orf40	ECRG4	chromosome 2 open reading frame 40	protein-coding
SY5YtetCASZ1b_CASZ1_Dox_peak_7188	chr2	144442655	144443409	+	588	NA	intron (NM_018460, intron 12 of 13)	intron (NM_018460, intron 12 of 13)	-251602	NR_110237	101928386	Hs.668251	NR_110237	ENSG00000232377	LOC101928386	-	uncharacterized LOC101928386	ncRNA
SY5YtetCASZ1b_CASZ1_Dox_peak_5131	chr16	64541546	64541963	+	588	NA	Intergenic	L1PB4|LINE|L1	614286	NM_001308392	1009	Hs.116471	NM_001797	ENSG00000140937	CDH11	CAD11|CDHOB|OB|OSF-4	cadherin 11	protein-coding
SY5YtetCASZ1b_CASZ1_Dox_peak_11293	chr6	136434820	136435328	+	588	NA	intron (NM_018945, intron 3 of 12)	intron (NM_018945, intron 3 of 12)	136399	NM_001318738	113115	Hs.121536	NM_138419	ENSG00000146410	MTFR2	DUFD1|FAM54A	mitochondrial fission regulator 2	protein-coding
SY5YtetCASZ1b_CASZ1_Dox_peak_3087	chr11	113822750	113823147	+	588	NA	Intergenic	Intergenic	-22849	NM_213621	3359	Hs.413899	NM_000869	ENSG00000166736	HTR3A	5-HT-3|5-HT3A|5-HT3R|5HT3R|HTR3	5-hydroxytryptamine receptor 3A	protein-coding
SY5YtetCASZ1b_CASZ1_Dox_peak_2772	chr11	61304285	61304771	+	587	NA	intron (NM_004200, intron 3 of 8)	MIR3|SINE|MIR	28256	NM_001145077	390205	Hs.441122	NM_001145077	ENSG00000204950	LRRC10B	-	leucine rich repeat containing 10B	protein-coding
SY5YtetCASZ1b_CASZ1_Dox_peak_9091	chr3	177077688	177078480	+	586	NA	Intergenic	Intergenic	65854	NR_047465	100820709	Hs.518409	NR_047465	ENSG00000203645	LINC00501	-	long intergenic non-protein coding RNA 501	ncRNA
SY5YtetCASZ1b_CASZ1_Dox_peak_2363	chr10	123318851	123319333	+	585	NA	intron (NM_001144918, intron 2 of 15)	intron (NM_001144918, intron 2 of 15)	-28264	NM_001320654	2263	Hs.533683	NM_000141	ENSG00000066468	FGFR2	BBDS|BEK|BFR-1|CD332|CEK3|CFD1|ECT1|JWS|K-SAM|KGFR|TK14|TK25	fibroblast growth factor receptor 2	protein-coding
SY5YtetCASZ1b_CASZ1_Dox_peak_9433	chr4	91985522	91985998	+	585	NA	intron (NM_001145065, intron 9 of 10)	MER68B|LTR|ERVL	829578	NM_207491	401145	Hs.654735	NM_207491	ENSG00000184305	CCSER1	FAM190A	coiled-coil serine rich protein 1	protein-coding
SY5YtetCASZ1b_CASZ1_Dox_peak_3250	chr11	128003091	128003716	+	585	NA	Intergenic	Intergenic	388802	NM_005238	2113	Hs.369438	NM_005238	ENSG00000134954	ETS1	ETS-1|EWSR2|c-ets-1|p54	ETS proto-oncogene 1, transcription factor	protein-coding
SY5YtetCASZ1b_CASZ1_Dox_peak_3829	chr13	24144202	24144766	+	585	NA	promoter-TSS (NM_148957)	promoter-TSS (NM_148957)	-25	NM_001204459	55504	Hs.149168	NM_018647	ENSG00000127863	TNFRSF19	TAJ|TAJ-alpha|TRADE|TROY	TNF receptor superfamily member 19	protein-coding
SY5YtetCASZ1b_CASZ1_Dox_peak_9334	chr4	53892391	53892747	+	585	NA	intron (NM_152540, intron 5 of 8)	L2a|LINE|L2	164074	NM_023940	65997	Hs.8035	NM_023940	ENSG00000128045	RASL11B	-	RAS like family 11 member B	protein-coding
SY5YtetCASZ1b_CASZ1_Dox_peak_8302	chr3	15568609	15569063	+	585	NA	Intergenic	Intergenic	-5578	NM_080539	8292	Hs.146735	NM_005677	ENSG00000206561	COLQ	CMS5|EAD	collagen like tail subunit of asymmetric acetylcholinesterase	protein-coding
SY5YtetCASZ1b_CASZ1_Dox_peak_12760	chr8	52564218	52564576	+	585	NA	intron (NM_144651, intron 2 of 22)	LTR90B|LTR|LTR	157608	NM_144651	137902	Hs.444882	NM_144651	ENSG00000147485	PXDNL	PMR1|PRM1|VPO2	peroxidasin like	protein-coding
SY5YtetCASZ1b_CASZ1_Dox_peak_5441	chr17	39686467	39687302	+	585	NA	Intergenic	MIRc|SINE|MIR	-2243	NM_002276	3880	Hs.654568	NM_002276	ENSG00000171345	KRT19	CK19|K19|K1CS	keratin 19	protein-coding
SY5YtetCASZ1b_CASZ1_Dox_peak_12922	chr8	102598838	102599121	+	585	NA	intron (NM_001330593, intron 7 of 15)	intron (NM_001330593, intron 7 of 15)	94311	NM_024915	79977	Hs.661088	NM_024915	ENSG00000083307	GRHL2	BOM|DFNA28|ECTDS|TFCP2L3	grainyhead like transcription factor 2	protein-coding
SY5YtetCASZ1b_CASZ1_Dox_peak_9924	chr5	57007329	57007660	+	585	NA	Intergenic	Intergenic	61007	NR_104668	101928505	Hs.119998	NR_104668		LOC101928505	-	uncharacterized LOC101928505	ncRNA
SY5YtetCASZ1b_CASZ1_Dox_peak_11198	chr6	106829550	106830057	+	585	NA	Intergenic	Intergenic	-56108	NM_004849	9474	Hs.486063	NM_004849	ENSG00000057663	ATG5	APG5|APG5-LIKE|APG5L|ASP|hAPG5	autophagy related 5	protein-coding
SY5YtetCASZ1b_CASZ1_Dox_peak_8663	chr3	76201154	76201497	+	585	NA	Intergenic	Intergenic	-366591	NM_001290208	100131827	Hs.556877	NM_001128223	ENSG00000227124	ZNF717	X17|ZNF838	zinc finger protein 717	protein-coding
SY5YtetCASZ1b_CASZ1_Dox_peak_495	chr1	77267783	77268104	+	585	NA	Intergenic	HERV16-int|LTR|ERVL	-65150	NM_001320274	81849	Hs.149201	NM_030965	ENSG00000117069	ST6GALNAC5	SIAT7-E|SIAT7E|ST6GalNAcV	ST6 N-acetylgalactosaminide alpha-2,6-sialyltransferase 5	protein-coding
SY5YtetCASZ1b_CASZ1_Dox_peak_5130	chr16	64471659	64472191	+	585	NA	Intergenic	LTR71A|LTR|ERV1	684115	NM_001308392	1009	Hs.116471	NM_001797	ENSG00000140937	CDH11	CAD11|CDHOB|OB|OSF-4	cadherin 11	protein-coding
SY5YtetCASZ1b_CASZ1_Dox_peak_7573	chr2	235244349	235244888	+	585	NA	Intergenic	Intergenic	161075	NM_005737	10123	Hs.111554	NM_005737	ENSG00000188042	ARL4C	ARL7|LAK	ADP ribosylation factor like GTPase 4C	protein-coding
SY5YtetCASZ1b_CASZ1_Dox_peak_3243	chr11	126789090	126789611	+	585	NA	intron (NM_032531, intron 1 of 16)	intron (NM_032531, intron 1 of 16)	-21292	NR_046986	100874251	Hs.319053	NR_046986	ENSG00000254960	KIRREL3-AS2	-	KIRREL3 antisense RNA 2	ncRNA
SY5YtetCASZ1b_CASZ1_Dox_peak_5137	chr16	65352024	65352371	+	585	NA	intron (NR_027755, intron 7 of 8)	intron (NR_027755, intron 7 of 8)	-141721	NR_110918	101927650	Hs.634008	NR_110918	ENSG00000259847	LINC02126	-	long intergenic non-protein coding RNA 2126	ncRNA
SY5YtetCASZ1b_CASZ1_Dox_peak_7190	chr2	144474650	144474957	+	585	NA	intron (NM_018460, intron 13 of 13)	UCON31|Unknown|Unknown	-219831	NR_110237	101928386	Hs.668251	NR_110237	ENSG00000232377	LOC101928386	-	uncharacterized LOC101928386	ncRNA
SY5YtetCASZ1b_CASZ1_Dox_peak_3895	chr13	36059609	36059935	+	585	NA	intron (NM_001204197, intron 1 of 17)	intron (NM_001204197, intron 1 of 17)	8886	NM_001204197	26960	Hs.491172	NM_015678	ENSG00000172915	NBEA	BCL8B|LYST2	neurobeachin	protein-coding
SY5YtetCASZ1b_CASZ1_Dox_peak_375	chr1	57580530	57581007	+	585	NA	intron (NM_021080, intron 6 of 16)	intron (NM_021080, intron 6 of 16)	-148955	NM_000066	732	Hs.391835	NM_000066	ENSG00000021852	C8B	C82	complement C8 beta chain	protein-coding
SY5YtetCASZ1b_CASZ1_Dox_peak_1288	chr1	212801344	212801828	+	584	NA	Intergenic	Intergenic	3797	NM_153606	149647	Hs.129293	NM_153606	ENSG00000162771	FAM71A	GARI-L4	family with sequence similarity 71 member A	protein-coding
SY5YtetCASZ1b_CASZ1_Dox_peak_5389	chr17	30023162	30023580	+	584	NA	Intergenic	Intergenic	120941	NR_029856	100126356		NR_029856	ENSG00000228768	MIR365B	MIR365-2|MIRN365-2|hsa-mir-365b|mir-365b	microRNA 365b	ncRNA
SY5YtetCASZ1b_CASZ1_Dox_peak_11411	chr6	162959654	162960173	+	583	NA	intron (NM_013987, intron 1 of 10)	intron (NM_013987, intron 1 of 10)	-188251	NM_152410	135138	Hs.25791	NM_152410	ENSG00000112530	PACRG	GLUP|HAK005771|PARK2CRG	PARK2 coregulated	protein-coding
SY5YtetCASZ1b_CASZ1_Dox_peak_971	chr1	180895402	180896117	+	582	NA	intron (NM_020950, intron 3 of 8)	intron (NM_020950, intron 3 of 8)	13446	NM_020950	57710	Hs.734816	NM_020950	ENSG00000135835	KIAA1614	-	KIAA1614	protein-coding
SY5YtetCASZ1b_CASZ1_Dox_peak_5673	chr17	62347332	62347688	+	580	NA	Intergenic	LTR16E2|LTR|ERVL	-6827	NM_018469	55852	Hs.175414	NM_018469	ENSG00000136478	TEX2	HT008|TMEM96	testis expressed 2	protein-coding
SY5YtetCASZ1b_CASZ1_Dox_peak_43	chr1	9665227	9665574	+	580	NA	TTS (NM_001010866)	TTS (NM_001010866)	16468	NM_001130924	199953	Hs.632365	NM_001010866	ENSG00000188807	TMEM201	Ima1|NET5|SAMP1	transmembrane protein 201	protein-coding
SY5YtetCASZ1b_CASZ1_Dox_peak_2606	chr11	19789147	19789689	+	579	NA	intron (NM_182964, intron 1 of 37)	intron (NM_182964, intron 1 of 37)	-7789	NR_039843	100616426		NR_039843	ENSG00000264309	MIR4694	-	microRNA 4694	ncRNA
SY5YtetCASZ1b_CASZ1_Dox_peak_3173	chr11	119649784	119650333	+	579	NA	Intergenic	Intergenic	49765	NR_120587	102724301	Hs.637640	NR_120587	ENSG00000254854	LOC102724301	-	uncharacterized LOC102724301	ncRNA
SY5YtetCASZ1b_CASZ1_Dox_peak_4173	chr13	114293937	114294483	+	579	NA	intron (NM_007111, intron 11 of 11)	intron (NM_007111, intron 11 of 11)	18303	NM_000705	496	Hs.434202	NM_000705	ENSG00000186009	ATP4B	ATP6B	ATPase H+/K+ transporting beta subunit	protein-coding
SY5YtetCASZ1b_CASZ1_Dox_peak_10516	chr5	154120375	154120988	+	579	NA	intron (NM_015315, intron 1 of 18)	intron (NM_015315, intron 1 of 18)	28219	NM_015315	23367	Hs.292078	NM_015315	ENSG00000155506	LARP1	LARP	La ribonucleoprotein domain family member 1	protein-coding
SY5YtetCASZ1b_CASZ1_Dox_peak_5649	chr17	59563746	59565392	+	579	NA	Intergenic	Intergenic	30720	NM_018488	9496	Hs.143907	NM_018488	ENSG00000121075	TBX4	ICPPS|SPS	T-box 4	protein-coding
SY5YtetCASZ1b_CASZ1_Dox_peak_12740	chr8	41755920	41756886	+	578	NA	Intergenic	L2b|LINE|L2	-2123	NM_001142446	286	Hs.654438	NM_000037	ENSG00000029534	ANK1	ANK|SPH1|SPH2	ankyrin 1	protein-coding
SY5YtetCASZ1b_CASZ1_Dox_peak_12731	chr8	41190415	41191054	+	577	NA	Intergenic	Intergenic	-23744	NM_003012	6422	Hs.213424	NM_003012	ENSG00000104332	SFRP1	FRP|FRP-1|FRP1|FrzA|SARP2	secreted frizzled related protein 1	protein-coding
SY5YtetCASZ1b_CASZ1_Dox_peak_7161	chr2	134918199	134919129	+	576	NA	Intergenic	Intergenic	33968	NR_037450	100500878		NR_037450	ENSG00000263813	MIR3679	mir-3679	microRNA 3679	ncRNA
SY5YtetCASZ1b_CASZ1_Dox_peak_6664	chr2	43133834	43134303	+	576	NA	Intergenic	Intergenic	-114317	NM_012205	23498	Hs.368805	NM_012205	ENSG00000162882	HAAO	3-HAO|HAO	3-hydroxyanthranilate 3,4-dioxygenase	protein-coding
SY5YtetCASZ1b_CASZ1_Dox_peak_1130	chr1	204543844	204544540	+	574	NA	Intergenic	MIR|SINE|MIR	58685	NM_001278517	4194	Hs.497492	NM_002393	ENSG00000198625	MDM4	HDMX|MDMX|MRP1	MDM4, p53 regulator	protein-coding
SY5YtetCASZ1b_CASZ1_Dox_peak_6158	chr18	71923472	71923783	+	573	NA	intron (NM_001190807, intron 2 of 3)	intron (NM_001190807, intron 2 of 3)	35624	NM_148923	1528	Hs.465413	NM_001914	ENSG00000166347	CYB5A	CYB5|MCB5	cytochrome b5 type A	protein-coding
SY5YtetCASZ1b_CASZ1_Dox_peak_3935	chr13	42972523	42973083	+	573	NA	Intergenic	Intergenic	-26225	NR_135319	105370177		NR_135319	ENSG00000283554	LOC105370177	-	uncharacterized LOC105370177	ncRNA
SY5YtetCASZ1b_CASZ1_Dox_peak_8753	chr3	112885741	112886436	+	573	NA	intron (NR_110823, intron 1 of 3)	intron (NR_110823, intron 1 of 3)	490	NR_110823	101929717	Hs.638426	NR_110823	ENSG00000243795	LINC02044	-	long intergenic non-protein coding RNA 2044	ncRNA
SY5YtetCASZ1b_CASZ1_Dox_peak_12419	chr7	139780642	139781278	+	572	NA	Intergenic	MIR|SINE|MIR	-17439	NM_022750	64761	Hs.12646	NM_022750	ENSG00000059378	PARP12	ARTD12|MST109|MSTP109|ZC3H1|ZC3HDC1	poly(ADP-ribose) polymerase family member 12	protein-coding
SY5YtetCASZ1b_CASZ1_Dox_peak_11606	chr7	18741616	18742463	+	572	NA	intron (NM_178425, intron 11 of 24)	intron (NM_178425, intron 11 of 24)	193143	NM_001204148	9734	Hs.196054	NM_014707	ENSG00000048052	HDAC9	HD7|HD7b|HD9|HDAC|HDAC7|HDAC7B|HDAC9B|HDAC9FL|HDRP|MITR	histone deacetylase 9	protein-coding
SY5YtetCASZ1b_CASZ1_Dox_peak_294	chr1	49120102	49120965	+	571	NA	intron (NM_001323573, intron 7 of 12)	intron (NM_001323573, intron 7 of 12)	122108	NM_024603	79656	Hs.475348	NM_024603	ENSG00000162373	BEND5	C1orf165	BEN domain containing 5	protein-coding
SY5YtetCASZ1b_CASZ1_Dox_peak_10595	chr5	168526662	168527129	+	571	NA	intron (NM_003062, intron 4 of 35)	L2b|LINE|L2	86663	NR_109897	728095	Hs.145601	NR_109897		LOC728095	-	uncharacterized LOC728095	ncRNA
SY5YtetCASZ1b_CASZ1_Dox_peak_1679	chr10	4116762	4117910	+	571	NA	intron (NR_120632, intron 1 of 3)	L2b|LINE|L2	23418	NR_120632	101927964	Hs.737041	NR_120632	ENSG00000236990	LOC101927964	-	uncharacterized LOC101927964	ncRNA
SY5YtetCASZ1b_CASZ1_Dox_peak_4394	chr14	78389760	78390302	+	571	NA	intron (NM_020421, intron 7 of 10)	intron (NM_020421, intron 7 of 10)	123605	NM_020421	57143	Hs.413208	NM_020421	ENSG00000063761	ADCK1	-	aarF domain containing kinase 1	protein-coding
SY5YtetCASZ1b_CASZ1_Dox_peak_12319	chr7	132372610	132373140	+	571	NA	intron (NR_046323, intron 3 of 4)	intron (NR_046323, intron 3 of 4)	39322	NR_046323	286023	Hs.671875	NM_173682	ENSG00000183470	FLJ40288	-	uncharacterized FLJ40288	ncRNA
SY5YtetCASZ1b_CASZ1_Dox_peak_3757	chr12	119510060	119510792	+	571	NA	intron (NM_194286, intron 1 of 12)	intron (NM_194286, intron 1 of 12)	91126	NM_194286	84530	Hs.744964	NM_194286	ENSG00000139767	SRRM4	KIAA1853|MU-MB-2.76|nSR100	serine/arginine repetitive matrix 4	protein-coding
SY5YtetCASZ1b_CASZ1_Dox_peak_4599	chr15	34635221	34635615	+	571	NA	promoter-TSS (NM_001284292)	promoter-TSS (NM_001284292)	-56	NM_018648	55505	Hs.14317	NM_018648	ENSG00000182117	NOP10	DKCB1|NOLA3|NOP10P	NOP10 ribonucleoprotein	protein-coding
SY5YtetCASZ1b_CASZ1_Dox_peak_3480	chr12	50377618	50378071	+	571	NA	Intergenic	Intergenic	11224	NM_001652	363	Hs.54505	NM_001652	ENSG00000086159	AQP6	AQP2L|KID	aquaporin 6	protein-coding
SY5YtetCASZ1b_CASZ1_Dox_peak_12436	chr7	141437672	141438395	+	571	NA	promoter-TSS (NM_003143)	promoter-TSS (NM_003143)	-3	NR_015392	285962	Hs.17589	NM_173677	ENSG00000228775	WEE2-AS1	-	WEE2 antisense RNA 1	ncRNA
SY5YtetCASZ1b_CASZ1_Dox_peak_12830	chr8	77722578	77722925	+	569	NA	intron (NM_024721, intron 4 of 10)	intron (NM_024721, intron 4 of 10)	-127241	NR_024360	100192378	Hs.596420	NR_024360	ENSG00000253661	ZFHX4-AS1	-	ZFHX4 antisense RNA 1	ncRNA
SY5YtetCASZ1b_CASZ1_Dox_peak_1454	chr1	227161022	227161472	+	569	NA	intron (NM_020247, intron 4 of 14)	intron (NM_020247, intron 4 of 14)	33309	NM_020247	56997	Hs.118241	NM_020247	ENSG00000163050	COQ8A	ADCK3|ARCA2|CABC1|COQ10D4|COQ8|SCAR9	coenzyme Q8A	protein-coding
SY5YtetCASZ1b_CASZ1_Dox_peak_1815	chr10	34505332	34505617	+	569	NA	intron (NM_001184785, intron 22 of 24)	intron (NM_001184785, intron 22 of 24)	-443866	NR_038932	100505583	Hs.568804	NR_038932	ENSG00000261683	LINC00838	-	long intergenic non-protein coding RNA 838	ncRNA
SY5YtetCASZ1b_CASZ1_Dox_peak_13462	chr9	98754869	98755167	+	569	NA	intron (NM_020207, intron 17 of 18)	intron (NM_020207, intron 17 of 18)	29019	NR_024129	100188953	Hs.434310	NR_024129	ENSG00000225194	LINC00092	NCRNA00092|bA346B7.1	long intergenic non-protein coding RNA 92	ncRNA
SY5YtetCASZ1b_CASZ1_Dox_peak_1596	chr1	240033463	240033946	+	569	NA	intron (NM_001347716, intron 7 of 7)	intron (NM_001347716, intron 7 of 7)	29468	NR_046582	100873984	Hs.199475	NR_046582	ENSG00000234601	CHRM3-AS1	-	CHRM3 antisense RNA 1	ncRNA
SY5YtetCASZ1b_CASZ1_Dox_peak_7833	chr20	38846885	38847396	+	569	NA	Intergenic	Intergenic	214037	NR_109937	100505663	Hs.559348	NR_109936	ENSG00000237767	LINC01370	HI-LNC25|HILNC25	long intergenic non-protein coding RNA 1370	ncRNA
SY5YtetCASZ1b_CASZ1_Dox_peak_2278	chr10	112935439	112935927	+	569	NA	Intergenic	Intergenic	98893	NM_000681	150	Hs.249159	NM_000681	ENSG00000150594	ADRA2A	ADRA2|ADRA2R|ADRAR|ALPHA2AAR|ZNF32	adrenoceptor alpha 2A	protein-coding
SY5YtetCASZ1b_CASZ1_Dox_peak_12349	chr7	133521488	133521809	+	569	NA	intron (NM_021807, intron 11 of 17)	intron (NM_021807, intron 11 of 17)	-12007	NR_120513	101928861	Hs.675747	NR_120513		LOC101928861	-	uncharacterized LOC101928861	ncRNA
SY5YtetCASZ1b_CASZ1_Dox_peak_309	chr1	50731418	50731949	+	569	NA	Intergenic	Intergenic	156395	NM_001324213	1996	Hs.213050	NM_021952	ENSG00000162374	ELAVL4	HUD|PNEM	ELAV like RNA binding protein 4	protein-coding
SY5YtetCASZ1b_CASZ1_Dox_peak_8666	chr3	77220123	77220521	+	569	NA	intron (NM_001128929, intron 1 of 24)	intron (NM_001128929, intron 1 of 24)	73159	NM_001128929	6092	Hs.13305	NM_002942	ENSG00000185008	ROBO2	SAX3	roundabout guidance receptor 2	protein-coding
SY5YtetCASZ1b_CASZ1_Dox_peak_7454	chr2	208301664	208302789	+	569	NA	Intergenic	Intergenic	-92390	NR_135473	1385	Hs.516646	NM_004379	ENSG00000118260	CREB1	CREB|CREB-1	cAMP responsive element binding protein 1	protein-coding
SY5YtetCASZ1b_CASZ1_Dox_peak_9458	chr4	96445458	96446062	+	569	NA	intron (NM_003728, intron 1 of 15)	MER102c|DNA|hAT-Charlie	24601	NM_003728	8633	Hs.388565	NM_003728	ENSG00000182168	UNC5C	UNC5H3	unc-5 netrin receptor C	protein-coding
SY5YtetCASZ1b_CASZ1_Dox_peak_10571	chr5	168240635	168241013	+	569	NA	intron (NM_003062, intron 8 of 35)	intron (NM_003062, intron 8 of 35)	-45564	NR_029632	407001		NR_029632	ENSG00000207739	MIR218-2	MIRN218-2|mir-218-2	microRNA 218-2	ncRNA
SY5YtetCASZ1b_CASZ1_Dox_peak_9739	chr4	184063764	184064026	+	569	NA	intron (NM_024949, intron 1 of 22)	intron (NM_024949, intron 1 of 22)	43432	NM_024949	80014	Hs.333179	NM_024949	ENSG00000151718	WWC2	BOMB	WW and C2 domain containing 2	protein-coding
SY5YtetCASZ1b_CASZ1_Dox_peak_4059	chr13	80319360	80319679	+	569	NA	Intergenic	Intergenic	-59002	NR_125785	102724076	Hs.208617	NR_125785	ENSG00000229011	LINC01038	-	long intergenic non-protein coding RNA 1038	ncRNA
SY5YtetCASZ1b_CASZ1_Dox_peak_6485	chr2	15982872	15983412	+	569	NA	Intergenic	Intergenic	-77379	NR_125783	103752554	Hs.269571	NR_125783	ENSG00000223850	MYCNUT	MYCNUN|lncUSMycN	MYCN upstream transcript (non-protein coding)	ncRNA
SY5YtetCASZ1b_CASZ1_Dox_peak_11038	chr6	44889537	44890030	+	569	NA	intron (NM_003599, intron 10 of 10)	intron (NM_003599, intron 10 of 10)	275724	NR_030313	693171		NR_030313	ENSG00000207769	MIR586	MIRN586|hsa-mir-586	microRNA 586	ncRNA
SY5YtetCASZ1b_CASZ1_Dox_peak_6457	chr2	11904496	11905031	+	568	NA	intron (NM_145693, intron 1 of 19)	intron (NM_145693, intron 1 of 19)	-2807	NR_036071	100422862		NR_036071	ENSG00000265056	MIR548S	-	microRNA 548s	ncRNA
SY5YtetCASZ1b_CASZ1_Dox_peak_1907	chr10	51498355	51498839	+	567	NA	intron (NM_001290117, intron 6 of 6)	intron (NM_001290117, intron 6 of 6)	-12270	NR_126580	653268	Hs.447454	NM_001077685		AGAP7P	AGAP-7|AGAP7|CTGLF4|bA109G10.1	ArfGAP with GTPase domain, ankyrin repeat and PH domain 7, pseudogene	pseudo
SY5YtetCASZ1b_CASZ1_Dox_peak_4949	chr16	5552483	5553046	+	566	NA	Intergenic	Intergenic	113487	NR_110902	101926950	Hs.613285	NR_110902	ENSG00000260338	LINC01570	-	long intergenic non-protein coding RNA 1570	ncRNA
SY5YtetCASZ1b_CASZ1_Dox_peak_6521	chr2	21493606	21493932	+	566	NA	Intergenic	Intergenic	146911	NM_001306137	100129278	Hs.651096	NM_001306137	ENSG00000218819	TDRD15	-	tudor domain containing 15	protein-coding
SY5YtetCASZ1b_CASZ1_Dox_peak_7902	chr20	49745769	49746191	+	566	NA	Intergenic	Intergenic	-106305	NM_002237	3755	Hs.118695	NM_002237	ENSG00000026559	KCNG1	K13|KCNG|KV6.1|kH2	potassium voltage-gated channel modifier subfamily G member 1	protein-coding
SY5YtetCASZ1b_CASZ1_Dox_peak_13378	chr9	87692698	87693317	+	565	NA	Intergenic	L2b|LINE|L2	407715	NM_001018064	4915	Hs.494312	NM_006180	ENSG00000148053	NTRK2	GP145-TrkB|TRKB|trk-B	neurotrophic receptor tyrosine kinase 2	protein-coding
SY5YtetCASZ1b_CASZ1_Dox_peak_12093	chr7	101591184	101591507	+	565	NA	intron (NM_001202544, intron 2 of 21)	intron (NM_001202544, intron 2 of 21)	130463	NM_181552	1523	Hs.191482	NM_001913	ENSG00000257923	CUX1	CASP|CDP|CDP/Cut|CDP1|COY1|CUTL1|CUX|Clox|Cux/CDP|GOLIM6|Nbla10317|p100|p110|p200|p75	cut like homeobox 1	protein-coding
SY5YtetCASZ1b_CASZ1_Dox_peak_5283	chr17	4491140	4491505	+	563	NA	intron (NM_001114974, intron 1 of 7)	intron (NM_001114974, intron 1 of 7)	3488	NM_001114974	342527	Hs.441709	NM_198501	ENSG00000188176	SMTNL2	-	smoothelin like 2	protein-coding
SY5YtetCASZ1b_CASZ1_Dox_peak_1698	chr10	8682901	8683229	+	563	NA	Intergenic	L2c|LINE|L2	-46711	NR_134492	105376398	Hs.63158	NR_134492		LOC105376398	-	uncharacterized LOC105376398	ncRNA
SY5YtetCASZ1b_CASZ1_Dox_peak_3478	chr12	50372619	50373435	+	563	NA	Intergenic	Intergenic	6407	NM_001652	363	Hs.54505	NM_001652	ENSG00000086159	AQP6	AQP2L|KID	aquaporin 6	protein-coding
SY5YtetCASZ1b_CASZ1_Dox_peak_9606	chr4	144215561	144215935	+	563	NA	Intergenic	Intergenic	-42235	NM_002039	2549	Hs.80720	NM_002039	ENSG00000109458	GAB1	-	GRB2 associated binding protein 1	protein-coding
SY5YtetCASZ1b_CASZ1_Dox_peak_866	chr1	164743979	164744433	+	563	NA	promoter-TSS (NR_038072)	promoter-TSS (NR_038072)	-328	NR_038072	100505795	Hs.661039	NR_038072	ENSG00000233693	LOC100505795	-	uncharacterized LOC100505795	ncRNA
SY5YtetCASZ1b_CASZ1_Dox_peak_8591	chr3	63329457	63329766	+	560	NA	intron (NM_001130003, intron 2 of 5)	intron (NM_001130003, intron 2 of 5)	65697	NM_001130003	132204	Hs.648668	NM_144642	ENSG00000163630	SYNPR	SPO	synaptoporin	protein-coding
SY5YtetCASZ1b_CASZ1_Dox_peak_10546	chr5	163085856	163086629	+	559	NA	Intergenic	Intergenic	153708	NM_013283	27430	Hs.54642	NM_013283	ENSG00000038274	MAT2B	MAT-II|MATIIbeta|Nbla02999|SDR23E1|TGR	methionine adenosyltransferase 2B	protein-coding
SY5YtetCASZ1b_CASZ1_Dox_peak_4856	chr15	74517165	74517601	+	559	NA	Intergenic	Intergenic	-11247	NM_025055	80125	Hs.383206	NM_025055	ENSG00000140481	CCDC33	CT61|HP11097	coiled-coil domain containing 33	protein-coding
SY5YtetCASZ1b_CASZ1_Dox_peak_9310	chr4	41865592	41866304	+	559	NA	Intergenic	Intergenic	18680	NR_104143	101927074	Hs.611425	NR_104143	ENSG00000245870	LINC00682	-	long intergenic non-protein coding RNA 682	ncRNA
SY5YtetCASZ1b_CASZ1_Dox_peak_11497	chr7	3285813	3286235	+	559	NA	Intergenic	Intergenic	-55056	NM_152744	221935	Hs.653013	NM_152744	ENSG00000146555	SDK1	-	sidekick cell adhesion molecule 1	protein-coding
SY5YtetCASZ1b_CASZ1_Dox_peak_5395	chr17	33108321	33109483	+	559	NA	Intergenic	Intergenic	179626	NM_001193529	10693	Hs.73072	NM_006584	ENSG00000132141	CCT6B	CCT-zeta-2|CCTZ-2|Cctz2|TCP-1-zeta-2|TSA303	chaperonin containing TCP1 subunit 6B	protein-coding
SY5YtetCASZ1b_CASZ1_Dox_peak_7357	chr2	186933096	186933541	+	559	NA	intron (NR_110218, intron 3 of 5)	MLT1H2|LTR|ERVL-MaLR	17726	NR_110218	101927217	Hs.130011	NR_110218	ENSG00000237877	LINC01473	-	long intergenic non-protein coding RNA 1473	ncRNA
SY5YtetCASZ1b_CASZ1_Dox_peak_2700	chr11	44474662	44475279	+	559	NA	Intergenic	Intergenic	-112171	NM_001024844	3732	Hs.527778	NM_002231	ENSG00000085117	CD82	4F9|C33|GR15|IA4|KAI1|R2|SAR2|ST6|TSPAN27	CD82 molecule	protein-coding
SY5YtetCASZ1b_CASZ1_Dox_peak_1625	chr1	244215396	244215683	+	559	NA	promoter-TSS (NM_006352)	promoter-TSS (NM_006352)	-968	NM_006352	10472	Hs.69997	NM_006352	ENSG00000179456	ZBTB18	C2H2-171|MRD22|RP58|TAZ-1|ZNF238	zinc finger and BTB domain containing 18	protein-coding
SY5YtetCASZ1b_CASZ1_Dox_peak_4399	chr14	79982289	79982814	+	559	NA	intron (NM_001105250, intron 2 of 6)	intron (NM_001105250, intron 2 of 6)	236869	NR_073546	9369	Hs.368307	NM_004796	ENSG00000021645	NRXN3	C14orf60	neurexin 3	protein-coding
SY5YtetCASZ1b_CASZ1_Dox_peak_590	chr1	106175285	106175892	+	559	NA	Intergenic	LTR38B|LTR|ERV1	-14031	NR_125955	101928476	Hs.563856	NR_125954	ENSG00000230768	LINC01676	-	long intergenic non-protein coding RNA 1676	ncRNA
SY5YtetCASZ1b_CASZ1_Dox_peak_12727	chr8	40400380	40401174	+	558	NA	intron (NM_001135731, intron 5 of 5)	intron (NM_001135731, intron 5 of 5)	354566	NM_024645	79698	Hs.591850	NM_024645	ENSG00000165061	ZMAT4	-	zinc finger matrin-type 4	protein-coding
SY5YtetCASZ1b_CASZ1_Dox_peak_10240	chr5	123463373	123463883	+	557	NA	intron (NR_125774, intron 4 of 5)	intron (NR_125774, intron 4 of 5)	310585	NR_125774	103724389	Hs.582211	NR_125774		LINC01170	-	long intergenic non-protein coding RNA 1170	ncRNA
SY5YtetCASZ1b_CASZ1_Dox_peak_831	chr1	162854907	162855664	+	557	NA	Intergenic	Intergenic	-16680	NM_178550	339512	Hs.407631	NM_178550	ENSG00000185860	CCDC190	C1orf110	coiled-coil domain containing 190	protein-coding
SY5YtetCASZ1b_CASZ1_Dox_peak_3323	chr12	6264251	6264690	+	557	NA	Intergenic	Intergenic	-30629	NM_000552	7450	Hs.440848	NM_000552	ENSG00000110799	VWF	F8VWF|VWD	von Willebrand factor	protein-coding
SY5YtetCASZ1b_CASZ1_Dox_peak_6256	chr19	31370047	31370646	+	557	NA	Intergenic	Intergenic	470085	NR_138034	57616	Hs.278436	NM_020856	ENSG00000121297	TSHZ3	TSH3|ZNF537	teashirt zinc finger homeobox 3	protein-coding
SY5YtetCASZ1b_CASZ1_Dox_peak_11693	chr7	28584294	28584744	+	557	NA	intron (NM_182899, intron 3 of 9)	intron (NM_182899, intron 3 of 9)	109285	NM_004904	9586	Hs.437075	NM_004904	ENSG00000146592	CREB5	CRE-BPA|CREB-5	cAMP responsive element binding protein 5	protein-coding
SY5YtetCASZ1b_CASZ1_Dox_peak_5548	chr17	52976983	52977438	+	557	NA	promoter-TSS (NM_005486)	promoter-TSS (NM_005486)	-842	NM_001321175	10040	Hs.153504	NM_005486	ENSG00000141198	TOM1L1	SRCASM	target of myb1 like 1 membrane trafficking protein	protein-coding
SY5YtetCASZ1b_CASZ1_Dox_peak_11756	chr7	35328903	35329329	+	556	NA	Intergenic	7SK|RNA|RNA	-24350	NR_038864	401324	Hs.377034	NR_038864		LOC401324	-	uncharacterized LOC401324	ncRNA
SY5YtetCASZ1b_CASZ1_Dox_peak_922	chr1	174943764	174944262	+	556	NA	intron (NM_001330989, intron 5 of 9)	intron (NM_001330989, intron 5 of 9)	10108	NM_001243764	9910	Hs.585378	NM_014857	ENSG00000152061	RABGAP1L	HHL|TBC1D18	RAB GTPase activating protein 1 like	protein-coding
SY5YtetCASZ1b_CASZ1_Dox_peak_5500	chr17	46080879	46081647	+	556	NA	Intergenic	Intergenic	32941	NM_001278216	80279	Hs.20157	NM_025197	ENSG00000108465	CDK5RAP3	C53|HSF-27|IC53|LZAP|MST016|OK/SW-cl.114|PP1553	CDK5 regulatory subunit associated protein 3	protein-coding
SY5YtetCASZ1b_CASZ1_Dox_peak_987	chr1	182602825	182603254	+	556	NA	Intergenic	Intergenic	18764	NR_036490	284648	Hs.253475	NR_036490	ENSG00000261504	LINC01686	-	long intergenic non-protein coding RNA 1686	ncRNA
SY5YtetCASZ1b_CASZ1_Dox_peak_11969	chr7	73919796	73920264	+	556	NA	intron (NM_001199207, intron 1 of 26)	intron (NM_001199207, intron 1 of 26)	51910	NM_005685	9569	Hs.647056	NM_005685	ENSG00000006704	GTF2IRD1	BEN|CREAM1|GTF3|MUSTRD1|RBAP2|WBS|WBSCR11|WBSCR12|hMusTRD1alpha1	GTF2I repeat domain containing 1	protein-coding
SY5YtetCASZ1b_CASZ1_Dox_peak_12054	chr7	92410442	92410753	+	556	NA	intron (NM_001145306, intron 2 of 7)	intron (NM_001145306, intron 2 of 7)	52634	NM_001259	1021	Hs.119882	NM_001259	ENSG00000105810	CDK6	MCPH12|PLSTIRE	cyclin dependent kinase 6	protein-coding
SY5YtetCASZ1b_CASZ1_Dox_peak_12687	chr8	30278583	30278863	+	555	NA	intron (NM_001008710, intron 1 of 8)	intron (NM_001008710, intron 1 of 8)	-35806	NR_046205	100128750	Hs.126813	NR_046205	ENSG00000254109	RBPMS-AS1	-	RBPMS antisense RNA 1	ncRNA
SY5YtetCASZ1b_CASZ1_Dox_peak_9802	chr5	9861915	9862517	+	555	NA	intron (NR_027112, intron 4 of 12)	intron (NR_027112, intron 4 of 12)	41720	NR_027112	285692	Hs.651487	NR_027112	ENSG00000249781	LINC02112	-	long intergenic non-protein coding RNA 2112	ncRNA
SY5YtetCASZ1b_CASZ1_Dox_peak_10419	chr5	142510304	142510746	+	553	NA	intron (NM_015071, intron 18 of 22)	MIRc|SINE|MIR	-61540	NR_046816	100874372	Hs.666717	NR_046816	ENSG00000230789	ARHGAP26-IT1	-	ARHGAP26 intronic transcript 1	ncRNA
SY5YtetCASZ1b_CASZ1_Dox_peak_8377	chr3	31276631	31277069	+	553	NA	Intergenic	Intergenic	-73571	NR_130459	100423038		NR_130459	ENSG00000265376	MIR466	hsa-mir-466	microRNA 466	ncRNA
SY5YtetCASZ1b_CASZ1_Dox_peak_12826	chr8	77619722	77620325	+	553	NA	exon (NM_024721, exon 3 of 11)	exon (NM_024721, exon 3 of 11)	-24513	NR_024360	100192378	Hs.596420	NR_024360	ENSG00000253661	ZFHX4-AS1	-	ZFHX4 antisense RNA 1	ncRNA
SY5YtetCASZ1b_CASZ1_Dox_peak_12969	chr8	119004707	119005097	+	553	NA	intron (NM_000127, intron 1 of 10)	intron (NM_000127, intron 1 of 10)	119156	NM_000127	2131	Hs.492618	NM_000127	ENSG00000182197	EXT1	EXT|LGCR|LGS|TRPS2|TTV	exostosin glycosyltransferase 1	protein-coding
SY5YtetCASZ1b_CASZ1_Dox_peak_5504	chr17	46207433	46207712	+	553	NA	Intergenic	Intergenic	22625	NM_013323	29916	Hs.15827	NM_013323	ENSG00000002919	SNX11	-	sorting nexin 11	protein-coding
SY5YtetCASZ1b_CASZ1_Dox_peak_11660	chr7	25676350	25677075	+	553	NA	Intergenic	Intergenic	312894	NR_029597	406940		NR_029597	ENSG00000199085	MIR148A	MIRN148|MIRN148A|hsa-mir-148|mir-148a	microRNA 148a	ncRNA
SY5YtetCASZ1b_CASZ1_Dox_peak_3847	chr13	29958553	29959007	+	553	NA	intron (NM_001033602, intron 6 of 13)	intron (NM_001033602, intron 6 of 13)	-43997	NM_015233	23281	Hs.22287	NM_015233	ENSG00000132938	MTUS2	CAZIP|ICIS|KIAA0774|TIP150	microtubule associated tumor suppressor candidate 2	protein-coding
SY5YtetCASZ1b_CASZ1_Dox_peak_4135	chr13	108419540	108419851	+	553	NA	intron (NM_001080396, intron 1 of 2)	intron (NM_001080396, intron 1 of 2)	68111	NR_046848	100874375	Hs.653972	NR_046848		FAM155A-IT1	-	FAM155A intronic transcript 1	ncRNA
SY5YtetCASZ1b_CASZ1_Dox_peak_10019	chr5	73460414	73461123	+	553	NA	Intergenic	Intergenic	143382	NR_105009	102503429	Hs.519391	NR_105009	ENSG00000248942	LINC01335	-	long intergenic non-protein coding RNA 1335	ncRNA
SY5YtetCASZ1b_CASZ1_Dox_peak_1774	chr10	29543447	29544154	+	553	NA	Intergenic	Intergenic	-34190	NM_032517	84569	Hs.558572	NM_032517	ENSG00000120563	LYZL1	KAAG648|LYC2|LYZD1|PRO1278|bA534G20.1	lysozyme like 1	protein-coding
SY5YtetCASZ1b_CASZ1_Dox_peak_13027	chr8	128378128	128378545	+	553	NA	intron (NR_117099, intron 3 of 3)	intron (NR_117099, intron 3 of 3)	-34308	NR_109834	101805488	Hs.745578	NR_109834	ENSG00000280997	CCAT2	LINC00873|NCCP1	colon cancer associated transcript 2 (non-protein coding)	ncRNA
SY5YtetCASZ1b_CASZ1_Dox_peak_3638	chr12	104913923	104914733	+	553	NA	intron (NM_018413, intron 1 of 2)	intron (NM_018413, intron 1 of 2)	63636	NM_001173982	50515	Hs.17569	NM_018413	ENSG00000171310	CHST11	C4ST|C4ST-1|C4ST1|HSA269537	carbohydrate sulfotransferase 11	protein-coding
SY5YtetCASZ1b_CASZ1_Dox_peak_1292	chr1	212840999	212841430	+	552	NA	Intergenic	Intergenic	32113	NM_018664	55509	Hs.62919	NM_018664	ENSG00000123685	BATF3	JDP1|JUNDM1|SNFT	basic leucine zipper ATF-like transcription factor 3	protein-coding
SY5YtetCASZ1b_CASZ1_Dox_peak_1495	chr1	230515613	230516334	+	551	NA	intron (NM_001258311, intron 1 of 6)	intron (NM_001258311, intron 1 of 6)	45701	NM_001258311	79605	Hs.520463	NM_024554	ENSG00000177614	PGBD5	-	piggyBac transposable element derived 5	protein-coding
SY5YtetCASZ1b_CASZ1_Dox_peak_11862	chr7	50564744	50565360	+	551	NA	intron (NM_001082971, intron 8 of 14)	intron (NM_001082971, intron 8 of 14)	-34405	NR_033845	100129427	Hs.680434	NR_033845	ENSG00000226122	DDC-AS1	-	DDC antisense RNA 1	ncRNA
SY5YtetCASZ1b_CASZ1_Dox_peak_1289	chr1	212809247	212810515	+	551	NA	Intergenic	Intergenic	12092	NM_153606	149647	Hs.129293	NM_153606	ENSG00000162771	FAM71A	GARI-L4	family with sequence similarity 71 member A	protein-coding
SY5YtetCASZ1b_CASZ1_Dox_peak_3875	chr13	33765986	33766290	+	550	NA	intron (NM_001243476, intron 5 of 17)	intron (NM_001243476, intron 5 of 17)	-5922	NM_001243466	90627	Hs.156551	NM_052851	ENSG00000133121	STARD13	ARHGAP37|DLC2|GT650|LINC00464	StAR related lipid transfer domain containing 13	protein-coding
SY5YtetCASZ1b_CASZ1_Dox_peak_11493	chr7	2968535	2969029	+	548	NA	intron (NM_032415, intron 12 of 24)	intron (NM_032415, intron 12 of 24)	-84823	NM_007353	2768	Hs.487341	NM_007353	ENSG00000146535	GNA12	NNX3|RMP|gep	G protein subunit alpha 12	protein-coding
SY5YtetCASZ1b_CASZ1_Dox_peak_3872	chr13	33112831	33113355	+	548	NA	promoter-TSS (NM_033111)	promoter-TSS (NM_033111)	-71	NM_033111	10443	Hs.507680	NM_014887	ENSG00000244754	N4BP2L2	92M18.3|CG005|CG016|PFAAP5	NEDD4 binding protein 2 like 2	protein-coding
SY5YtetCASZ1b_CASZ1_Dox_peak_1550	chr1	234698188	234698556	+	547	NA	Intergenic	Intergenic	-30847	NR_038426	100506795	Hs.448989	NR_038426	ENSG00000231768	LINC01354	-	long intergenic non-protein coding RNA 1354	ncRNA
SY5YtetCASZ1b_CASZ1_Dox_peak_10640	chr5	171968078	171968570	+	547	NA	Intergenic	Intergenic	-86797	NM_001017995	285590	Hs.285666	NM_001017995	ENSG00000174705	SH3PXD2B	FAD49|FTHS|HOFI|KIAA1295|TKS4|TSK4	SH3 and PX domains 2B	protein-coding
SY5YtetCASZ1b_CASZ1_Dox_peak_2073	chr10	80502850	80503397	+	547	NA	Intergenic	Intergenic	324082	NR_015429	283050	Hs.309176	NR_015429	ENSG00000224596	ZMIZ1-AS1	-	ZMIZ1 antisense RNA 1	ncRNA
SY5YtetCASZ1b_CASZ1_Dox_peak_6711	chr2	46558857	46559781	+	547	NA	intron (NM_001430, intron 1 of 15)	intron (NM_001430, intron 1 of 15)	34778	NM_001430	2034	Hs.468410	NM_001430	ENSG00000116016	EPAS1	ECYT4|HIF2A|HLF|MOP2|PASD2|bHLHe73	endothelial PAS domain protein 1	protein-coding
SY5YtetCASZ1b_CASZ1_Dox_peak_12753	chr8	49556060	49556361	+	545	NA	intron (NR_105002, intron 2 of 3)	intron (NR_105002, intron 2 of 3)	23247	NR_105004	101929217	Hs.547790	NR_105004	ENSG00000253455	LOC101929217	-	uncharacterized LOC101929217	ncRNA
SY5YtetCASZ1b_CASZ1_Dox_peak_12015	chr7	82689533	82689936	+	545	NA	intron (NM_014510, intron 3 of 19)	intron (NM_014510, intron 3 of 19)	102463	NM_014510	27445	Hs.12376	NM_014510	ENSG00000186472	PCLO	ACZ|PCH3	piccolo presynaptic cytomatrix protein	protein-coding
SY5YtetCASZ1b_CASZ1_Dox_peak_11075	chr6	52412423	52412822	+	545	NA	intron (NM_012288, intron 1 of 10)	intron (NM_012288, intron 1 of 10)	29240	NM_012288	9697	Hs.520182	NM_012288	ENSG00000065308	TRAM2	-	translocation associated membrane protein 2	protein-coding
SY5YtetCASZ1b_CASZ1_Dox_peak_3020	chr11	108837995	108838649	+	545	NA	Intergenic	L2b|LINE|L2	302570	NM_004398	1662	Hs.591931	NM_004398	ENSG00000178105	DDX10	HRH-J8	DEAD-box helicase 10	protein-coding
SY5YtetCASZ1b_CASZ1_Dox_peak_6479	chr2	15523825	15524294	+	545	NA	intron (NM_015909, intron 28 of 51)	LTR87|LTR|ERVL?	177413	NR_052013	51594	Hs.467759	NM_015909	ENSG00000151779	NBAS	ILFS2|NAG|SOPH	neuroblastoma amplified sequence	protein-coding
SY5YtetCASZ1b_CASZ1_Dox_peak_8586	chr3	61912897	61913367	+	545	NA	intron (NM_002841, intron 2 of 29)	intron (NM_002841, intron 2 of 29)	365889	NM_002841	5793	Hs.595541	NM_002841	ENSG00000144724	PTPRG	HPTPG|PTPG|R-PTP-GAMMA|RPTPG	protein tyrosine phosphatase, receptor type G	protein-coding
SY5YtetCASZ1b_CASZ1_Dox_peak_3819	chr12	132444030	132444664	+	545	NA	intron (NM_015409, intron 1 of 52)	intron (NM_015409, intron 1 of 52)	9882	NM_015409	57634	Hs.723478	NM_015409	ENSG00000183495	EP400	CAGH32|P400|TNRC12	E1A binding protein p400	protein-coding
SY5YtetCASZ1b_CASZ1_Dox_peak_13395	chr9	90917494	90918013	+	545	NA	Intergenic	MER21-int|LTR|ERVL	-85544	NM_006717	10927	Hs.146804	NM_006717	ENSG00000106723	SPIN1	SPIN|TDRD24	spindlin 1	protein-coding
SY5YtetCASZ1b_CASZ1_Dox_peak_1372	chr1	221267293	221267578	+	545	NA	Intergenic	Intergenic	-213953	NR_046901	100873924	Hs.645593	NR_046901	ENSG00000257551	HLX-AS1	-	HLX antisense RNA 1	ncRNA
SY5YtetCASZ1b_CASZ1_Dox_peak_6843	chr2	68107210	68107871	+	545	NA	Intergenic	Intergenic	-54846	NR_110271	101927701	Hs.348697	NR_110271	ENSG00000237013	LINC01812	-	long intergenic non-protein coding RNA 1812	ncRNA
SY5YtetCASZ1b_CASZ1_Dox_peak_8464	chr3	43467793	43468218	+	545	NA	intron (NM_001204831, intron 11 of 12)	intron (NM_001204831, intron 11 of 12)	-74551	NR_046757	100873954	Hs.600984	NR_046757		SNRK-AS1	-	SNRK antisense RNA 1	ncRNA
SY5YtetCASZ1b_CASZ1_Dox_peak_2683	chr11	42912196	42912953	+	545	NA	Intergenic	MER50-int|LTR|ERV1	378345	NR_033868	399881	Hs.446761	NR_033868	ENSG00000251557	HNRNPKP3	-	heterogeneous nuclear ribonucleoprotein K pseudogene 3	pseudo
SY5YtetCASZ1b_CASZ1_Dox_peak_3059	chr11	113030731	113031555	+	545	NA	intron (NM_001076682, intron 2 of 19)	intron (NM_001076682, intron 2 of 19)	113480	NR_034101	100288346	Hs.661826	NR_034101	ENSG00000227487	NCAM1-AS1	-	NCAM1 antisense RNA1	ncRNA
SY5YtetCASZ1b_CASZ1_Dox_peak_556	chr1	95269136	95269721	+	545	NA	intron (NR_104131, intron 1 of 4)	MLT1B|LTR|ERVL-MaLR	16409	NR_104131	101928079	Hs.596857	NR_104131	ENSG00000224081	LINC01057	XLOC_000303	long intergenic non-protein coding RNA 1057	ncRNA
SY5YtetCASZ1b_CASZ1_Dox_peak_12624	chr8	20021268	20021827	+	545	NA	intron (NM_001142324, intron 10 of 15)	intron (NM_001142324, intron 10 of 15)	19170	NM_003053	6570	Hs.158322	NM_003053	ENSG00000036565	SLC18A1	CGAT|VAT1|VMAT1	solute carrier family 18 member A1	protein-coding
SY5YtetCASZ1b_CASZ1_Dox_peak_6700	chr2	46109834	46110218	+	545	NA	intron (NM_005400, intron 2 of 14)	intron (NM_005400, intron 2 of 14)	230983	NM_005400	5581	Hs.580351	NM_005400	ENSG00000171132	PRKCE	PKCE|nPKC-epsilon	protein kinase C epsilon	protein-coding
SY5YtetCASZ1b_CASZ1_Dox_peak_5719	chr17	69866596	69866933	+	545	NA	Intergenic	Intergenic	155356	NR_110876	102723505	Hs.547482	NR_110876	ENSG00000228639	LINC02095	-	long intergenic non-protein coding RNA 2095	ncRNA
SY5YtetCASZ1b_CASZ1_Dox_peak_12970	chr8	119024640	119024962	+	545	NA	intron (NM_000127, intron 1 of 10)	MIRb|SINE|MIR	99257	NM_000127	2131	Hs.492618	NM_000127	ENSG00000182197	EXT1	EXT|LGCR|LGS|TRPS2|TTV	exostosin glycosyltransferase 1	protein-coding
SY5YtetCASZ1b_CASZ1_Dox_peak_1891	chr10	50152046	50152602	+	544	NA	intron (NM_020945, intron 49 of 61)	intron (NM_020945, intron 49 of 61)	-30044	NM_001006939	474354	Hs.202438	NM_001006939	ENSG00000165383	LRRC18	UNQ933|UNQ9338|VKGE9338	leucine rich repeat containing 18	protein-coding
SY5YtetCASZ1b_CASZ1_Dox_peak_6737	chr2	47470853	47471456	+	544	NA	intron (NR_110207, intron 1 of 2)	intron (NR_110207, intron 1 of 2)	-67079	NM_001305625	805	Hs.468442	NM_001743	ENSG00000143933	CALM2	CAMII|LQT15|PHKD|PHKD2|caM	calmodulin 2	protein-coding
SY5YtetCASZ1b_CASZ1_Dox_peak_5116	chr16	57798358	57798714	+	544	NA	intron (NM_005550, intron 11 of 18)	intron (NM_005550, intron 11 of 18)	7728	NR_106830	102465463		NR_106830	ENSG00000274816	MIR6772	hsa-mir-6772	microRNA 6772	ncRNA
SY5YtetCASZ1b_CASZ1_Dox_peak_1800	chr10	31939003	31939400	+	542	NA	Intergenic	Intergenic	258653	NM_001270699	94134	Hs.499264	NM_018287	ENSG00000165322	ARHGAP12	-	Rho GTPase activating protein 12	protein-coding
SY5YtetCASZ1b_CASZ1_Dox_peak_1785	chr10	30230242	30231073	+	542	NA	Intergenic	Intergenic	117831	NM_020848	57608	Hs.533953	NM_020848	ENSG00000165757	KIAA1462	JCAD	KIAA1462	protein-coding
SY5YtetCASZ1b_CASZ1_Dox_peak_13015	chr8	125647645	125647961	+	542	NA	intron (NM_014751, intron 3 of 13)	intron (NM_014751, intron 3 of 13)	92945	NM_001282974	9788	Hs.336994	NM_014751	ENSG00000170873	MTSS1	MIM|MIMA|MIMB	MTSS1, I-BAR domain containing	protein-coding
SY5YtetCASZ1b_CASZ1_Dox_peak_7067	chr2	118944818	118945605	+	540	NA	Intergenic	Intergenic	-1249	NR_144530	100506797	Hs.116176	NR_144530		LOC100506797	-	uncharacterized LOC100506797	ncRNA
SY5YtetCASZ1b_CASZ1_Dox_peak_1862	chr10	46974259	46974837	+	540	NA	Intergenic	Intergenic	-3947	NM_031912	83849	Hs.696346	NM_031912	ENSG00000204176	SYT15	CHR10SYT|sytXV	synaptotagmin 15	protein-coding
SY5YtetCASZ1b_CASZ1_Dox_peak_8211	chr22	47130134	47130561	+	539	NA	intron (NM_022766, intron 1 of 12)	L1ME1|LINE|L1	3805	NM_022766	64781	Hs.200668	NM_022766	ENSG00000100422	CERK	LK4|dA59H18.2|dA59H18.3|hCERK	ceramide kinase	protein-coding
SY5YtetCASZ1b_CASZ1_Dox_peak_11442	chr6	166885258	166885685	+	539	NA	intron (NM_001318937, intron 8 of 18)	intron (NM_001318937, intron 8 of 18)	-6600	NR_046793	100874353	Hs.675698	NR_046793	ENSG00000232082	RPS6KA2-IT1	-	RPS6KA2 intronic transcript 1	ncRNA
SY5YtetCASZ1b_CASZ1_Dox_peak_3679	chr12	109975986	109976544	+	539	NA	Intergenic	MIRb|SINE|MIR	35093	NR_038118	326625	Hs.12106	NM_052845	ENSG00000139428	MMAB	ATR|CFAP23|cblB|cob	methylmalonic aciduria (cobalamin deficiency) cblB type	protein-coding
SY5YtetCASZ1b_CASZ1_Dox_peak_1464	chr1	229002420	229003189	+	539	NA	Intergenic	Intergenic	131980	NM_021205	58480	Hs.647774	NM_021205	ENSG00000116574	RHOU	ARHU|CDC42L1|G28K|WRCH1|hG28K	ras homolog family member U	protein-coding
SY5YtetCASZ1b_CASZ1_Dox_peak_7642	chr20	1915778	1916273	+	539	NA	intron (NM_001330728, intron 8 of 8)	intron (NM_001330728, intron 8 of 8)	-11831	NR_134520	727993	Hs.551466	NR_134520	ENSG00000233896	LOC727993	-	uncharacterized LOC727993	ncRNA
SY5YtetCASZ1b_CASZ1_Dox_peak_407	chr1	61800479	61801058	+	539	NA	intron (NM_001145511, intron 4 of 10)	intron (NM_001145511, intron 4 of 10)	-81578	NR_104180	645030	Hs.632410	NR_104180	ENSG00000237853	NFIA-AS1	-	NFIA antisense RNA 1	ncRNA
SY5YtetCASZ1b_CASZ1_Dox_peak_10439	chr5	146528285	146528607	+	537	NA	Intergenic	Intergenic	-67363	NM_001271899	5521	Hs.627618	NM_181674	ENSG00000156475	PPP2R2B	B55BETA|PP2AB55BETA|PP2ABBETA|PP2APR55B|PP2APR55BETA|PR2AB55BETA|PR2ABBETA|PR2APR55BETA|PR52B|PR55-BETA|PR55BETA|SCA12	protein phosphatase 2 regulatory subunit Bbeta	protein-coding
SY5YtetCASZ1b_CASZ1_Dox_peak_3408	chr12	29862981	29863374	+	537	NA	intron (NM_175861, intron 5 of 17)	intron (NM_175861, intron 5 of 17)	73566	NM_001193451	83857	Hs.401954	NM_175861	ENSG00000133687	TMTC1	ARG99|OLF|TMTC1A	transmembrane and tetratricopeptide repeat containing 1	protein-coding
SY5YtetCASZ1b_CASZ1_Dox_peak_7295	chr2	171011495	171011878	+	537	NA	Intergenic	Intergenic	-22969	NR_045682	140469	Hs.671900	NM_138995	ENSG00000071909	MYO3B	-	myosin IIIB	protein-coding
SY5YtetCASZ1b_CASZ1_Dox_peak_9632	chr4	151493858	151494567	+	537	NA	intron (NM_006726, intron 41 of 57)	intron (NM_006726, intron 41 of 57)	-8865	NM_006439	10586	Hs.584852	NM_006439	ENSG00000181541	MAB21L2	MCOPS14	mab-21 like 2	protein-coding
SY5YtetCASZ1b_CASZ1_Dox_peak_1670	chr10	2653067	2653516	+	537	NA	Intergenic	Intergenic	-109637	NR_136146	105376351	Hs.343482	NR_136146		LOC105376351	-	uncharacterized LOC105376351	ncRNA
SY5YtetCASZ1b_CASZ1_Dox_peak_13164	chr9	13500090	13500406	+	537	NA	Intergenic	MLT1H|LTR|ERVL-MaLR	-68920	NR_033863	401492	Hs.632651	NR_033863	ENSG00000270547	LINC01235	-	long intergenic non-protein coding RNA 1235	ncRNA
SY5YtetCASZ1b_CASZ1_Dox_peak_2068	chr10	80347910	80348547	+	537	NA	Intergenic	Intergenic	321143	NR_073447	414243	Hs.55047	NR_073447	ENSG00000230417	LINC00595	C10orf101	long intergenic non-protein coding RNA 595	ncRNA
SY5YtetCASZ1b_CASZ1_Dox_peak_3743	chr12	117377560	117378047	+	537	NA	intron (NM_153348, intron 2 of 10)	intron (NM_153348, intron 2 of 10)	29042	NM_153348	26259	Hs.624537	NM_012174	ENSG00000174989	FBXW8	FBW6|FBW8|FBX29|FBXO29|FBXW6	F-box and WD repeat domain containing 8	protein-coding
SY5YtetCASZ1b_CASZ1_Dox_peak_7822	chr20	38258812	38259186	+	537	NA	Intergenic	Intergenic	-374104	NR_109936	100505663	Hs.559348	NR_109936	ENSG00000237767	LINC01370	HI-LNC25|HILNC25	long intergenic non-protein coding RNA 1370	ncRNA
SY5YtetCASZ1b_CASZ1_Dox_peak_6894	chr2	76894860	76895217	+	537	NA	Intergenic	Intergenic	-318053	NR_110284	101927907	Hs.382185	NR_110284	ENSG00000234653	LOC101927907	-	uncharacterized LOC101927907	ncRNA
SY5YtetCASZ1b_CASZ1_Dox_peak_483	chr1	75545605	75545940	+	537	NA	Intergenic	Intergenic	-48347	NM_001001933	431707	Hs.403934	NM_001001933	ENSG00000162624	LHX8	LHX7	LIM homeobox 8	protein-coding
SY5YtetCASZ1b_CASZ1_Dox_peak_12377	chr7	135614503	135614873	+	535	NA	exon (NM_145808, exon 4 of 4)	exon (NM_145808, exon 4 of 4)	47516	NM_001128619	767558	Hs.602015	NM_001128619	ENSG00000267697	LUZP6	MPD6|MTPNUT	leucine zipper protein 6	protein-coding
SY5YtetCASZ1b_CASZ1_Dox_peak_6526	chr2	21653927	21654371	+	534	NA	Intergenic	Intergenic	279375	NR_038837	645949	Hs.456782	NR_038837	ENSG00000229621	LINC01822	-	long intergenic non-protein coding RNA 1822	ncRNA
SY5YtetCASZ1b_CASZ1_Dox_peak_2636	chr11	27287682	27288014	+	533	NA	Intergenic	Intergenic	-46188	NR_125767	103695435	Hs.196133	NR_125766	ENSG00000254560	BBOX1-AS1	-	BBOX1 antisense RNA 1	ncRNA
SY5YtetCASZ1b_CASZ1_Dox_peak_7997	chr21	32546146	32546980	+	533	NA	intron (NM_003253, intron 16 of 28)	intron (NM_003253, intron 16 of 28)	-135768	NM_001099219	728299	Hs.580875	NM_001099219	ENSG00000206102	KRTAP19-8	-	keratin associated protein 19-8	protein-coding
SY5YtetCASZ1b_CASZ1_Dox_peak_1037	chr1	197435095	197435413	+	533	NA	intron (NR_047564, intron 11 of 11)	intron (NR_047564, intron 11 of 11)	197920	NR_047563	23418	Hs.126135	NM_012076	ENSG00000134376	CRB1	LCA8|RP12	crumbs 1, cell polarity complex component	protein-coding
SY5YtetCASZ1b_CASZ1_Dox_peak_4990	chr16	19360245	19360671	+	532	NA	Intergenic	Intergenic	-61403	NM_001308161	79838	Hs.115838	NM_024780	ENSG00000103534	TMC5	-	transmembrane channel like 5	protein-coding
SY5YtetCASZ1b_CASZ1_Dox_peak_1022	chr1	192458240	192458570	+	532	NA	Intergenic	Intergenic	-86452	NM_002922	5996	Hs.75256	NM_002922	ENSG00000090104	RGS1	1R20|BL34|HEL-S-87|IER1|IR20	regulator of G-protein signaling 1	protein-coding
SY5YtetCASZ1b_CASZ1_Dox_peak_2933	chr11	82461681	82462142	+	532	NA	Intergenic	Intergenic	-17005	NM_175885	220382	Hs.448218	NM_175885	ENSG00000182103	FAM181B	-	family with sequence similarity 181 member B	protein-coding
SY5YtetCASZ1b_CASZ1_Dox_peak_12342	chr7	133469133	133469778	+	532	NA	intron (NM_021807, intron 10 of 17)	intron (NM_021807, intron 10 of 17)	40186	NR_120513	101928861	Hs.675747	NR_120513		LOC101928861	-	uncharacterized LOC101928861	ncRNA
SY5YtetCASZ1b_CASZ1_Dox_peak_12628	chr8	20091863	20092340	+	532	NA	Intergenic	Intergenic	20702	NM_021020	11178	Hs.521432	NM_021020	ENSG00000061337	LZTS1	F37|FEZ1	leucine zipper tumor suppressor 1	protein-coding
SY5YtetCASZ1b_CASZ1_Dox_peak_3268	chr11	129686074	129686496	+	532	NA	intron (NM_138788, intron 1 of 5)	intron (NM_138788, intron 1 of 5)	609	NM_001331210	120224	Hs.504301	NM_138788	ENSG00000151715	TMEM45B	-	transmembrane protein 45B	protein-coding
SY5YtetCASZ1b_CASZ1_Dox_peak_4303	chr14	66267467	66267966	+	531	NA	Intergenic	Intergenic	329896	NR_030355	693210		NR_030355	ENSG00000207781	MIR625	MIRN625|hsa-mir-625	microRNA 625	ncRNA
SY5YtetCASZ1b_CASZ1_Dox_peak_3651	chr12	106313855	106314643	+	531	NA	Intergenic	Intergenic	213697	NR_110110	101929110	Hs.145944	NR_110108	ENSG00000257859	CASC18	-	cancer susceptibility candidate 18 (non-protein coding)	ncRNA
SY5YtetCASZ1b_CASZ1_Dox_peak_3716	chr12	115188609	115189151	+	531	NA	Intergenic	Intergenic	-66911	NM_016569	6926	Hs.744016	NM_005996	ENSG00000135111	TBX3	TBX3-ISO|UMS|XHL	T-box 3	protein-coding
SY5YtetCASZ1b_CASZ1_Dox_peak_2333	chr10	120370083	120370454	+	531	NA	Intergenic	Intergenic	-15108	NM_004248	2834	Hs.248119	NM_004248	ENSG00000119973	PRLHR	GPR10|GR3|PrRPR	prolactin releasing hormone receptor	protein-coding
SY5YtetCASZ1b_CASZ1_Dox_peak_3823	chr13	20999972	21000372	+	531	NA	intron (NM_015974, intron 5 of 7)	intron (NM_015974, intron 5 of 7)	7813	NR_039721	100616304		NR_039721	ENSG00000263978	MIR4499	-	microRNA 4499	ncRNA
SY5YtetCASZ1b_CASZ1_Dox_peak_11591	chr7	15028427	15029160	+	531	NA	Intergenic	HERVL74-int|LTR|ERVL	-147718	NM_145695	1607	Hs.567255	NM_004080	ENSG00000136267	DGKB	DAGK2|DGK|DGK-BETA	diacylglycerol kinase beta	protein-coding
SY5YtetCASZ1b_CASZ1_Dox_peak_951	chr1	179730412	179730915	+	530	NA	intron (NM_001329719, intron 1 of 4)	intron (NM_001329719, intron 1 of 4)	18365	NM_001329718	148753	Hs.400696	NM_173509	ENSG00000143340	FAM163A	C1orf76|NDSP	family with sequence similarity 163 member A	protein-coding
SY5YtetCASZ1b_CASZ1_Dox_peak_546	chr1	94233886	94234777	+	530	NA	intron (NM_001261408, intron 2 of 13)	intron (NM_001261408, intron 2 of 13)	-78057	NR_030621	100126348		NR_030621	ENSG00000211575	MIR760	MIRN760|hsa-mir-760|mir-760	microRNA 760	ncRNA
SY5YtetCASZ1b_CASZ1_Dox_peak_2584	chr11	18405569	18406101	+	530	NA	Intergenic	Intergenic	-10101	NM_005566	3939	Hs.2795	NM_005566	ENSG00000134333	LDHA	GSD11|HEL-S-133P|LDHM|PIG19	lactate dehydrogenase A	protein-coding
SY5YtetCASZ1b_CASZ1_Dox_peak_12084	chr7	99097747	99098105	+	530	NA	promoter-TSS (NM_001345968)	promoter-TSS (NM_001345968)	5	NM_032164	84124	Hs.386324	NM_032164	ENSG00000160908	ZNF394	ZKSCAN14|ZSCAN46	zinc finger protein 394	protein-coding
SY5YtetCASZ1b_CASZ1_Dox_peak_6941	chr2	88676285	88676922	+	529	NA	Intergenic	Intergenic	75450	NM_001135649	344167	Hs.716722	NM_001135649	ENSG00000214336	FOXI3	-	forkhead box I3	protein-coding
SY5YtetCASZ1b_CASZ1_Dox_peak_5348	chr17	19091295	19091863	+	528	NA	Intergenic	Intergenic	-25642	NM_001291904	79999	Hs.677375	NM_024934	ENSG00000197665	LOC79999	-	uncharacterized LOC79999	protein-coding
SY5YtetCASZ1b_CASZ1_Dox_peak_11834	chr7	46147027	46147582	+	528	NA	Intergenic	Intergenic	-186433	NM_001013398	3486	Hs.450230	NM_000598	ENSG00000146674	IGFBP3	BP-53|IBP3	insulin like growth factor binding protein 3	protein-coding
SY5YtetCASZ1b_CASZ1_Dox_peak_536	chr1	93544489	93544911	+	528	NA	promoter-TSS (NM_001164392)	promoter-TSS (NM_001164392)	-92	NM_001164391	22823	Hs.31016	NM_007358	ENSG00000143033	MTF2	M96|PCL2|TDRD19A|dJ976O13.2	metal response element binding transcription factor 2	protein-coding
SY5YtetCASZ1b_CASZ1_Dox_peak_10997	chr6	40689040	40689581	+	528	NA	Intergenic	Intergenic	-134107	NM_020737	57497	Hs.250015	NM_020737	ENSG00000156564	LRFN2	FIGLER2|KIAA1246|SALM1	leucine rich repeat and fibronectin type III domain containing 2	protein-coding
SY5YtetCASZ1b_CASZ1_Dox_peak_13005	chr8	125091127	125091451	+	528	NA	intron (NM_001039112, intron 32 of 40)	MLT1C|LTR|ERVL-MaLR	-38266	NR_040044	439941	Hs.683919	NM_001038706	ENSG00000181171	FER1L6-AS1	C8orf54	FER1L6 antisense RNA 1	ncRNA
SY5YtetCASZ1b_CASZ1_Dox_peak_13037	chr8	128934911	128935516	+	527	NA	intron (NR_003367, intron 2 of 8)	intron (NR_003367, intron 2 of 8)	25756	NR_103558	641384	Hs.629674	NM_001037234	ENSG00000280055	TMEM75	-	transmembrane protein 75	ncRNA
SY5YtetCASZ1b_CASZ1_Dox_peak_12307	chr7	132173256	132173927	+	527	NA	intron (NM_181775, intron 4 of 4)	intron (NM_181775, intron 4 of 4)	87732	NM_001105543	91584	Hs.511454	NM_020911	ENSG00000221866	PLXNA4	FAYV2820|PLEXA4|PLXNA4A|PLXNA4B|PRO34003	plexin A4	protein-coding
SY5YtetCASZ1b_CASZ1_Dox_peak_11555	chr7	10162277	10162678	+	526	NA	Intergenic	Intergenic	488577	NR_002790	168741	Hs.545134	NR_002790		PER4	-	period circadian clock 3 pseudogene	pseudo
SY5YtetCASZ1b_CASZ1_Dox_peak_2343	chr10	120668291	120668822	+	525	NA	Intergenic	Intergenic	-120672	NM_199461	340719	Hs.591918	NM_199461	ENSG00000188613	NANOS1	EC_Rep1a|NOS-1|NOS1|SPGF12|ZC2HC12A	nanos C2HC-type zinc finger 1	protein-coding
SY5YtetCASZ1b_CASZ1_Dox_peak_2502	chr11	11428664	11429271	+	525	NA	intron (NM_198516, intron 3 of 10)	intron (NM_198516, intron 3 of 10)	-54063	NM_001256686	283106	Hs.654675	NM_001256686	ENSG00000254598	CSNK2A3	CSNK2A1P	casein kinase 2 alpha 3	protein-coding
SY5YtetCASZ1b_CASZ1_Dox_peak_9071	chr3	169489556	169490185	+	525	NA	promoter-TSS (NM_001185118)	promoter-TSS (NM_001185118)	-983	NM_018657	55892	Hs.507025	NM_018657	ENSG00000085274	MYNN	OSZF|SBBIZ1|ZBTB31|ZNF902	myoneurin	protein-coding
SY5YtetCASZ1b_CASZ1_Dox_peak_6162	chr18	72688277	72688825	+	524	NA	intron (NM_017757, intron 7 of 7)	intron (NM_017757, intron 7 of 7)	228917	NM_001306093	284273	Hs.465433	NM_175907	ENSG00000180011	ZADH2	PRG-3	zinc binding alcohol dehydrogenase domain containing 2	protein-coding
SY5YtetCASZ1b_CASZ1_Dox_peak_12507	chr7	154663201	154663589	+	524	NA	intron (NM_001936, intron 18 of 25)	intron (NM_001936, intron 18 of 25)	-56832	NR_024477	100132707	Hs.586358	NR_024476	ENSG00000214106	PAXIP1-AS2	PAXIP1OS	PAXIP1 antisense RNA 2	ncRNA
SY5YtetCASZ1b_CASZ1_Dox_peak_2739	chr11	47026253	47026595	+	524	NA	intron (NR_103472, intron 2 of 7)	intron (NR_103472, intron 2 of 7)	68184	NM_001003677	79096	Hs.368296	NM_024113	ENSG00000149179	C11orf49	-	chromosome 11 open reading frame 49	protein-coding
SY5YtetCASZ1b_CASZ1_Dox_peak_10560	chr5	167605161	167605583	+	524	NA	intron (NM_001080428, intron 10 of 24)	intron (NM_001080428, intron 10 of 24)	54005	NR_109894	101927862	Hs.659376	NR_109894	ENSG00000253978	CTB-178M22.2	-	uncharacterized LOC101927862	ncRNA
SY5YtetCASZ1b_CASZ1_Dox_peak_5696	chr17	65487232	65487712	+	524	NA	intron (NM_181671, intron 1 of 9)	intron (NM_181671, intron 1 of 9)	-19771	NR_030385	693131		NR_030385	ENSG00000263690	MIR548D2	MIRN548D2	microRNA 548d-2	ncRNA
SY5YtetCASZ1b_CASZ1_Dox_peak_12239	chr7	127720201	127720508	+	524	NA	intron (NM_014390, intron 17 of 23)	intron (NM_014390, intron 17 of 23)	-1559	NR_030324	693178		NR_030324	ENSG00000207588	MIR593	MIRN593|hsa-mir-593	microRNA 593	ncRNA
SY5YtetCASZ1b_CASZ1_Dox_peak_2559	chr11	15637925	15638536	+	522	NA	Intergenic	Eulor6E|DNA?|DNA?	-27201	NM_001293172	102724957	Hs.512245	NM_001293172	ENSG00000254695	LOC102724957	-	uncharacterized LOC102724957	protein-coding
SY5YtetCASZ1b_CASZ1_Dox_peak_2980	chr11	94630573	94631011	+	522	NA	Intergenic	Intergenic	75984	NM_016403	51503	Hs.503597	NM_016403	ENSG00000150316	CWC15	AD002|C11orf5|Cwf15|HSPC148|ORF5	CWC15 spliceosome associated protein homolog	protein-coding
SY5YtetCASZ1b_CASZ1_Dox_peak_4143	chr13	109997949	109998235	+	522	NA	Intergenic	L3|LINE|CR1	-54951	NR_126361	104326054	Hs.569298	NR_126361	ENSG00000229792	LINC00399	TCONS_00021596	long intergenic non-protein coding RNA 399	ncRNA
SY5YtetCASZ1b_CASZ1_Dox_peak_3009	chr11	104876203	104876530	+	522	NA	intron (NM_001136110, intron 1 of 7)	intron (NM_001136110, intron 1 of 7)	17529	NM_004347	838	Hs.213327	NM_004347	ENSG00000137757	CASP5	ICE(rel)III|ICEREL-III|ICH-3	caspase 5	protein-coding
SY5YtetCASZ1b_CASZ1_Dox_peak_3025	chr11	109514811	109515192	+	522	NA	Intergenic	Intergenic	222155	NM_207645	399947	Hs.172982	NM_207645	ENSG00000185742	C11orf87	LOH11CR1A|NEURIM1	chromosome 11 open reading frame 87	protein-coding
SY5YtetCASZ1b_CASZ1_Dox_peak_491	chr1	76802333	76803228	+	522	NA	intron (NM_152996, intron 2 of 4)	intron (NM_152996, intron 2 of 4)	262391	NM_152996	256435	Hs.337040	NM_152996	ENSG00000184005	ST6GALNAC3	PRO7177|SIAT7C|ST6GALNACIII|STY	ST6 N-acetylgalactosaminide alpha-2,6-sialyltransferase 3	protein-coding
SY5YtetCASZ1b_CASZ1_Dox_peak_7259	chr2	161777203	161777585	+	522	NA	Intergenic	Intergenic	-216072	NM_133484	10010	Hs.132257	NM_004180	ENSG00000136560	TANK	I-TRAF|ITRAF|TRAF2	TRAF family member associated NFKB activator	protein-coding
SY5YtetCASZ1b_CASZ1_Dox_peak_9464	chr4	97837669	97838285	+	522	NA	Intergenic	MER1A|DNA|hAT-Charlie	-450100	NR_102713	101410545	Hs.628520	NR_102713	ENSG00000251620	STPG2-AS1	-	STPG2 antisense RNA 1	ncRNA
SY5YtetCASZ1b_CASZ1_Dox_peak_8336	chr3	23777379	23777828	+	522	NA	Intergenic	LTR16A2|LTR|ERVL	-69781	NM_003341	7324	Hs.164853	NM_003341	ENSG00000170142	UBE2E1	UBCH6	ubiquitin conjugating enzyme E2 E1	protein-coding
SY5YtetCASZ1b_CASZ1_Dox_peak_10402	chr5	141670222	141670542	+	522	NA	Intergenic	Intergenic	27505	NR_131221	100642175	Hs.684549	NR_131221	ENSG00000281881	SPRY4-IT1	SPRIGHTLY	SPRY4 intronic transcript 1	ncRNA
SY5YtetCASZ1b_CASZ1_Dox_peak_9033	chr3	159547404	159547713	+	522	NA	intron (NM_001197113, intron 5 of 10)	intron (NM_001197113, intron 5 of 10)	-10092	NM_001197109	29970	Hs.134665	NM_014575	ENSG00000151967	SCHIP1	SCHIP-1	schwannomin interacting protein 1	protein-coding
SY5YtetCASZ1b_CASZ1_Dox_peak_565	chr1	97463360	97463638	+	522	NA	Intergenic	Intergenic	-97980	NR_046590	100873932	Hs.682651	NR_046590	ENSG00000232878	DPYD-AS1	-	DPYD antisense RNA 1	ncRNA
SY5YtetCASZ1b_CASZ1_Dox_peak_7693	chr20	13122228	13122628	+	522	NA	intron (NM_018327, intron 9 of 11)	intron (NM_018327, intron 9 of 11)	-79990	NM_080826	140862	Hs.559353	NM_080826	ENSG00000101230	ISM1	C20orf82|ISM|Isthmin|bA149I18.1|dJ1077I2.1	isthmin 1	protein-coding
SY5YtetCASZ1b_CASZ1_Dox_peak_3336	chr12	11146594	11147177	+	522	NA	intron (NM_001291314, intron 2 of 6)	LTR16D2|LTR|ERVL	4018	NM_176889	259295	Hs.686384	NM_176889	ENSG00000255837	TAS2R20	T2R20|T2R49|T2R56|TAS2R49	taste 2 receptor member 20	protein-coding
SY5YtetCASZ1b_CASZ1_Dox_peak_9861	chr5	35119333	35120072	+	522	NA	intron (NM_000949, intron 1 of 9)	intron (NM_000949, intron 1 of 9)	-1478	NM_001204314	5618	Hs.368587	NM_000949	ENSG00000113494	PRLR	HPRL|MFAB|hPRLrI	prolactin receptor	protein-coding
SY5YtetCASZ1b_CASZ1_Dox_peak_11118	chr6	80519770	80520439	+	522	NA	intron (NR_131786, intron 2 of 4)	intron (NR_131786, intron 2 of 4)	1859	NR_131786	89758	Hs.288213	NM_001243308		LINC01621	C6orf7	long intergenic non-protein coding RNA 1621	ncRNA
SY5YtetCASZ1b_CASZ1_Dox_peak_7213	chr2	149933438	149933866	+	522	NA	promoter-TSS (NM_001317004)	promoter-TSS (NM_001317004)	-384	NM_001317004	130576	Hs.357567	NM_177964	ENSG00000150556	LYPD6B	CT116|LYPD7	LY6/PLAUR domain containing 6B	protein-coding
SY5YtetCASZ1b_CASZ1_Dox_peak_4355	chr14	74607129	74607600	+	522	NA	intron (NM_001024674, intron 5 of 5)	intron (NM_001024674, intron 5 of 5)	55708	NM_001024674	91750	Hs.612866	NM_001024674	ENSG00000205659	LIN52	C14orf46|c14_5549	lin-52 DREAM MuvB core complex component	protein-coding
SY5YtetCASZ1b_CASZ1_Dox_peak_6110	chr18	56688763	56689111	+	522	NA	Intergenic	Intergenic	-13974	NR_024021	390858	Hs.716280	NR_024021		OACYLP	ACYL3P	O-acyltransferase like, pseudogene	pseudo
SY5YtetCASZ1b_CASZ1_Dox_peak_7540	chr2	220390488	220391006	+	522	NA	intron (NM_018674, intron 1 of 9)	intron (NM_018674, intron 1 of 9)	11855	NM_018674	55515	Hs.87469	NM_018674	ENSG00000072182	ASIC4	ACCN4|BNAC4	acid sensing ion channel subunit family member 4	protein-coding
SY5YtetCASZ1b_CASZ1_Dox_peak_4092	chr13	97185668	97186044	+	522	NA	intron (NM_153456, intron 1 of 1)	intron (NM_153456, intron 1 of 1)	106373	NR_039723	100616137		NR_039723	ENSG00000283487	MIR4501	-	microRNA 4501	ncRNA
SY5YtetCASZ1b_CASZ1_Dox_peak_1683	chr10	6281090	6281551	+	522	NA	Intergenic	MIRb|SINE|MIR	36480	NM_001323017	5209	Hs.195471	NM_004566	ENSG00000170525	PFKFB3	IPFK2|PFK2|iPFK-2	6-phosphofructo-2-kinase/fructose-2,6-biphosphatase 3	protein-coding
SY5YtetCASZ1b_CASZ1_Dox_peak_6127	chr18	58687175	58687453	+	522	NA	Intergenic	Intergenic	-313501	NM_031891	28316	Hs.671510	NM_031891	ENSG00000101542	CDH20	CDH7L3|Cdh7	cadherin 20	protein-coding
SY5YtetCASZ1b_CASZ1_Dox_peak_2093	chr10	81018512	81019106	+	521	NA	intron (NM_020338, intron 7 of 24)	intron (NM_020338, intron 7 of 24)	-88411	NM_005729	10105	Hs.381072	NM_005729	ENSG00000108179	PPIF	CYP3|CyP-M|Cyp-D|CypD	peptidylprolyl isomerase F	protein-coding
SY5YtetCASZ1b_CASZ1_Dox_peak_10963	chr6	37768604	37769117	+	521	NA	Intergenic	Intergenic	-18447	NM_021943	60685	Hs.36959	NM_021943	ENSG00000156639	ZFAND3	TEX27	zinc finger AN1-type containing 3	protein-coding
SY5YtetCASZ1b_CASZ1_Dox_peak_1568	chr1	234859357	234860657	+	521	NA	intron (NR_038856, intron 1 of 2)	intron (NR_038856, intron 1 of 2)	218	NR_038856	100506810	Hs.586634	NR_038856	ENSG00000227630	LINC01132	-	long intergenic non-protein coding RNA 1132	ncRNA
SY5YtetCASZ1b_CASZ1_Dox_peak_13040	chr8	129060337	129061540	+	520	NA	promoter-TSS (NR_031612)	promoter-TSS (NR_031612)	-460	NR_031612	100302175		NR_031612	ENSG00000221176	MIR1207	MIRN1207|hsa-mir-1207	microRNA 1207	ncRNA
SY5YtetCASZ1b_CASZ1_Dox_peak_10399	chr5	141562162	141562767	+	520	NA	Intergenic	Intergenic	74140	NM_030571	80762	Hs.9788	NM_030571	ENSG00000131507	NDFIP1	N4WBP5	Nedd4 family interacting protein 1	protein-coding
SY5YtetCASZ1b_CASZ1_Dox_peak_11930	chr7	69399417	69399912	+	519	NA	intron (NM_015570, intron 2 of 18)	intron (NM_015570, intron 2 of 18)	335759	NM_001127231	26053	Hs.21631	NM_015570	ENSG00000158321	AUTS2	FBRSL2|MRD26	autism susceptibility candidate 2	protein-coding
SY5YtetCASZ1b_CASZ1_Dox_peak_13199	chr9	17065036	17065404	+	519	NA	Intergenic	Intergenic	-69769	NM_001286985	54875	Hs.435381	NM_017738	ENSG00000044459	CNTLN	C9orf101|C9orf39|bA340N12.1	centlein	protein-coding
SY5YtetCASZ1b_CASZ1_Dox_peak_10303	chr5	132690512	132690930	+	519	NA	intron (NM_015082, intron 4 of 15)	intron (NM_015082, intron 4 of 15)	72677	NR_031621	100302134		NR_031621	ENSG00000221287	MIR1289-2	MIRN1289-2|hsa-mir-1289-2	microRNA 1289-2	ncRNA
SY5YtetCASZ1b_CASZ1_Dox_peak_1904	chr10	50837404	50838002	+	519	NA	intron (NM_001142933, intron 8 of 15)	intron (NM_001142933, intron 8 of 15)	15620	NM_001142933	1103	Hs.302002	NM_020549	ENSG00000070748	CHAT	CHOACTASE|CMS1A|CMS1A2|CMS6	choline O-acetyltransferase	protein-coding
SY5YtetCASZ1b_CASZ1_Dox_peak_11936	chr7	69763649	69764035	+	519	NA	intron (NM_015570, intron 4 of 18)	intron (NM_015570, intron 4 of 18)	699937	NM_001127231	26053	Hs.21631	NM_015570	ENSG00000158321	AUTS2	FBRSL2|MRD26	autism susceptibility candidate 2	protein-coding
SY5YtetCASZ1b_CASZ1_Dox_peak_11913	chr7	65795985	65796261	+	518	NA	intron (NM_003596, intron 3 of 5)	MLT1F2|LTR|ERVL-MaLR	69272	NR_026873	285908	Hs.50755	NM_181722	ENSG00000179406	LINC00174	NCRNA00174	long intergenic non-protein coding RNA 174	ncRNA
SY5YtetCASZ1b_CASZ1_Dox_peak_1964	chr10	71122331	71122723	+	517	NA	intron (NM_001322365, intron 8 of 22)	intron (NM_001322365, intron 8 of 22)	43924	NM_000188	3098	Hs.370365	NM_000188	ENSG00000156515	HK1	HK|HK1-ta|HK1-tb|HK1-tc|HKD|HKI|HMSNR|HXK1|hexokinase	hexokinase 1	protein-coding
SY5YtetCASZ1b_CASZ1_Dox_peak_9570	chr4	140762602	140763312	+	517	NA	intron (NM_018717, intron 3 of 5)	intron (NM_018717, intron 3 of 5)	176035	NM_001204366	4258	Hs.81874	NM_002413	ENSG00000085871	MGST2	GST2|MGST-II	microsomal glutathione S-transferase 2	protein-coding
SY5YtetCASZ1b_CASZ1_Dox_peak_13654	chr9	133297065	133297579	+	517	NA	intron (NM_001291815, intron 75 of 86)	intron (NM_001291815, intron 75 of 86)	-22772	NM_054012	445	Hs.160786	NM_000050	ENSG00000130707	ASS1	ASS|CTLN1	argininosuccinate synthase 1	protein-coding
SY5YtetCASZ1b_CASZ1_Dox_peak_10769	chr6	14695844	14696199	+	516	NA	Intergenic	Intergenic	-410336	NR_108097	102216342	Hs.563409	NR_108096	ENSG00000226673	LINC01108	LncRNA-ES1	long intergenic non-protein coding RNA 1108	ncRNA
SY5YtetCASZ1b_CASZ1_Dox_peak_2999	chr11	98940536	98940953	+	516	NA	intron (NM_001243270, intron 1 of 23)	intron (NM_001243270, intron 1 of 23)	49038	NM_001243270	53942	Hs.656783	NM_014361	ENSG00000149972	CNTN5	HNB-2s|NB-2	contactin 5	protein-coding
SY5YtetCASZ1b_CASZ1_Dox_peak_4001	chr13	53648244	53648920	+	516	NA	Intergenic	MIRb|SINE|MIR	45706	NM_006418	10562	Hs.508113	NM_006418	ENSG00000102837	OLFM4	GC1|GW112|OLM4|OlfD|UNQ362|bA209J19.1|hGC-1|hOLfD	olfactomedin 4	protein-coding
SY5YtetCASZ1b_CASZ1_Dox_peak_3816	chr12	131991482	131992034	+	515	NA	Intergenic	Intergenic	159743	NR_103736	338797	Hs.592007	NM_001025466		LOC338797	-	uncharacterized LOC338797	ncRNA
SY5YtetCASZ1b_CASZ1_Dox_peak_11954	chr7	70079409	70079939	+	515	NA	intron (NM_015570, intron 5 of 18)	intron (NM_015570, intron 5 of 18)	-517849	NM_022479	64409	Hs.488591	NM_022479	ENSG00000185274	WBSCR17	GALNACT17|GALNT16|GALNT20|GALNTL3|GalNAc-T5L	Williams-Beuren syndrome chromosome region 17	protein-coding
SY5YtetCASZ1b_CASZ1_Dox_peak_7313	chr2	175452360	175452888	+	515	NA	intron (NM_001077269, intron 1 of 7)	intron (NM_001077269, intron 1 of 7)	-29824	NR_125730	103625684		NR_125730	ENSG00000207357	RNU6-2	U6-2	RNA, U6 small nuclear 2	snRNA
SY5YtetCASZ1b_CASZ1_Dox_peak_9763	chr4	186832680	186833155	+	515	NA	intron (NM_001270771, intron 1 of 23)	Kanga1a|DNA|TcMar-Tc2	44953	NM_021069	8470	Hs.481342	NM_003603	ENSG00000154556	SORBS2	ARGBP2|PRO0618	sorbin and SH3 domain containing 2	protein-coding
SY5YtetCASZ1b_CASZ1_Dox_peak_3920	chr13	40637248	40637940	+	514	NA	Intergenic	Intergenic	-118352	NR_046870	100874127	Hs.578028	NR_046870	ENSG00000230710	LINC00332	NCRNA00332	long intergenic non-protein coding RNA 332	ncRNA
SY5YtetCASZ1b_CASZ1_Dox_peak_9010	chr3	155572155	155572442	+	514	NA	promoter-TSS (NM_001190992)	promoter-TSS (NM_001190992)	-50	NM_001190992	9197	Hs.478031	NM_004733	ENSG00000169359	SLC33A1	ACATN|AT-1|AT1|CCHLND|SPG42	solute carrier family 33 member 1	protein-coding
SY5YtetCASZ1b_CASZ1_Dox_peak_12991	chr8	124036525	124036916	+	514	NA	intron (NM_001330601, intron 2 of 6)	intron (NM_001330601, intron 2 of 6)	17943	NM_001134671	79139	Hs.241576	NM_024295	ENSG00000136986	DERL1	DER-1|DER1|derlin-1	derlin 1	protein-coding
SY5YtetCASZ1b_CASZ1_Dox_peak_2074	chr10	80505182	80505605	+	514	NA	Intergenic	Intergenic	321812	NR_015429	283050	Hs.309176	NR_015429	ENSG00000224596	ZMIZ1-AS1	-	ZMIZ1 antisense RNA 1	ncRNA
SY5YtetCASZ1b_CASZ1_Dox_peak_11854	chr7	47759629	47760360	+	514	NA	Intergenic	Intergenic	-41080	NR_038407	84847	Hs.488236	NR_038407	ENSG00000146666	LINC00525	-	long intergenic non-protein coding RNA 525	ncRNA
SY5YtetCASZ1b_CASZ1_Dox_peak_4870	chr15	75255783	75256196	+	514	NA	Intergenic	Intergenic	-6214	NM_017793	54913	Hs.8562	NM_017793	ENSG00000178718	RPP25	-	ribonuclease P/MRP subunit p25	protein-coding
SY5YtetCASZ1b_CASZ1_Dox_peak_10589	chr5	168370951	168371420	+	511	NA	intron (NM_003062, intron 4 of 35)	intron (NM_003062, intron 4 of 35)	-69047	NR_109897	728095	Hs.145601	NR_109897		LOC728095	-	uncharacterized LOC728095	ncRNA
SY5YtetCASZ1b_CASZ1_Dox_peak_3208	chr11	122622086	122622485	+	511	NA	intron (NM_032873, intron 1 of 13)	intron (NM_032873, intron 1 of 13)	-86921	NM_019604	56253	Hs.159523	NM_019604	ENSG00000109943	CRTAM	CD355	cytotoxic and regulatory T-cell molecule	protein-coding
SY5YtetCASZ1b_CASZ1_Dox_peak_2712	chr11	44797495	44798010	+	511	NA	intron (NM_130783, intron 1 of 8)	MIRc|SINE|MIR	11776	NM_130783	90139	Hs.385634	NM_130783	ENSG00000157570	TSPAN18	TSPAN	tetraspanin 18	protein-coding
SY5YtetCASZ1b_CASZ1_Dox_peak_9432	chr4	91249757	91250055	+	511	NA	intron (NM_001145065, intron 3 of 10)	intron (NM_001145065, intron 3 of 10)	93724	NM_207491	401145	Hs.654735	NM_207491	ENSG00000184305	CCSER1	FAM190A	coiled-coil serine rich protein 1	protein-coding
SY5YtetCASZ1b_CASZ1_Dox_peak_11996	chr7	79239966	79240618	+	511	NA	Intergenic	Intergenic	157016	NR_038344	100505881	Hs.31474	NR_038343	ENSG00000234456	MAGI2-AS3	-	MAGI2 antisense RNA 3	ncRNA
SY5YtetCASZ1b_CASZ1_Dox_peak_11404	chr6	162195299	162195629	+	510	NA	intron (NM_013987, intron 6 of 10)	(CA)n|Simple_repeat|Simple_repeat	303455	NR_134593	105378098	Hs.691066	NR_134593		LOC105378098	-	uncharacterized LOC105378098	ncRNA
SY5YtetCASZ1b_CASZ1_Dox_peak_10885	chr6	28048577	28049013	+	510	NA	5' UTR (NM_003447, exon 1 of 4)	5' UTR (NM_003447, exon 1 of 4)	313	NM_003447	7718	Hs.55481	NM_003447	ENSG00000197279	ZNF165	CT53|LD65|ZSCAN7	zinc finger protein 165	protein-coding
SY5YtetCASZ1b_CASZ1_Dox_peak_13537	chr9	116741144	116741620	+	510	NA	intron (NM_001318040, intron 2 of 13)	intron (NM_001318040, intron 2 of 13)	99370	NM_001633	259	Hs.436911	NM_001633	ENSG00000106927	AMBP	A1M|EDC1|HCP|HI30|IATIL|ITI|ITIL|ITILC|UTI	alpha-1-microglobulin/bikunin precursor	protein-coding
SY5YtetCASZ1b_CASZ1_Dox_peak_3459	chr12	48156619	48157256	+	510	NA	Intergenic	Intergenic	-4048	NM_001098531	10411	Hs.8578	NM_006105	ENSG00000079337	RAPGEF3	CAMP-GEFI|EPAC|EPAC1|HSU79275|bcm910	Rap guanine nucleotide exchange factor 3	protein-coding
SY5YtetCASZ1b_CASZ1_Dox_peak_2907	chr11	78693527	78694125	+	510	NA	intron (NM_001098816, intron 6 of 33)	intron (NM_001098816, intron 6 of 33)	-407917	NM_024678	79731	Hs.503389	NM_024678	ENSG00000137513	NARS2	DFNB94|SLM5|asnRS	asparaginyl-tRNA synthetase 2, mitochondrial (putative)	protein-coding
SY5YtetCASZ1b_CASZ1_Dox_peak_10400	chr5	141566377	141566871	+	510	NA	Intergenic	Intergenic	78300	NM_030571	80762	Hs.9788	NM_030571	ENSG00000131507	NDFIP1	N4WBP5	Nedd4 family interacting protein 1	protein-coding
SY5YtetCASZ1b_CASZ1_Dox_peak_4888	chr15	78963949	78964626	+	509	NA	Intergenic	Intergenic	-30700	NM_000750	1143	Hs.624178	NM_000750	ENSG00000117971	CHRNB4	-	cholinergic receptor nicotinic beta 4 subunit	protein-coding
SY5YtetCASZ1b_CASZ1_Dox_peak_10455	chr5	148356062	148356484	+	508	NA	Intergenic	L2a|LINE|L2	86464	NM_024577	79628	Hs.483784	NM_024577	ENSG00000169247	SH3TC2	CMT4C|MNMN	SH3 domain and tetratricopeptide repeats 2	protein-coding
SY5YtetCASZ1b_CASZ1_Dox_peak_1086	chr1	202544919	202545743	+	508	NA	intron (NM_032104, intron 12 of 12)	intron (NM_032104, intron 12 of 12)	36089	NM_001197131	4660	Hs.444403	NM_002481	ENSG00000077157	PPP1R12B	MYPT2|PP1bp55	protein phosphatase 1 regulatory subunit 12B	protein-coding
SY5YtetCASZ1b_CASZ1_Dox_peak_11298	chr6	137290530	137291297	+	508	NA	Intergenic	Intergenic	23455	NR_027994	100294720	Hs.520412	NR_027994	ENSG00000225391	NHEG1	-	neuroblastoma highly expressed 1	ncRNA
SY5YtetCASZ1b_CASZ1_Dox_peak_1105	chr1	203331445	203331993	+	508	NA	Intergenic	Intergenic	-11162	NR_103757	2331	Hs.519168	NM_002023	ENSG00000122176	FMOD	FM|SLRR2E	fibromodulin	protein-coding
SY5YtetCASZ1b_CASZ1_Dox_peak_1145	chr1	205091291	205091588	+	507	NA	promoter-TSS (NM_001193273)	promoter-TSS (NM_001193273)	-289	NM_005057	5929	Hs.519230	NM_005057	ENSG00000117222	RBBP5	RBQ3|SWD1	RB binding protein 5, histone lysine methyltransferase complex subunit	protein-coding
SY5YtetCASZ1b_CASZ1_Dox_peak_7151	chr2	133843177	133843569	+	506	NA	intron (NM_207481, intron 6 of 17)	intron (NM_207481, intron 6 of 17)	170243	NR_135572	101928185	Hs.680114	NR_135572	ENSG00000233729	LOC101928185	-	uncharacterized LOC101928185	ncRNA
SY5YtetCASZ1b_CASZ1_Dox_peak_12502	chr7	154250774	154251446	+	506	NA	intron (NM_001936, intron 4 of 25)	intron (NM_001936, intron 4 of 25)	248813	NM_001290252	1804	Hs.490684	NM_001936	ENSG00000130226	DPP6	DPL1|DPPX|MRD33|VF2	dipeptidyl peptidase like 6	protein-coding
SY5YtetCASZ1b_CASZ1_Dox_peak_4609	chr15	36135728	36136047	+	506	NA	intron (NR_038251, intron 2 of 2)	intron (NR_038251, intron 2 of 2)	-83170	NR_039735	100616293		NR_039735	ENSG00000265098	MIR4510	mir-4510	microRNA 4510	ncRNA
SY5YtetCASZ1b_CASZ1_Dox_peak_1029	chr1	194042984	194043295	+	506	NA	Intergenic	Intergenic	769264	NR_125789	101929184	Hs.146728	NR_125789	ENSG00000232077	LINC01031	TCONS_00000361	long intergenic non-protein coding RNA 1031	ncRNA
SY5YtetCASZ1b_CASZ1_Dox_peak_1759	chr10	24201962	24202296	+	506	NA	intron (NM_001098500, intron 1 of 18)	intron (NM_001098500, intron 1 of 18)	218454	NM_001098500	56243	Hs.445885	NM_019590	ENSG00000120549	KIAA1217	SKT	KIAA1217	protein-coding
SY5YtetCASZ1b_CASZ1_Dox_peak_2457	chr11	3965484	3965746	+	506	NA	intron (NM_003156, intron 1 of 11)	intron (NM_003156, intron 1 of 11)	88323	NR_039835	100616453		NR_039835	ENSG00000167323	MIR4687	-	microRNA 4687	ncRNA
SY5YtetCASZ1b_CASZ1_Dox_peak_6822	chr2	65576860	65577337	+	506	NA	intron (NM_181784, intron 1 of 5)	intron (NM_181784, intron 1 of 5)	16833	NM_001128210	200734	Hs.59332	NM_181784	ENSG00000198369	SPRED2	Spred-2	sprouty related EVH1 domain containing 2	protein-coding
SY5YtetCASZ1b_CASZ1_Dox_peak_8731	chr3	108159877	108160441	+	506	NA	intron (NM_014981, intron 23 of 41)	intron (NM_014981, intron 23 of 41)	88010	NM_014981	22989	Hs.731060	NM_014981	ENSG00000144821	MYH15	-	myosin heavy chain 15	protein-coding
SY5YtetCASZ1b_CASZ1_Dox_peak_2551	chr11	15492557	15493130	+	506	NA	Intergenic	Intergenic	-172588	NM_001293172	102724957	Hs.512245	NM_001293172	ENSG00000254695	LOC102724957	-	uncharacterized LOC102724957	protein-coding
SY5YtetCASZ1b_CASZ1_Dox_peak_9930	chr5	58321529	58321875	+	506	NA	intron (NM_001165899, intron 8 of 16)	intron (NM_001165899, intron 8 of 16)	13637	NM_001197222	5144	Hs.117545	NM_006203	ENSG00000113448	PDE4D	ACRDYS2|DPDE3|HSPDE4D|PDE43|PDE4DN2|STRK1	phosphodiesterase 4D	protein-coding
SY5YtetCASZ1b_CASZ1_Dox_peak_7233	chr2	158695586	158696322	+	506	NA	intron (NM_001347664, intron 1 of 11)	intron (NM_001347664, intron 1 of 11)	-1164	NM_001347667	90	Hs.470316	NM_001105	ENSG00000115170	ACVR1	ACTRI|ACVR1A|ACVRLK2|ALK2|FOP|SKR1|TSRI	activin A receptor type 1	protein-coding
SY5YtetCASZ1b_CASZ1_Dox_peak_12999	chr8	124604404	124604926	+	506	NA	Intergenic	MER20|DNA|hAT-Charlie	-51172	NM_001242463	114907	Hs.403933	NM_058229	ENSG00000156804	FBXO32	Fbx32|MAFbx	F-box protein 32	protein-coding
SY5YtetCASZ1b_CASZ1_Dox_peak_10214	chr5	116522500	116522781	+	506	NA	Intergenic	Intergenic	-228568	NR_046089	728342	Hs.434420	NR_046089		LINC00992	-	long intergenic non-protein coding RNA 992	ncRNA
SY5YtetCASZ1b_CASZ1_Dox_peak_12852	chr8	81538800	81539273	+	506	NA	Intergenic	Intergenic	140588	NM_001105539	65986	Hs.591868	NM_023929	ENSG00000205189	ZBTB10	RINZF	zinc finger and BTB domain containing 10	protein-coding
SY5YtetCASZ1b_CASZ1_Dox_peak_2840	chr11	72446644	72447071	+	505	NA	intron (NM_001040118, intron 1 of 34)	intron (NM_001040118, intron 1 of 34)	-13454	NM_001135190	116985	Hs.503165	NM_015242	ENSG00000186635	ARAP1	CENTD2	ArfGAP with RhoGAP domain, ankyrin repeat and PH domain 1	protein-coding
SY5YtetCASZ1b_CASZ1_Dox_peak_3146	chr11	117377661	117378191	+	504	NA	intron (NM_020693, intron 8 of 32)	intron (NM_020693, intron 8 of 32)	179355	NM_014956	22897	Hs.504009	NM_014956	ENSG00000110274	CEP164	NPHP15	centrosomal protein 164	protein-coding
SY5YtetCASZ1b_CASZ1_Dox_peak_13059	chr8	134107837	134108281	+	504	NA	intron (NM_003235, intron 42 of 47)	intron (NM_003235, intron 42 of 47)	7251	NM_001045556	6503	Hs.75367	NM_006748	ENSG00000155926	SLA	SLA1|SLAP	Src like adaptor	protein-coding
SY5YtetCASZ1b_CASZ1_Dox_peak_12126	chr7	105580557	105580951	+	504	NA	Intergenic	Intergenic	-22903	NM_152750	222256	Hs.150120	NM_152750	ENSG00000128536	CDHR3	CDH28	cadherin related family member 3	protein-coding
SY5YtetCASZ1b_CASZ1_Dox_peak_8427	chr3	38765104	38765899	+	504	NA	intron (NM_001293307, intron 16 of 25)	intron (NM_001293307, intron 16 of 25)	70000	NM_001293306	6336	Hs.250443	NM_006514	ENSG00000185313	SCN10A	FEPS2|Nav1.8|PN3|SNS|hPN3	sodium voltage-gated channel alpha subunit 10	protein-coding
SY5YtetCASZ1b_CASZ1_Dox_peak_10967	chr6	39029686	39030296	+	503	NA	intron (NR_136563, intron 3 of 13)	intron (NR_136563, intron 3 of 13)	13434	NR_136562	2740	Hs.351883	NM_002062	ENSG00000112164	GLP1R	GLP-1|GLP-1-R|GLP-1R	glucagon like peptide 1 receptor	protein-coding
SY5YtetCASZ1b_CASZ1_Dox_peak_7677	chr20	10042283	10042651	+	503	NA	intron (NR_040710, intron 3 of 4)	LTR16A1|LTR|ERVL	26820	NM_198798	63926	Hs.70903	NM_022096	ENSG00000132623	ANKEF1	ANKRD5	ankyrin repeat and EF-hand domain containing 1	protein-coding
SY5YtetCASZ1b_CASZ1_Dox_peak_296	chr1	49383558	49384128	+	503	NA	intron (NM_001323573, intron 5 of 12)	intron (NM_001323573, intron 5 of 12)	-141202	NM_001302082	79656	Hs.475348	NM_024603	ENSG00000162373	BEND5	C1orf165	BEN domain containing 5	protein-coding
SY5YtetCASZ1b_CASZ1_Dox_peak_11134	chr6	87319411	87320070	+	502	NA	Intergenic	LTR2B|LTR|ERV1	-327284	NM_000865	3354	Hs.1611	NM_000865	ENSG00000168830	HTR1E	5-HT1E	5-hydroxytryptamine receptor 1E	protein-coding
SY5YtetCASZ1b_CASZ1_Dox_peak_10663	chr5	173511659	173512350	+	502	NA	intron (NM_015980, intron 3 of 4)	intron (NM_015980, intron 3 of 4)	39397	NM_015980	51617	Hs.559412	NM_015980	ENSG00000170091	HMP19	-	HMP19 protein	protein-coding
SY5YtetCASZ1b_CASZ1_Dox_peak_9022	chr3	157676309	157676679	+	502	NA	Intergenic	Intergenic	147458	NM_003030	6474	Hs.55967	NM_003030	ENSG00000168779	SHOX2	OG12|OG12X|SHOT	short stature homeobox 2	protein-coding
SY5YtetCASZ1b_CASZ1_Dox_peak_5638	chr17	59208912	59209217	+	502	NA	intron (NM_001330413, intron 23 of 25)	intron (NM_001330413, intron 23 of 25)	236001	NR_136397	101927855	Hs.662123	NR_136397	ENSG00000267131	LOC101927855	-	uncharacterized LOC101927855	ncRNA
SY5YtetCASZ1b_CASZ1_Dox_peak_5115	chr16	57782918	57783285	+	502	NA	intron (NM_005886, intron 4 of 19)	intron (NM_005886, intron 4 of 19)	13441	NM_005886	10300	Hs.275675	NM_005886	ENSG00000140854	KATNB1	KAT|LIS6	katanin regulatory subunit B1	protein-coding
SY5YtetCASZ1b_CASZ1_Dox_peak_8166	chr22	35983413	35983762	+	502	NA	Intergenic	Intergenic	29797	NM_005368	4151	Hs.517586	NM_005368	ENSG00000198125	MB	PVALB|myoglobgin	myoglobin	protein-coding
SY5YtetCASZ1b_CASZ1_Dox_peak_11600	chr7	18675736	18676096	+	502	NA	intron (NM_001204148, intron 7 of 10)	intron (NM_001204148, intron 7 of 10)	127020	NM_001204148	9734	Hs.196054	NM_014707	ENSG00000048052	HDAC9	HD7|HD7b|HD9|HDAC|HDAC7|HDAC7B|HDAC9B|HDAC9FL|HDRP|MITR	histone deacetylase 9	protein-coding
SY5YtetCASZ1b_CASZ1_Dox_peak_9037	chr3	159574314	159575098	+	501	NA	intron (NM_001197109, intron 1 of 6)	intron (NM_001197109, intron 1 of 6)	17056	NM_001197109	29970	Hs.134665	NM_014575	ENSG00000151967	SCHIP1	SCHIP-1	schwannomin interacting protein 1	protein-coding
SY5YtetCASZ1b_CASZ1_Dox_peak_1605	chr1	240363325	240363617	+	501	NA	intron (NM_001305424, intron 5 of 18)	intron (NM_001305424, intron 5 of 18)	108286	NM_001305424	56776	Hs.24889	NM_020066	ENSG00000155816	FMN2	-	formin 2	protein-coding
SY5YtetCASZ1b_CASZ1_Dox_peak_13646	chr9	132190621	132191080	+	501	NA	Intergenic	Intergenic	-60089	NR_038955	100506190	Hs.529860	NR_038955		LINC00963	-	long intergenic non-protein coding RNA 963	ncRNA
SY5YtetCASZ1b_CASZ1_Dox_peak_4153	chr13	110396082	110396958	+	500	NA	Intergenic	Intergenic	15899	NR_103846	101409253	Hs.578072	NR_103846	ENSG00000234854	LINC00676	-	long intergenic non-protein coding RNA 676	ncRNA
SY5YtetCASZ1b_CASZ1_Dox_peak_5111	chr16	57543832	57544531	+	500	NA	Intergenic	Intergenic	-23796	NM_018110	55715	Hs.279832	NM_018110	ENSG00000125170	DOK4	IRS-5|IRS5	docking protein 4	protein-coding
SY5YtetCASZ1b_CASZ1_Dox_peak_1631	chr1	245423857	245424206	+	499	NA	intron (NM_018012, intron 2 of 14)	intron (NM_018012, intron 2 of 14)	105744	NM_018012	55083	Hs.143134	NM_018012	ENSG00000162849	KIF26B	-	kinesin family member 26B	protein-coding
SY5YtetCASZ1b_CASZ1_Dox_peak_8851	chr3	124002242	124002776	+	499	NA	intron (NM_001024660, intron 5 of 59)	intron (NM_001024660, intron 5 of 59)	-90670	NR_106731	102464832		NR_106731	ENSG00000276656	MIR6083	hsa-mir-6083	microRNA 6083	ncRNA
SY5YtetCASZ1b_CASZ1_Dox_peak_6913	chr2	85731857	85732344	+	498	NA	Intergenic	MIR3|SINE|MIR	33909	NR_038942	100630918	Hs.66049	NR_038942		PARTICL	PARTICLE	promoter of MAT2A antisense radiation-induced circulating long non-coding RNA	ncRNA
SY5YtetCASZ1b_CASZ1_Dox_peak_3460	chr12	48159196	48159605	+	498	NA	Intergenic	L2b|LINE|L2	-6511	NM_001098531	10411	Hs.8578	NM_006105	ENSG00000079337	RAPGEF3	CAMP-GEFI|EPAC|EPAC1|HSU79275|bcm910	Rap guanine nucleotide exchange factor 3	protein-coding
SY5YtetCASZ1b_CASZ1_Dox_peak_4423	chr14	91637368	91638235	+	498	NA	intron (NM_001286472, intron 7 of 14)	intron (NM_001286472, intron 7 of 14)	45031	NR_003709	100124539	Hs.693444	NR_003709	ENSG00000221102	SNORA11B	-	small nucleolar RNA, H/ACA box 11B	snoRNA
SY5YtetCASZ1b_CASZ1_Dox_peak_4511	chr14	102307022	102307613	+	497	NA	intron (NM_001161725, intron 3 of 15)	intron (NM_001161725, intron 3 of 15)	31177	NM_178587	5527	Hs.368264	NM_002719	ENSG00000078304	PPP2R5C	B56G|PR61G	protein phosphatase 2 regulatory subunit B'gamma	protein-coding
SY5YtetCASZ1b_CASZ1_Dox_peak_9700	chr4	174569109	174569398	+	496	NA	Intergenic	Intergenic	117644	NR_003679	79804	Hs.61435	NR_003679	ENSG00000237125	HAND2-AS1	DEIN|NBLA00301|UPH	HAND2 antisense RNA 1 (head to head)	ncRNA
SY5YtetCASZ1b_CASZ1_Dox_peak_2962	chr11	91874390	91874765	+	496	NA	Intergenic	Intergenic	-210685	NM_001008781	120114	Hs.98523	NM_001008781	ENSG00000165323	FAT3	CDHF15|CDHR10|hFat3	FAT atypical cadherin 3	protein-coding
SY5YtetCASZ1b_CASZ1_Dox_peak_983	chr1	182199190	182199637	+	495	NA	intron (NR_104175, intron 2 of 2)	L3|LINE|CR1	83783	NR_104175	400799	Hs.634884	NR_104175	ENSG00000228918	LINC01344	GS1-122H1.2	long intergenic non-protein coding RNA 1344	ncRNA
SY5YtetCASZ1b_CASZ1_Dox_peak_5911	chr18	24229094	24229520	+	495	NA	intron (NM_001258222, intron 1 of 4)	intron (NM_001258222, intron 1 of 4)	8058	NM_001258222	284252	Hs.526630	NM_198991	ENSG00000134504	KCTD1	C18orf5|SENS	potassium channel tetramerization domain containing 1	protein-coding
SY5YtetCASZ1b_CASZ1_Dox_peak_1370	chr1	221140167	221140949	+	495	NA	Intergenic	Intergenic	-87076	NR_046901	100873924	Hs.645593	NR_046901	ENSG00000257551	HLX-AS1	-	HLX antisense RNA 1	ncRNA
SY5YtetCASZ1b_CASZ1_Dox_peak_10491	chr5	149995450	149995817	+	494	NA	intron (NM_001166208, intron 1 of 2)	intron (NM_001166208, intron 1 of 2)	-1573	NM_001166209	11346	Hs.435228	NM_007286	ENSG00000171992	SYNPO	-	synaptopodin	protein-coding
SY5YtetCASZ1b_CASZ1_Dox_peak_4378	chr14	76952468	76953099	+	494	NA	intron (NM_004452, intron 7 of 10)	intron (NM_004452, intron 7 of 10)	115093	NM_004452	2103	Hs.435845	NM_004452	ENSG00000119715	ESRRB	DFNB35|ERR2|ERRb|ESRL2|NR3B2	estrogen related receptor beta	protein-coding
SY5YtetCASZ1b_CASZ1_Dox_peak_10386	chr5	141108995	141109331	+	494	NA	Intergenic	Intergenic	-47363	NM_022481	64411	Hs.726187	NM_022481	ENSG00000120318	ARAP3	CENTD3|DRAG1	ArfGAP with RhoGAP domain, ankyrin repeat and PH domain 3	protein-coding
SY5YtetCASZ1b_CASZ1_Dox_peak_6058	chr18	47123981	47124320	+	494	NA	Intergenic	Intergenic	35749	NM_001308006	9388	Hs.465102	NM_006033	ENSG00000101670	LIPG	EDL|EL|PRO719	lipase G, endothelial type	protein-coding
SY5YtetCASZ1b_CASZ1_Dox_peak_6557	chr2	26908285	26908639	+	492	NA	Intergenic	Intergenic	-7119	NM_002246	3777	Hs.24040	NM_002246	ENSG00000171303	KCNK3	K2p3.1|OAT1|PPH4|TASK|TASK-1|TBAK1	potassium two pore domain channel subfamily K member 3	protein-coding
SY5YtetCASZ1b_CASZ1_Dox_peak_13187	chr9	16064429	16065543	+	492	NA	Intergenic	Intergenic	188119	NM_001271829	100129385	Hs.586441	NM_001271829	ENSG00000205549	C9orf92	Em:AL513424.1	chromosome 9 open reading frame 92	protein-coding
SY5YtetCASZ1b_CASZ1_Dox_peak_13773	chrX	71792620	71793072	+	492	NA	non-coding (NR_051952, exon 1 of 10)	non-coding (NR_051952, exon 1 of 10)	107	NR_051952	55869	Hs.310536	NM_018486	ENSG00000147099	HDAC8	CDA07|CDLS5|HD8|HDACL1|MRXS6|RPD3|WTS	histone deacetylase 8	protein-coding
SY5YtetCASZ1b_CASZ1_Dox_peak_11348	chr6	153137259	153137516	+	492	NA	Intergenic	Intergenic	65455	NM_003381	7432	Hs.53973	NM_003381	ENSG00000146469	VIP	PHM27	vasoactive intestinal peptide	protein-coding
SY5YtetCASZ1b_CASZ1_Dox_peak_1865	chr10	47129562	47130016	+	492	NA	intron (NR_033957, intron 1 of 3)	intron (NR_033957, intron 1 of 3)	4047	NR_003277	728643	Hs.711067	NR_003277	ENSG00000213412	HNRNPA1P33	-	heterogeneous nuclear ribonucleoprotein A1 pseudogene 33	pseudo
SY5YtetCASZ1b_CASZ1_Dox_peak_7373	chr2	192112174	192112766	+	491	NA	intron (NM_001130158, intron 1 of 30)	intron (NM_001130158, intron 1 of 30)	2468	NM_012223	4430	Hs.439620	NM_012223	ENSG00000128641	MYO1B	MMI-alpha|MMIa|MYH-1c|myr1	myosin IB	protein-coding
SY5YtetCASZ1b_CASZ1_Dox_peak_2133	chr10	89912192	89912822	+	491	NA	Intergenic	Intergenic	289312	NM_001304718	5728	Hs.500466	NM_000314	ENSG00000171862	PTEN	10q23del|BZS|CWS1|DEC|GLM2|MHAM|MMAC1|PTEN1|TEP1	phosphatase and tensin homolog	protein-coding
SY5YtetCASZ1b_CASZ1_Dox_peak_5983	chr18	39370865	39371555	+	491	NA	Intergenic	MIRb|SINE|MIR	-163953	NM_001308020	5289	Hs.464971	NM_002647	ENSG00000078142	PIK3C3	VPS34|Vps34|hVps34	phosphatidylinositol 3-kinase catalytic subunit type 3	protein-coding
SY5YtetCASZ1b_CASZ1_Dox_peak_11429	chr6	165572972	165573337	+	491	NA	Intergenic	Intergenic	149957	NM_144980	168090	Hs.144734	NM_144980	ENSG00000112539	C6orf118	bA85G2.1|dJ416F21.2	chromosome 6 open reading frame 118	protein-coding
SY5YtetCASZ1b_CASZ1_Dox_peak_13391	chr9	90183951	90184333	+	491	NA	intron (NM_001288729, intron 2 of 25)	intron (NM_001288729, intron 2 of 25)	70692	NM_001288729	1612	Hs.380277	NM_004938	ENSG00000196730	DAPK1	DAPK	death associated protein kinase 1	protein-coding
SY5YtetCASZ1b_CASZ1_Dox_peak_13321	chr9	80511854	80512169	+	491	NA	intron (NM_002072, intron 2 of 6)	intron (NM_002072, intron 2 of 6)	134354	NM_002072	2776	Hs.269782	NM_002072	ENSG00000156052	GNAQ	CMC1|G-ALPHA-q|GAQ|SWS	G protein subunit alpha q	protein-coding
SY5YtetCASZ1b_CASZ1_Dox_peak_7006	chr2	107940537	107941120	+	491	NA	intron (NR_049853, intron 1 of 3)	intron (NR_049853, intron 1 of 3)	25153	NR_049853	100847045		NR_049853	ENSG00000283146	MIR548AU	-	microRNA 548au	ncRNA
SY5YtetCASZ1b_CASZ1_Dox_peak_22	chr1	7373242	7373673	+	491	NA	intron (NM_015215, intron 5 of 22)	L1M7|LINE|L1	-457872	NM_004781	9341	Hs.66708	NM_004781	ENSG00000049245	VAMP3	CEB	vesicle associated membrane protein 3	protein-coding
SY5YtetCASZ1b_CASZ1_Dox_peak_298	chr1	49404870	49405346	+	491	NA	intron (NM_001323573, intron 5 of 12)	intron (NM_001323573, intron 5 of 12)	-162467	NM_001302082	79656	Hs.475348	NM_024603	ENSG00000162373	BEND5	C1orf165	BEN domain containing 5	protein-coding
SY5YtetCASZ1b_CASZ1_Dox_peak_11060	chr6	51022163	51023036	+	491	NA	Intergenic	HERVL-int|LTR|ERVL	236160	NM_003221	7021	Hs.33102	NM_003221	ENSG00000008196	TFAP2B	AP-2B|AP2-B|PDA2	transcription factor AP-2 beta	protein-coding
SY5YtetCASZ1b_CASZ1_Dox_peak_9952	chr5	65713771	65714157	+	491	NA	Intergenic	ERVL-E-int|LTR|ERVL	93468	NR_105001	101928769	Hs.97903	NR_105001	ENSG00000250313	LOC101928769	-	uncharacterized LOC101928769	ncRNA
SY5YtetCASZ1b_CASZ1_Dox_peak_11220	chr6	109620246	109620586	+	491	NA	intron (NR_028595, intron 2 of 3)	intron (NR_028595, intron 2 of 3)	4910	NR_028595	221262	Hs.373914	NR_028595	ENSG00000203799	CCDC162P	C6orf184|C6orf185|CCDC162|bA425D10.3|bA425D10.7	coiled-coil domain containing 162, pseudogene	pseudo
SY5YtetCASZ1b_CASZ1_Dox_peak_6415	chr2	8679386	8679788	+	490	NA	Intergenic	Intergenic	44335	NR_110257	101929567	Hs.634706	NR_110257	ENSG00000236008	LINC01814	-	long intergenic non-protein coding RNA 1814	ncRNA
SY5YtetCASZ1b_CASZ1_Dox_peak_981	chr1	182113181	182113535	+	490	NA	Intergenic	Intergenic	-82511	NM_001009992	127665	Hs.684328	NM_001009992	ENSG00000179930	ZNF648	-	zinc finger protein 648	protein-coding
SY5YtetCASZ1b_CASZ1_Dox_peak_7586	chr2	235920435	235920787	+	490	NA	intron (NM_014521, intron 2 of 5)	L2c|LINE|L2	59983	NM_014521	23677	Hs.516777	NM_014521	ENSG00000130147	SH3BP4	BOG25|TTP	SH3 domain binding protein 4	protein-coding
SY5YtetCASZ1b_CASZ1_Dox_peak_1832	chr10	43366799	43367125	+	490	NA	promoter-TSS (NR_134479)	promoter-TSS (NR_134479)	-7	NR_134479	101929445	Hs.376403	NR_134479	ENSG00000234944	LOC101929445	-	uncharacterized LOC101929445	ncRNA
SY5YtetCASZ1b_CASZ1_Dox_peak_6410	chr2	8442215	8442523	+	490	NA	intron (NR_034135, intron 2 of 8)	intron (NR_034135, intron 2 of 8)	26180	NR_034135	339789	Hs.565619	NM_207358	ENSG00000236790	LINC00299	C2orf46|NCRNA00299	long intergenic non-protein coding RNA 299	ncRNA
SY5YtetCASZ1b_CASZ1_Dox_peak_8172	chr22	36310994	36311578	+	488	NA	intron (NM_001082578, intron 2 of 13)	intron (NM_001082578, intron 2 of 13)	-74656	NM_001082576	23543	Hs.282998	NM_014309	ENSG00000100320	RBFOX2	FOX2|Fox-2|HNRBP2|HRNBP2|RBM9|RTA|dJ106I20.3|fxh	RNA binding protein, fox-1 homolog 2	protein-coding
SY5YtetCASZ1b_CASZ1_Dox_peak_4706	chr15	56075046	56075379	+	488	NA	Intergenic	L2|LINE|L2	-39895	NM_173814	283659	Hs.130957	NM_173814	ENSG00000166450	PRTG	IGDCC5	protogenin	protein-coding
SY5YtetCASZ1b_CASZ1_Dox_peak_8409	chr3	37562782	37563326	+	488	NA	intron (NM_002207, intron 11 of 27)	intron (NM_002207, intron 11 of 27)	69241	NM_002207	3680	Hs.113157	NM_002207	ENSG00000144668	ITGA9	ALPHA-RLC|ITGA4L|RLC	integrin subunit alpha 9	protein-coding
SY5YtetCASZ1b_CASZ1_Dox_peak_3404	chr12	28964481	28964830	+	488	NA	Intergenic	Intergenic	-337281	NM_001271783	55711	Hs.684482	NM_018099	ENSG00000064763	FAR2	HEL-S-81|MLSTD1|SDR10E2	fatty acyl-CoA reductase 2	protein-coding
SY5YtetCASZ1b_CASZ1_Dox_peak_1232	chr1	209422269	209423981	+	488	NA	Intergenic	Intergenic	-75676	NR_135085	105372897	Hs.116154	NR_135085	ENSG00000227940	LINC01696	-	long intergenic non-protein coding RNA 1696	ncRNA
SY5YtetCASZ1b_CASZ1_Dox_peak_10290	chr5	128462211	128462585	+	488	NA	Intergenic	Intergenic	29017	NR_039776	100616175		NR_039776	ENSG00000264563	MIR4633	-	microRNA 4633	ncRNA
SY5YtetCASZ1b_CASZ1_Dox_peak_9660	chr4	159726719	159727062	+	488	NA	promoter-TSS (NM_001323916)	promoter-TSS (NM_001323916)	-356	NM_001323916	57600	Hs.652441	NM_020840	ENSG00000052795	FNIP2	FNIPL|MAPO1	folliculin interacting protein 2	protein-coding
SY5YtetCASZ1b_CASZ1_Dox_peak_12625	chr8	20040520	20041061	+	488	NA	promoter-TSS (NM_001135691)	promoter-TSS (NM_001135691)	-73	NM_001142325	6570	Hs.158322	NM_003053	ENSG00000036565	SLC18A1	CGAT|VAT1|VMAT1	solute carrier family 18 member A1	protein-coding
SY5YtetCASZ1b_CASZ1_Dox_peak_10153	chr5	105429886	105430390	+	488	NA	Intergenic	Intergenic	916577	NR_104671	102467213	Hs.570923	NR_104671	ENSG00000251027	LINC01950	-	long intergenic non-protein coding RNA 1950	ncRNA
SY5YtetCASZ1b_CASZ1_Dox_peak_4273	chr14	59819745	59820102	+	488	NA	intron (NM_014992, intron 18 of 24)	MER117|DNA|hAT-Charlie	89764	NM_014992	23002	Hs.19156	NM_014992	ENSG00000100592	DAAM1	-	dishevelled associated activator of morphogenesis 1	protein-coding
SY5YtetCASZ1b_CASZ1_Dox_peak_12769	chr8	58580983	58581256	+	488	NA	Intergenic	Intergenic	-77589	NR_134276	286178	Hs.255156	NR_134276	ENSG00000254139	LOC286178	-	uncharacterized LOC286178	ncRNA
SY5YtetCASZ1b_CASZ1_Dox_peak_9138	chr3	186639303	186639794	+	488	NA	Intergenic	Intergenic	-8767	NM_173217	6480	Hs.207459	NM_003032	ENSG00000073849	ST6GAL1	SIAT1|ST6GalI|ST6N	ST6 beta-galactoside alpha-2,6-sialyltransferase 1	protein-coding
SY5YtetCASZ1b_CASZ1_Dox_peak_2912	chr11	78758271	78758777	+	488	NA	intron (NM_001098816, intron 6 of 33)	intron (NM_001098816, intron 6 of 33)	354629	NR_030598	100126333		NR_030598	ENSG00000211997	MIR708	MIRN708|hsa-mir-708	microRNA 708	ncRNA
SY5YtetCASZ1b_CASZ1_Dox_peak_3919	chr13	40634429	40634879	+	488	NA	Intergenic	Intergenic	-121292	NR_046870	100874127	Hs.578028	NR_046870	ENSG00000230710	LINC00332	NCRNA00332	long intergenic non-protein coding RNA 332	ncRNA
SY5YtetCASZ1b_CASZ1_Dox_peak_628	chr1	113689435	113690291	+	487	NA	Intergenic	Intergenic	59012	NR_038846	643441	Hs.124895	NR_038846		LOC643441	-	uncharacterized LOC643441	ncRNA
SY5YtetCASZ1b_CASZ1_Dox_peak_12267	chr7	129709901	129710396	+	487	NA	promoter-TSS (NM_014997)	promoter-TSS (NM_014997)	-201	NM_014997	23008	Hs.520710	NM_014997	ENSG00000128607	KLHDC10	slim	kelch domain containing 10	protein-coding
SY5YtetCASZ1b_CASZ1_Dox_peak_1479	chr1	229546394	229547051	+	487	NA	Intergenic	Intergenic	23121	NM_001100	58	Hs.1288	NM_001100	ENSG00000143632	ACTA1	ACTA|ASMA|CFTD|CFTD1|CFTDM|MPFD|NEM1|NEM2|NEM3|SHPM	actin, alpha 1, skeletal muscle	protein-coding
SY5YtetCASZ1b_CASZ1_Dox_peak_2426	chr10	131749286	131749813	+	487	NA	intron (NM_001005463, intron 6 of 15)	intron (NM_001005463, intron 6 of 15)	12542	NM_001005463	253738	Hs.591374	NM_001005463	ENSG00000108001	EBF3	COE3|EBF-3|O/E-2|OE-2	early B-cell factor 3	protein-coding
SY5YtetCASZ1b_CASZ1_Dox_peak_1418	chr1	224920885	224921454	+	486	NA	intron (NM_001322305, intron 3 of 4)	intron (NM_001322305, intron 3 of 4)	116990	NM_001322305	149111	Hs.731723	NM_152495	ENSG00000143786	CNIH3	CNIH-3	cornichon family AMPA receptor auxiliary protein 3	protein-coding
SY5YtetCASZ1b_CASZ1_Dox_peak_613	chr1	110777731	110778632	+	486	NA	Intergenic	Intergenic	24845	NM_001039574	3749	Hs.153521	NM_004978	ENSG00000116396	KCNC4	C1orf30|HKSHIIIC|KSHIIIC|KV3.4	potassium voltage-gated channel subfamily C member 4	protein-coding
SY5YtetCASZ1b_CASZ1_Dox_peak_12536	chr7	158901139	158901495	+	486	NA	intron (NR_130758, intron 3 of 12)	intron (NR_130758, intron 3 of 12)	-11422	NM_001308259	7434	Hs.585052	NM_003382	ENSG00000106018	VIPR2	C16DUPq36.3|DUP7q36.3|PACAP-R-3|PACAP-R3|VIP-R-2|VPAC2|VPAC2R|VPCAP2R	vasoactive intestinal peptide receptor 2	protein-coding
SY5YtetCASZ1b_CASZ1_Dox_peak_2714	chr11	44860866	44861391	+	486	NA	intron (NM_130783, intron 1 of 8)	intron (NM_130783, intron 1 of 8)	75152	NM_130783	90139	Hs.385634	NM_130783	ENSG00000157570	TSPAN18	TSPAN	tetraspanin 18	protein-coding
SY5YtetCASZ1b_CASZ1_Dox_peak_1798	chr10	31873704	31874151	+	486	NA	Intergenic	Intergenic	263377	NM_001323673	6935	Hs.124503	NM_030751	ENSG00000148516	ZEB1	AREB6|BZP|DELTAEF1|FECD6|NIL2A|PPCD3|TCF8|ZFHEP|ZFHX1A	zinc finger E-box binding homeobox 1	protein-coding
SY5YtetCASZ1b_CASZ1_Dox_peak_1092	chr1	202671229	202671661	+	483	NA	intron (NM_177402, intron 1 of 8)	intron (NM_177402, intron 1 of 8)	8106	NM_177402	127833	Hs.25422	NM_177402	ENSG00000143858	SYT2	CMS7|MYSPC|SytII	synaptotagmin 2	protein-coding
SY5YtetCASZ1b_CASZ1_Dox_peak_736	chr1	150459568	150459872	+	483	NA	promoter-TSS (NR_073514)	promoter-TSS (NR_073514)	-120	NM_001271896	80222	Hs.288974	NM_025150	ENSG00000143374	TARS2	COXPD21|TARSL1|thrRS	threonyl-tRNA synthetase 2, mitochondrial (putative)	protein-coding
SY5YtetCASZ1b_CASZ1_Dox_peak_13456	chr9	98224860	98225223	+	482	NA	promoter-TSS (NR_038982)	promoter-TSS (NR_038982)	-850	NR_038982	100507346	Hs.661847	NR_038982		LOC100507346	-	uncharacterized LOC100507346	ncRNA
SY5YtetCASZ1b_CASZ1_Dox_peak_10604	chr5	168645885	168646237	+	482	NA	intron (NM_003062, intron 3 of 35)	intron (NM_003062, intron 3 of 35)	44637	NR_030311	693170		NR_030311	ENSG00000207619	MIR585	MIRN585|hsa-mir-585|mir-585	microRNA 585	ncRNA
SY5YtetCASZ1b_CASZ1_Dox_peak_1093	chr1	202681402	202682038	+	481	NA	Intergenic	Intergenic	-2169	NM_177402	127833	Hs.25422	NM_177402	ENSG00000143858	SYT2	CMS7|MYSPC|SytII	synaptotagmin 2	protein-coding
SY5YtetCASZ1b_CASZ1_Dox_peak_13029	chr8	128579770	128580065	+	481	NA	Intergenic	Intergenic	-85533	NR_024393	727677	Hs.673248	NR_024393	ENSG00000246228	CASC8	CARLo-1|LINC00860	cancer susceptibility candidate 8 (non-protein coding)	ncRNA
SY5YtetCASZ1b_CASZ1_Dox_peak_12944	chr8	105601473	105601684	+	481	NA	promoter-TSS (NM_001135703)	promoter-TSS (NM_001135703)	-326	NM_001135703	29967	Hs.600630	NM_013437	ENSG00000147650	LRP12	ST7	LDL receptor related protein 12	protein-coding
SY5YtetCASZ1b_CASZ1_Dox_peak_1645	chr1	245954674	245955294	+	481	NA	intron (NM_001167740, intron 10 of 11)	intron (NM_001167740, intron 10 of 11)	625730	NM_022743	64754	Hs.567571	NM_022743	ENSG00000185420	SMYD3	KMT3E|ZMYND1|ZNFN3A1|bA74P14.1	SET and MYND domain containing 3	protein-coding
SY5YtetCASZ1b_CASZ1_Dox_peak_10821	chr6	23611991	23612334	+	481	NA	Intergenic	LFSINE_Vert|SINE|SINE	-514252	NM_080723	140767	Hs.726270	NM_080723	ENSG00000152954	NRSN1	VMP|p24	neurensin 1	protein-coding
SY5YtetCASZ1b_CASZ1_Dox_peak_304	chr1	50569362	50569769	+	481	NA	promoter-TSS (NM_001144776)	promoter-TSS (NM_001144776)	-17	NM_001144776	1996	Hs.213050	NM_021952	ENSG00000162374	ELAVL4	HUD|PNEM	ELAV like RNA binding protein 4	protein-coding
SY5YtetCASZ1b_CASZ1_Dox_peak_3648	chr12	105116299	105117114	+	481	NA	intron (NM_001173982, intron 2 of 2)	intron (NM_001173982, intron 2 of 2)	131295	NR_037487	100500843		NR_037487	ENSG00000264295	MIR3922	-	microRNA 3922	ncRNA
SY5YtetCASZ1b_CASZ1_Dox_peak_4488	chr14	100889996	100890302	+	481	NA	intron (NM_024515, intron 2 of 6)	intron (NM_024515, intron 2 of 6)	47316	NM_024515	79446	Hs.497600	NM_024515	ENSG00000176473	WDR25	C14orf67	WD repeat domain 25	protein-coding
SY5YtetCASZ1b_CASZ1_Dox_peak_929	chr1	175542268	175543372	+	480	NA	intron (NM_001328635, intron 1 of 22)	intron (NM_001328635, intron 1 of 22)	169932	NM_003285	7143	Hs.659864	NM_003285	ENSG00000116147	TNR	TN-R	tenascin R	protein-coding
SY5YtetCASZ1b_CASZ1_Dox_peak_2813	chr11	68953901	68954791	+	480	NA	Intergenic	Intergenic	-15316	NR_104161	338694	Hs.564235	NR_104161	ENSG00000261070	LOC338694	-	uncharacterized LOC338694	ncRNA
SY5YtetCASZ1b_CASZ1_Dox_peak_12444	chr7	146200983	146201401	+	478	NA	intron (NM_014141, intron 1 of 23)	LTR18A|LTR|ERVL	387739	NM_014141	26047	Hs.655684	NM_014141	ENSG00000174469	CNTNAP2	AUTS15|CASPR2|CDFE|NRXN4|PTHSL1	contactin associated protein-like 2	protein-coding
SY5YtetCASZ1b_CASZ1_Dox_peak_8842	chr3	123893384	123893731	+	478	NA	intron (NM_001024660, intron 1 of 59)	intron (NM_001024660, intron 1 of 59)	41781	NR_049798	100847021		NR_049798	ENSG00000266383	MIR5002	-	microRNA 5002	ncRNA
SY5YtetCASZ1b_CASZ1_Dox_peak_5402	chr17	34128550	34128998	+	477	NA	Intergenic	Intergenic	-6063	NR_111988	79148	Hs.380710	NM_024302	ENSG00000271447	MMP28	EPILYSIN|MM28|MMP-25|MMP-28|MMP25	matrix metallopeptidase 28	protein-coding
SY5YtetCASZ1b_CASZ1_Dox_peak_854	chr1	163291459	163291830	+	477	NA	promoter-TSS (NM_031423)	promoter-TSS (NM_031423)	-63	NR_045630	8490	Hs.24950	NM_003617	ENSG00000143248	RGS5	MST092|MST106|MST129|MSTP032|MSTP092|MSTP106|MSTP129	regulator of G-protein signaling 5	protein-coding
SY5YtetCASZ1b_CASZ1_Dox_peak_1715	chr10	15385521	15385864	+	477	NA	intron (NM_001010924, intron 1 of 7)	intron (NM_001010924, intron 1 of 7)	27366	NM_001010924	221061	Hs.66762	NM_001010924	ENSG00000148468	FAM171A1	C10orf38	family with sequence similarity 171 member A1	protein-coding
SY5YtetCASZ1b_CASZ1_Dox_peak_1128	chr1	204475459	204475829	+	476	NA	Intergenic	Intergenic	-9863	NM_001204172	4194	Hs.497492	NM_002393	ENSG00000198625	MDM4	HDMX|MDMX|MRP1	MDM4, p53 regulator	protein-coding
SY5YtetCASZ1b_CASZ1_Dox_peak_13620	chr9	129296766	129297422	+	476	NA	Intergenic	Intergenic	-79628	NM_001174147	4010	Hs.129133	NM_002316	ENSG00000136944	LMX1B	LMX1.2|NPS1	LIM homeobox transcription factor 1 beta	protein-coding
SY5YtetCASZ1b_CASZ1_Dox_peak_12815	chr8	74333457	74333795	+	475	NA	exon (NM_001164380, exon 15 of 15)	exon (NM_001164380, exon 15 of 15)	1317	NR_038406	100128126	Hs.679921	NR_038406	ENSG00000253302	STAU2-AS1	-	STAU2 antisense RNA 1	ncRNA
SY5YtetCASZ1b_CASZ1_Dox_peak_13084	chr8	137312293	137312727	+	475	NA	Intergenic	Intergenic	842802	NM_006558	10656	Hs.444558	NM_006558	ENSG00000131773	KHDRBS3	Etle|SALP|SLM-2|SLM2|T-STAR|TSTAR|etoile	KH RNA binding domain containing, signal transduction associated 3	protein-coding
SY5YtetCASZ1b_CASZ1_Dox_peak_7817	chr20	37503502	37504220	+	475	NA	intron (NM_001172735, intron 2 of 9)	intron (NM_001172735, intron 2 of 9)	-51094	NM_030919	81610	Hs.726442	NM_030919	ENSG00000101447	FAM83D	C20orf129|CHICA|dJ616B8.3	family with sequence similarity 83 member D	protein-coding
SY5YtetCASZ1b_CASZ1_Dox_peak_8653	chr3	74692805	74693136	+	475	NA	Intergenic	Intergenic	-122679	NM_020872	5067	Hs.12723	NM_020872	ENSG00000113805	CNTN3	BIG-1|PANG|PCS	contactin 3	protein-coding
SY5YtetCASZ1b_CASZ1_Dox_peak_5846	chr18	6556904	6557844	+	475	NA	intron (NR_120518, intron 2 of 5)	intron (NR_120518, intron 2 of 5)	45959	NR_120518	100130480	Hs.646267	NM_001243517	ENSG00000265944	LINC01387	C18orf64	long intergenic non-protein coding RNA 1387	ncRNA
SY5YtetCASZ1b_CASZ1_Dox_peak_6864	chr2	69444108	69444513	+	475	NA	intron (NM_032208, intron 17 of 17)	L3|LINE|CR1	113496	NR_036073	100423030		NR_036073	ENSG00000266649	MIR3126	mir-3126	microRNA 3126	ncRNA
[truncated: 12,918 more rows]
