# Supplementary material for: Loss of CASZ1 tumor suppressor linked to oncogenic subversion of neuroblastoma core regulatory circuitry
Source: Cell Death Dis. 2022 Oct 15;13(10):871. doi: 10.1038/s41419-022-05314-6 (PMC9569368; doi:10.1038/s41419-022-05314-6)
Supplement: Supplementary file 3 — Table S3 [file 41419_2022_5314_MOESM3_ESM.xlsx]

## Sheet: Directly_activated_1.5-fold
Table S3. Genes directly activated or repressed by CASZ1b after the restoration of CASZ1b in SY5Y cells.
CASZ1b ChIP-seq peaks that associated with direclty activated genes (Tet+ vs. Tet-, ≥1.5-fold)
PeakID..cmd.annotatePeaks.pl.p.7narrowpeak.SY5YtetCASZ1b_CASZ1_Dox_macspeaks.txt.hg19.	Chr	Start	End	Strand	Peak.Score	Focus.Ratio.Region.Size	Annotation	Detailed.Annotation	Distance.to.TSS	Nearest.PromoterID	Entrez.ID	Nearest.Unigene	Nearest.Refseq	Nearest.Ensembl	GeneName	Gene.Alias	Gene.Description	Gene.Type
SY5YtetCASZ1b_CASZ1_Dox_peak_12806	chr8	72077028	72077647	+	1506	NA	Intergenic	MamSINE1|SINE|tRNA	191409	NM_172059	2138	Hs.444971	NM_000503	ENSG00000104313	EYA1	BOP|BOR|BOS1|OFC1	EYA transcriptional coactivator and phosphatase 1	protein-coding
SY5YtetCASZ1b_CASZ1_Dox_peak_4859	chr15	74583388	74584420	+	1334	NA	intron (NM_025055, intron 10 of 18)	intron (NM_025055, intron 10 of 18)	-26978	NM_001287181	80125	Hs.383206	NM_025055	ENSG00000140481	CCDC33	CT61|HP11097	coiled-coil domain containing 33	protein-coding
SY5YtetCASZ1b_CASZ1_Dox_peak_11104	chr6	70294660	70295246	+	1270	NA	Intergenic	Intergenic	212096	NM_018368	55788	Hs.271643	NM_018368	ENSG00000168216	LMBRD1	C6orf209|LMBD1|MAHCF|NESI	LMBR1 domain containing 1	protein-coding
SY5YtetCASZ1b_CASZ1_Dox_peak_11869	chr7	50635256	50635974	+	1231	NA	Intergenic	MER20|DNA|hAT-Charlie	-2461	NM_001082971	1644	Hs.359698	NM_000790	ENSG00000132437	DDC	AADC	dopa decarboxylase	protein-coding
SY5YtetCASZ1b_CASZ1_Dox_peak_9565	chr4	140700744	140701487	+	1215	NA	intron (NM_018717, intron 3 of 5)	intron (NM_018717, intron 3 of 5)	114193	NM_001204366	4258	Hs.81874	NM_002413	ENSG00000085871	MGST2	GST2|MGST-II	microsomal glutathione S-transferase 2	protein-coding
SY5YtetCASZ1b_CASZ1_Dox_peak_11705	chr7	29017163	29017902	+	1181	NA	Intergenic	ERVL-E-int|LTR|ERVL	-2051	NR_038965	100506497	Hs.586328	NR_038965	ENSG00000272568	LOC100506497	-	uncharacterized LOC100506497	ncRNA
SY5YtetCASZ1b_CASZ1_Dox_peak_11691	chr7	28581886	28582673	+	1180	NA	intron (NM_182899, intron 3 of 9)	intron (NM_182899, intron 3 of 9)	107045	NM_004904	9586	Hs.437075	NM_004904	ENSG00000146592	CREB5	CRE-BPA|CREB-5	cAMP responsive element binding protein 5	protein-coding
SY5YtetCASZ1b_CASZ1_Dox_peak_1224	chr1	208905368	208906211	+	1152	NA	Intergenic	Intergenic	-488124	NM_025179	5362	Hs.497626	NM_025179	ENSG00000076356	PLXNA2	OCT|PLXN2	plexin A2	protein-coding
SY5YtetCASZ1b_CASZ1_Dox_peak_8733	chr3	108205730	108206145	+	1096	NA	intron (NM_014981, intron 10 of 41)	intron (NM_014981, intron 10 of 41)	42232	NM_014981	22989	Hs.731060	NM_014981	ENSG00000144821	MYH15	-	myosin heavy chain 15	protein-coding
SY5YtetCASZ1b_CASZ1_Dox_peak_12251	chr7	128003249	128003861	+	1086	NA	Intergenic	Intergenic	-1816	NM_001114726	401399	Hs.381096	NM_001114726	ENSG00000224940	PRRT4	-	proline rich transmembrane protein 4	protein-coding
SY5YtetCASZ1b_CASZ1_Dox_peak_3364	chr12	15431845	15432861	+	1080	NA	Intergenic	Intergenic	-42838	NM_002848	5800	Hs.160871	NM_002848	ENSG00000151490	PTPRO	GLEPP1|NPHS6|PTP-OC|PTP-U2|PTPROT|PTPU2|R-PTP-O	protein tyrosine phosphatase, receptor type O	protein-coding
SY5YtetCASZ1b_CASZ1_Dox_peak_11173	chr6	98995427	98995990	+	1043	NA	Intergenic	Intergenic	-286872	NM_005604	5454	Hs.182505	NM_005604	ENSG00000184486	POU3F2	BRN2|N-Oct3|OCT7|OTF-7|OTF7|POUF3|brn-2|oct-7	POU class 3 homeobox 2	protein-coding
SY5YtetCASZ1b_CASZ1_Dox_peak_6584	chr2	29485266	29486245	+	1009	NA	intron (NM_004304, intron 11 of 28)	intron (NM_004304, intron 11 of 28)	147463	NM_024692	79745	Hs.122927	NM_024692	ENSG00000115295	CLIP4	RSNL2	CAP-Gly domain containing linker protein family member 4	protein-coding
SY5YtetCASZ1b_CASZ1_Dox_peak_10461	chr5	148439819	148440331	+	999	NA	intron (NM_024577, intron 1 of 16)	intron (NM_024577, intron 1 of 16)	2662	NM_024577	79628	Hs.483784	NM_024577	ENSG00000169247	SH3TC2	CMT4C|MNMN	SH3 domain and tetratricopeptide repeats 2	protein-coding
SY5YtetCASZ1b_CASZ1_Dox_peak_13458	chr9	98343021	98343886	+	986	NA	Intergenic	Intergenic	-64206	NM_001083603	5727	Hs.494538	NM_000264	ENSG00000185920	PTCH1	BCNS|HPE7|NBCCS|PTC|PTC1|PTCH|PTCH11	patched 1	protein-coding
SY5YtetCASZ1b_CASZ1_Dox_peak_8782	chr3	115479540	115479968	+	979	NA	Intergenic	Intergenic	137603	NM_002045	2596	Hs.134974	NM_002045	ENSG00000172020	GAP43	B-50|PP46	growth associated protein 43	protein-coding
SY5YtetCASZ1b_CASZ1_Dox_peak_11863	chr7	50575468	50576639	+	977	NA	intron (NM_001242889, intron 4 of 12)	intron (NM_001242889, intron 4 of 12)	-23404	NR_033845	100129427	Hs.680434	NR_033845	ENSG00000226122	DDC-AS1	-	DDC antisense RNA 1	ncRNA
SY5YtetCASZ1b_CASZ1_Dox_peak_1207	chr1	208673746	208674414	+	976	NA	Intergenic	X6A_LINE|LINE|CR1	-256415	NM_025179	5362	Hs.497626	NM_025179	ENSG00000076356	PLXNA2	OCT|PLXN2	plexin A2	protein-coding
SY5YtetCASZ1b_CASZ1_Dox_peak_2826	chr11	72019051	72020344	+	940	NA	intron (NM_030813, intron 8 of 16)	intron (NM_030813, intron 8 of 16)	-64477	NM_005169	401	Hs.731115	NM_005169	ENSG00000165462	PHOX2A	ARIX|CFEOM2|FEOM2|NCAM2|PMX2A	paired like homeobox 2a	protein-coding
SY5YtetCASZ1b_CASZ1_Dox_peak_3797	chr12	131085536	131086293	+	929	NA	Intergenic	Intergenic	-83504	NM_015347	23504	Hs.657441	NM_015347	ENSG00000060709	RIMBP2	PPP1R133|RBP2|RIM-BP2	RIMS binding protein 2	protein-coding
SY5YtetCASZ1b_CASZ1_Dox_peak_2875	chr11	75337911	75338593	+	924	NA	intron (NM_207577, intron 1 of 2)	intron (NM_207577, intron 1 of 2)	41227	NM_033063	4135	Hs.585540	NM_033063	ENSG00000171533	MAP6	MAP6-N|MTAP6|N-STOP|STOP	microtubule associated protein 6	protein-coding
SY5YtetCASZ1b_CASZ1_Dox_peak_10981	chr6	40378441	40379047	+	923	NA	intron (NM_020737, intron 2 of 2)	intron (NM_020737, intron 2 of 2)	32581	NR_024015	732253	Hs.180197	NR_024015	ENSG00000204091	TDRG1	LINC00532	testis development related 1 (non-protein coding)	ncRNA
SY5YtetCASZ1b_CASZ1_Dox_peak_1205	chr1	208649705	208650441	+	892	NA	Intergenic	Intergenic	-232408	NM_025179	5362	Hs.497626	NM_025179	ENSG00000076356	PLXNA2	OCT|PLXN2	plexin A2	protein-coding
SY5YtetCASZ1b_CASZ1_Dox_peak_12237	chr7	127695740	127696119	+	884	NA	intron (NM_014390, intron 16 of 23)	intron (NM_014390, intron 16 of 23)	-24927	NM_022143	64101	Hs.655003	NM_022143	ENSG00000128594	LRRC4	NAG14|NGL-2	leucine rich repeat containing 4	protein-coding
SY5YtetCASZ1b_CASZ1_Dox_peak_954	chr1	179750943	179751658	+	881	NA	intron (NM_001329719, intron 1 of 4)	intron (NM_001329719, intron 1 of 4)	39002	NM_001329718	148753	Hs.400696	NM_173509	ENSG00000143340	FAM163A	C1orf76|NDSP	family with sequence similarity 163 member A	protein-coding
SY5YtetCASZ1b_CASZ1_Dox_peak_5377	chr17	28037883	28038269	+	878	NA	intron (NM_001282130, intron 2 of 7)	intron (NM_001282130, intron 2 of 7)	50374	NM_001282131	85464	Hs.654754	NM_033389	ENSG00000141298	SSH2	SSH-2|SSH-2L	slingshot protein phosphatase 2	protein-coding
SY5YtetCASZ1b_CASZ1_Dox_peak_3718	chr12	115440262	115441008	+	876	NA	Intergenic	Intergenic	-318666	NM_016569	6926	Hs.744016	NM_005996	ENSG00000135111	TBX3	TBX3-ISO|UMS|XHL	T-box 3	protein-coding
SY5YtetCASZ1b_CASZ1_Dox_peak_4663	chr15	45461433	45462429	+	872	NA	intron (NM_001301170, intron 3 of 3)	intron (NM_001301170, intron 3 of 3)	11474	NM_001301171	90525	Hs.310399	NM_138356	ENSG00000138606	SHF	-	Src homology 2 domain containing F	protein-coding
SY5YtetCASZ1b_CASZ1_Dox_peak_2257	chr10	111726982	111727479	+	866	NA	intron (NR_038943, intron 2 of 4)	intron (NR_038943, intron 2 of 4)	-28878	NM_001320591	120	Hs.501012	NM_001121	ENSG00000148700	ADD3	ADDL|CPSQ3	adducin 3	protein-coding
SY5YtetCASZ1b_CASZ1_Dox_peak_12392	chr7	137312924	137313336	+	854	NA	intron (NM_001321709, intron 7 of 33)	intron (NM_001321709, intron 7 of 33)	217948	NM_001321709	9162	Hs.242947	NM_004717	ENSG00000157680	DGKI	DGK-IOTA	diacylglycerol kinase iota	protein-coding
SY5YtetCASZ1b_CASZ1_Dox_peak_8777	chr3	115237339	115237664	+	851	NA	Intergenic	Intergenic	-104650	NM_001130064	2596	Hs.134974	NM_002045	ENSG00000172020	GAP43	B-50|PP46	growth associated protein 43	protein-coding
SY5YtetCASZ1b_CASZ1_Dox_peak_2621	chr11	20638309	20639460	+	848	NA	intron (NM_004211, intron 6 of 15)	intron (NM_004211, intron 6 of 15)	17938	NM_004211	9152	Hs.136557	NM_004211	ENSG00000165970	SLC6A5	GLYT-2|GLYT2|HKPX3|NET1	solute carrier family 6 member 5	protein-coding
SY5YtetCASZ1b_CASZ1_Dox_peak_3417	chr12	31874058	31875171	+	845	NA	intron (NR_103522, intron 1 of 8)	HERVL40-int|LTR|ERVL	7494	NM_001113402	196394	Hs.585084	NM_001113402	ENSG00000151743	AMN1	-	antagonist of mitotic exit network 1 homolog	protein-coding
SY5YtetCASZ1b_CASZ1_Dox_peak_1193	chr1	208439729	208440234	+	835	NA	Intergenic	Intergenic	-22316	NM_025179	5362	Hs.497626	NM_025179	ENSG00000076356	PLXNA2	OCT|PLXN2	plexin A2	protein-coding
SY5YtetCASZ1b_CASZ1_Dox_peak_8392	chr3	36561784	36562468	+	834	NA	intron (NM_001292049, intron 6 of 8)	intron (NM_001292049, intron 6 of 8)	140147	NM_001292049	6769	Hs.56045	NM_003149	ENSG00000144681	STAC	STAC1	SH3 and cysteine rich domain	protein-coding
SY5YtetCASZ1b_CASZ1_Dox_peak_12311	chr7	132183803	132184810	+	832	NA	intron (NM_001105543, intron 2 of 3)	intron (NM_001105543, intron 2 of 3)	77017	NM_001105543	91584	Hs.511454	NM_020911	ENSG00000221866	PLXNA4	FAYV2820|PLEXA4|PLXNA4A|PLXNA4B|PRO34003	plexin A4	protein-coding
SY5YtetCASZ1b_CASZ1_Dox_peak_3078	chr11	113461728	113462370	+	824	NA	Intergenic	Intergenic	115046	NM_001288752	80975	Hs.46720	NM_030770	ENSG00000166682	TMPRSS5	SPINESIN	transmembrane protease, serine 5	protein-coding
SY5YtetCASZ1b_CASZ1_Dox_peak_10994	chr6	40635879	40636350	+	823	NA	Intergenic	Intergenic	-80911	NM_020737	57497	Hs.250015	NM_020737	ENSG00000156564	LRFN2	FIGLER2|KIAA1246|SALM1	leucine rich repeat and fibronectin type III domain containing 2	protein-coding
SY5YtetCASZ1b_CASZ1_Dox_peak_11174	chr6	98998901	98999299	+	817	NA	Intergenic	Intergenic	-283480	NM_005604	5454	Hs.182505	NM_005604	ENSG00000184486	POU3F2	BRN2|N-Oct3|OCT7|OTF-7|OTF7|POUF3|brn-2|oct-7	POU class 3 homeobox 2	protein-coding
SY5YtetCASZ1b_CASZ1_Dox_peak_8595	chr3	64193014	64193747	+	813	NA	intron (NM_198859, intron 1 of 7)	intron (NM_198859, intron 1 of 7)	17751	NM_198859	166336	Hs.148105	NM_198859	ENSG00000163637	PRICKLE2	EPM5	prickle planar cell polarity protein 2	protein-coding
SY5YtetCASZ1b_CASZ1_Dox_peak_3691	chr12	110189812	110190396	+	805	NA	intron (NM_032829, intron 2 of 2)	intron (NM_032829, intron 2 of 2)	21188	NR_026662	84983	Hs.675961	NM_032897	ENSG00000255650	FAM222A-AS1	-	FAM222A antisense RNA 1	ncRNA
SY5YtetCASZ1b_CASZ1_Dox_peak_12872	chr8	93031375	93031707	+	800	NA	intron (NM_001198633, intron 1 of 10)	intron (NM_001198633, intron 1 of 10)	-1633	NM_175636	862	Hs.368431	NM_004349	ENSG00000079102	RUNX1T1	AML1-MTG8|AML1T1|CBFA2T1|CDR|ETO|MTG8|ZMYND2	RUNX1 translocation partner 1	protein-coding
SY5YtetCASZ1b_CASZ1_Dox_peak_6713	chr2	46566905	46567612	+	799	NA	intron (NM_001430, intron 1 of 15)	intron (NM_001430, intron 1 of 15)	42717	NM_001430	2034	Hs.468410	NM_001430	ENSG00000116016	EPAS1	ECYT4|HIF2A|HLF|MOP2|PASD2|bHLHe73	endothelial PAS domain protein 1	protein-coding
SY5YtetCASZ1b_CASZ1_Dox_peak_11355	chr6	155361369	155361673	+	797	NA	Intergenic	Intergenic	-49902	NM_012454	26230	Hs.586279	NM_012454	ENSG00000146426	TIAM2	STEF|TIAM-2	T-cell lymphoma invasion and metastasis 2	protein-coding
SY5YtetCASZ1b_CASZ1_Dox_peak_5128	chr16	64185934	64186326	+	783	NA	Intergenic	Intergenic	969910	NM_001308392	1009	Hs.116471	NM_001797	ENSG00000140937	CDH11	CAD11|CDHOB|OB|OSF-4	cadherin 11	protein-coding
SY5YtetCASZ1b_CASZ1_Dox_peak_8965	chr3	139713744	139714114	+	783	NA	intron (NM_022131, intron 1 of 16)	intron (NM_022131, intron 1 of 16)	59902	NM_022131	64084	Hs.158529	NM_022131	ENSG00000158258	CLSTN2	ALC-GAMMA|CDHR13|CS2|CSTN2|alcagamma	calsyntenin 2	protein-coding
SY5YtetCASZ1b_CASZ1_Dox_peak_8600	chr3	64660227	64660805	+	783	NA	intron (NM_182920, intron 3 of 39)	intron (NM_182920, intron 3 of 39)	-10030	NR_038264	100507098	Hs.660881	NR_038264	ENSG00000241684	ADAMTS9-AS2	-	ADAMTS9 antisense RNA 2	ncRNA
SY5YtetCASZ1b_CASZ1_Dox_peak_1191	chr1	208429381	208429822	+	777	NA	Intergenic	Intergenic	-11936	NM_025179	5362	Hs.497626	NM_025179	ENSG00000076356	PLXNA2	OCT|PLXN2	plexin A2	protein-coding
SY5YtetCASZ1b_CASZ1_Dox_peak_5659	chr17	61519316	61520727	+	777	NA	intron (NM_001915, intron 1 of 5)	intron (NM_001915, intron 1 of 5)	-1814	NM_001017917	1534	Hs.355264	NM_001915	ENSG00000008283	CYB561	CYB561A1|FRRS2	cytochrome b561	protein-coding
SY5YtetCASZ1b_CASZ1_Dox_peak_9039	chr3	159577262	159577824	+	774	NA	intron (NM_001197109, intron 1 of 6)	intron (NM_001197109, intron 1 of 6)	19893	NM_001197109	29970	Hs.134665	NM_014575	ENSG00000151967	SCHIP1	SCHIP-1	schwannomin interacting protein 1	protein-coding
SY5YtetCASZ1b_CASZ1_Dox_peak_5546	chr17	52937969	52939047	+	773	NA	Intergenic	(CATATA)n|Simple_repeat|Simple_repeat	-39544	NM_001321175	10040	Hs.153504	NM_005486	ENSG00000141198	TOM1L1	SRCASM	target of myb1 like 1 membrane trafficking protein	protein-coding
SY5YtetCASZ1b_CASZ1_Dox_peak_1214	chr1	208704452	208705181	+	772	NA	Intergenic	Intergenic	-287151	NM_025179	5362	Hs.497626	NM_025179	ENSG00000076356	PLXNA2	OCT|PLXN2	plexin A2	protein-coding
SY5YtetCASZ1b_CASZ1_Dox_peak_3634	chr12	104802357	104802813	+	761	NA	Intergenic	MIRc|SINE|MIR	-48107	NM_018413	50515	Hs.17569	NM_018413	ENSG00000171310	CHST11	C4ST|C4ST-1|C4ST1|HSA269537	carbohydrate sulfotransferase 11	protein-coding
SY5YtetCASZ1b_CASZ1_Dox_peak_2601	chr11	19724730	19725195	+	752	NA	intron (NM_001111018, intron 1 of 37)	intron (NM_001111018, intron 1 of 37)	-9919	NM_145117	89797	Hs.64341	NM_145117	ENSG00000166833	NAV2	HELAD1|POMFIL2|RAINB1|STEERIN2|UNC53H2	neuron navigator 2	protein-coding
SY5YtetCASZ1b_CASZ1_Dox_peak_10543	chr5	159714291	159715036	+	748	NA	intron (NR_131769, intron 2 of 7)	intron (NR_131769, intron 2 of 7)	24944	NM_001308173	79616	Hs.14070	NM_024565	ENSG00000135083	CCNJL	-	cyclin J like	protein-coding
SY5YtetCASZ1b_CASZ1_Dox_peak_5036	chr16	46791293	46791831	+	748	NA	intron (NM_001308301, intron 1 of 11)	intron (NM_001308301, intron 1 of 11)	5596	NM_001308301	91807	Hs.130465	NM_182493	ENSG00000140795	MYLK3	MLCK|MLCK2|caMLCK	myosin light chain kinase 3	protein-coding
SY5YtetCASZ1b_CASZ1_Dox_peak_10318	chr5	133442924	133443473	+	747	NA	Intergenic	L3|LINE|CR1	-7191	NM_003202	6932	Hs.573153	NM_003202	ENSG00000081059	TCF7	TCF-1	transcription factor 7 (T-cell specific, HMG-box)	protein-coding
SY5YtetCASZ1b_CASZ1_Dox_peak_12306	chr7	132160139	132161485	+	742	NA	intron (NM_001105543, intron 3 of 3)	intron (NM_001105543, intron 3 of 3)	100511	NM_001105543	91584	Hs.511454	NM_020911	ENSG00000221866	PLXNA4	FAYV2820|PLEXA4|PLXNA4A|PLXNA4B|PRO34003	plexin A4	protein-coding
SY5YtetCASZ1b_CASZ1_Dox_peak_3946	chr13	44341533	44342167	+	734	NA	intron (NM_001347966, intron 1 of 17)	intron (NM_001347966, intron 1 of 17)	19266	NM_001347970	55068	Hs.128258	NM_017993	ENSG00000120658	ENOX1	CNOX|PIG38|bA64J21.1|cCNOX	ecto-NOX disulfide-thiol exchanger 1	protein-coding
SY5YtetCASZ1b_CASZ1_Dox_peak_5657	chr17	61509147	61510167	+	734	NA	TTS (NM_001915)	TTS (NM_001915)	7915	NM_001330421	1534	Hs.355264	NM_001915	ENSG00000008283	CYB561	CYB561A1|FRRS2	cytochrome b561	protein-coding
SY5YtetCASZ1b_CASZ1_Dox_peak_2844	chr11	72982779	72983414	+	733	NA	promoter-TSS (NM_001277204)	promoter-TSS (NM_001277204)	-91	NM_001277208	5031	Hs.16362	NM_004154	ENSG00000171631	P2RY6	P2Y6	pyrimidinergic receptor P2Y6	protein-coding
SY5YtetCASZ1b_CASZ1_Dox_peak_6029	chr18	45708185	45708780	+	731	NA	intron (NM_001318841, intron 3 of 4)	intron (NM_001318841, intron 3 of 4)	-44802	NM_001039360	201501	Hs.515388	NM_001039360	ENSG00000184828	ZBTB7C	APM-1|APM1|ZBTB36|ZNF857C	zinc finger and BTB domain containing 7C	protein-coding
SY5YtetCASZ1b_CASZ1_Dox_peak_8958	chr3	139392718	139393723	+	722	NA	intron (NM_001200047, intron 1 of 3)	intron (NM_001200047, intron 1 of 3)	3672	NM_001320511	349565	Hs.208673	NM_178177	ENSG00000163864	NMNAT3	FKSG76|PNAT-3|PNAT3	nicotinamide nucleotide adenylyltransferase 3	protein-coding
SY5YtetCASZ1b_CASZ1_Dox_peak_2579	chr11	17454686	17455599	+	707	NA	intron (NM_001287174, intron 10 of 38)	L2c|LINE|L2	43250	NM_000352	6833	Hs.54470	NM_000352	ENSG00000006071	ABCC8	ABC36|HHF1|HI|HRINS|MRP8|PHHI|SUR|SUR1|SUR1delta2|TNDM2	ATP binding cassette subfamily C member 8	protein-coding
SY5YtetCASZ1b_CASZ1_Dox_peak_4716	chr15	57887160	57887440	+	706	NA	intron (NR_104371, intron 1 of 16)	intron (NR_104371, intron 1 of 16)	3198	NM_001018091	145781	Hs.437256	NM_001018090	ENSG00000137878	GCOM1	GRINL1A|Gcom2|MYZAP|MYZAP-POLR2M|gcom	GRINL1A complex locus 1	protein-coding
SY5YtetCASZ1b_CASZ1_Dox_peak_7120	chr2	129182131	129182910	+	706	NA	Intergenic	Intergenic	-106349	NM_004807	9394	Hs.512841	NM_004807	ENSG00000136720	HS6ST1	HH15|HS6ST	heparan sulfate 6-O-sulfotransferase 1	protein-coding
SY5YtetCASZ1b_CASZ1_Dox_peak_9041	chr3	159600600	159601327	+	693	NA	intron (NM_001197113, intron 6 of 10)	intron (NM_001197113, intron 6 of 10)	43313	NM_001197109	29970	Hs.134665	NM_014575	ENSG00000151967	SCHIP1	SCHIP-1	schwannomin interacting protein 1	protein-coding
SY5YtetCASZ1b_CASZ1_Dox_peak_12538	chr7	159087070	159087515	+	693	NA	Intergenic	Intergenic	-149643	NM_003382	7434	Hs.585052	NM_003382	ENSG00000106018	VIPR2	C16DUPq36.3|DUP7q36.3|PACAP-R-3|PACAP-R3|VIP-R-2|VPAC2|VPAC2R|VPCAP2R	vasoactive intestinal peptide receptor 2	protein-coding
SY5YtetCASZ1b_CASZ1_Dox_peak_8039	chr21	41048021	41048446	+	693	NA	Intergenic	Intergenic	18986	NM_006057	10317	Hs.733638	NM_006057	ENSG00000183778	B3GALT5	B3GalT-V|B3GalTx|B3T5|GLCT5|beta-1,3-GalTase 5|beta-3-Gx-T5|beta3Gal-T5	beta-1,3-galactosyltransferase 5	protein-coding
SY5YtetCASZ1b_CASZ1_Dox_peak_3702	chr12	113253227	113254117	+	691	NA	intron (NM_001347955, intron 2 of 20)	intron (NM_001347955, intron 2 of 20)	24123	NR_145127	22895	Hs.21239	NM_014954	ENSG00000089169	RPH3A	-	rabphilin 3A	protein-coding
SY5YtetCASZ1b_CASZ1_Dox_peak_1215	chr1	208706941	208707648	+	689	NA	Intergenic	Intergenic	-289629	NM_025179	5362	Hs.497626	NM_025179	ENSG00000076356	PLXNA2	OCT|PLXN2	plexin A2	protein-coding
SY5YtetCASZ1b_CASZ1_Dox_peak_4762	chr15	64333431	64334234	+	686	NA	intron (NM_014326, intron 1 of 11)	intron (NM_014326, intron 1 of 11)	4689	NM_014326	23604	Hs.237886	NM_014326	ENSG00000035664	DAPK2	DRP-1|DRP1	death associated protein kinase 2	protein-coding
SY5YtetCASZ1b_CASZ1_Dox_peak_1223	chr1	208902121	208902572	+	686	NA	Intergenic	MER74A|LTR|ERVL	-484681	NM_025179	5362	Hs.497626	NM_025179	ENSG00000076356	PLXNA2	OCT|PLXN2	plexin A2	protein-coding
SY5YtetCASZ1b_CASZ1_Dox_peak_1887	chr10	49753360	49754293	+	685	NA	intron (NR_144646, intron 3 of 8)	intron (NR_144646, intron 3 of 8)	-52134	NM_001256026	58504	Hs.655672	NM_021226	ENSG00000128805	ARHGAP22	RhoGAP2|RhoGap22	Rho GTPase activating protein 22	protein-coding
SY5YtetCASZ1b_CASZ1_Dox_peak_8959	chr3	139410342	139410851	+	682	NA	Intergenic	Intergenic	-13704	NM_178177	349565	Hs.208673	NM_178177	ENSG00000163864	NMNAT3	FKSG76|PNAT-3|PNAT3	nicotinamide nucleotide adenylyltransferase 3	protein-coding
SY5YtetCASZ1b_CASZ1_Dox_peak_9390	chr4	78953537	78954234	+	682	NA	Intergenic	ERV3-16A3_I-int|LTR|ERVL	-24839	NM_001166133	80144	Hs.369448	NM_020875	ENSG00000138759	FRAS1	-	Fraser extracellular matrix complex subunit 1	protein-coding
SY5YtetCASZ1b_CASZ1_Dox_peak_3089	chr11	113863183	113863898	+	682	NA	Intergenic	Intergenic	15318	NM_001161772	3359	Hs.413899	NM_000869	ENSG00000166736	HTR3A	5-HT-3|5-HT3A|5-HT3R|5HT3R|HTR3	5-hydroxytryptamine receptor 3A	protein-coding
SY5YtetCASZ1b_CASZ1_Dox_peak_3722	chr12	115646926	115647413	+	676	NA	Intergenic	Intergenic	-525200	NM_016569	6926	Hs.744016	NM_005996	ENSG00000135111	TBX3	TBX3-ISO|UMS|XHL	T-box 3	protein-coding
SY5YtetCASZ1b_CASZ1_Dox_peak_6830	chr2	65766741	65767090	+	675	NA	Intergenic	Intergenic	-107259	NM_181784	200734	Hs.59332	NM_181784	ENSG00000198369	SPRED2	Spred-2	sprouty related EVH1 domain containing 2	protein-coding
SY5YtetCASZ1b_CASZ1_Dox_peak_11504	chr7	4053302	4053940	+	671	NA	intron (NM_152744, intron 16 of 44)	intron (NM_152744, intron 16 of 44)	-115696	NM_001079653	221935	Hs.653013	NM_152744	ENSG00000146555	SDK1	-	sidekick cell adhesion molecule 1	protein-coding
SY5YtetCASZ1b_CASZ1_Dox_peak_2950	chr11	86457454	86458008	+	666	NA	Intergenic	Intergenic	-44370	NM_001293180	11098	Hs.25338	NM_007173	ENSG00000150687	PRSS23	SIG13|SPUVE|ZSIG13	protease, serine 23	protein-coding
SY5YtetCASZ1b_CASZ1_Dox_peak_3723	chr12	115671641	115672219	+	666	NA	Intergenic	L3|LINE|CR1	-549961	NM_016569	6926	Hs.744016	NM_005996	ENSG00000135111	TBX3	TBX3-ISO|UMS|XHL	T-box 3	protein-coding
SY5YtetCASZ1b_CASZ1_Dox_peak_8311	chr3	16562154	16562575	+	666	NA	Intergenic	Intergenic	-7142	NM_015150	23180	Hs.98910	NM_015150	ENSG00000131378	RFTN1	MIG2|PIB10|PIG9|RAFTLIN	raftlin, lipid raft linker 1	protein-coding
SY5YtetCASZ1b_CASZ1_Dox_peak_10457	chr5	148385058	148385616	+	665	NA	intron (NM_024577, intron 16 of 16)	intron (NM_024577, intron 16 of 16)	57400	NM_024577	79628	Hs.483784	NM_024577	ENSG00000169247	SH3TC2	CMT4C|MNMN	SH3 domain and tetratricopeptide repeats 2	protein-coding
SY5YtetCASZ1b_CASZ1_Dox_peak_12637	chr8	21695832	21696381	+	663	NA	Intergenic	Intergenic	-49760	NM_001165038	2675	Hs.441202	NM_001495	ENSG00000168546	GFRA2	GDNFRB|NRTNR-ALPHA|NTNRA|RETL2|TRNR2	GDNF family receptor alpha 2	protein-coding
SY5YtetCASZ1b_CASZ1_Dox_peak_3261	chr11	128485943	128486468	+	662	NA	Intergenic	Intergenic	-28752	NM_001143820	2113	Hs.369438	NM_005238	ENSG00000134954	ETS1	ETS-1|EWSR2|c-ets-1|p54	ETS proto-oncogene 1, transcription factor	protein-coding
SY5YtetCASZ1b_CASZ1_Dox_peak_282	chr1	48314368	48315152	+	661	NA	intron (NM_001194986, intron 2 of 6)	intron (NM_001194986, intron 2 of 6)	147802	NM_001194986	388630	Hs.61504	NM_001194986	ENSG00000269113	TRABD2B	TIKI2	TraB domain containing 2B	protein-coding
SY5YtetCASZ1b_CASZ1_Dox_peak_7903	chr20	49772976	49773471	+	659	NA	Intergenic	Intergenic	-133548	NM_002237	3755	Hs.118695	NM_002237	ENSG00000026559	KCNG1	K13|KCNG|KV6.1|kH2	potassium voltage-gated channel modifier subfamily G member 1	protein-coding
SY5YtetCASZ1b_CASZ1_Dox_peak_3378	chr12	20740942	20741592	+	657	NA	intron (NM_001244683, intron 1 of 14)	intron (NM_001244683, intron 1 of 14)	16469	NM_001244683	5139	Hs.386791	NM_000921	ENSG00000172572	PDE3A	CGI-PDE|CGI-PDE A|CGI-PDE-A|HTNB	phosphodiesterase 3A	protein-coding
SY5YtetCASZ1b_CASZ1_Dox_peak_13680	chr9	136492361	136493053	+	655	NA	Intergenic	Intergenic	-8778	NM_000787	1621	Hs.591890	NM_000787	ENSG00000123454	DBH	DBM	dopamine beta-hydroxylase	protein-coding
SY5YtetCASZ1b_CASZ1_Dox_peak_236	chr1	41129016	41129531	+	650	NA	intron (NM_014747, intron 1 of 7)	intron (NM_014747, intron 1 of 7)	2051	NM_014747	9783	Hs.654808	NM_014747	ENSG00000117016	RIMS3	NIM3|RIM3	regulating synaptic membrane exocytosis 3	protein-coding
SY5YtetCASZ1b_CASZ1_Dox_peak_12808	chr8	72268848	72269215	+	650	NA	promoter-TSS (NM_172058)	promoter-TSS (NM_172058)	-107	NM_172060	2138	Hs.444971	NM_000503	ENSG00000104313	EYA1	BOP|BOR|BOS1|OFC1	EYA transcriptional coactivator and phosphatase 1	protein-coding
SY5YtetCASZ1b_CASZ1_Dox_peak_1209	chr1	208684197	208685211	+	650	NA	Intergenic	MIRb|SINE|MIR	-267039	NM_025179	5362	Hs.497626	NM_025179	ENSG00000076356	PLXNA2	OCT|PLXN2	plexin A2	protein-coding
SY5YtetCASZ1b_CASZ1_Dox_peak_2517	chr11	12000781	12001775	+	643	NA	intron (NM_001018057, intron 3 of 6)	intron (NM_001018057, intron 3 of 6)	28908	NM_001018057	27122	Hs.292156	NM_013253	ENSG00000050165	DKK3	REIC|RIG	dickkopf WNT signaling pathway inhibitor 3	protein-coding
SY5YtetCASZ1b_CASZ1_Dox_peak_1521	chr1	232454807	232455297	+	642	NA	Intergenic	Intergenic	196302	NM_020808	57568	Hs.745009	NM_020808	ENSG00000116991	SIPA1L2	SPAL2	signal induced proliferation associated 1 like 2	protein-coding
SY5YtetCASZ1b_CASZ1_Dox_peak_13094	chr8	140438796	140439413	+	638	NA	Intergenic	Intergenic	276195	NR_104210	51305	Hs.493037	NM_001282534	ENSG00000169427	KCNK9	K2p9.1|KT3.2|TASK-3|TASK3	potassium two pore domain channel subfamily K member 9	protein-coding
SY5YtetCASZ1b_CASZ1_Dox_peak_2704	chr11	44706460	44706769	+	638	NA	Intergenic	Intergenic	-79362	NM_130783	90139	Hs.385634	NM_130783	ENSG00000157570	TSPAN18	TSPAN	tetraspanin 18	protein-coding
SY5YtetCASZ1b_CASZ1_Dox_peak_3322	chr12	6193369	6193857	+	637	NA	intron (NM_000552, intron 6 of 51)	intron (NM_000552, intron 6 of 51)	40228	NM_000552	7450	Hs.440848	NM_000552	ENSG00000110799	VWF	F8VWF|VWD	von Willebrand factor	protein-coding
SY5YtetCASZ1b_CASZ1_Dox_peak_6025	chr18	45561168	45561747	+	637	NA	intron (NM_001039360, intron 2 of 2)	intron (NM_001039360, intron 2 of 2)	102223	NM_001039360	201501	Hs.515388	NM_001039360	ENSG00000184828	ZBTB7C	APM-1|APM1|ZBTB36|ZNF857C	zinc finger and BTB domain containing 7C	protein-coding
SY5YtetCASZ1b_CASZ1_Dox_peak_3088	chr11	113842156	113842996	+	633	NA	Intergenic	Intergenic	-3221	NM_213621	3359	Hs.413899	NM_000869	ENSG00000166736	HTR3A	5-HT-3|5-HT3A|5-HT3R|5HT3R|HTR3	5-hydroxytryptamine receptor 3A	protein-coding
SY5YtetCASZ1b_CASZ1_Dox_peak_6580	chr2	29336750	29337499	+	633	NA	promoter-TSS (NR_109844)	promoter-TSS (NR_109844)	-620	NR_109844	79745	Hs.122927	NM_024692	ENSG00000115295	CLIP4	RSNL2	CAP-Gly domain containing linker protein family member 4	protein-coding
SY5YtetCASZ1b_CASZ1_Dox_peak_5544	chr17	52863206	52863542	+	633	NA	Intergenic	Intergenic	-114678	NM_001321175	10040	Hs.153504	NM_005486	ENSG00000141198	TOM1L1	SRCASM	target of myb1 like 1 membrane trafficking protein	protein-coding
SY5YtetCASZ1b_CASZ1_Dox_peak_878	chr1	166242894	166243246	+	627	NA	Intergenic	L3|LINE|CR1	-107078	NM_001320302	149297	Hs.22930	NM_001017961	ENSG00000188859	FAM78B	-	family with sequence similarity 78 member B	protein-coding
SY5YtetCASZ1b_CASZ1_Dox_peak_10505	chr5	153896621	153897517	+	625	NA	Intergenic	Intergenic	-39245	NM_004821	9421	Hs.152531	NM_004821	ENSG00000113196	HAND1	Hxt|Thing1|bHLHa27|eHand	heart and neural crest derivatives expressed 1	protein-coding
SY5YtetCASZ1b_CASZ1_Dox_peak_3072	chr11	113420368	113421299	+	624	NA	Intergenic	Intergenic	-74832	NM_000795	1813	Hs.73893	NM_000795	ENSG00000149295	DRD2	D2DR|D2R	dopamine receptor D2	protein-coding
SY5YtetCASZ1b_CASZ1_Dox_peak_8298	chr3	15502424	15503049	+	623	NA	intron (NM_080539, intron 11 of 15)	intron (NM_080539, intron 11 of 15)	33672	NM_033083	85403	Hs.716733	NM_033083	ENSG00000144597	EAF1	-	ELL associated factor 1	protein-coding
SY5YtetCASZ1b_CASZ1_Dox_peak_1190	chr1	208424091	208424776	+	621	NA	Intergenic	Intergenic	-6768	NM_025179	5362	Hs.497626	NM_025179	ENSG00000076356	PLXNA2	OCT|PLXN2	plexin A2	protein-coding
SY5YtetCASZ1b_CASZ1_Dox_peak_6823	chr2	65578278	65578809	+	619	NA	intron (NM_181784, intron 1 of 5)	intron (NM_181784, intron 1 of 5)	15388	NM_001128210	200734	Hs.59332	NM_181784	ENSG00000198369	SPRED2	Spred-2	sprouty related EVH1 domain containing 2	protein-coding
SY5YtetCASZ1b_CASZ1_Dox_peak_13095	chr8	140440606	140440989	+	617	NA	Intergenic	Intergenic	274502	NR_104210	51305	Hs.493037	NM_001282534	ENSG00000169427	KCNK9	K2p9.1|KT3.2|TASK-3|TASK3	potassium two pore domain channel subfamily K member 9	protein-coding
SY5YtetCASZ1b_CASZ1_Dox_peak_2612	chr11	19977075	19977658	+	617	NA	intron (NM_182964, intron 10 of 37)	intron (NM_182964, intron 10 of 37)	-66736	NM_001111019	89797	Hs.64341	NM_145117	ENSG00000166833	NAV2	HELAD1|POMFIL2|RAINB1|STEERIN2|UNC53H2	neuron navigator 2	protein-coding
SY5YtetCASZ1b_CASZ1_Dox_peak_9562	chr4	140656221	140656601	+	615	NA	intron (NM_018717, intron 3 of 5)	CpG	69489	NM_001204366	4258	Hs.81874	NM_002413	ENSG00000085871	MGST2	GST2|MGST-II	microsomal glutathione S-transferase 2	protein-coding
SY5YtetCASZ1b_CASZ1_Dox_peak_5083	chr16	55686031	55686872	+	615	NA	Intergenic	Intergenic	-3091	NM_001172501	6530	Hs.78036	NM_001043	ENSG00000103546	SLC6A2	NAT1|NET|NET1|SLC6A5	solute carrier family 6 member 2	protein-coding
SY5YtetCASZ1b_CASZ1_Dox_peak_7175	chr2	137206207	137207552	+	614	NA	Intergenic	Intergenic	-316253	NM_001316349	80731	Hs.68533	NM_001080427	ENSG00000144229	THSD7B	-	thrombospondin type 1 domain containing 7B	protein-coding
SY5YtetCASZ1b_CASZ1_Dox_peak_9072	chr3	170340522	170341028	+	610	NA	intron (NR_135556, intron 2 of 5)	intron (NR_135556, intron 2 of 5)	-36912	NM_020949	57709	Hs.596660	NM_020949	ENSG00000013293	SLC7A14	PPP1R142	solute carrier family 7 member 14	protein-coding
SY5YtetCASZ1b_CASZ1_Dox_peak_10982	chr6	40379615	40380040	+	608	NA	intron (NM_020737, intron 2 of 2)	MIR|SINE|MIR	33664	NR_024015	732253	Hs.180197	NR_024015	ENSG00000204091	TDRG1	LINC00532	testis development related 1 (non-protein coding)	ncRNA
SY5YtetCASZ1b_CASZ1_Dox_peak_3720	chr12	115612426	115613212	+	603	NA	Intergenic	Intergenic	-490850	NM_016569	6926	Hs.744016	NM_005996	ENSG00000135111	TBX3	TBX3-ISO|UMS|XHL	T-box 3	protein-coding
SY5YtetCASZ1b_CASZ1_Dox_peak_2281	chr10	113314946	113315596	+	601	NA	Intergenic	Intergenic	478481	NM_000681	150	Hs.249159	NM_000681	ENSG00000150594	ADRA2A	ADRA2|ADRA2R|ADRAR|ALPHA2AAR|ZNF32	adrenoceptor alpha 2A	protein-coding
SY5YtetCASZ1b_CASZ1_Dox_peak_10777	chr6	15400082	15400583	+	601	NA	intron (NM_004973, intron 2 of 17)	intron (NM_004973, intron 2 of 17)	151246	NM_001267040	3720	Hs.269059	NM_004973	ENSG00000008083	JARID2	JMJ	jumonji and AT-rich interaction domain containing 2	protein-coding
SY5YtetCASZ1b_CASZ1_Dox_peak_782	chr1	156221208	156221724	+	592	NA	intron (NM_001323617, intron 20 of 22)	intron (NM_001323617, intron 20 of 22)	-3558	NM_001272108	79957	Hs.235873	NM_024897	ENSG00000160781	PAQR6	PRdelta	progestin and adipoQ receptor family member 6	protein-coding
SY5YtetCASZ1b_CASZ1_Dox_peak_2275	chr10	112899254	112899846	+	589	NA	Intergenic	Intergenic	62760	NM_000681	150	Hs.249159	NM_000681	ENSG00000150594	ADRA2A	ADRA2|ADRA2R|ADRAR|ALPHA2AAR|ZNF32	adrenoceptor alpha 2A	protein-coding
SY5YtetCASZ1b_CASZ1_Dox_peak_5131	chr16	64541546	64541963	+	588	NA	Intergenic	L1PB4|LINE|L1	614286	NM_001308392	1009	Hs.116471	NM_001797	ENSG00000140937	CDH11	CAD11|CDHOB|OB|OSF-4	cadherin 11	protein-coding
SY5YtetCASZ1b_CASZ1_Dox_peak_3087	chr11	113822750	113823147	+	588	NA	Intergenic	Intergenic	-22849	NM_213621	3359	Hs.413899	NM_000869	ENSG00000166736	HTR3A	5-HT-3|5-HT3A|5-HT3R|5HT3R|HTR3	5-hydroxytryptamine receptor 3A	protein-coding
SY5YtetCASZ1b_CASZ1_Dox_peak_2772	chr11	61304285	61304771	+	587	NA	intron (NM_004200, intron 3 of 8)	MIR3|SINE|MIR	28256	NM_001145077	390205	Hs.441122	NM_001145077	ENSG00000204950	LRRC10B	-	leucine rich repeat containing 10B	protein-coding
SY5YtetCASZ1b_CASZ1_Dox_peak_3250	chr11	128003091	128003716	+	585	NA	Intergenic	Intergenic	388802	NM_005238	2113	Hs.369438	NM_005238	ENSG00000134954	ETS1	ETS-1|EWSR2|c-ets-1|p54	ETS proto-oncogene 1, transcription factor	protein-coding
SY5YtetCASZ1b_CASZ1_Dox_peak_3829	chr13	24144202	24144766	+	585	NA	promoter-TSS (NM_148957)	promoter-TSS (NM_148957)	-25	NM_001204459	55504	Hs.149168	NM_018647	ENSG00000127863	TNFRSF19	TAJ|TAJ-alpha|TRADE|TROY	TNF receptor superfamily member 19	protein-coding
SY5YtetCASZ1b_CASZ1_Dox_peak_8302	chr3	15568609	15569063	+	585	NA	Intergenic	Intergenic	-5578	NM_080539	8292	Hs.146735	NM_005677	ENSG00000206561	COLQ	CMS5|EAD	collagen like tail subunit of asymmetric acetylcholinesterase	protein-coding
SY5YtetCASZ1b_CASZ1_Dox_peak_5441	chr17	39686467	39687302	+	585	NA	Intergenic	MIRc|SINE|MIR	-2243	NM_002276	3880	Hs.654568	NM_002276	ENSG00000171345	KRT19	CK19|K19|K1CS	keratin 19	protein-coding
SY5YtetCASZ1b_CASZ1_Dox_peak_5130	chr16	64471659	64472191	+	585	NA	Intergenic	LTR71A|LTR|ERV1	684115	NM_001308392	1009	Hs.116471	NM_001797	ENSG00000140937	CDH11	CAD11|CDHOB|OB|OSF-4	cadherin 11	protein-coding
SY5YtetCASZ1b_CASZ1_Dox_peak_7573	chr2	235244349	235244888	+	585	NA	Intergenic	Intergenic	161075	NM_005737	10123	Hs.111554	NM_005737	ENSG00000188042	ARL4C	ARL7|LAK	ADP ribosylation factor like GTPase 4C	protein-coding
SY5YtetCASZ1b_CASZ1_Dox_peak_5649	chr17	59563746	59565392	+	579	NA	Intergenic	Intergenic	30720	NM_018488	9496	Hs.143907	NM_018488	ENSG00000121075	TBX4	ICPPS|SPS	T-box 4	protein-coding
SY5YtetCASZ1b_CASZ1_Dox_peak_12740	chr8	41755920	41756886	+	578	NA	Intergenic	L2b|LINE|L2	-2123	NM_001142446	286	Hs.654438	NM_000037	ENSG00000029534	ANK1	ANK|SPH1|SPH2	ankyrin 1	protein-coding
SY5YtetCASZ1b_CASZ1_Dox_peak_12731	chr8	41190415	41191054	+	577	NA	Intergenic	Intergenic	-23744	NM_003012	6422	Hs.213424	NM_003012	ENSG00000104332	SFRP1	FRP|FRP-1|FRP1|FrzA|SARP2	secreted frizzled related protein 1	protein-coding
SY5YtetCASZ1b_CASZ1_Dox_peak_6158	chr18	71923472	71923783	+	573	NA	intron (NM_001190807, intron 2 of 3)	intron (NM_001190807, intron 2 of 3)	35624	NM_148923	1528	Hs.465413	NM_001914	ENSG00000166347	CYB5A	CYB5|MCB5	cytochrome b5 type A	protein-coding
SY5YtetCASZ1b_CASZ1_Dox_peak_3480	chr12	50377618	50378071	+	571	NA	Intergenic	Intergenic	11224	NM_001652	363	Hs.54505	NM_001652	ENSG00000086159	AQP6	AQP2L|KID	aquaporin 6	protein-coding
SY5YtetCASZ1b_CASZ1_Dox_peak_12830	chr8	77722578	77722925	+	569	NA	intron (NM_024721, intron 4 of 10)	intron (NM_024721, intron 4 of 10)	-127241	NR_024360	100192378	Hs.596420	NR_024360	ENSG00000253661	ZFHX4-AS1	-	ZFHX4 antisense RNA 1	ncRNA
SY5YtetCASZ1b_CASZ1_Dox_peak_2278	chr10	112935439	112935927	+	569	NA	Intergenic	Intergenic	98893	NM_000681	150	Hs.249159	NM_000681	ENSG00000150594	ADRA2A	ADRA2|ADRA2R|ADRAR|ALPHA2AAR|ZNF32	adrenoceptor alpha 2A	protein-coding
SY5YtetCASZ1b_CASZ1_Dox_peak_309	chr1	50731418	50731949	+	569	NA	Intergenic	Intergenic	156395	NM_001324213	1996	Hs.213050	NM_021952	ENSG00000162374	ELAVL4	HUD|PNEM	ELAV like RNA binding protein 4	protein-coding
SY5YtetCASZ1b_CASZ1_Dox_peak_8666	chr3	77220123	77220521	+	569	NA	intron (NM_001128929, intron 1 of 24)	intron (NM_001128929, intron 1 of 24)	73159	NM_001128929	6092	Hs.13305	NM_002942	ENSG00000185008	ROBO2	SAX3	roundabout guidance receptor 2	protein-coding
SY5YtetCASZ1b_CASZ1_Dox_peak_7902	chr20	49745769	49746191	+	566	NA	Intergenic	Intergenic	-106305	NM_002237	3755	Hs.118695	NM_002237	ENSG00000026559	KCNG1	K13|KCNG|KV6.1|kH2	potassium voltage-gated channel modifier subfamily G member 1	protein-coding
SY5YtetCASZ1b_CASZ1_Dox_peak_3478	chr12	50372619	50373435	+	563	NA	Intergenic	Intergenic	6407	NM_001652	363	Hs.54505	NM_001652	ENSG00000086159	AQP6	AQP2L|KID	aquaporin 6	protein-coding
SY5YtetCASZ1b_CASZ1_Dox_peak_4856	chr15	74517165	74517601	+	559	NA	Intergenic	Intergenic	-11247	NM_025055	80125	Hs.383206	NM_025055	ENSG00000140481	CCDC33	CT61|HP11097	coiled-coil domain containing 33	protein-coding
SY5YtetCASZ1b_CASZ1_Dox_peak_11497	chr7	3285813	3286235	+	559	NA	Intergenic	Intergenic	-55056	NM_152744	221935	Hs.653013	NM_152744	ENSG00000146555	SDK1	-	sidekick cell adhesion molecule 1	protein-coding
SY5YtetCASZ1b_CASZ1_Dox_peak_3323	chr12	6264251	6264690	+	557	NA	Intergenic	Intergenic	-30629	NM_000552	7450	Hs.440848	NM_000552	ENSG00000110799	VWF	F8VWF|VWD	von Willebrand factor	protein-coding
SY5YtetCASZ1b_CASZ1_Dox_peak_11693	chr7	28584294	28584744	+	557	NA	intron (NM_182899, intron 3 of 9)	intron (NM_182899, intron 3 of 9)	109285	NM_004904	9586	Hs.437075	NM_004904	ENSG00000146592	CREB5	CRE-BPA|CREB-5	cAMP responsive element binding protein 5	protein-coding
SY5YtetCASZ1b_CASZ1_Dox_peak_5548	chr17	52976983	52977438	+	557	NA	promoter-TSS (NM_005486)	promoter-TSS (NM_005486)	-842	NM_001321175	10040	Hs.153504	NM_005486	ENSG00000141198	TOM1L1	SRCASM	target of myb1 like 1 membrane trafficking protein	protein-coding
SY5YtetCASZ1b_CASZ1_Dox_peak_12826	chr8	77619722	77620325	+	553	NA	exon (NM_024721, exon 3 of 11)	exon (NM_024721, exon 3 of 11)	-24513	NR_024360	100192378	Hs.596420	NR_024360	ENSG00000253661	ZFHX4-AS1	-	ZFHX4 antisense RNA 1	ncRNA
SY5YtetCASZ1b_CASZ1_Dox_peak_3638	chr12	104913923	104914733	+	553	NA	intron (NM_018413, intron 1 of 2)	intron (NM_018413, intron 1 of 2)	63636	NM_001173982	50515	Hs.17569	NM_018413	ENSG00000171310	CHST11	C4ST|C4ST-1|C4ST1|HSA269537	carbohydrate sulfotransferase 11	protein-coding
SY5YtetCASZ1b_CASZ1_Dox_peak_1292	chr1	212840999	212841430	+	552	NA	Intergenic	Intergenic	32113	NM_018664	55509	Hs.62919	NM_018664	ENSG00000123685	BATF3	JDP1|JUNDM1|SNFT	basic leucine zipper ATF-like transcription factor 3	protein-coding
SY5YtetCASZ1b_CASZ1_Dox_peak_1495	chr1	230515613	230516334	+	551	NA	intron (NM_001258311, intron 1 of 6)	intron (NM_001258311, intron 1 of 6)	45701	NM_001258311	79605	Hs.520463	NM_024554	ENSG00000177614	PGBD5	-	piggyBac transposable element derived 5	protein-coding
SY5YtetCASZ1b_CASZ1_Dox_peak_11862	chr7	50564744	50565360	+	551	NA	intron (NM_001082971, intron 8 of 14)	intron (NM_001082971, intron 8 of 14)	-34405	NR_033845	100129427	Hs.680434	NR_033845	ENSG00000226122	DDC-AS1	-	DDC antisense RNA 1	ncRNA
SY5YtetCASZ1b_CASZ1_Dox_peak_6711	chr2	46558857	46559781	+	547	NA	intron (NM_001430, intron 1 of 15)	intron (NM_001430, intron 1 of 15)	34778	NM_001430	2034	Hs.468410	NM_001430	ENSG00000116016	EPAS1	ECYT4|HIF2A|HLF|MOP2|PASD2|bHLHe73	endothelial PAS domain protein 1	protein-coding
SY5YtetCASZ1b_CASZ1_Dox_peak_12624	chr8	20021268	20021827	+	545	NA	intron (NM_001142324, intron 10 of 15)	intron (NM_001142324, intron 10 of 15)	19170	NM_003053	6570	Hs.158322	NM_003053	ENSG00000036565	SLC18A1	CGAT|VAT1|VMAT1	solute carrier family 18 member A1	protein-coding
SY5YtetCASZ1b_CASZ1_Dox_peak_6700	chr2	46109834	46110218	+	545	NA	intron (NM_005400, intron 2 of 14)	intron (NM_005400, intron 2 of 14)	230983	NM_005400	5581	Hs.580351	NM_005400	ENSG00000171132	PRKCE	PKCE|nPKC-epsilon	protein kinase C epsilon	protein-coding
SY5YtetCASZ1b_CASZ1_Dox_peak_6737	chr2	47470853	47471456	+	544	NA	intron (NR_110207, intron 1 of 2)	intron (NR_110207, intron 1 of 2)	-67079	NM_001305625	805	Hs.468442	NM_001743	ENSG00000143933	CALM2	CAMII|LQT15|PHKD|PHKD2|caM	calmodulin 2	protein-coding
SY5YtetCASZ1b_CASZ1_Dox_peak_3679	chr12	109975986	109976544	+	539	NA	Intergenic	MIRb|SINE|MIR	35093	NR_038118	326625	Hs.12106	NM_052845	ENSG00000139428	MMAB	ATR|CFAP23|cblB|cob	methylmalonic aciduria (cobalamin deficiency) cblB type	protein-coding
SY5YtetCASZ1b_CASZ1_Dox_peak_1464	chr1	229002420	229003189	+	539	NA	Intergenic	Intergenic	131980	NM_021205	58480	Hs.647774	NM_021205	ENSG00000116574	RHOU	ARHU|CDC42L1|G28K|WRCH1|hG28K	ras homolog family member U	protein-coding
SY5YtetCASZ1b_CASZ1_Dox_peak_10439	chr5	146528285	146528607	+	537	NA	Intergenic	Intergenic	-67363	NM_001271899	5521	Hs.627618	NM_181674	ENSG00000156475	PPP2R2B	B55BETA|PP2AB55BETA|PP2ABBETA|PP2APR55B|PP2APR55BETA|PR2AB55BETA|PR2ABBETA|PR2APR55BETA|PR52B|PR55-BETA|PR55BETA|SCA12	protein phosphatase 2 regulatory subunit Bbeta	protein-coding
SY5YtetCASZ1b_CASZ1_Dox_peak_2933	chr11	82461681	82462142	+	532	NA	Intergenic	Intergenic	-17005	NM_175885	220382	Hs.448218	NM_175885	ENSG00000182103	FAM181B	-	family with sequence similarity 181 member B	protein-coding
SY5YtetCASZ1b_CASZ1_Dox_peak_12628	chr8	20091863	20092340	+	532	NA	Intergenic	Intergenic	20702	NM_021020	11178	Hs.521432	NM_021020	ENSG00000061337	LZTS1	F37|FEZ1	leucine zipper tumor suppressor 1	protein-coding
SY5YtetCASZ1b_CASZ1_Dox_peak_3716	chr12	115188609	115189151	+	531	NA	Intergenic	Intergenic	-66911	NM_016569	6926	Hs.744016	NM_005996	ENSG00000135111	TBX3	TBX3-ISO|UMS|XHL	T-box 3	protein-coding
SY5YtetCASZ1b_CASZ1_Dox_peak_2333	chr10	120370083	120370454	+	531	NA	Intergenic	Intergenic	-15108	NM_004248	2834	Hs.248119	NM_004248	ENSG00000119973	PRLHR	GPR10|GR3|PrRPR	prolactin releasing hormone receptor	protein-coding
SY5YtetCASZ1b_CASZ1_Dox_peak_951	chr1	179730412	179730915	+	530	NA	intron (NM_001329719, intron 1 of 4)	intron (NM_001329719, intron 1 of 4)	18365	NM_001329718	148753	Hs.400696	NM_173509	ENSG00000143340	FAM163A	C1orf76|NDSP	family with sequence similarity 163 member A	protein-coding
SY5YtetCASZ1b_CASZ1_Dox_peak_10997	chr6	40689040	40689581	+	528	NA	Intergenic	Intergenic	-134107	NM_020737	57497	Hs.250015	NM_020737	ENSG00000156564	LRFN2	FIGLER2|KIAA1246|SALM1	leucine rich repeat and fibronectin type III domain containing 2	protein-coding
SY5YtetCASZ1b_CASZ1_Dox_peak_12307	chr7	132173256	132173927	+	527	NA	intron (NM_181775, intron 4 of 4)	intron (NM_181775, intron 4 of 4)	87732	NM_001105543	91584	Hs.511454	NM_020911	ENSG00000221866	PLXNA4	FAYV2820|PLEXA4|PLXNA4A|PLXNA4B|PRO34003	plexin A4	protein-coding
SY5YtetCASZ1b_CASZ1_Dox_peak_2343	chr10	120668291	120668822	+	525	NA	Intergenic	Intergenic	-120672	NM_199461	340719	Hs.591918	NM_199461	ENSG00000188613	NANOS1	EC_Rep1a|NOS-1|NOS1|SPGF12|ZC2HC12A	nanos C2HC-type zinc finger 1	protein-coding
SY5YtetCASZ1b_CASZ1_Dox_peak_10560	chr5	167605161	167605583	+	524	NA	intron (NM_001080428, intron 10 of 24)	intron (NM_001080428, intron 10 of 24)	54005	NR_109894	101927862	Hs.659376	NR_109894	ENSG00000253978	CTB-178M22.2	-	uncharacterized LOC101927862	ncRNA
SY5YtetCASZ1b_CASZ1_Dox_peak_9033	chr3	159547404	159547713	+	522	NA	intron (NM_001197113, intron 5 of 10)	intron (NM_001197113, intron 5 of 10)	-10092	NM_001197109	29970	Hs.134665	NM_014575	ENSG00000151967	SCHIP1	SCHIP-1	schwannomin interacting protein 1	protein-coding
SY5YtetCASZ1b_CASZ1_Dox_peak_11930	chr7	69399417	69399912	+	519	NA	intron (NM_015570, intron 2 of 18)	intron (NM_015570, intron 2 of 18)	335759	NM_001127231	26053	Hs.21631	NM_015570	ENSG00000158321	AUTS2	FBRSL2|MRD26	autism susceptibility candidate 2	protein-coding
SY5YtetCASZ1b_CASZ1_Dox_peak_13199	chr9	17065036	17065404	+	519	NA	Intergenic	Intergenic	-69769	NM_001286985	54875	Hs.435381	NM_017738	ENSG00000044459	CNTLN	C9orf101|C9orf39|bA340N12.1	centlein	protein-coding
SY5YtetCASZ1b_CASZ1_Dox_peak_11936	chr7	69763649	69764035	+	519	NA	intron (NM_015570, intron 4 of 18)	intron (NM_015570, intron 4 of 18)	699937	NM_001127231	26053	Hs.21631	NM_015570	ENSG00000158321	AUTS2	FBRSL2|MRD26	autism susceptibility candidate 2	protein-coding
SY5YtetCASZ1b_CASZ1_Dox_peak_9570	chr4	140762602	140763312	+	517	NA	intron (NM_018717, intron 3 of 5)	intron (NM_018717, intron 3 of 5)	176035	NM_001204366	4258	Hs.81874	NM_002413	ENSG00000085871	MGST2	GST2|MGST-II	microsomal glutathione S-transferase 2	protein-coding
SY5YtetCASZ1b_CASZ1_Dox_peak_2712	chr11	44797495	44798010	+	511	NA	intron (NM_130783, intron 1 of 8)	MIRc|SINE|MIR	11776	NM_130783	90139	Hs.385634	NM_130783	ENSG00000157570	TSPAN18	TSPAN	tetraspanin 18	protein-coding
SY5YtetCASZ1b_CASZ1_Dox_peak_11996	chr7	79239966	79240618	+	511	NA	Intergenic	Intergenic	157016	NR_038344	100505881	Hs.31474	NR_038343	ENSG00000234456	MAGI2-AS3	-	MAGI2 antisense RNA 3	ncRNA
SY5YtetCASZ1b_CASZ1_Dox_peak_3459	chr12	48156619	48157256	+	510	NA	Intergenic	Intergenic	-4048	NM_001098531	10411	Hs.8578	NM_006105	ENSG00000079337	RAPGEF3	CAMP-GEFI|EPAC|EPAC1|HSU79275|bcm910	Rap guanine nucleotide exchange factor 3	protein-coding
SY5YtetCASZ1b_CASZ1_Dox_peak_4888	chr15	78963949	78964626	+	509	NA	Intergenic	Intergenic	-30700	NM_000750	1143	Hs.624178	NM_000750	ENSG00000117971	CHRNB4	-	cholinergic receptor nicotinic beta 4 subunit	protein-coding
SY5YtetCASZ1b_CASZ1_Dox_peak_10455	chr5	148356062	148356484	+	508	NA	Intergenic	L2a|LINE|L2	86464	NM_024577	79628	Hs.483784	NM_024577	ENSG00000169247	SH3TC2	CMT4C|MNMN	SH3 domain and tetratricopeptide repeats 2	protein-coding
SY5YtetCASZ1b_CASZ1_Dox_peak_1086	chr1	202544919	202545743	+	508	NA	intron (NM_032104, intron 12 of 12)	intron (NM_032104, intron 12 of 12)	36089	NM_001197131	4660	Hs.444403	NM_002481	ENSG00000077157	PPP1R12B	MYPT2|PP1bp55	protein phosphatase 1 regulatory subunit 12B	protein-coding
SY5YtetCASZ1b_CASZ1_Dox_peak_1759	chr10	24201962	24202296	+	506	NA	intron (NM_001098500, intron 1 of 18)	intron (NM_001098500, intron 1 of 18)	218454	NM_001098500	56243	Hs.445885	NM_019590	ENSG00000120549	KIAA1217	SKT	KIAA1217	protein-coding
SY5YtetCASZ1b_CASZ1_Dox_peak_6822	chr2	65576860	65577337	+	506	NA	intron (NM_181784, intron 1 of 5)	intron (NM_181784, intron 1 of 5)	16833	NM_001128210	200734	Hs.59332	NM_181784	ENSG00000198369	SPRED2	Spred-2	sprouty related EVH1 domain containing 2	protein-coding
SY5YtetCASZ1b_CASZ1_Dox_peak_8731	chr3	108159877	108160441	+	506	NA	intron (NM_014981, intron 23 of 41)	intron (NM_014981, intron 23 of 41)	88010	NM_014981	22989	Hs.731060	NM_014981	ENSG00000144821	MYH15	-	myosin heavy chain 15	protein-coding
SY5YtetCASZ1b_CASZ1_Dox_peak_8427	chr3	38765104	38765899	+	504	NA	intron (NM_001293307, intron 16 of 25)	intron (NM_001293307, intron 16 of 25)	70000	NM_001293306	6336	Hs.250443	NM_006514	ENSG00000185313	SCN10A	FEPS2|Nav1.8|PN3|SNS|hPN3	sodium voltage-gated channel alpha subunit 10	protein-coding
SY5YtetCASZ1b_CASZ1_Dox_peak_9037	chr3	159574314	159575098	+	501	NA	intron (NM_001197109, intron 1 of 6)	intron (NM_001197109, intron 1 of 6)	17056	NM_001197109	29970	Hs.134665	NM_014575	ENSG00000151967	SCHIP1	SCHIP-1	schwannomin interacting protein 1	protein-coding
SY5YtetCASZ1b_CASZ1_Dox_peak_5111	chr16	57543832	57544531	+	500	NA	Intergenic	Intergenic	-23796	NM_018110	55715	Hs.279832	NM_018110	ENSG00000125170	DOK4	IRS-5|IRS5	docking protein 4	protein-coding
SY5YtetCASZ1b_CASZ1_Dox_peak_1631	chr1	245423857	245424206	+	499	NA	intron (NM_018012, intron 2 of 14)	intron (NM_018012, intron 2 of 14)	105744	NM_018012	55083	Hs.143134	NM_018012	ENSG00000162849	KIF26B	-	kinesin family member 26B	protein-coding
SY5YtetCASZ1b_CASZ1_Dox_peak_3460	chr12	48159196	48159605	+	498	NA	Intergenic	L2b|LINE|L2	-6511	NM_001098531	10411	Hs.8578	NM_006105	ENSG00000079337	RAPGEF3	CAMP-GEFI|EPAC|EPAC1|HSU79275|bcm910	Rap guanine nucleotide exchange factor 3	protein-coding
SY5YtetCASZ1b_CASZ1_Dox_peak_10491	chr5	149995450	149995817	+	494	NA	intron (NM_001166208, intron 1 of 2)	intron (NM_001166208, intron 1 of 2)	-1573	NM_001166209	11346	Hs.435228	NM_007286	ENSG00000171992	SYNPO	-	synaptopodin	protein-coding
SY5YtetCASZ1b_CASZ1_Dox_peak_6557	chr2	26908285	26908639	+	492	NA	Intergenic	Intergenic	-7119	NM_002246	3777	Hs.24040	NM_002246	ENSG00000171303	KCNK3	K2p3.1|OAT1|PPH4|TASK|TASK-1|TBAK1	potassium two pore domain channel subfamily K member 3	protein-coding
SY5YtetCASZ1b_CASZ1_Dox_peak_7373	chr2	192112174	192112766	+	491	NA	intron (NM_001130158, intron 1 of 30)	intron (NM_001130158, intron 1 of 30)	2468	NM_012223	4430	Hs.439620	NM_012223	ENSG00000128641	MYO1B	MMI-alpha|MMIa|MYH-1c|myr1	myosin IB	protein-coding
SY5YtetCASZ1b_CASZ1_Dox_peak_6415	chr2	8679386	8679788	+	490	NA	Intergenic	Intergenic	44335	NR_110257	101929567	Hs.634706	NR_110257	ENSG00000236008	LINC01814	-	long intergenic non-protein coding RNA 1814	ncRNA
SY5YtetCASZ1b_CASZ1_Dox_peak_8409	chr3	37562782	37563326	+	488	NA	intron (NM_002207, intron 11 of 27)	intron (NM_002207, intron 11 of 27)	69241	NM_002207	3680	Hs.113157	NM_002207	ENSG00000144668	ITGA9	ALPHA-RLC|ITGA4L|RLC	integrin subunit alpha 9	protein-coding
SY5YtetCASZ1b_CASZ1_Dox_peak_12625	chr8	20040520	20041061	+	488	NA	promoter-TSS (NM_001135691)	promoter-TSS (NM_001135691)	-73	NM_001142325	6570	Hs.158322	NM_003053	ENSG00000036565	SLC18A1	CGAT|VAT1|VMAT1	solute carrier family 18 member A1	protein-coding
SY5YtetCASZ1b_CASZ1_Dox_peak_9138	chr3	186639303	186639794	+	488	NA	Intergenic	Intergenic	-8767	NM_173217	6480	Hs.207459	NM_003032	ENSG00000073849	ST6GAL1	SIAT1|ST6GalI|ST6N	ST6 beta-galactoside alpha-2,6-sialyltransferase 1	protein-coding
SY5YtetCASZ1b_CASZ1_Dox_peak_613	chr1	110777731	110778632	+	486	NA	Intergenic	Intergenic	24845	NM_001039574	3749	Hs.153521	NM_004978	ENSG00000116396	KCNC4	C1orf30|HKSHIIIC|KSHIIIC|KV3.4	potassium voltage-gated channel subfamily C member 4	protein-coding
SY5YtetCASZ1b_CASZ1_Dox_peak_12536	chr7	158901139	158901495	+	486	NA	intron (NR_130758, intron 3 of 12)	intron (NR_130758, intron 3 of 12)	-11422	NM_001308259	7434	Hs.585052	NM_003382	ENSG00000106018	VIPR2	C16DUPq36.3|DUP7q36.3|PACAP-R-3|PACAP-R3|VIP-R-2|VPAC2|VPAC2R|VPCAP2R	vasoactive intestinal peptide receptor 2	protein-coding
SY5YtetCASZ1b_CASZ1_Dox_peak_2714	chr11	44860866	44861391	+	486	NA	intron (NM_130783, intron 1 of 8)	intron (NM_130783, intron 1 of 8)	75152	NM_130783	90139	Hs.385634	NM_130783	ENSG00000157570	TSPAN18	TSPAN	tetraspanin 18	protein-coding
SY5YtetCASZ1b_CASZ1_Dox_peak_1092	chr1	202671229	202671661	+	483	NA	intron (NM_177402, intron 1 of 8)	intron (NM_177402, intron 1 of 8)	8106	NM_177402	127833	Hs.25422	NM_177402	ENSG00000143858	SYT2	CMS7|MYSPC|SytII	synaptotagmin 2	protein-coding
SY5YtetCASZ1b_CASZ1_Dox_peak_1093	chr1	202681402	202682038	+	481	NA	Intergenic	Intergenic	-2169	NM_177402	127833	Hs.25422	NM_177402	ENSG00000143858	SYT2	CMS7|MYSPC|SytII	synaptotagmin 2	protein-coding
SY5YtetCASZ1b_CASZ1_Dox_peak_304	chr1	50569362	50569769	+	481	NA	promoter-TSS (NM_001144776)	promoter-TSS (NM_001144776)	-17	NM_001144776	1996	Hs.213050	NM_021952	ENSG00000162374	ELAVL4	HUD|PNEM	ELAV like RNA binding protein 4	protein-coding
SY5YtetCASZ1b_CASZ1_Dox_peak_5402	chr17	34128550	34128998	+	477	NA	Intergenic	Intergenic	-6063	NR_111988	79148	Hs.380710	NM_024302	ENSG00000271447	MMP28	EPILYSIN|MM28|MMP-25|MMP-28|MMP25	matrix metallopeptidase 28	protein-coding
SY5YtetCASZ1b_CASZ1_Dox_peak_854	chr1	163291459	163291830	+	477	NA	promoter-TSS (NM_031423)	promoter-TSS (NM_031423)	-63	NR_045630	8490	Hs.24950	NM_003617	ENSG00000143248	RGS5	MST092|MST106|MST129|MSTP032|MSTP092|MSTP106|MSTP129	regulator of G-protein signaling 5	protein-coding
SY5YtetCASZ1b_CASZ1_Dox_peak_8781	chr3	115432075	115432532	+	475	NA	intron (NM_001130064, intron 3 of 3)	intron (NM_001130064, intron 3 of 3)	90152	NM_002045	2596	Hs.134974	NM_002045	ENSG00000172020	GAP43	B-50|PP46	growth associated protein 43	protein-coding
SY5YtetCASZ1b_CASZ1_Dox_peak_3719	chr12	115450702	115451444	+	475	NA	Intergenic	Intergenic	-329104	NM_016569	6926	Hs.744016	NM_005996	ENSG00000135111	TBX3	TBX3-ISO|UMS|XHL	T-box 3	protein-coding
SY5YtetCASZ1b_CASZ1_Dox_peak_6736	chr2	47465980	47467025	+	475	NA	intron (NR_110207, intron 1 of 2)	intron (NR_110207, intron 1 of 2)	-62427	NM_001305625	805	Hs.468442	NM_001743	ENSG00000143933	CALM2	CAMII|LQT15|PHKD|PHKD2|caM	calmodulin 2	protein-coding
SY5YtetCASZ1b_CASZ1_Dox_peak_4454	chr14	96483091	96483857	+	474	NA	Intergenic	L2c|LINE|L2	-22187	NM_001282464	56967	Hs.6434	NM_020215	ENSG00000227051	C14orf132	C14orf88	chromosome 14 open reading frame 132	protein-coding
SY5YtetCASZ1b_CASZ1_Dox_peak_11148	chr6	90928871	90929552	+	474	NA	intron (NM_001170794, intron 1 of 6)	intron (NM_001170794, intron 1 of 6)	77416	NM_021813	60468	Hs.269764	NM_021813	ENSG00000112182	BACH2	BTBD25	BTB domain and CNC homolog 2	protein-coding
SY5YtetCASZ1b_CASZ1_Dox_peak_11563	chr7	11463654	11463980	+	474	NA	intron (NM_015204, intron 15 of 26)	MER3|DNA|hAT-Charlie	408007	NM_015204	221981	Hs.120855	NM_015204	ENSG00000005108	THSD7A	-	thrombospondin type 1 domain containing 7A	protein-coding
SY5YtetCASZ1b_CASZ1_Dox_peak_10506	chr5	153898053	153898482	+	473	NA	Intergenic	Intergenic	-40443	NM_004821	9421	Hs.152531	NM_004821	ENSG00000113196	HAND1	Hxt|Thing1|bHLHa27|eHand	heart and neural crest derivatives expressed 1	protein-coding
SY5YtetCASZ1b_CASZ1_Dox_peak_12302	chr7	132141169	132141506	+	471	NA	intron (NM_001105543, intron 3 of 3)	intron (NM_001105543, intron 3 of 3)	119986	NM_001105543	91584	Hs.511454	NM_020911	ENSG00000221866	PLXNA4	FAYV2820|PLEXA4|PLXNA4A|PLXNA4B|PRO34003	plexin A4	protein-coding
SY5YtetCASZ1b_CASZ1_Dox_peak_6442	chr2	10533004	10533752	+	470	NA	intron (NM_001258359, intron 1 of 4)	intron (NM_001258359, intron 1 of 4)	24488	NM_001258359	3241	Hs.580427	NM_002149	ENSG00000115756	HPCAL1	BDR1|HLP2|VILIP-3	hippocalcin like 1	protein-coding
SY5YtetCASZ1b_CASZ1_Dox_peak_6160	chr18	71945284	71945813	+	468	NA	intron (NM_148923, intron 1 of 4)	intron (NM_148923, intron 1 of 4)	13703	NM_148923	1528	Hs.465413	NM_001914	ENSG00000166347	CYB5A	CYB5|MCB5	cytochrome b5 type A	protein-coding
SY5YtetCASZ1b_CASZ1_Dox_peak_4860	chr15	74585324	74585825	+	468	NA	intron (NM_025055, intron 10 of 18)	intron (NM_025055, intron 10 of 18)	-25308	NM_001287181	80125	Hs.383206	NM_025055	ENSG00000140481	CCDC33	CT61|HP11097	coiled-coil domain containing 33	protein-coding
SY5YtetCASZ1b_CASZ1_Dox_peak_6804	chr2	62568070	62568589	+	468	NA	Intergenic	Intergenic	125673	NM_001319075	10678	Hs.173203	NM_006577	ENSG00000170340	B3GNT2	3-Gn-T1|3-Gn-T2|B3GN-T2|B3GNT|B3GNT-2|B3GNT1|BETA3GNT|BGNT2|BGnT-2|beta-1|beta3Gn-T1|beta3Gn-T2	UDP-GlcNAc:betaGal beta-1,3-N-acetylglucosaminyltransferase 2	protein-coding
SY5YtetCASZ1b_CASZ1_Dox_peak_2860	chr11	74925514	74926030	+	468	NA	Intergenic	Intergenic	-26178	NM_001195528	100507050	Hs.577323	NM_001195528	ENSG00000261594	TPBGL	-	trophoblast glycoprotein-like	protein-coding
SY5YtetCASZ1b_CASZ1_Dox_peak_6425	chr2	9375041	9375799	+	467	NA	intron (NM_001135191, intron 1 of 26)	intron (NM_001135191, intron 1 of 26)	28526	NM_003887	8853	Hs.555902	NM_003887	ENSG00000151693	ASAP2	AMAP2|CENTB3|DDEF2|PAG3|PAP|Pap-alpha|SHAG1	ArfGAP with SH3 domain, ankyrin repeat and PH domain 2	protein-coding
SY5YtetCASZ1b_CASZ1_Dox_peak_2490	chr11	10416349	10416658	+	466	NA	intron (NR_103765, intron 2 of 3)	intron (NR_103765, intron 2 of 3)	-55365	NM_001172431	272	Hs.501890	NM_000480	ENSG00000133805	AMPD3	-	adenosine monophosphate deaminase 3	protein-coding
SY5YtetCASZ1b_CASZ1_Dox_peak_5510	chr17	47558607	47558928	+	466	NA	Intergenic	L2c|LINE|L2	-13888	NM_002507	4804	Hs.415768	NM_002507	ENSG00000064300	NGFR	CD271|Gp80-LNGFR|TNFRSF16|p75(NTR)|p75NTR	nerve growth factor receptor	protein-coding
SY5YtetCASZ1b_CASZ1_Dox_peak_11685	chr7	28312022	28312359	+	466	NA	Intergenic	Intergenic	-26750	NM_182899	9586	Hs.437075	NM_004904	ENSG00000146592	CREB5	CRE-BPA|CREB-5	cAMP responsive element binding protein 5	protein-coding
SY5YtetCASZ1b_CASZ1_Dox_peak_6710	chr2	46558230	46558734	+	465	NA	intron (NM_001430, intron 1 of 15)	L2c|LINE|L2	33941	NM_001430	2034	Hs.468410	NM_001430	ENSG00000116016	EPAS1	ECYT4|HIF2A|HLF|MOP2|PASD2|bHLHe73	endothelial PAS domain protein 1	protein-coding
SY5YtetCASZ1b_CASZ1_Dox_peak_1641	chr1	245769663	245770075	+	462	NA	intron (NM_018012, intron 6 of 14)	intron (NM_018012, intron 6 of 14)	451582	NM_018012	55083	Hs.143134	NM_018012	ENSG00000162849	KIF26B	-	kinesin family member 26B	protein-coding
SY5YtetCASZ1b_CASZ1_Dox_peak_6696	chr2	46040145	46040746	+	461	NA	intron (NM_005400, intron 1 of 14)	intron (NM_005400, intron 1 of 14)	161402	NM_005400	5581	Hs.580351	NM_005400	ENSG00000171132	PRKCE	PKCE|nPKC-epsilon	protein kinase C epsilon	protein-coding
SY5YtetCASZ1b_CASZ1_Dox_peak_392	chr1	59912007	59912668	+	460	NA	intron (NM_001244714, intron 3 of 13)	intron (NM_001244714, intron 3 of 13)	-68964	NM_001278224	55277	Hs.444301	NM_018291	ENSG00000172456	FGGY	-	FGGY carbohydrate kinase domain containing	protein-coding
SY5YtetCASZ1b_CASZ1_Dox_peak_8977	chr3	139922373	139922749	+	460	NA	intron (NM_022131, intron 2 of 16)	intron (NM_022131, intron 2 of 16)	268534	NM_022131	64084	Hs.158529	NM_022131	ENSG00000158258	CLSTN2	ALC-GAMMA|CDHR13|CS2|CSTN2|alcagamma	calsyntenin 2	protein-coding
SY5YtetCASZ1b_CASZ1_Dox_peak_3699	chr12	113245863	113246290	+	460	NA	intron (NM_001347955, intron 2 of 20)	intron (NM_001347955, intron 2 of 20)	16527	NR_145127	22895	Hs.21239	NM_014954	ENSG00000089169	RPH3A	-	rabphilin 3A	protein-coding
SY5YtetCASZ1b_CASZ1_Dox_peak_11981	chr7	75880179	75880557	+	457	NA	intron (NM_001291831, intron 3 of 16)	intron (NM_001291831, intron 3 of 16)	49157	NM_001291831	222183	Hs.511025	NM_001039212	ENSG00000177679	SRRM3	-	serine/arginine repetitive matrix 3	protein-coding
SY5YtetCASZ1b_CASZ1_Dox_peak_3076	chr11	113448595	113449194	+	453	NA	Intergenic	Intergenic	-102893	NM_000795	1813	Hs.73893	NM_000795	ENSG00000149295	DRD2	D2DR|D2R	dopamine receptor D2	protein-coding
SY5YtetCASZ1b_CASZ1_Dox_peak_1672	chr10	3120537	3121042	+	453	NA	intron (NM_001345944, intron 1 of 21)	MIRb|SINE|MIR	9408	NM_001345944	5214	Hs.26010	NM_002627	ENSG00000067057	PFKP	ATP-PFK|PFK-C|PFK-P|PFKF	phosphofructokinase, platelet	protein-coding
SY5YtetCASZ1b_CASZ1_Dox_peak_955	chr1	179754096	179754434	+	453	NA	intron (NM_001329719, intron 1 of 4)	intron (NM_001329719, intron 1 of 4)	41967	NM_001329718	148753	Hs.400696	NM_173509	ENSG00000143340	FAM163A	C1orf76|NDSP	family with sequence similarity 163 member A	protein-coding
SY5YtetCASZ1b_CASZ1_Dox_peak_10201	chr5	112540226	112540550	+	452	NA	intron (NM_001085377, intron 3 of 18)	intron (NM_001085377, intron 3 of 18)	90224	NM_002387	4163	Hs.593171	NM_002387	ENSG00000171444	MCC	MCC1	mutated in colorectal cancers	protein-coding
SY5YtetCASZ1b_CASZ1_Dox_peak_10507	chr5	153902814	153903693	+	449	NA	Intergenic	Intergenic	-45429	NM_004821	9421	Hs.152531	NM_004821	ENSG00000113196	HAND1	Hxt|Thing1|bHLHa27|eHand	heart and neural crest derivatives expressed 1	protein-coding
SY5YtetCASZ1b_CASZ1_Dox_peak_11846	chr7	47468110	47468439	+	449	NA	intron (NM_022748, intron 8 of 30)	intron (NM_022748, intron 8 of 30)	153468	NM_022748	64759	Hs.520814	NM_022748	ENSG00000136205	TNS3	TEM6|TENS1	tensin 3	protein-coding
SY5YtetCASZ1b_CASZ1_Dox_peak_2882	chr11	76288245	76288663	+	449	NA	Intergenic	Intergenic	92590	NM_005512	2615	Hs.151641	NM_005512	ENSG00000137507	LRRC32	D11S833E|GARP	leucine rich repeat containing 32	protein-coding
SY5YtetCASZ1b_CASZ1_Dox_peak_6801	chr2	62442448	62442822	+	447	NA	promoter-TSS (NM_001319075)	promoter-TSS (NM_001319075)	-21	NM_001319075	10678	Hs.173203	NM_006577	ENSG00000170340	B3GNT2	3-Gn-T1|3-Gn-T2|B3GN-T2|B3GNT|B3GNT-2|B3GNT1|BETA3GNT|BGNT2|BGnT-2|beta-1|beta3Gn-T1|beta3Gn-T2	UDP-GlcNAc:betaGal beta-1,3-N-acetylglucosaminyltransferase 2	protein-coding
SY5YtetCASZ1b_CASZ1_Dox_peak_3706	chr12	113328816	113329439	+	441	NA	intron (NR_145127, intron 20 of 22)	intron (NR_145127, intron 20 of 22)	-15455	NM_001032409	4938	Hs.524760	NM_002534	ENSG00000089127	OAS1	E18/E16|IFI-4|OIAS|OIASI	2'-5'-oligoadenylate synthetase 1	protein-coding
SY5YtetCASZ1b_CASZ1_Dox_peak_12595	chr8	11594646	11595123	+	441	NA	intron (NM_002052, intron 2 of 6)	intron (NM_002052, intron 2 of 6)	-23881	NR_103552	606553	Hs.545529	NM_001031839	ENSG00000255394	C8orf49	G4DM	chromosome 8 open reading frame 49	ncRNA
SY5YtetCASZ1b_CASZ1_Dox_peak_8079	chr22	19997292	19997657	+	440	NA	intron (NM_001670, intron 2 of 19)	MER58B|DNA|hAT-Charlie	6835	NM_001670	421	Hs.713616	NM_001670	ENSG00000099889	ARVCF	-	armadillo repeat gene deleted in velocardiofacial syndrome	protein-coding
SY5YtetCASZ1b_CASZ1_Dox_peak_7610	chr2	238792725	238793121	+	439	NA	intron (NM_001308353, intron 3 of 3)	intron (NM_001308353, intron 3 of 3)	24736	NM_001308353	10267	Hs.471783	NM_005855	ENSG00000132329	RAMP1	-	receptor activity modifying protein 1	protein-coding
SY5YtetCASZ1b_CASZ1_Dox_peak_10392	chr5	141217949	141218298	+	439	NA	Intergenic	Intergenic	27644	NM_001278615	5097	Hs.79769	NM_002587	ENSG00000156453	PCDH1	PC42|PCDH42	protocadherin 1	protein-coding
SY5YtetCASZ1b_CASZ1_Dox_peak_1506	chr1	231195419	231195711	+	438	NA	Intergenic	Intergenic	-19570	NM_198552	375061	Hs.38516	NM_198552	ENSG00000182118	FAM89A	C1orf153	family with sequence similarity 89 member A	protein-coding
SY5YtetCASZ1b_CASZ1_Dox_peak_11562	chr7	11443798	11444350	+	437	NA	intron (NM_015204, intron 21 of 26)	intron (NM_015204, intron 21 of 26)	427750	NM_015204	221981	Hs.120855	NM_015204	ENSG00000005108	THSD7A	-	thrombospondin type 1 domain containing 7A	protein-coding
SY5YtetCASZ1b_CASZ1_Dox_peak_11851	chr7	47615682	47616557	+	435	NA	intron (NM_022748, intron 1 of 30)	intron (NM_022748, intron 1 of 30)	5623	NM_022748	64759	Hs.520814	NM_022748	ENSG00000136205	TNS3	TEM6|TENS1	tensin 3	protein-coding
SY5YtetCASZ1b_CASZ1_Dox_peak_542	chr1	94125604	94126002	+	433	NA	intron (NM_001261408, intron 4 of 13)	intron (NM_001261408, intron 4 of 13)	21123	NM_001261409	8412	Hs.36958	NM_003567	ENSG00000137936	BCAR3	NSP2|SH2D3B	breast cancer anti-estrogen resistance 3	protein-coding
SY5YtetCASZ1b_CASZ1_Dox_peak_11887	chr7	54512505	54512780	+	433	NA	Intergenic	SVA_A|Other|Other	-97376	NM_182546	222008	Hs.335933	NM_182546	ENSG00000170419	VSTM2A	VSTM2	V-set and transmembrane domain containing 2A	protein-coding
SY5YtetCASZ1b_CASZ1_Dox_peak_11919	chr7	69108822	69109330	+	431	NA	intron (NM_015570, intron 1 of 18)	MLT1B|LTR|ERVL-MaLR	45171	NM_001127231	26053	Hs.21631	NM_015570	ENSG00000158321	AUTS2	FBRSL2|MRD26	autism susceptibility candidate 2	protein-coding
SY5YtetCASZ1b_CASZ1_Dox_peak_6644	chr2	42174861	42175352	+	431	NA	intron (NM_001242815, intron 2 of 3)	intron (NM_001242815, intron 2 of 3)	5837	NM_001242815	400950	Hs.738713	NM_001242815	ENSG00000205086	C2orf91	-	chromosome 2 open reading frame 91	protein-coding
SY5YtetCASZ1b_CASZ1_Dox_peak_2385	chr10	125836724	125837373	+	431	NA	intron (NM_001270764, intron 1 of 7)	intron (NM_001270764, intron 1 of 7)	14892	NM_014863	51363	Hs.287537	NM_014863	ENSG00000182022	CHST15	BRAG|GALNAC4S-6ST	carbohydrate sulfotransferase 15	protein-coding
SY5YtetCASZ1b_CASZ1_Dox_peak_10367	chr5	139273380	139273819	+	431	NA	intron (NM_013983, intron 1 of 10)	intron (NM_013983, intron 1 of 10)	98193	NM_032289	84249	Hs.21963	NM_032289	ENSG00000146005	PSD2	EFA6C	pleckstrin and Sec7 domain containing 2	protein-coding
SY5YtetCASZ1b_CASZ1_Dox_peak_10530	chr5	158448998	158449577	+	431	NA	intron (NM_182708, intron 5 of 14)	intron (NM_182708, intron 5 of 14)	77483	NM_001324109	1879	Hs.573143	NM_024007	ENSG00000164330	EBF1	COE1|EBF|O/E-1|OLF1	early B-cell factor 1	protein-coding
SY5YtetCASZ1b_CASZ1_Dox_peak_10340	chr5	136902917	136903410	+	430	NA	Intergenic	MER102a|DNA|hAT-Charlie	-68145	NM_004598	6695	Hs.596136	NM_004598	ENSG00000152377	SPOCK1	SPOCK|TESTICAN|TIC1	SPARC/osteonectin, cwcv and kazal like domains proteoglycan 1	protein-coding
SY5YtetCASZ1b_CASZ1_Dox_peak_2389	chr10	125956078	125956497	+	429	NA	Intergenic	Intergenic	-103164	NM_001270765	51363	Hs.287537	NM_014863	ENSG00000182022	CHST15	BRAG|GALNAC4S-6ST	carbohydrate sulfotransferase 15	protein-coding
SY5YtetCASZ1b_CASZ1_Dox_peak_12735	chr8	41400692	41401049	+	428	NA	3' UTR (NM_032336, exon 8 of 8)	3' UTR (NM_032336, exon 8 of 8)	14145	NM_032336	84296	Hs.656996	NM_032336	ENSG00000147536	GINS4	SLD5	GINS complex subunit 4	protein-coding
SY5YtetCASZ1b_CASZ1_Dox_peak_5892	chr18	13223638	13224031	+	428	NA	intron (NM_181482, intron 1 of 5)	MIR|SINE|MIR	5105	NM_181482	753	Hs.731853	NM_004338	ENSG00000168675	LDLRAD4	C18orf1	low density lipoprotein receptor class A domain containing 4	protein-coding
SY5YtetCASZ1b_CASZ1_Dox_peak_5007	chr16	22978548	22979329	+	427	NA	Intergenic	Intergenic	153078	NM_006043	9956	Hs.115830	NM_006043	ENSG00000122254	HS3ST2	30ST2|3OST2	heparan sulfate-glucosamine 3-sulfotransferase 2	protein-coding
SY5YtetCASZ1b_CASZ1_Dox_peak_5005	chr16	22966674	22967395	+	424	NA	Intergenic	Intergenic	141174	NM_006043	9956	Hs.115830	NM_006043	ENSG00000122254	HS3ST2	30ST2|3OST2	heparan sulfate-glucosamine 3-sulfotransferase 2	protein-coding
SY5YtetCASZ1b_CASZ1_Dox_peak_13249	chr9	34428340	34429079	+	421	NA	intron (NM_001184942, intron 1 of 5)	intron (NM_001184942, intron 1 of 5)	29859	NM_147202	203259	Hs.493771	NM_147202	ENSG00000164970	FAM219A	C9orf25	family with sequence similarity 219 member A	protein-coding
SY5YtetCASZ1b_CASZ1_Dox_peak_10979	chr6	40270595	40271607	+	419	NA	Intergenic	Intergenic	52644	NR_038887	401260	Hs.654837	NM_001001705		LINC00951	-	long intergenic non-protein coding RNA 951	ncRNA
SY5YtetCASZ1b_CASZ1_Dox_peak_4458	chr14	96556908	96557413	+	418	NA	3' UTR (NM_001252507, exon 2 of 2)	3' UTR (NM_001252507, exon 2 of 2)	51499	NM_001289139	56967	Hs.6434	NM_020215	ENSG00000227051	C14orf132	C14orf88	chromosome 14 open reading frame 132	protein-coding
SY5YtetCASZ1b_CASZ1_Dox_peak_7017	chr2	109725626	109725995	+	418	NA	Intergenic	Intergenic	-20187	NM_001099289	344558	Hs.171244	NM_001099289	ENSG00000172985	SH3RF3	POSH2|SH3MD4	SH3 domain containing ring finger 3	protein-coding
SY5YtetCASZ1b_CASZ1_Dox_peak_12233	chr7	127664235	127664697	+	417	NA	intron (NM_014390, intron 16 of 23)	intron (NM_014390, intron 16 of 23)	6536	NM_022143	64101	Hs.655003	NM_022143	ENSG00000128594	LRRC4	NAG14|NGL-2	leucine rich repeat containing 4	protein-coding
SY5YtetCASZ1b_CASZ1_Dox_peak_12585	chr8	11330270	11330638	+	417	NA	Intergenic	Intergenic	-6178	NM_053279	83648	Hs.124299	NM_053279	ENSG00000154319	FAM167A	C8orf13|D8S265	family with sequence similarity 167 member A	protein-coding
SY5YtetCASZ1b_CASZ1_Dox_peak_6411	chr2	8619489	8619848	+	416	NA	Intergenic	Intergenic	104254	NR_110257	101929567	Hs.634706	NR_110257	ENSG00000236008	LINC01814	-	long intergenic non-protein coding RNA 1814	ncRNA
SY5YtetCASZ1b_CASZ1_Dox_peak_5159	chr16	68530590	68531262	+	416	NA	Intergenic	Intergenic	-42190	NR_130976	146198	Hs.461074	NM_133458	ENSG00000184939	ZFP90	FIK|NK10|ZNF756|zfp-90	ZFP90 zinc finger protein	protein-coding
SY5YtetCASZ1b_CASZ1_Dox_peak_4316	chr14	69404634	69405191	+	416	NA	intron (NM_001130005, intron 1 of 20)	intron (NM_001130005, intron 1 of 20)	41171	NM_001102	87	Hs.235750	NM_001102	ENSG00000072110	ACTN1	BDPLT15	actinin alpha 1	protein-coding
SY5YtetCASZ1b_CASZ1_Dox_peak_8763	chr3	114127663	114127915	+	415	NA	intron (NM_001164343, intron 8 of 11)	intron (NM_001164343, intron 8 of 11)	-25300	NM_001164342	26137	Hs.202577	NM_015642	ENSG00000181722	ZBTB20	DPZF|HOF|ODA-8S|PRIMS|ZNF288	zinc finger and BTB domain containing 20	protein-coding
SY5YtetCASZ1b_CASZ1_Dox_peak_2937	chr11	82718123	82718396	+	415	NA	intron (NM_001286060, intron 1 of 4)	intron (NM_001286060, intron 1 of 4)	27352	NM_001286059	27314	Hs.40758	NM_014488	ENSG00000137502	RAB30	-	RAB30, member RAS oncogene family	protein-coding
SY5YtetCASZ1b_CASZ1_Dox_peak_3081	chr11	113594456	113594850	+	415	NA	Intergenic	Intergenic	-17558	NR_110046	80975	Hs.46720	NM_030770	ENSG00000166682	TMPRSS5	SPINESIN	transmembrane protease, serine 5	protein-coding
SY5YtetCASZ1b_CASZ1_Dox_peak_13615	chr9	128605963	128606268	+	415	NA	intron (NR_024123, intron 2 of 6)	intron (NR_024123, intron 2 of 6)	95637	NM_001134778	5090	Hs.428027	NM_006195	ENSG00000167081	PBX3	-	PBX homeobox 3	protein-coding
SY5YtetCASZ1b_CASZ1_Dox_peak_10306	chr5	133038917	133039463	+	415	NA	Intergenic	Intergenic	-90967	NM_015082	23105	Hs.483390	NM_015082	ENSG00000053108	FSTL4	-	follistatin like 4	protein-coding
SY5YtetCASZ1b_CASZ1_Dox_peak_8393	chr3	36730370	36730825	+	415	NA	Intergenic	LTR33|LTR|ERVL	50755	NM_033403	85443	Hs.631907	NM_033403	ENSG00000163673	DCLK3	CLR|DCAMKL3|DCDC3C|DCK3	doublecortin like kinase 3	protein-coding
SY5YtetCASZ1b_CASZ1_Dox_peak_3528	chr12	65700561	65700878	+	415	NA	5' UTR (NM_001193460, exon 2 of 8)	5' UTR (NM_001193460, exon 2 of 8)	27952	NM_001193461	253827	Hs.339024	NM_198080	ENSG00000174099	MSRB3	DFNB74	methionine sulfoxide reductase B3	protein-coding
SY5YtetCASZ1b_CASZ1_Dox_peak_9129	chr3	185772649	185773245	+	412	NA	intron (NM_004454, intron 11 of 12)	intron (NM_004454, intron 11 of 12)	53954	NM_004454	2119	Hs.43697	NM_004454	ENSG00000244405	ETV5	ERM	ETS variant 5	protein-coding
SY5YtetCASZ1b_CASZ1_Dox_peak_4986	chr16	17469199	17470202	+	410	NA	intron (NM_022166, intron 1 of 11)	intron (NM_022166, intron 1 of 11)	95038	NM_022166	64131	Hs.22907	NM_022166	ENSG00000103489	XYLT1	DBQD2|PXYLT1|XT-I|XT1|XTI|XYLTI|xylT-I	xylosyltransferase 1	protein-coding
SY5YtetCASZ1b_CASZ1_Dox_peak_12249	chr7	127996612	127996953	+	410	NA	intron (NM_001114726, intron 4 of 5)	intron (NM_001114726, intron 4 of 5)	4957	NM_001174164	401399	Hs.381096	NM_001114726	ENSG00000224940	PRRT4	-	proline rich transmembrane protein 4	protein-coding
SY5YtetCASZ1b_CASZ1_Dox_peak_8956	chr3	139389010	139389444	+	410	NA	intron (NM_001200047, intron 1 of 3)	LTR16C|LTR|ERVL	7665	NM_001320511	349565	Hs.208673	NM_178177	ENSG00000163864	NMNAT3	FKSG76|PNAT-3|PNAT3	nicotinamide nucleotide adenylyltransferase 3	protein-coding
SY5YtetCASZ1b_CASZ1_Dox_peak_952	chr1	179736142	179736777	+	409	NA	intron (NM_001329719, intron 1 of 4)	intron (NM_001329719, intron 1 of 4)	24161	NM_001329718	148753	Hs.400696	NM_173509	ENSG00000143340	FAM163A	C1orf76|NDSP	family with sequence similarity 163 member A	protein-coding
SY5YtetCASZ1b_CASZ1_Dox_peak_10775	chr6	15337247	15337723	+	409	NA	intron (NM_001267040, intron 1 of 17)	HUERS-P2-int|LTR|ERV1	88399	NM_001267040	3720	Hs.269059	NM_004973	ENSG00000008083	JARID2	JMJ	jumonji and AT-rich interaction domain containing 2	protein-coding
SY5YtetCASZ1b_CASZ1_Dox_peak_10987	chr6	40458323	40458694	+	409	NA	intron (NM_020737, intron 1 of 2)	intron (NM_020737, intron 1 of 2)	96695	NM_020737	57497	Hs.250015	NM_020737	ENSG00000156564	LRFN2	FIGLER2|KIAA1246|SALM1	leucine rich repeat and fibronectin type III domain containing 2	protein-coding
SY5YtetCASZ1b_CASZ1_Dox_peak_8962	chr3	139493334	139493661	+	408	NA	Intergenic	Intergenic	-96605	NM_178177	349565	Hs.208673	NM_178177	ENSG00000163864	NMNAT3	FKSG76|PNAT-3|PNAT3	nicotinamide nucleotide adenylyltransferase 3	protein-coding
SY5YtetCASZ1b_CASZ1_Dox_peak_6559	chr2	26924973	26925276	+	406	NA	intron (NM_002246, intron 1 of 1)	intron (NM_002246, intron 1 of 1)	9543	NM_002246	3777	Hs.24040	NM_002246	ENSG00000171303	KCNK3	K2p3.1|OAT1|PPH4|TASK|TASK-1|TBAK1	potassium two pore domain channel subfamily K member 3	protein-coding
SY5YtetCASZ1b_CASZ1_Dox_peak_10753	chr6	11270661	11271178	+	406	NA	intron (NM_001142393, intron 2 of 7)	intron (NM_001142393, intron 2 of 7)	-38004	NM_182966	4739	Hs.37982	NM_006403	ENSG00000111859	NEDD9	CAS-L|CAS2|CASL|CASS2|HEF1	neural precursor cell expressed, developmentally down-regulated 9	protein-coding
SY5YtetCASZ1b_CASZ1_Dox_peak_11848	chr7	47521693	47522255	+	406	NA	intron (NM_022748, intron 3 of 30)	intron (NM_022748, intron 3 of 30)	99768	NM_022748	64759	Hs.520814	NM_022748	ENSG00000136205	TNS3	TEM6|TENS1	tensin 3	protein-coding
SY5YtetCASZ1b_CASZ1_Dox_peak_285	chr1	48366695	48367120	+	406	NA	intron (NM_001194986, intron 2 of 6)	intron (NM_001194986, intron 2 of 6)	95655	NM_001194986	388630	Hs.61504	NM_001194986	ENSG00000269113	TRABD2B	TIKI2	TraB domain containing 2B	protein-coding
SY5YtetCASZ1b_CASZ1_Dox_peak_8428	chr3	38870082	38870871	+	406	NA	Intergenic	Intergenic	-34975	NM_001293307	6336	Hs.250443	NM_006514	ENSG00000185313	SCN10A	FEPS2|Nav1.8|PN3|SNS|hPN3	sodium voltage-gated channel alpha subunit 10	protein-coding
SY5YtetCASZ1b_CASZ1_Dox_peak_13201	chr9	17342795	17343052	+	406	NA	intron (NM_017738, intron 12 of 25)	intron (NM_017738, intron 12 of 25)	207934	NM_001286984	54875	Hs.435381	NM_017738	ENSG00000044459	CNTLN	C9orf101|C9orf39|bA340N12.1	centlein	protein-coding
SY5YtetCASZ1b_CASZ1_Dox_peak_4360	chr14	75036125	75036527	+	405	NA	intron (NM_000428, intron 3 of 35)	intron (NM_000428, intron 3 of 35)	42708	NM_000428	4053	Hs.512776	NM_000428	ENSG00000119681	LTBP2	C14orf141|GLC3D|LTBP3|MSPKA|MSTP031|WMS3	latent transforming growth factor beta binding protein 2	protein-coding
SY5YtetCASZ1b_CASZ1_Dox_peak_2580	chr11	17494005	17494304	+	403	NA	intron (NM_001287174, intron 2 of 38)	intron (NM_001287174, intron 2 of 38)	4238	NM_000352	6833	Hs.54470	NM_000352	ENSG00000006071	ABCC8	ABC36|HHF1|HI|HRINS|MRP8|PHHI|SUR|SUR1|SUR1delta2|TNDM2	ATP binding cassette subfamily C member 8	protein-coding
SY5YtetCASZ1b_CASZ1_Dox_peak_3052	chr11	112753481	112753843	+	403	NA	Intergenic	Intergenic	-78307	NM_181351	4684	Hs.503878	NM_000615	ENSG00000149294	NCAM1	CD56|MSK39|NCAM	neural cell adhesion molecule 1	protein-coding
SY5YtetCASZ1b_CASZ1_Dox_peak_4754	chr15	63333177	63333489	+	403	NA	Intergenic	Intergenic	-1505	NM_001018004	7168	Hs.133892	NM_000366	ENSG00000140416	TPM1	C15orf13|CMD1Y|CMH3|HEL-S-265|HTM-alpha|LVNC9|TMSA	tropomyosin 1 (alpha)	protein-coding
SY5YtetCASZ1b_CASZ1_Dox_peak_1643	chr1	245847169	245847608	+	403	NA	intron (NM_018012, intron 10 of 14)	intron (NM_018012, intron 10 of 14)	529101	NM_018012	55083	Hs.143134	NM_018012	ENSG00000162849	KIF26B	-	kinesin family member 26B	protein-coding
SY5YtetCASZ1b_CASZ1_Dox_peak_8820	chr3	122694238	122694894	+	402	NA	intron (NR_046079, intron 1 of 22)	intron (NR_046079, intron 1 of 22)	415	NM_001256347	54437	Hs.210870	NM_018987	ENSG00000082684	SEMA5B	SEMAG|SemG	semaphorin 5B	protein-coding
SY5YtetCASZ1b_CASZ1_Dox_peak_11857	chr7	47982956	47983569	+	401	NA	intron (NM_138295, intron 1 of 56)	intron (NM_138295, intron 1 of 56)	4809	NM_138295	168507	Hs.195979	NM_138295	ENSG00000158683	PKD1L1	HTX8|PRO19563	polycystin 1 like 1, transient receptor potential channel interacting	protein-coding
SY5YtetCASZ1b_CASZ1_Dox_peak_5133	chr16	64912872	64913288	+	400	NA	Intergenic	Intergenic	242960	NM_001308392	1009	Hs.116471	NM_001797	ENSG00000140937	CDH11	CAD11|CDHOB|OB|OSF-4	cadherin 11	protein-coding
SY5YtetCASZ1b_CASZ1_Dox_peak_10196	chr5	112514869	112515198	+	400	NA	intron (NM_001085377, intron 3 of 18)	intron (NM_001085377, intron 3 of 18)	115579	NM_002387	4163	Hs.593171	NM_002387	ENSG00000171444	MCC	MCC1	mutated in colorectal cancers	protein-coding
SY5YtetCASZ1b_CASZ1_Dox_peak_2304	chr10	116082138	116082639	+	399	NA	intron (NM_001001936, intron 5 of 18)	L2a|LINE|L2	82149	NM_001287824	84632	Hs.501106	NM_032550	ENSG00000169129	AFAP1L2	CTB-1144G6.4|KIAA1914|XB130	actin filament associated protein 1 like 2	protein-coding
SY5YtetCASZ1b_CASZ1_Dox_peak_1463	chr1	229001616	229002041	+	399	NA	Intergenic	Intergenic	131004	NM_021205	58480	Hs.647774	NM_021205	ENSG00000116574	RHOU	ARHU|CDC42L1|G28K|WRCH1|hG28K	ras homolog family member U	protein-coding
SY5YtetCASZ1b_CASZ1_Dox_peak_338	chr1	54107636	54108105	+	396	NA	intron (NM_147193, intron 1 of 9)	intron (NM_147193, intron 1 of 9)	92007	NM_147193	148979	Hs.306691	NM_147193	ENSG00000174332	GLIS1	-	GLIS family zinc finger 1	protein-coding
SY5YtetCASZ1b_CASZ1_Dox_peak_4463	chr14	96623517	96624059	+	394	NA	Intergenic	Intergenic	-47347	NM_000623	624	Hs.654542	NM_000623	ENSG00000168398	BDKRB2	B2R|BK-2|BK2|BKR2|BRB2	bradykinin receptor B2	protein-coding
SY5YtetCASZ1b_CASZ1_Dox_peak_12803	chr8	71966635	71966943	+	394	NA	Intergenic	Intergenic	301957	NM_172059	2138	Hs.444971	NM_000503	ENSG00000104313	EYA1	BOP|BOR|BOS1|OFC1	EYA transcriptional coactivator and phosphatase 1	protein-coding
SY5YtetCASZ1b_CASZ1_Dox_peak_8865	chr3	124278033	124278371	+	394	NA	intron (NM_001024660, intron 33 of 59)	intron (NM_001024660, intron 33 of 59)	-25304	NM_007064	8997	Hs.8004	NM_003947	ENSG00000160145	KALRN	ARHGEF24|CHD5|CHDS5|DUET|DUO|HAPIP|TRAD	kalirin, RhoGEF kinase	protein-coding
SY5YtetCASZ1b_CASZ1_Dox_peak_2705	chr11	44715021	44715641	+	394	NA	Intergenic	Intergenic	-70645	NM_130783	90139	Hs.385634	NM_130783	ENSG00000157570	TSPAN18	TSPAN	tetraspanin 18	protein-coding
SY5YtetCASZ1b_CASZ1_Dox_peak_2083	chr10	80892573	80893110	+	394	NA	intron (NM_020338, intron 2 of 24)	intron (NM_020338, intron 2 of 24)	64049	NM_020338	57178	Hs.193118	NM_020338	ENSG00000108175	ZMIZ1	MIZ|RAI17|TRAFIP10|ZIMP10|hZIMP10	zinc finger MIZ-type containing 1	protein-coding
SY5YtetCASZ1b_CASZ1_Dox_peak_3251	chr11	128105783	128106270	+	393	NA	Intergenic	Intergenic	286179	NM_005238	2113	Hs.369438	NM_005238	ENSG00000134954	ETS1	ETS-1|EWSR2|c-ets-1|p54	ETS proto-oncogene 1, transcription factor	protein-coding
SY5YtetCASZ1b_CASZ1_Dox_peak_2386	chr10	125841167	125841918	+	392	NA	intron (NM_001270764, intron 1 of 7)	intron (NM_001270764, intron 1 of 7)	10398	NM_014863	51363	Hs.287537	NM_014863	ENSG00000182022	CHST15	BRAG|GALNAC4S-6ST	carbohydrate sulfotransferase 15	protein-coding
SY5YtetCASZ1b_CASZ1_Dox_peak_7797	chr20	35947625	35948063	+	391	NA	Intergenic	MLT2B1|LTR|ERVL	-25244	NM_005417	6714	Hs.195659	NM_005417	ENSG00000197122	SRC	ASV|SRC1|THC6|c-SRC|p60-Src	SRC proto-oncogene, non-receptor tyrosine kinase	protein-coding
SY5YtetCASZ1b_CASZ1_Dox_peak_11729	chr7	30795239	30795564	+	390	NA	exon (NM_001199219, exon 3 of 3)	exon (NM_001199219, exon 3 of 3)	3650	NM_001199219	11185	Hs.632629	NM_006774	ENSG00000241644	INMT	TEMT	indolethylamine N-methyltransferase	protein-coding
SY5YtetCASZ1b_CASZ1_Dox_peak_10050	chr5	77919935	77920306	+	390	NA	intron (NM_005779, intron 2 of 4)	intron (NM_005779, intron 2 of 4)	24528	NM_005779	10184	Hs.79299	NM_005779	ENSG00000145685	LHFPL2	-	lipoma HMGIC fusion partner-like 2	protein-coding
SY5YtetCASZ1b_CASZ1_Dox_peak_7806	chr20	36509177	36509666	+	389	NA	Intergenic	Intergenic	-22078	NM_080607	128434	Hs.517029	NM_080607	ENSG00000132821	VSTM2L	C20orf102|dJ1118M15.2	V-set and transmembrane domain containing 2 like	protein-coding
SY5YtetCASZ1b_CASZ1_Dox_peak_3688	chr12	110094406	110095060	+	388	NA	Intergenic	Intergenic	-57454	NM_032829	84915	Hs.661785	NM_032829	ENSG00000139438	FAM222A	C12orf34	family with sequence similarity 222 member A	protein-coding
SY5YtetCASZ1b_CASZ1_Dox_peak_3665	chr12	108706462	108706879	+	388	NA	intron (NM_001142344, intron 1 of 2)	intron (NM_001142344, intron 1 of 2)	7769	NM_001142345	1240	Hs.197143	NM_004072	ENSG00000174600	CMKLR1	CHEMERINR|ChemR23|DEZ|RVER1	chemerin chemokine-like receptor 1	protein-coding
SY5YtetCASZ1b_CASZ1_Dox_peak_10620	chr5	169779969	169780796	+	387	NA	promoter-TSS (NM_001034838)	promoter-TSS (NM_001034838)	-109	NM_001034838	30820	Hs.484111	NM_014592	ENSG00000182132	KCNIP1	KCHIP1|VABP	potassium voltage-gated channel interacting protein 1	protein-coding
SY5YtetCASZ1b_CASZ1_Dox_peak_10659	chr5	173284353	173284630	+	386	NA	Intergenic	Intergenic	-30840	NM_001308191	80315	Hs.127126	NM_030627	ENSG00000113742	CPEB4	CPE-BP4|hCPEB-4	cytoplasmic polyadenylation element binding protein 4	protein-coding
SY5YtetCASZ1b_CASZ1_Dox_peak_8924	chr3	132965037	132965974	+	385	NA	non-coding (NR_110812, exon 3 of 3)	non-coding (NR_110812, exon 3 of 3)	10460	NR_110812	101927455	Hs.570550	NR_110812	ENSG00000251011	TMEM108-AS1	-	TMEM108 antisense RNA 1	ncRNA
SY5YtetCASZ1b_CASZ1_Dox_peak_10678	chr5	174123132	174123445	+	383	NA	Intergenic	Intergenic	-28287	NM_002449	4488	Hs.89404	NM_002449	ENSG00000120149	MSX2	CRS2|FPP|HOX8|MSH|PFM|PFM1	msh homeobox 2	protein-coding
SY5YtetCASZ1b_CASZ1_Dox_peak_7318	chr2	175528727	175529037	+	383	NA	intron (NM_001077269, intron 1 of 7)	intron (NM_001077269, intron 1 of 7)	18745	NM_001077269	7456	Hs.128067	NM_003387	ENSG00000115935	WIPF1	PRPL-2|WAS2|WASPIP|WIP	WAS/WASL interacting protein family member 1	protein-coding
SY5YtetCASZ1b_CASZ1_Dox_peak_752	chr1	151793456	151793799	+	383	NA	intron (NM_005060, intron 2 of 10)	intron (NM_005060, intron 2 of 10)	4926	NM_001001523	6097	Hs.256022	NM_005060	ENSG00000143365	RORC	IMD42|NR1F3|RORG|RZR-GAMMA|RZRG|TOR	RAR related orphan receptor C	protein-coding
SY5YtetCASZ1b_CASZ1_Dox_peak_8967	chr3	139738734	139739699	+	383	NA	intron (NM_022131, intron 1 of 16)	intron (NM_022131, intron 1 of 16)	85189	NM_022131	64084	Hs.158529	NM_022131	ENSG00000158258	CLSTN2	ALC-GAMMA|CDHR13|CS2|CSTN2|alcagamma	calsyntenin 2	protein-coding
SY5YtetCASZ1b_CASZ1_Dox_peak_1979	chr10	72453710	72454022	+	382	NA	intron (NM_080722, intron 2 of 21)	intron (NM_080722, intron 2 of 21)	21604	NM_139155	140766	Hs.352156	NM_080722	ENSG00000138316	ADAMTS14	-	ADAM metallopeptidase with thrombospondin type 1 motif 14	protein-coding
SY5YtetCASZ1b_CASZ1_Dox_peak_5838	chr18	395781	396276	+	382	NA	intron (NM_130386, intron 2 of 9)	intron (NM_130386, intron 2 of 9)	104701	NM_130386	81035	Hs.464422	NM_030781	ENSG00000158270	COLEC12	CLP1|NSR2|SCARA4|SRCL	collectin subfamily member 12	protein-coding
SY5YtetCASZ1b_CASZ1_Dox_peak_10046	chr5	77844071	77844572	+	381	NA	intron (NM_005779, intron 3 of 4)	intron (NM_005779, intron 3 of 4)	100327	NM_005779	10184	Hs.79299	NM_005779	ENSG00000145685	LHFPL2	-	lipoma HMGIC fusion partner-like 2	protein-coding
SY5YtetCASZ1b_CASZ1_Dox_peak_10471	chr5	149486613	149487367	+	381	NA	intron (NM_005211, intron 1 of 21)	MIR|SINE|MIR	5945	NM_005211	1436	Hs.586219	NM_005211	ENSG00000182578	CSF1R	C-FMS|CD115|CSF-1R|CSFR|FIM2|FMS|HDLS|M-CSF-R	colony stimulating factor 1 receptor	protein-coding
SY5YtetCASZ1b_CASZ1_Dox_peak_8702	chr3	100244794	100245311	+	380	NA	intron (NM_018004, intron 1 of 5)	intron (NM_018004, intron 1 of 5)	33589	NM_018004	55076	Hs.658956	NM_018004	ENSG00000181458	TMEM45A	DERP7|DNAPTP4	transmembrane protein 45A	protein-coding
SY5YtetCASZ1b_CASZ1_Dox_peak_6694	chr2	46009948	46010368	+	380	NA	intron (NM_005400, intron 1 of 14)	intron (NM_005400, intron 1 of 14)	131115	NM_005400	5581	Hs.580351	NM_005400	ENSG00000171132	PRKCE	PKCE|nPKC-epsilon	protein kinase C epsilon	protein-coding
SY5YtetCASZ1b_CASZ1_Dox_peak_9130	chr3	185815468	185816283	+	379	NA	intron (NM_004454, intron 5 of 12)	intron (NM_004454, intron 5 of 12)	11026	NM_004454	2119	Hs.43697	NM_004454	ENSG00000244405	ETV5	ERM	ETS variant 5	protein-coding
SY5YtetCASZ1b_CASZ1_Dox_peak_11176	chr6	99022983	99023247	+	379	NA	Intergenic	Intergenic	-259465	NM_005604	5454	Hs.182505	NM_005604	ENSG00000184486	POU3F2	BRN2|N-Oct3|OCT7|OTF-7|OTF7|POUF3|brn-2|oct-7	POU class 3 homeobox 2	protein-coding
SY5YtetCASZ1b_CASZ1_Dox_peak_9220	chr4	6164632	6164931	+	379	NA	intron (NM_001099433, intron 1 of 20)	intron (NM_001099433, intron 1 of 20)	31565	NM_001306133	152789	Hs.479066	NM_144720	ENSG00000152969	JAKMIP1	Gababrbp|JAMIP1|MARLIN1	janus kinase and microtubule interacting protein 1	protein-coding
SY5YtetCASZ1b_CASZ1_Dox_peak_8310	chr3	16558096	16558482	+	378	NA	Intergenic	Intergenic	-3067	NM_015150	23180	Hs.98910	NM_015150	ENSG00000131378	RFTN1	MIG2|PIB10|PIG9|RAFTLIN	raftlin, lipid raft linker 1	protein-coding
SY5YtetCASZ1b_CASZ1_Dox_peak_2746	chr11	47937943	47938335	+	378	NA	Intergenic	Intergenic	-63971	NM_002843	5795	Hs.318547	NM_002843	ENSG00000149177	PTPRJ	CD148|DEP1|HPTPeta|R-PTP-ETA|SCC1	protein tyrosine phosphatase, receptor type J	protein-coding
SY5YtetCASZ1b_CASZ1_Dox_peak_8165	chr22	35921236	35921896	+	378	NA	Intergenic	Intergenic	-15786	NM_014310	23551	Hs.474711	NM_014310	ENSG00000100302	RASD2	MGC:4834|Rhes|TEM2	RASD family member 2	protein-coding
SY5YtetCASZ1b_CASZ1_Dox_peak_1076	chr1	202045194	202045574	+	378	NA	Intergenic	Intergenic	-46645	NM_004767	9283	Hs.132049	NM_004767	ENSG00000170075	GPR37L1	ET(B)R-LP-2|ETBR-LP-2	G protein-coupled receptor 37 like 1	protein-coding
SY5YtetCASZ1b_CASZ1_Dox_peak_12308	chr7	132177801	132178193	+	377	NA	intron (NM_001105543, intron 2 of 3)	intron (NM_001105543, intron 2 of 3)	83326	NM_001105543	91584	Hs.511454	NM_020911	ENSG00000221866	PLXNA4	FAYV2820|PLEXA4|PLXNA4A|PLXNA4B|PRO34003	plexin A4	protein-coding
SY5YtetCASZ1b_CASZ1_Dox_peak_4857	chr15	74520863	74521338	+	377	NA	Intergenic	Intergenic	-7530	NM_025055	80125	Hs.383206	NM_025055	ENSG00000140481	CCDC33	CT61|HP11097	coiled-coil domain containing 33	protein-coding
SY5YtetCASZ1b_CASZ1_Dox_peak_2827	chr11	72032272	72032813	+	377	NA	intron (NM_030813, intron 7 of 16)	intron (NM_030813, intron 7 of 16)	-77322	NM_005169	401	Hs.731115	NM_005169	ENSG00000165462	PHOX2A	ARIX|CFEOM2|FEOM2|NCAM2|PMX2A	paired like homeobox 2a	protein-coding
SY5YtetCASZ1b_CASZ1_Dox_peak_774	chr1	155214443	155214778	+	375	NA	promoter-TSS (NM_001171811)	promoter-TSS (NM_001171811)	43	NM_001171811	2629	Hs.282997	NM_000157	ENSG00000177628	GBA	GBA1|GCB|GLUC	glucosylceramidase beta	protein-coding
SY5YtetCASZ1b_CASZ1_Dox_peak_10776	chr6	15343770	15344020	+	375	NA	intron (NM_001267040, intron 1 of 17)	intron (NM_001267040, intron 1 of 17)	94809	NM_001267040	3720	Hs.269059	NM_004973	ENSG00000008083	JARID2	JMJ	jumonji and AT-rich interaction domain containing 2	protein-coding
SY5YtetCASZ1b_CASZ1_Dox_peak_2828	chr11	72037492	72038074	+	375	NA	intron (NM_030813, intron 7 of 16)	intron (NM_030813, intron 7 of 16)	-82563	NM_005169	401	Hs.731115	NM_005169	ENSG00000165462	PHOX2A	ARIX|CFEOM2|FEOM2|NCAM2|PMX2A	paired like homeobox 2a	protein-coding
SY5YtetCASZ1b_CASZ1_Dox_peak_305	chr1	50571753	50572157	+	371	NA	promoter-TSS (NM_001144775)	promoter-TSS (NM_001144775)	18	NM_001144775	1996	Hs.213050	NM_021952	ENSG00000162374	ELAVL4	HUD|PNEM	ELAV like RNA binding protein 4	protein-coding
SY5YtetCASZ1b_CASZ1_Dox_peak_8784	chr3	115679750	115679973	+	371	NA	intron (NM_002338, intron 3 of 6)	UCON13|LINE?|Penelope?	337710	NM_002045	2596	Hs.134974	NM_002045	ENSG00000172020	GAP43	B-50|PP46	growth associated protein 43	protein-coding
SY5YtetCASZ1b_CASZ1_Dox_peak_5081	chr16	55536807	55537205	+	371	NA	intron (NM_001127891, intron 12 of 12)	intron (NM_001127891, intron 12 of 12)	-5907	NM_017839	54947	Hs.460857	NM_017839	ENSG00000087253	LPCAT2	AGPAT11|AYTL1|LysoPAFAT	lysophosphatidylcholine acyltransferase 2	protein-coding
SY5YtetCASZ1b_CASZ1_Dox_peak_1880	chr10	48579014	48579508	+	371	NA	Intergenic	Intergenic	-140123	NM_004962	2662	Hs.2171	NM_004962	ENSG00000266524	GDF10	BIP|BMP-3b|BMP3B	growth differentiation factor 10	protein-coding
SY5YtetCASZ1b_CASZ1_Dox_peak_9221	chr4	6173935	6174241	+	371	NA	intron (NM_001099433, intron 1 of 20)	intron (NM_001099433, intron 1 of 20)	22258	NM_001306133	152789	Hs.479066	NM_144720	ENSG00000152969	JAKMIP1	Gababrbp|JAMIP1|MARLIN1	janus kinase and microtubule interacting protein 1	protein-coding
SY5YtetCASZ1b_CASZ1_Dox_peak_2871	chr11	75217410	75217700	+	370	NA	intron (NM_030792, intron 1 of 16)	intron (NM_030792, intron 1 of 16)	19044	NM_030792	81544	Hs.503297	NM_030792	ENSG00000158555	GDPD5	GDE2|PP1665	glycerophosphodiester phosphodiesterase domain containing 5	protein-coding
SY5YtetCASZ1b_CASZ1_Dox_peak_6599	chr2	30169142	30169710	+	370	NA	Intergenic	Intergenic	-24949	NM_004304	238	Hs.654469	NM_004304	ENSG00000171094	ALK	CD246|NBLST3	anaplastic lymphoma receptor tyrosine kinase	protein-coding
SY5YtetCASZ1b_CASZ1_Dox_peak_11503	chr7	4046304	4046687	+	370	NA	intron (NM_152744, intron 14 of 44)	intron (NM_152744, intron 14 of 44)	-122822	NM_001079653	221935	Hs.653013	NM_152744	ENSG00000146555	SDK1	-	sidekick cell adhesion molecule 1	protein-coding
SY5YtetCASZ1b_CASZ1_Dox_peak_1633	chr1	245501143	245501449	+	369	NA	intron (NM_018012, intron 2 of 14)	Tigger15a|DNA|TcMar-Tigger	183009	NM_018012	55083	Hs.143134	NM_018012	ENSG00000162849	KIF26B	-	kinesin family member 26B	protein-coding
SY5YtetCASZ1b_CASZ1_Dox_peak_1201	chr1	208561228	208561854	+	368	NA	Intergenic	Intergenic	-143876	NM_025179	5362	Hs.497626	NM_025179	ENSG00000076356	PLXNA2	OCT|PLXN2	plexin A2	protein-coding
SY5YtetCASZ1b_CASZ1_Dox_peak_4171	chr13	114141048	114141355	+	368	NA	intron (NM_001014283, intron 1 of 6)	intron (NM_001014283, intron 1 of 6)	3822	NM_001014283	55208	Hs.682987	NM_018185	ENSG00000150401	DCUN1D2	C13orf17	defective in cullin neddylation 1 domain containing 2	protein-coding
SY5YtetCASZ1b_CASZ1_Dox_peak_7154	chr2	134331716	134332156	+	367	NA	Intergenic	Intergenic	-5905	NM_207481	344148	Hs.537329	NM_207363	ENSG00000176771	NCKAP5	ERIH1|ERIH2|NAP5	NCK associated protein 5	protein-coding
SY5YtetCASZ1b_CASZ1_Dox_peak_7837	chr20	39141320	39141576	+	367	NA	Intergenic	Intergenic	176432	NM_005461	9935	Hs.169487	NM_005461	ENSG00000204103	MAFB	DURS3|KRML|MCTO	MAF bZIP transcription factor B	protein-coding
SY5YtetCASZ1b_CASZ1_Dox_peak_10660	chr5	173287507	173288025	+	367	NA	Intergenic	Intergenic	-27565	NM_001308191	80315	Hs.127126	NM_030627	ENSG00000113742	CPEB4	CPE-BP4|hCPEB-4	cytoplasmic polyadenylation element binding protein 4	protein-coding
SY5YtetCASZ1b_CASZ1_Dox_peak_10677	chr5	173990881	173991296	+	367	NA	Intergenic	Intergenic	-160487	NM_002449	4488	Hs.89404	NM_002449	ENSG00000120149	MSX2	CRS2|FPP|HOX8|MSH|PFM|PFM1	msh homeobox 2	protein-coding
SY5YtetCASZ1b_CASZ1_Dox_peak_1195	chr1	208445835	208446393	+	366	NA	Intergenic	Intergenic	-28449	NM_025179	5362	Hs.497626	NM_025179	ENSG00000076356	PLXNA2	OCT|PLXN2	plexin A2	protein-coding
SY5YtetCASZ1b_CASZ1_Dox_peak_8004	chr21	33241935	33242423	+	365	NA	Intergenic	Intergenic	-3449	NM_014586	30811	Hs.109437	NM_014586	ENSG00000142149	HUNK	-	hormonally up-regulated Neu-associated kinase	protein-coding
SY5YtetCASZ1b_CASZ1_Dox_peak_1838	chr10	43579311	43579588	+	364	NA	intron (NM_020630, intron 1 of 18)	L1MB5|LINE|L1	6932	NM_020630	5979	Hs.350321	NM_000323	ENSG00000165731	RET	CDHF12|CDHR16|HSCR1|MEN2A|MEN2B|MTC1|PTC|RET-ELE1|RET51	ret proto-oncogene	protein-coding
SY5YtetCASZ1b_CASZ1_Dox_peak_950	chr1	179729610	179729976	+	360	NA	intron (NM_001329719, intron 1 of 4)	intron (NM_001329719, intron 1 of 4)	17495	NM_001329718	148753	Hs.400696	NM_173509	ENSG00000143340	FAM163A	C1orf76|NDSP	family with sequence similarity 163 member A	protein-coding
SY5YtetCASZ1b_CASZ1_Dox_peak_12250	chr7	127997281	127997847	+	360	NA	intron (NM_001114726, intron 4 of 5)	intron (NM_001114726, intron 4 of 5)	4175	NM_001174164	401399	Hs.381096	NM_001114726	ENSG00000224940	PRRT4	-	proline rich transmembrane protein 4	protein-coding
SY5YtetCASZ1b_CASZ1_Dox_peak_1277	chr1	211665483	211666326	+	359	NA	5' UTR (NM_001164688, exon 1 of 3)	5' UTR (NM_001164688, exon 1 of 3)	355	NM_001164688	343035	Hs.632495	NM_183059	ENSG00000198570	RD3	C1orf36|LCA12	retinal degeneration 3	protein-coding
SY5YtetCASZ1b_CASZ1_Dox_peak_800	chr1	156679412	156679846	+	359	NA	Intergenic	Intergenic	-4021	NM_001199723	1382	Hs.405662	NM_001878	ENSG00000143320	CRABP2	CRABP-II|RBP6	cellular retinoic acid binding protein 2	protein-coding
SY5YtetCASZ1b_CASZ1_Dox_peak_6428	chr2	9387920	9388271	+	358	NA	intron (NM_001135191, intron 1 of 26)	Tigger15a|DNA|TcMar-Tigger	41201	NM_003887	8853	Hs.555902	NM_003887	ENSG00000151693	ASAP2	AMAP2|CENTB3|DDEF2|PAG3|PAP|Pap-alpha|SHAG1	ArfGAP with SH3 domain, ankyrin repeat and PH domain 2	protein-coding
SY5YtetCASZ1b_CASZ1_Dox_peak_10378	chr5	140383942	140384282	+	358	NA	intron (NM_031860, intron 3 of 3)	intron (NM_031860, intron 3 of 3)	37760	NM_031883	56134	Hs.199343	NM_018899	ENSG00000243232	PCDHAC2	PCDH-ALPHA-C2	protocadherin alpha subfamily C, 2	protein-coding
SY5YtetCASZ1b_CASZ1_Dox_peak_13055	chr8	132881228	132881715	+	358	NA	Intergenic	MIRb|SINE|MIR	-34864	NM_015137	23167	Hs.204564	NM_015137	ENSG00000132294	EFR3A	-	EFR3 homolog A	protein-coding
SY5YtetCASZ1b_CASZ1_Dox_peak_10389	chr5	141211930	141212387	+	358	NA	Intergenic	Intergenic	33609	NM_001278615	5097	Hs.79769	NM_002587	ENSG00000156453	PCDH1	PC42|PCDH42	protocadherin 1	protein-coding
SY5YtetCASZ1b_CASZ1_Dox_peak_5002	chr16	22879911	22880684	+	358	NA	intron (NM_006043, intron 1 of 1)	intron (NM_006043, intron 1 of 1)	54437	NM_006043	9956	Hs.115830	NM_006043	ENSG00000122254	HS3ST2	30ST2|3OST2	heparan sulfate-glucosamine 3-sulfotransferase 2	protein-coding
SY5YtetCASZ1b_CASZ1_Dox_peak_4884	chr15	78652773	78653093	+	358	NA	Intergenic	Intergenic	20267	NM_004378	1381	Hs.346950	NM_004378	ENSG00000166426	CRABP1	CRABP|CRABP-I|CRABPI|RBP5	cellular retinoic acid binding protein 1	protein-coding
SY5YtetCASZ1b_CASZ1_Dox_peak_1444	chr1	226671034	226671422	+	356	NA	Intergenic	Intergenic	-65273	NM_001003665	375057	Hs.116827	NM_001003665	ENSG00000203685	STUM	C1orf95	stum, mechanosensory transduction mediator homolog	protein-coding
SY5YtetCASZ1b_CASZ1_Dox_peak_11145	chr6	90859436	90859960	+	356	NA	intron (NM_021813, intron 4 of 8)	intron (NM_021813, intron 4 of 8)	146929	NM_021813	60468	Hs.269764	NM_021813	ENSG00000112182	BACH2	BTBD25	BTB domain and CNC homolog 2	protein-coding
SY5YtetCASZ1b_CASZ1_Dox_peak_3367	chr12	16152799	16153117	+	356	NA	intron (NM_015954, intron 6 of 8)	intron (NM_015954, intron 6 of 8)	88852	NM_015954	51071	Hs.39429	NM_015954	ENSG00000023697	DERA	CGI-26|DEOC	deoxyribose-phosphate aldolase	protein-coding
SY5YtetCASZ1b_CASZ1_Dox_peak_6034	chr18	45988862	45989484	+	356	NA	Intergenic	ERVL-E-int|LTR|ERVL	-53380	NM_001318841	201501	Hs.515388	NM_001039360	ENSG00000184828	ZBTB7C	APM-1|APM1|ZBTB36|ZNF857C	zinc finger and BTB domain containing 7C	protein-coding
SY5YtetCASZ1b_CASZ1_Dox_peak_11699	chr7	28787439	28787762	+	356	NA	intron (NM_001011666, intron 3 of 6)	intron (NM_001011666, intron 3 of 6)	62002	NM_001011666	9586	Hs.437075	NM_004904	ENSG00000146592	CREB5	CRE-BPA|CREB-5	cAMP responsive element binding protein 5	protein-coding
SY5YtetCASZ1b_CASZ1_Dox_peak_10037	chr5	75471642	75472028	+	356	NA	intron (NM_001297716, intron 2 of 12)	intron (NM_001297716, intron 2 of 12)	92596	NM_001297716	22987	Hs.646953	NM_014979	ENSG00000122012	SV2C	-	synaptic vesicle glycoprotein 2C	protein-coding
SY5YtetCASZ1b_CASZ1_Dox_peak_484	chr1	75889299	75889612	+	356	NA	intron (NM_001320285, intron 2 of 25)	intron (NM_001320285, intron 2 of 25)	187344	NM_152697	204962	Hs.654821	NM_152697	ENSG00000137968	SLC44A5	CTL5	solute carrier family 44 member 5	protein-coding
SY5YtetCASZ1b_CASZ1_Dox_peak_9389	chr4	78952665	78953443	+	356	NA	Intergenic	ERV3-16A3_I-int|LTR|ERVL	-25670	NM_001166133	80144	Hs.369448	NM_020875	ENSG00000138759	FRAS1	-	Fraser extracellular matrix complex subunit 1	protein-coding
SY5YtetCASZ1b_CASZ1_Dox_peak_7176	chr2	137451532	137451889	+	356	NA	Intergenic	Intergenic	-71422	NM_001316349	80731	Hs.68533	NM_001080427	ENSG00000144229	THSD7B	-	thrombospondin type 1 domain containing 7B	protein-coding
SY5YtetCASZ1b_CASZ1_Dox_peak_958	chr1	179763779	179764129	+	356	NA	intron (NM_001329719, intron 1 of 4)	L2c|LINE|L2	51656	NM_001329718	148753	Hs.400696	NM_173509	ENSG00000143340	FAM163A	C1orf76|NDSP	family with sequence similarity 163 member A	protein-coding
SY5YtetCASZ1b_CASZ1_Dox_peak_11935	chr7	69759516	69759892	+	356	NA	intron (NM_015570, intron 4 of 18)	intron (NM_015570, intron 4 of 18)	695799	NM_001127231	26053	Hs.21631	NM_015570	ENSG00000158321	AUTS2	FBRSL2|MRD26	autism susceptibility candidate 2	protein-coding
SY5YtetCASZ1b_CASZ1_Dox_peak_10034	chr5	75203493	75203848	+	356	NA	Intergenic	Intergenic	-175569	NM_014979	22987	Hs.646953	NM_014979	ENSG00000122012	SV2C	-	synaptic vesicle glycoprotein 2C	protein-coding
SY5YtetCASZ1b_CASZ1_Dox_peak_8979	chr3	139924963	139925940	+	355	NA	intron (NM_022131, intron 2 of 16)	intron (NM_022131, intron 2 of 16)	271424	NM_022131	64084	Hs.158529	NM_022131	ENSG00000158258	CLSTN2	ALC-GAMMA|CDHR13|CS2|CSTN2|alcagamma	calsyntenin 2	protein-coding
SY5YtetCASZ1b_CASZ1_Dox_peak_12832	chr8	77723947	77724157	+	354	NA	intron (NM_024721, intron 4 of 10)	AluSp|SINE|Alu	-128542	NR_024360	100192378	Hs.596420	NR_024360	ENSG00000253661	ZFHX4-AS1	-	ZFHX4 antisense RNA 1	ncRNA
SY5YtetCASZ1b_CASZ1_Dox_peak_2809	chr11	68429771	68430119	+	354	NA	Intergenic	Intergenic	-21998	NM_015973	51083	Hs.278959	NM_015973	ENSG00000069482	GAL	ETL8|GAL-GMAP|GALN|GLNN|GMAP	galanin and GMAP prepropeptide	protein-coding
SY5YtetCASZ1b_CASZ1_Dox_peak_6275	chr19	35328215	35328524	+	354	NA	Intergenic	LTR46|LTR|ERV1	-4596	NR_033982	400685	Hs.730118	NR_033982	ENSG00000267767	LINC01801	-	long intergenic non-protein coding RNA 1801	ncRNA
SY5YtetCASZ1b_CASZ1_Dox_peak_8989	chr3	140846258	140846703	+	351	NA	intron (NM_080862, intron 2 of 2)	intron (NM_080862, intron 2 of 2)	76236	NM_080862	92369	Hs.655112	NM_080862	ENSG00000175093	SPSB4	SSB-4|SSB4	splA/ryanodine receptor domain and SOCS box containing 4	protein-coding
SY5YtetCASZ1b_CASZ1_Dox_peak_13405	chr9	92028902	92029334	+	349	NA	intron (NM_001142287, intron 4 of 20)	intron (NM_001142287, intron 4 of 20)	65493	NM_001142287	10507	Hs.494406	NM_006378	ENSG00000187764	SEMA4D	C9orf164|CD100|M-sema-G|SEMAJ|coll-4	semaphorin 4D	protein-coding
SY5YtetCASZ1b_CASZ1_Dox_peak_4890	chr15	78973996	78974403	+	349	NA	Intergenic	Intergenic	-40612	NM_000750	1143	Hs.624178	NM_000750	ENSG00000117971	CHRNB4	-	cholinergic receptor nicotinic beta 4 subunit	protein-coding
SY5YtetCASZ1b_CASZ1_Dox_peak_7758	chr20	31037728	31038100	+	349	NA	intron (NM_001256798, intron 10 of 10)	intron (NM_001256798, intron 10 of 10)	33471	NM_080616	140688	Hs.516978	NM_080616	ENSG00000197183	NOL4L	C20orf112|C20orf113|dJ1184F4.2|dJ1184F4.4	nucleolar protein 4 like	protein-coding
SY5YtetCASZ1b_CASZ1_Dox_peak_4678	chr15	47901920	47902468	+	349	NA	intron (NM_001198999, intron 4 of 19)	intron (NM_001198999, intron 4 of 19)	-108492	NM_153619	80031	Hs.511265	NM_020858	ENSG00000137872	SEMA6D	-	semaphorin 6D	protein-coding
SY5YtetCASZ1b_CASZ1_Dox_peak_5889	chr18	13221884	13222168	+	349	NA	intron (NM_181482, intron 1 of 5)	intron (NM_181482, intron 1 of 5)	3297	NM_181482	753	Hs.731853	NM_004338	ENSG00000168675	LDLRAD4	C18orf1	low density lipoprotein receptor class A domain containing 4	protein-coding
SY5YtetCASZ1b_CASZ1_Dox_peak_7519	chr2	218797538	218797901	+	348	NA	intron (NM_022648, intron 1 of 32)	intron (NM_022648, intron 1 of 32)	11077	NM_022648	7145	Hs.471381	NM_022648	ENSG00000079308	TNS1	MST091|MST122|MST127|MSTP091|MSTP122|MSTP127|MXRA6|PPP1R155|TNS	tensin 1	protein-coding
SY5YtetCASZ1b_CASZ1_Dox_peak_3053	chr11	112831836	112832319	+	348	NA	5' UTR (NM_000615, exon 1 of 19)	5' UTR (NM_000615, exon 1 of 19)	108	NM_001242608	4684	Hs.503878	NM_000615	ENSG00000149294	NCAM1	CD56|MSK39|NCAM	neural cell adhesion molecule 1	protein-coding
SY5YtetCASZ1b_CASZ1_Dox_peak_249	chr1	42180567	42181127	+	347	NA	intron (NM_024503, intron 1 of 8)	intron (NM_024503, intron 1 of 8)	203531	NM_001127714	59269	Hs.403972	NM_024503	ENSG00000127124	HIVEP3	KBP-1|KBP1|KRC|SHN3|Schnurri-3|ZAS3|ZNF40C	human immunodeficiency virus type I enhancer binding protein 3	protein-coding
SY5YtetCASZ1b_CASZ1_Dox_peak_8817	chr3	122655279	122655693	+	347	NA	intron (NR_046079, intron 5 of 22)	L2|LINE|L2	39495	NM_001256347	54437	Hs.210870	NM_018987	ENSG00000082684	SEMA5B	SEMAG|SemG	semaphorin 5B	protein-coding
SY5YtetCASZ1b_CASZ1_Dox_peak_10958	chr6	37641826	37642450	+	347	NA	intron (NM_153487, intron 1 of 16)	intron (NM_153487, intron 1 of 16)	23628	NM_153487	266727	Hs.437993	NM_153487	ENSG00000112139	MDGA1	GPIM|MAMDC3	MAM domain containing glycosylphosphatidylinositol anchor 1	protein-coding
SY5YtetCASZ1b_CASZ1_Dox_peak_4712	chr15	57789097	57789558	+	347	NA	intron (NM_001252335, intron 9 of 19)	intron (NM_001252335, intron 9 of 19)	-94775	NR_104369	145781	Hs.437256	NM_001018090	ENSG00000137878	GCOM1	GRINL1A|Gcom2|MYZAP|MYZAP-POLR2M|gcom	GRINL1A complex locus 1	protein-coding
SY5YtetCASZ1b_CASZ1_Dox_peak_4461	chr14	96569804	96570235	+	346	NA	Intergenic	Intergenic	64358	NM_001289139	56967	Hs.6434	NM_020215	ENSG00000227051	C14orf132	C14orf88	chromosome 14 open reading frame 132	protein-coding
SY5YtetCASZ1b_CASZ1_Dox_peak_1509	chr1	231831452	231832101	+	346	NA	intron (NR_028400, intron 7 of 7)	intron (NR_028400, intron 7 of 7)	69215	NM_001164554	27185	Hs.13318	NM_018662	ENSG00000162946	DISC1	C1orf136|SCZD9	disrupted in schizophrenia 1	protein-coding
SY5YtetCASZ1b_CASZ1_Dox_peak_13147	chr9	6779372	6779779	+	345	NA	intron (NM_015061, intron 1 of 21)	LTR67B|LTR|ERVL	21934	NM_001304340	23081	Hs.709425	NM_015061	ENSG00000107077	KDM4C	GASC1|JHDM3C|JMJD2C|TDRD14C	lysine demethylase 4C	protein-coding
SY5YtetCASZ1b_CASZ1_Dox_peak_3927	chr13	41255429	41255966	+	344	NA	Intergenic	Intergenic	-14963	NM_002015	2308	Hs.370666	NM_002015	ENSG00000150907	FOXO1	FKH1|FKHR|FOXO1A	forkhead box O1	protein-coding
SY5YtetCASZ1b_CASZ1_Dox_peak_6602	chr2	30248922	30249483	+	344	NA	Intergenic	Intergenic	-104725	NM_004304	238	Hs.654469	NM_004304	ENSG00000171094	ALK	CD246|NBLST3	anaplastic lymphoma receptor tyrosine kinase	protein-coding
SY5YtetCASZ1b_CASZ1_Dox_peak_6645	chr2	42177863	42178212	+	344	NA	intron (NM_001242815, intron 2 of 3)	intron (NM_001242815, intron 2 of 3)	2906	NM_001242815	400950	Hs.738713	NM_001242815	ENSG00000205086	C2orf91	-	chromosome 2 open reading frame 91	protein-coding
SY5YtetCASZ1b_CASZ1_Dox_peak_7811	chr20	36737008	36738060	+	344	NA	Intergenic	MIR|SINE|MIR	56297	NM_198951	7052	Hs.517033	NM_004613	ENSG00000198959	TGM2	TG(C)|TGC	transglutaminase 2	protein-coding
SY5YtetCASZ1b_CASZ1_Dox_peak_6583	chr2	29472590	29473039	+	344	NA	intron (NM_004304, intron 12 of 28)	intron (NM_004304, intron 12 of 28)	134522	NM_024692	79745	Hs.122927	NM_024692	ENSG00000115295	CLIP4	RSNL2	CAP-Gly domain containing linker protein family member 4	protein-coding
SY5YtetCASZ1b_CASZ1_Dox_peak_13625	chr9	129868375	129868686	+	343	NA	intron (NM_012098, intron 2 of 4)	intron (NM_012098, intron 2 of 4)	16514	NM_012098	23452	Hs.653262	NM_012098	ENSG00000136859	ANGPTL2	ARP2|HARP	angiopoietin like 2	protein-coding
SY5YtetCASZ1b_CASZ1_Dox_peak_5129	chr16	64468488	64468774	+	342	NA	Intergenic	L1MB8|LINE|L1	687409	NM_001308392	1009	Hs.116471	NM_001797	ENSG00000140937	CDH11	CAD11|CDHOB|OB|OSF-4	cadherin 11	protein-coding
SY5YtetCASZ1b_CASZ1_Dox_peak_6116	chr18	57223490	57223926	+	342	NA	intron (NM_133459, intron 2 of 10)	intron (NM_133459, intron 2 of 10)	140936	NM_133459	147372	Hs.34333	NM_133459	ENSG00000183287	CCBE1	HKLLS1	collagen and calcium binding EGF domains 1	protein-coding
SY5YtetCASZ1b_CASZ1_Dox_peak_11934	chr7	69599062	69599392	+	342	NA	intron (NM_015570, intron 3 of 18)	intron (NM_015570, intron 3 of 18)	535322	NM_001127231	26053	Hs.21631	NM_015570	ENSG00000158321	AUTS2	FBRSL2|MRD26	autism susceptibility candidate 2	protein-coding
SY5YtetCASZ1b_CASZ1_Dox_peak_10035	chr5	75320956	75321202	+	342	NA	Intergenic	Intergenic	-58160	NM_014979	22987	Hs.646953	NM_014979	ENSG00000122012	SV2C	-	synaptic vesicle glycoprotein 2C	protein-coding
SY5YtetCASZ1b_CASZ1_Dox_peak_8732	chr3	108204034	108204282	+	342	NA	intron (NM_014981, intron 11 of 41)	intron (NM_014981, intron 11 of 41)	44011	NM_014981	22989	Hs.731060	NM_014981	ENSG00000144821	MYH15	-	myosin heavy chain 15	protein-coding
SY5YtetCASZ1b_CASZ1_Dox_peak_10996	chr6	40678339	40679106	+	341	NA	Intergenic	MLT1N2|LTR|ERVL-MaLR	-123519	NM_020737	57497	Hs.250015	NM_020737	ENSG00000156564	LRFN2	FIGLER2|KIAA1246|SALM1	leucine rich repeat and fibronectin type III domain containing 2	protein-coding
SY5YtetCASZ1b_CASZ1_Dox_peak_10504	chr5	153885188	153885576	+	338	NA	Intergenic	Intergenic	-27558	NM_004821	9421	Hs.152531	NM_004821	ENSG00000113196	HAND1	Hxt|Thing1|bHLHa27|eHand	heart and neural crest derivatives expressed 1	protein-coding
SY5YtetCASZ1b_CASZ1_Dox_peak_5082	chr16	55674651	55675571	+	338	NA	Intergenic	Intergenic	-14431	NM_001172501	6530	Hs.78036	NM_001043	ENSG00000103546	SLC6A2	NAT1|NET|NET1|SLC6A5	solute carrier family 6 member 2	protein-coding
SY5YtetCASZ1b_CASZ1_Dox_peak_2262	chr10	112401078	112401353	+	338	NA	Intergenic	Intergenic	-2940	NM_001134363	282996	Hs.116630	NM_001134363	ENSG00000203867	RBM20	-	RNA binding motif protein 20	protein-coding
SY5YtetCASZ1b_CASZ1_Dox_peak_7439	chr2	206701197	206701508	+	337	NA	Intergenic	Intergenic	154128	NM_201279	8828	Hs.471200	NM_003872	ENSG00000118257	NRP2	NP2|NPN2|PRO2714|VEGF165R2	neuropilin 2	protein-coding
SY5YtetCASZ1b_CASZ1_Dox_peak_11870	chr7	50645529	50646222	+	336	NA	Intergenic	HERVK11-int|LTR|ERVK	-12721	NM_001082971	1644	Hs.359698	NM_000790	ENSG00000132437	DDC	AADC	dopa decarboxylase	protein-coding
SY5YtetCASZ1b_CASZ1_Dox_peak_1885	chr10	49678203	49678650	+	335	NA	intron (NM_001347735, intron 3 of 8)	intron (NM_001347735, intron 3 of 8)	23266	NM_001256026	58504	Hs.655672	NM_021226	ENSG00000128805	ARHGAP22	RhoGAP2|RhoGap22	Rho GTPase activating protein 22	protein-coding
SY5YtetCASZ1b_CASZ1_Dox_peak_1966	chr10	71246521	71247480	+	335	NA	intron (NM_012339, intron 3 of 7)	intron (NM_012339, intron 3 of 7)	35774	NM_012339	23555	Hs.499941	NM_012339	ENSG00000099282	TSPAN15	2700063A19Rik|NET-7|NET7|TM4SF15	tetraspanin 15	protein-coding
SY5YtetCASZ1b_CASZ1_Dox_peak_4988	chr16	17476253	17477002	+	335	NA	intron (NM_022166, intron 1 of 11)	intron (NM_022166, intron 1 of 11)	88111	NM_022166	64131	Hs.22907	NM_022166	ENSG00000103489	XYLT1	DBQD2|PXYLT1|XT-I|XT1|XTI|XYLTI|xylT-I	xylosyltransferase 1	protein-coding
SY5YtetCASZ1b_CASZ1_Dox_peak_6240	chr19	19689096	19689360	+	335	NA	intron (NR_038198, intron 2 of 7)	intron (NR_038198, intron 2 of 7)	40154	NM_153221	148113	Hs.279574	NM_153221	ENSG00000160161	CILP2	CLIP-2	cartilage intermediate layer protein 2	protein-coding
SY5YtetCASZ1b_CASZ1_Dox_peak_689	chr1	143942318	143942549	+	335	NA	Intergenic	Intergenic	-27586	NR_144320	728833	Hs.535577	NM_207418	ENSG00000215784	FAM72D	GCUD2	family with sequence similarity 72 member D	protein-coding
SY5YtetCASZ1b_CASZ1_Dox_peak_8005	chr21	33266882	33267261	+	332	NA	intron (NM_014586, intron 1 of 10)	intron (NM_014586, intron 1 of 10)	21443	NM_014586	30811	Hs.109437	NM_014586	ENSG00000142149	HUNK	-	hormonally up-regulated Neu-associated kinase	protein-coding
SY5YtetCASZ1b_CASZ1_Dox_peak_13521	chr9	112031980	112032386	+	332	NA	intron (NM_018424, intron 2 of 15)	intron (NM_018424, intron 2 of 15)	51061	NM_018424	54566	Hs.591901	NM_018424	ENSG00000095203	EPB41L4B	CG1|EHM2	erythrocyte membrane protein band 4.1 like 4B	protein-coding
SY5YtetCASZ1b_CASZ1_Dox_peak_6010	chr18	43936276	43936591	+	332	NA	intron (NM_001256758, intron 1 of 5)	L2a|LINE|L2	22246	NM_152470	494470	Hs.501114	NM_152470	ENSG00000141622	RNF165	ARKL2|RNF111L2	ring finger protein 165	protein-coding
SY5YtetCASZ1b_CASZ1_Dox_peak_5545	chr17	52925937	52926331	+	330	NA	Intergenic	LTR16C|LTR|ERVL	-51918	NM_001321175	10040	Hs.153504	NM_005486	ENSG00000141198	TOM1L1	SRCASM	target of myb1 like 1 membrane trafficking protein	protein-coding
SY5YtetCASZ1b_CASZ1_Dox_peak_3075	chr11	113444741	113445637	+	330	NA	Intergenic	Intergenic	-99188	NM_000795	1813	Hs.73893	NM_000795	ENSG00000149295	DRD2	D2DR|D2R	dopamine receptor D2	protein-coding
SY5YtetCASZ1b_CASZ1_Dox_peak_3258	chr11	128377128	128377634	+	330	NA	intron (NM_001143820, intron 3 of 9)	intron (NM_001143820, intron 3 of 9)	14824	NM_005238	2113	Hs.369438	NM_005238	ENSG00000134954	ETS1	ETS-1|EWSR2|c-ets-1|p54	ETS proto-oncogene 1, transcription factor	protein-coding
SY5YtetCASZ1b_CASZ1_Dox_peak_1196	chr1	208446984	208447249	+	329	NA	Intergenic	Intergenic	-29451	NM_025179	5362	Hs.497626	NM_025179	ENSG00000076356	PLXNA2	OCT|PLXN2	plexin A2	protein-coding
SY5YtetCASZ1b_CASZ1_Dox_peak_12596	chr8	11600019	11600383	+	329	NA	intron (NM_002052, intron 2 of 6)	intron (NM_002052, intron 2 of 6)	-18564	NR_103552	606553	Hs.545529	NM_001031839	ENSG00000255394	C8orf49	G4DM	chromosome 8 open reading frame 49	ncRNA
SY5YtetCASZ1b_CASZ1_Dox_peak_6367	chr2	3651767	3652128	+	329	NA	exon (NM_001255982, exon 2 of 6)	exon (NM_001255982, exon 2 of 6)	-1695	NM_001255988	78989	Hs.32603	NM_024027	ENSG00000118004	COLEC11	3MC2|CL-K1-I|CL-K1-II|CL-K1-IIa|CL-K1-IIb|CLK1	collectin subfamily member 11	protein-coding
SY5YtetCASZ1b_CASZ1_Dox_peak_6703	chr2	46157564	46157959	+	329	NA	intron (NM_005400, intron 2 of 14)	intron (NM_005400, intron 2 of 14)	278718	NM_005400	5581	Hs.580351	NM_005400	ENSG00000171132	PRKCE	PKCE|nPKC-epsilon	protein kinase C epsilon	protein-coding
SY5YtetCASZ1b_CASZ1_Dox_peak_1073	chr1	201700732	201701111	+	329	NA	intron (NM_020443, intron 3 of 29)	intron (NM_020443, intron 3 of 29)	-8042	NM_001167738	89796	Hs.585374	NM_020443	ENSG00000134369	NAV1	POMFIL3|STEERIN1|UNC53H1	neuron navigator 1	protein-coding
SY5YtetCASZ1b_CASZ1_Dox_peak_10624	chr5	170174439	170174707	+	328	NA	Intergenic	Intergenic	-36150	NM_014211	2568	Hs.26225	NM_014211	ENSG00000094755	GABRP	-	gamma-aminobutyric acid type A receptor pi subunit	protein-coding
SY5YtetCASZ1b_CASZ1_Dox_peak_2935	chr11	82502836	82503149	+	328	NA	Intergenic	Intergenic	-58086	NM_175885	220382	Hs.448218	NM_175885	ENSG00000182103	FAM181B	-	family with sequence similarity 181 member B	protein-coding
SY5YtetCASZ1b_CASZ1_Dox_peak_11688	chr7	28396262	28396606	+	328	NA	intron (NM_182899, intron 1 of 9)	intron (NM_182899, intron 1 of 9)	-55710	NM_182898	9586	Hs.437075	NM_004904	ENSG00000146592	CREB5	CRE-BPA|CREB-5	cAMP responsive element binding protein 5	protein-coding
SY5YtetCASZ1b_CASZ1_Dox_peak_13056	chr8	132900997	132901549	+	328	NA	Intergenic	MLT2B4|LTR|ERVL	-15062	NM_015137	23167	Hs.204564	NM_015137	ENSG00000132294	EFR3A	-	EFR3 homolog A	protein-coding
SY5YtetCASZ1b_CASZ1_Dox_peak_7899	chr20	49636193	49636571	+	328	NA	intron (NM_002237, intron 1 of 2)	intron (NM_002237, intron 1 of 2)	3293	NM_002237	3755	Hs.118695	NM_002237	ENSG00000026559	KCNG1	K13|KCNG|KV6.1|kH2	potassium voltage-gated channel modifier subfamily G member 1	protein-coding
SY5YtetCASZ1b_CASZ1_Dox_peak_11340	chr6	149487493	149488437	+	328	NA	Intergenic	Intergenic	-51095	NM_001292035	23118	Hs.269775	NM_015093	ENSG00000055208	TAB2	CHTD2|MAP3K7IP2|TAB-2	TGF-beta activated kinase 1/MAP3K7 binding protein 2	protein-coding
SY5YtetCASZ1b_CASZ1_Dox_peak_2709	chr11	44787518	44788181	+	328	NA	intron (NM_130783, intron 1 of 8)	intron (NM_130783, intron 1 of 8)	1873	NM_130783	90139	Hs.385634	NM_130783	ENSG00000157570	TSPAN18	TSPAN	tetraspanin 18	protein-coding
SY5YtetCASZ1b_CASZ1_Dox_peak_11689	chr7	28409191	28409505	+	327	NA	intron (NM_182899, intron 1 of 9)	LTR16A1|LTR|ERVL	-42796	NM_182898	9586	Hs.437075	NM_004904	ENSG00000146592	CREB5	CRE-BPA|CREB-5	cAMP responsive element binding protein 5	protein-coding
SY5YtetCASZ1b_CASZ1_Dox_peak_1497	chr1	230551199	230551467	+	326	NA	intron (NM_001258311, intron 1 of 6)	intron (NM_001258311, intron 1 of 6)	10341	NM_001258311	79605	Hs.520463	NM_024554	ENSG00000177614	PGBD5	-	piggyBac transposable element derived 5	protein-coding
SY5YtetCASZ1b_CASZ1_Dox_peak_10337	chr5	136749854	136750101	+	326	NA	intron (NM_004598, intron 2 of 10)	intron (NM_004598, intron 2 of 10)	85041	NM_004598	6695	Hs.596136	NM_004598	ENSG00000152377	SPOCK1	SPOCK|TESTICAN|TIC1	SPARC/osteonectin, cwcv and kazal like domains proteoglycan 1	protein-coding
SY5YtetCASZ1b_CASZ1_Dox_peak_8028	chr21	40169473	40169751	+	326	NA	Intergenic	MIRc|SINE|MIR	-7619	NM_001256295	2114	Hs.644231	NM_005239	ENSG00000157557	ETS2	ETS2IT1	ETS proto-oncogene 2, transcription factor	protein-coding
SY5YtetCASZ1b_CASZ1_Dox_peak_2695	chr11	43972811	43973126	+	325	NA	Intergenic	MLT1J2-int|LTR|ERVL-MaLR	8862	NM_001145033	387763	Hs.530443	NM_001145033	ENSG00000187479	C11orf96	AG2	chromosome 11 open reading frame 96	protein-coding
SY5YtetCASZ1b_CASZ1_Dox_peak_2087	chr10	80963623	80963954	+	324	NA	intron (NM_020338, intron 5 of 24)	intron (NM_020338, intron 5 of 24)	134996	NM_020338	57178	Hs.193118	NM_020338	ENSG00000108175	ZMIZ1	MIZ|RAI17|TRAFIP10|ZIMP10|hZIMP10	zinc finger MIZ-type containing 1	protein-coding
SY5YtetCASZ1b_CASZ1_Dox_peak_2884	chr11	76321993	76322783	+	324	NA	Intergenic	Intergenic	58656	NM_005512	2615	Hs.151641	NM_005512	ENSG00000137507	LRRC32	D11S833E|GARP	leucine rich repeat containing 32	protein-coding
SY5YtetCASZ1b_CASZ1_Dox_peak_5003	chr16	22885757	22886277	+	323	NA	intron (NM_006043, intron 1 of 1)	intron (NM_006043, intron 1 of 1)	60157	NM_006043	9956	Hs.115830	NM_006043	ENSG00000122254	HS3ST2	30ST2|3OST2	heparan sulfate-glucosamine 3-sulfotransferase 2	protein-coding
SY5YtetCASZ1b_CASZ1_Dox_peak_8406	chr3	37521569	37521899	+	323	NA	intron (NM_002207, intron 3 of 27)	intron (NM_002207, intron 3 of 27)	27921	NM_002207	3680	Hs.113157	NM_002207	ENSG00000144668	ITGA9	ALPHA-RLC|ITGA4L|RLC	integrin subunit alpha 9	protein-coding
SY5YtetCASZ1b_CASZ1_Dox_peak_8835	chr3	123526661	123526963	+	323	NA	intron (NM_053027, intron 3 of 32)	intron (NM_053027, intron 3 of 32)	76337	NM_053025	4638	Hs.477375	NM_005965	ENSG00000065534	MYLK	AAT7|KRP|MLCK|MLCK1|MLCK108|MLCK210|MSTP083|MYLK1|smMLCK	myosin light chain kinase	protein-coding
SY5YtetCASZ1b_CASZ1_Dox_peak_1149	chr1	205321518	205321748	+	322	NA	intron (NM_001271863, intron 2 of 8)	intron (NM_001271863, intron 2 of 8)	4495	NM_018203	55220	Hs.10414	NM_018203	ENSG00000162873	KLHDC8A	-	kelch domain containing 8A	protein-coding
SY5YtetCASZ1b_CASZ1_Dox_peak_2518	chr11	12015464	12015724	+	321	NA	intron (NM_001018057, intron 3 of 6)	intron (NM_001018057, intron 3 of 6)	14592	NM_001018057	27122	Hs.292156	NM_013253	ENSG00000050165	DKK3	REIC|RIG	dickkopf WNT signaling pathway inhibitor 3	protein-coding
SY5YtetCASZ1b_CASZ1_Dox_peak_12312	chr7	132185660	132185941	+	321	NA	intron (NM_001105543, intron 2 of 3)	intron (NM_001105543, intron 2 of 3)	75523	NM_001105543	91584	Hs.511454	NM_020911	ENSG00000221866	PLXNA4	FAYV2820|PLEXA4|PLXNA4A|PLXNA4B|PRO34003	plexin A4	protein-coding
SY5YtetCASZ1b_CASZ1_Dox_peak_1640	chr1	245768893	245769302	+	320	NA	intron (NM_018012, intron 6 of 14)	intron (NM_018012, intron 6 of 14)	450810	NM_018012	55083	Hs.143134	NM_018012	ENSG00000162849	KIF26B	-	kinesin family member 26B	protein-coding
SY5YtetCASZ1b_CASZ1_Dox_peak_11506	chr7	4228701	4228990	+	319	NA	intron (NM_152744, intron 35 of 44)	intron (NM_152744, intron 35 of 44)	59528	NM_001079653	221935	Hs.653013	NM_152744	ENSG00000146555	SDK1	-	sidekick cell adhesion molecule 1	protein-coding
SY5YtetCASZ1b_CASZ1_Dox_peak_12535	chr7	158896872	158897291	+	319	NA	intron (NR_130758, intron 3 of 12)	intron (NR_130758, intron 3 of 12)	-7186	NM_001308259	7434	Hs.585052	NM_003382	ENSG00000106018	VIPR2	C16DUPq36.3|DUP7q36.3|PACAP-R-3|PACAP-R3|VIP-R-2|VPAC2|VPAC2R|VPCAP2R	vasoactive intestinal peptide receptor 2	protein-coding
SY5YtetCASZ1b_CASZ1_Dox_peak_4437	chr14	94214538	94215335	+	318	NA	intron (NM_178013, intron 3 of 4)	intron (NM_178013, intron 3 of 4)	39830	NM_178013	145270	Hs.432401	NM_178004	ENSG00000175785	PRIMA1	PRIMA	proline rich membrane anchor 1	protein-coding
SY5YtetCASZ1b_CASZ1_Dox_peak_8077	chr22	19984163	19984494	+	318	NA	intron (NM_001670, intron 2 of 19)	intron (NM_001670, intron 2 of 19)	19981	NM_001670	421	Hs.713616	NM_001670	ENSG00000099889	ARVCF	-	armadillo repeat gene deleted in velocardiofacial syndrome	protein-coding
SY5YtetCASZ1b_CASZ1_Dox_peak_10199	chr5	112533491	112533816	+	317	NA	intron (NM_001085377, intron 3 of 18)	intron (NM_001085377, intron 3 of 18)	96959	NM_002387	4163	Hs.593171	NM_002387	ENSG00000171444	MCC	MCC1	mutated in colorectal cancers	protein-coding
SY5YtetCASZ1b_CASZ1_Dox_peak_6229	chr19	15405399	15405738	+	317	NA	intron (NM_001330384, intron 1 of 11)	intron (NM_001330384, intron 1 of 11)	-14306	NM_058243	23476	Hs.187763	NM_014299	ENSG00000141867	BRD4	CAP|HUNK1|HUNKI|MCAP	bromodomain containing 4	protein-coding
SY5YtetCASZ1b_CASZ1_Dox_peak_6009	chr18	43918218	43918493	+	317	NA	TTS (NR_046357)	TTS (NR_046357)	4168	NM_152470	494470	Hs.501114	NM_152470	ENSG00000141622	RNF165	ARKL2|RNF111L2	ring finger protein 165	protein-coding
SY5YtetCASZ1b_CASZ1_Dox_peak_8233	chr3	5243408	5243701	+	317	NA	exon (NM_014674, exon 4 of 12)	exon (NM_014674, exon 4 of 12)	14195	NM_014674	9695	Hs.224616	NM_014674	ENSG00000134109	EDEM1	EDEM	ER degradation enhancing alpha-mannosidase like protein 1	protein-coding
SY5YtetCASZ1b_CASZ1_Dox_peak_2318	chr10	117832504	117832851	+	317	NA	intron (NM_001145453, intron 8 of 9)	intron (NM_001145453, intron 8 of 9)	199142	NM_145793	2674	Hs.388347	NM_005264	ENSG00000151892	GFRA1	GDNFR|GDNFRA|GFR-ALPHA-1|RET1L|RETL1|TRNR1	GDNF family receptor alpha 1	protein-coding
SY5YtetCASZ1b_CASZ1_Dox_peak_4539	chr14	106365096	106365432	+	317	NA	Intergenic	Intergenic	-18574	NR_026800	9834	Hs.649259	NM_014151	ENSG00000226777	FAM30A	C14orf110|HSPC053|KIAA0125	family with sequence similarity 30, member A	ncRNA
SY5YtetCASZ1b_CASZ1_Dox_peak_11018	chr6	43766435	43766764	+	317	NA	Intergenic	Intergenic	26877	NM_001287044	7422	Hs.73793	NM_003376	ENSG00000112715	VEGFA	MVCD1|VEGF|VPF	vascular endothelial growth factor A	protein-coding
SY5YtetCASZ1b_CASZ1_Dox_peak_6798	chr2	62341673	62341970	+	317	NA	intron (NM_152516, intron 2 of 2)	intron (NM_152516, intron 2 of 2)	-81441	NM_006577	10678	Hs.173203	NM_006577	ENSG00000170340	B3GNT2	3-Gn-T1|3-Gn-T2|B3GN-T2|B3GNT|B3GNT-2|B3GNT1|BETA3GNT|BGNT2|BGnT-2|beta-1|beta3Gn-T1|beta3Gn-T2	UDP-GlcNAc:betaGal beta-1,3-N-acetylglucosaminyltransferase 2	protein-coding
SY5YtetCASZ1b_CASZ1_Dox_peak_2388	chr10	125944182	125944589	+	317	NA	Intergenic	Intergenic	-91262	NM_001270765	51363	Hs.287537	NM_014863	ENSG00000182022	CHST15	BRAG|GALNAC4S-6ST	carbohydrate sulfotransferase 15	protein-coding
SY5YtetCASZ1b_CASZ1_Dox_peak_1499	chr1	230653649	230653956	+	316	NA	Intergenic	Intergenic	-92128	NM_001258311	79605	Hs.520463	NM_024554	ENSG00000177614	PGBD5	-	piggyBac transposable element derived 5	protein-coding
SY5YtetCASZ1b_CASZ1_Dox_peak_10406	chr5	141854117	141854623	+	316	NA	Intergenic	Intergenic	139356	NM_033137	2246	Hs.483635	NM_000800	ENSG00000113578	FGF1	AFGF|ECGF|ECGF-beta|ECGFA|ECGFB|FGF-1|FGF-alpha|FGFA|GLIO703|HBGF-1|HBGF1	fibroblast growth factor 1	protein-coding
SY5YtetCASZ1b_CASZ1_Dox_peak_5108	chr16	57506487	57506859	+	316	NA	TTS (NM_032940)	TTS (NM_032940)	7106	NM_001330556	55715	Hs.279832	NM_018110	ENSG00000125170	DOK4	IRS-5|IRS5	docking protein 4	protein-coding
SY5YtetCASZ1b_CASZ1_Dox_peak_5358	chr17	21260884	21261411	+	316	NA	Intergenic	Intergenic	-18552	NM_021012	3768	Hs.200629	NM_021012	ENSG00000184185	KCNJ12	IRK-2|IRK2|KCNJN1|Kir2.2|Kir2.2v|hIRK|hIRK1|hkir2.2x|kcnj12x	potassium voltage-gated channel subfamily J member 12	protein-coding
SY5YtetCASZ1b_CASZ1_Dox_peak_11179	chr6	99293611	99293918	+	315	NA	Intergenic	Intergenic	11184	NM_005604	5454	Hs.182505	NM_005604	ENSG00000184486	POU3F2	BRN2|N-Oct3|OCT7|OTF-7|OTF7|POUF3|brn-2|oct-7	POU class 3 homeobox 2	protein-coding
SY5YtetCASZ1b_CASZ1_Dox_peak_12745	chr8	48610311	48610580	+	315	NA	intron (NR_104581, intron 8 of 16)	intron (NR_104581, intron 8 of 16)	40281	NM_005195	1052	Hs.440829	NM_005195	ENSG00000221869	CEBPD	C/EBP-delta|CELF|CRP3|NF-IL6-beta	CCAAT/enhancer binding protein delta	protein-coding
SY5YtetCASZ1b_CASZ1_Dox_peak_8672	chr3	77590376	77590675	+	315	NA	intron (NM_001290040, intron 7 of 27)	intron (NM_001290040, intron 7 of 27)	443362	NM_001128929	6092	Hs.13305	NM_002942	ENSG00000185008	ROBO2	SAX3	roundabout guidance receptor 2	protein-coding
SY5YtetCASZ1b_CASZ1_Dox_peak_2864	chr11	75054473	75054929	+	315	NA	intron (NM_020251, intron 1 of 14)	MIR|SINE|MIR	8174	NM_004041	408	Hs.503284	NM_004041	ENSG00000137486	ARRB1	ARB1|ARR1	arrestin beta 1	protein-coding
SY5YtetCASZ1b_CASZ1_Dox_peak_9568	chr4	140744498	140744863	+	315	NA	intron (NM_018717, intron 3 of 5)	intron (NM_018717, intron 3 of 5)	157758	NM_001204366	4258	Hs.81874	NM_002413	ENSG00000085871	MGST2	GST2|MGST-II	microsomal glutathione S-transferase 2	protein-coding
SY5YtetCASZ1b_CASZ1_Dox_peak_6712	chr2	46566448	46566666	+	315	NA	intron (NM_001430, intron 1 of 15)	intron (NM_001430, intron 1 of 15)	42016	NM_001430	2034	Hs.468410	NM_001430	ENSG00000116016	EPAS1	ECYT4|HIF2A|HLF|MOP2|PASD2|bHLHe73	endothelial PAS domain protein 1	protein-coding
SY5YtetCASZ1b_CASZ1_Dox_peak_12063	chr7	94250082	94250419	+	315	NA	intron (NM_001346720, intron 5 of 11)	intron (NM_001346720, intron 5 of 11)	35271	NM_001346715	8910	Hs.371199	NM_003919	ENSG00000127990	SGCE	DYT11|ESG|epsilon-SG	sarcoglycan epsilon	protein-coding
SY5YtetCASZ1b_CASZ1_Dox_peak_6706	chr2	46374621	46374988	+	315	NA	intron (NM_005400, intron 12 of 14)	MIRb|SINE|MIR	-149737	NM_001430	2034	Hs.468410	NM_001430	ENSG00000116016	EPAS1	ECYT4|HIF2A|HLF|MOP2|PASD2|bHLHe73	endothelial PAS domain protein 1	protein-coding
SY5YtetCASZ1b_CASZ1_Dox_peak_8303	chr3	15687754	15688038	+	315	NA	3' UTR (NM_001281723, exon 4 of 4)	3' UTR (NM_001281723, exon 4 of 4)	44420	NM_001281725	686	Hs.444197	NM_000060	ENSG00000169814	BTD	-	biotinidase	protein-coding
SY5YtetCASZ1b_CASZ1_Dox_peak_3259	chr11	128463217	128463848	+	314	NA	Intergenic	Intergenic	-6079	NM_001143820	2113	Hs.369438	NM_005238	ENSG00000134954	ETS1	ETS-1|EWSR2|c-ets-1|p54	ETS proto-oncogene 1, transcription factor	protein-coding
SY5YtetCASZ1b_CASZ1_Dox_peak_12829	chr8	77688518	77688767	+	314	NA	intron (NM_024721, intron 3 of 10)	intron (NM_024721, intron 3 of 10)	-93132	NR_024360	100192378	Hs.596420	NR_024360	ENSG00000253661	ZFHX4-AS1	-	ZFHX4 antisense RNA 1	ncRNA
SY5YtetCASZ1b_CASZ1_Dox_peak_10436	chr5	146142329	146142917	+	314	NA	intron (NM_001271899, intron 2 of 9)	intron (NM_001271899, intron 2 of 9)	115725	NM_181675	5521	Hs.627618	NM_181674	ENSG00000156475	PPP2R2B	B55BETA|PP2AB55BETA|PP2ABBETA|PP2APR55B|PP2APR55BETA|PR2AB55BETA|PR2ABBETA|PR2APR55BETA|PR52B|PR55-BETA|PR55BETA|SCA12	protein phosphatase 2 regulatory subunit Bbeta	protein-coding
SY5YtetCASZ1b_CASZ1_Dox_peak_8974	chr3	139899507	139899919	+	314	NA	intron (NM_022131, intron 2 of 16)	intron (NM_022131, intron 2 of 16)	245686	NM_022131	64084	Hs.158529	NM_022131	ENSG00000158258	CLSTN2	ALC-GAMMA|CDHR13|CS2|CSTN2|alcagamma	calsyntenin 2	protein-coding
SY5YtetCASZ1b_CASZ1_Dox_peak_5949	chr18	34048216	34048467	+	314	NA	intron (NM_025135, intron 3 of 24)	intron (NM_025135, intron 3 of 24)	170682	NM_025135	80206	Hs.436636	NM_025135	ENSG00000134775	FHOD3	FHOS2|Formactin2	formin homology 2 domain containing 3	protein-coding
SY5YtetCASZ1b_CASZ1_Dox_peak_8935	chr3	134215309	134215549	+	314	NA	intron (NM_025180, intron 3 of 15)	LTR62|LTR|ERVL	10382	NM_025180	80254	Hs.443301	NM_025180	ENSG00000182923	CEP63	SCKL6	centrosomal protein 63	protein-coding
SY5YtetCASZ1b_CASZ1_Dox_peak_9574	chr4	140811002	140811418	+	314	NA	exon (NM_018717, exon 2 of 6)	exon (NM_018717, exon 2 of 6)	224288	NM_001204366	4258	Hs.81874	NM_002413	ENSG00000085871	MGST2	GST2|MGST-II	microsomal glutathione S-transferase 2	protein-coding
SY5YtetCASZ1b_CASZ1_Dox_peak_1144	chr1	204978886	204979183	+	313	NA	intron (NM_001160331, intron 25 of 26)	intron (NM_001160331, intron 25 of 26)	-33031	NM_001346083	6900	Hs.519220	NM_005076	ENSG00000184144	CNTN2	AXT|FAME5|TAG-1|TAX|TAX1	contactin 2	protein-coding
SY5YtetCASZ1b_CASZ1_Dox_peak_11212	chr6	108293972	108294196	+	312	NA	Intergenic	LTR38B|LTR|ERV1	-14602	NM_007214	11231	Hs.26904	NM_007214	ENSG00000025796	SEC63	DNAJC23|ERdj2|PCLD2|PRO2507|SEC63L	SEC63 homolog, protein translocation regulator	protein-coding
SY5YtetCASZ1b_CASZ1_Dox_peak_9117	chr3	183337300	183338044	+	312	NA	Intergenic	Intergenic	-15739	NM_017644	54800	Hs.407709	NM_017644	ENSG00000114796	KLHL24	DRE1|KRIP6	kelch like family member 24	protein-coding
SY5YtetCASZ1b_CASZ1_Dox_peak_5839	chr18	457001	457536	+	312	NA	intron (NM_130386, intron 2 of 9)	intron (NM_130386, intron 2 of 9)	43461	NM_130386	81035	Hs.464422	NM_030781	ENSG00000158270	COLEC12	CLP1|NSR2|SCARA4|SRCL	collectin subfamily member 12	protein-coding
SY5YtetCASZ1b_CASZ1_Dox_peak_540	chr1	94073944	94074711	+	312	NA	intron (NM_001261408, intron 5 of 13)	intron (NM_001261408, intron 5 of 13)	5375	NM_001261410	8412	Hs.36958	NM_003567	ENSG00000137936	BCAR3	NSP2|SH2D3B	breast cancer anti-estrogen resistance 3	protein-coding
SY5YtetCASZ1b_CASZ1_Dox_peak_13494	chr9	102609214	102609702	+	310	NA	intron (NM_006981, intron 6 of 7)	intron (NM_006981, intron 6 of 7)	25321	NM_173199	8013	Hs.279522	NM_006981	ENSG00000119508	NR4A3	CHN|CSMF|MINOR|NOR1|TEC	nuclear receptor subfamily 4 group A member 3	protein-coding
SY5YtetCASZ1b_CASZ1_Dox_peak_10779	chr6	15445110	15445469	+	310	NA	intron (NM_004973, intron 3 of 17)	intron (NM_004973, intron 3 of 17)	196203	NM_001267040	3720	Hs.269059	NM_004973	ENSG00000008083	JARID2	JMJ	jumonji and AT-rich interaction domain containing 2	protein-coding
SY5YtetCASZ1b_CASZ1_Dox_peak_1119	chr1	204258412	204258789	+	309	NA	intron (NM_014935, intron 1 of 22)	intron (NM_014935, intron 1 of 22)	70457	NM_014935	22874	Hs.253146	NM_014935	ENSG00000143850	PLEKHA6	PEPP-3|PEPP3	pleckstrin homology domain containing A6	protein-coding
SY5YtetCASZ1b_CASZ1_Dox_peak_4753	chr15	63242703	63243040	+	309	NA	Intergenic	Intergenic	-91967	NM_001018004	7168	Hs.133892	NM_000366	ENSG00000140416	TPM1	C15orf13|CMD1Y|CMH3|HEL-S-265|HTM-alpha|LVNC9|TMSA	tropomyosin 1 (alpha)	protein-coding
SY5YtetCASZ1b_CASZ1_Dox_peak_13100	chr8	140723964	140724369	+	309	NA	Intergenic	L2c|LINE|L2	-8867	NM_001282534	51305	Hs.493037	NM_001282534	ENSG00000169427	KCNK9	K2p9.1|KT3.2|TASK-3|TASK3	potassium two pore domain channel subfamily K member 9	protein-coding
SY5YtetCASZ1b_CASZ1_Dox_peak_10057	chr5	78105351	78105666	+	309	NA	intron (NM_000046, intron 6 of 7)	intron (NM_000046, intron 6 of 7)	-160860	NM_005779	10184	Hs.79299	NM_005779	ENSG00000145685	LHFPL2	-	lipoma HMGIC fusion partner-like 2	protein-coding
SY5YtetCASZ1b_CASZ1_Dox_peak_10388	chr5	141204959	141205517	+	309	NA	Intergenic	Intergenic	40529	NM_001278615	5097	Hs.79769	NM_002587	ENSG00000156453	PCDH1	PC42|PCDH42	protocadherin 1	protein-coding
SY5YtetCASZ1b_CASZ1_Dox_peak_13097	chr8	140506337	140506660	+	309	NA	Intergenic	LTR82B|LTR|ERVL	208801	NR_104210	51305	Hs.493037	NM_001282534	ENSG00000169427	KCNK9	K2p9.1|KT3.2|TASK-3|TASK3	potassium two pore domain channel subfamily K member 9	protein-coding
SY5YtetCASZ1b_CASZ1_Dox_peak_12747	chr8	48636627	48636930	+	308	NA	intron (NR_104581, intron 13 of 16)	intron (NR_104581, intron 13 of 16)	13948	NM_005195	1052	Hs.440829	NM_005195	ENSG00000221869	CEBPD	C/EBP-delta|CELF|CRP3|NF-IL6-beta	CCAAT/enhancer binding protein delta	protein-coding
SY5YtetCASZ1b_CASZ1_Dox_peak_4714	chr15	57854446	57854773	+	307	NA	Intergenic	Intergenic	-29493	NR_104369	145781	Hs.437256	NM_001018090	ENSG00000137878	GCOM1	GRINL1A|Gcom2|MYZAP|MYZAP-POLR2M|gcom	GRINL1A complex locus 1	protein-coding
SY5YtetCASZ1b_CASZ1_Dox_peak_5399	chr17	34114134	34114405	+	307	NA	intron (NM_024302, intron 1 of 7)	intron (NM_024302, intron 1 of 7)	8442	NM_032950	79148	Hs.380710	NM_024302	ENSG00000271447	MMP28	EPILYSIN|MM28|MMP-25|MMP-28|MMP25	matrix metallopeptidase 28	protein-coding
SY5YtetCASZ1b_CASZ1_Dox_peak_11706	chr7	29023465	29023779	+	307	NA	intron (NR_038965, intron 1 of 4)	intron (NR_038965, intron 1 of 4)	4039	NR_038965	100506497	Hs.586328	NR_038965	ENSG00000272568	LOC100506497	-	uncharacterized LOC100506497	ncRNA
SY5YtetCASZ1b_CASZ1_Dox_peak_5768	chr17	74025584	74025910	+	307	NA	Intergenic	Intergenic	-2214	NM_001988	2125	Hs.500635	NM_001988	ENSG00000167880	EVPL	EVPK	envoplakin	protein-coding
SY5YtetCASZ1b_CASZ1_Dox_peak_9410	chr4	83705908	83706405	+	307	NA	intron (NM_024906, intron 1 of 3)	MamRep38|DNA|hAT	13854	NM_001037582	79966	Hs.379191	NM_024906	ENSG00000145284	SCD5	ACOD4|FADS4|HSCD5|SCD2|SCD4	stearoyl-CoA desaturase 5	protein-coding
SY5YtetCASZ1b_CASZ1_Dox_peak_2885	chr11	76335872	76336493	+	306	NA	Intergenic	Intergenic	44862	NM_005512	2615	Hs.151641	NM_005512	ENSG00000137507	LRRC32	D11S833E|GARP	leucine rich repeat containing 32	protein-coding
SY5YtetCASZ1b_CASZ1_Dox_peak_12663	chr8	27522551	27522810	+	306	NA	intron (NM_182826, intron 5 of 5)	intron (NM_182826, intron 5 of 5)	31103	NM_182826	51435	Hs.128856	NM_016240	ENSG00000168077	SCARA3	APC7|CSR|CSR1|MSLR1|MSRL1	scavenger receptor class A member 3	protein-coding
SY5YtetCASZ1b_CASZ1_Dox_peak_6159	chr18	71936486	71936858	+	306	NA	intron (NM_148923, intron 1 of 4)	L2a|LINE|L2	22579	NM_148923	1528	Hs.465413	NM_001914	ENSG00000166347	CYB5A	CYB5|MCB5	cytochrome b5 type A	protein-coding
SY5YtetCASZ1b_CASZ1_Dox_peak_8986	chr3	140803129	140803510	+	306	NA	intron (NM_080862, intron 2 of 2)	intron (NM_080862, intron 2 of 2)	33075	NM_080862	92369	Hs.655112	NM_080862	ENSG00000175093	SPSB4	SSB-4|SSB4	splA/ryanodine receptor domain and SOCS box containing 4	protein-coding
SY5YtetCASZ1b_CASZ1_Dox_peak_8234	chr3	5243952	5244297	+	306	NA	intron (NM_014674, intron 4 of 11)	intron (NM_014674, intron 4 of 11)	14765	NM_014674	9695	Hs.224616	NM_014674	ENSG00000134109	EDEM1	EDEM	ER degradation enhancing alpha-mannosidase like protein 1	protein-coding
SY5YtetCASZ1b_CASZ1_Dox_peak_10956	chr6	37633196	37633591	+	306	NA	intron (NM_153487, intron 1 of 16)	MER49|LTR|ERV1	32373	NM_153487	266727	Hs.437993	NM_153487	ENSG00000112139	MDGA1	GPIM|MAMDC3	MAM domain containing glycosylphosphatidylinositol anchor 1	protein-coding
SY5YtetCASZ1b_CASZ1_Dox_peak_5048	chr16	49845681	49846050	+	305	NA	intron (NM_001271620, intron 1 of 7)	intron (NM_001271620, intron 1 of 7)	10784	NM_015069	23090	Hs.443715	NM_015069	ENSG00000102935	ZNF423	Ebfaz|JBTS19|NPHP14|OAZ|Roaz|ZFP423|Zfp104|hOAZ	zinc finger protein 423	protein-coding
SY5YtetCASZ1b_CASZ1_Dox_peak_5376	chr17	27969244	27969703	+	305	NA	intron (NM_001282129, intron 14 of 15)	intron (NM_001282129, intron 14 of 15)	-21032	NM_032854	84940	Hs.143046	NM_032854	ENSG00000167549	CORO6	-	coronin 6	protein-coding
SY5YtetCASZ1b_CASZ1_Dox_peak_804	chr1	156771322	156771716	+	305	NA	TTS (NM_005973)	TTS (NM_005973)	-14023	NM_001007792	4914	Hs.406293	NM_002529	ENSG00000198400	NTRK1	MTC|TRK|TRK1|TRKA|Trk-A|p140-TrkA	neurotrophic receptor tyrosine kinase 1	protein-coding
SY5YtetCASZ1b_CASZ1_Dox_peak_956	chr1	179755835	179756655	+	302	NA	intron (NM_001329719, intron 1 of 4)	intron (NM_001329719, intron 1 of 4)	43947	NM_001329718	148753	Hs.400696	NM_173509	ENSG00000143340	FAM163A	C1orf76|NDSP	family with sequence similarity 163 member A	protein-coding
SY5YtetCASZ1b_CASZ1_Dox_peak_8963	chr3	139549603	139549980	+	302	NA	Intergenic	Intergenic	-104236	NM_022131	64084	Hs.158529	NM_022131	ENSG00000158258	CLSTN2	ALC-GAMMA|CDHR13|CS2|CSTN2|alcagamma	calsyntenin 2	protein-coding
SY5YtetCASZ1b_CASZ1_Dox_peak_12234	chr7	127675844	127676105	+	302	NA	intron (NM_014390, intron 16 of 23)	intron (NM_014390, intron 16 of 23)	-4972	NM_022143	64101	Hs.655003	NM_022143	ENSG00000128594	LRRC4	NAG14|NGL-2	leucine rich repeat containing 4	protein-coding
SY5YtetCASZ1b_CASZ1_Dox_peak_11074	chr6	52268399	52268857	+	301	NA	exon (NM_133367, exon 2 of 2)	exon (NM_133367, exon 2 of 2)	-16366	NM_018100	114327	Hs.403171	NM_018100	ENSG00000096093	EFHC1	EJM1|dJ304B14.2	EF-hand domain containing 1	protein-coding
SY5YtetCASZ1b_CASZ1_Dox_peak_4664	chr15	45474163	45474437	+	301	NA	promoter-TSS (NM_001301171)	promoter-TSS (NM_001301171)	-895	NM_001301171	90525	Hs.310399	NM_138356	ENSG00000138606	SHF	-	Src homology 2 domain containing F	protein-coding
SY5YtetCASZ1b_CASZ1_Dox_peak_10456	chr5	148360816	148361419	+	300	NA	TTS (NM_024577)	TTS (NM_024577)	81620	NM_024577	79628	Hs.483784	NM_024577	ENSG00000169247	SH3TC2	CMT4C|MNMN	SH3 domain and tetratricopeptide repeats 2	protein-coding
SY5YtetCASZ1b_CASZ1_Dox_peak_13096	chr8	140448063	140448328	+	300	NA	Intergenic	MLT1H|LTR|ERVL-MaLR	267104	NR_104210	51305	Hs.493037	NM_001282534	ENSG00000169427	KCNK9	K2p9.1|KT3.2|TASK-3|TASK3	potassium two pore domain channel subfamily K member 9	protein-coding
SY5YtetCASZ1b_CASZ1_Dox_peak_11172	chr6	98974418	98974643	+	300	NA	Intergenic	Intergenic	-308050	NM_005604	5454	Hs.182505	NM_005604	ENSG00000184486	POU3F2	BRN2|N-Oct3|OCT7|OTF-7|OTF7|POUF3|brn-2|oct-7	POU class 3 homeobox 2	protein-coding
SY5YtetCASZ1b_CASZ1_Dox_peak_6598	chr2	29972728	29973061	+	300	NA	intron (NM_004304, intron 1 of 28)	intron (NM_004304, intron 1 of 28)	171583	NM_004304	238	Hs.654469	NM_004304	ENSG00000171094	ALK	CD246|NBLST3	anaplastic lymphoma receptor tyrosine kinase	protein-coding
SY5YtetCASZ1b_CASZ1_Dox_peak_7118	chr2	129171169	129171779	+	300	NA	Intergenic	Intergenic	-95303	NM_004807	9394	Hs.512841	NM_004807	ENSG00000136720	HS6ST1	HH15|HS6ST	heparan sulfate 6-O-sulfotransferase 1	protein-coding
SY5YtetCASZ1b_CASZ1_Dox_peak_2320	chr10	118481519	118481863	+	300	NA	intron (NM_001330164, intron 2 of 12)	intron (NM_001330164, intron 2 of 12)	20394	NM_025015	259217	Hs.648448	NM_025015	ENSG00000165868	HSPA12A	-	heat shock protein family A (Hsp70) member 12A	protein-coding
SY5YtetCASZ1b_CASZ1_Dox_peak_12874	chr8	93115865	93116112	+	300	NA	promoter-TSS (NM_175634)	promoter-TSS (NM_175634)	-534	NM_175634	862	Hs.368431	NM_004349	ENSG00000079102	RUNX1T1	AML1-MTG8|AML1T1|CBFA2T1|CDR|ETO|MTG8|ZMYND2	RUNX1 translocation partner 1	protein-coding
SY5YtetCASZ1b_CASZ1_Dox_peak_10562	chr5	167614287	167614983	+	300	NA	intron (NM_001080428, intron 10 of 24)	intron (NM_001080428, intron 10 of 24)	44742	NR_109894	101927862	Hs.659376	NR_109894	ENSG00000253978	CTB-178M22.2	-	uncharacterized LOC101927862	ncRNA
SY5YtetCASZ1b_CASZ1_Dox_peak_4926	chr15	100875637	100876039	+	300	NA	intron (NM_139057, intron 2 of 21)	intron (NM_139057, intron 2 of 21)	6372	NM_139057	170691	Hs.513200	NM_139057	ENSG00000140470	ADAMTS17	-	ADAM metallopeptidase with thrombospondin type 1 motif 17	protein-coding
SY5YtetCASZ1b_CASZ1_Dox_peak_2622	chr11	20653443	20653744	+	300	NA	intron (NM_004211, intron 10 of 15)	intron (NM_004211, intron 10 of 15)	32647	NM_004211	9152	Hs.136557	NM_004211	ENSG00000165970	SLC6A5	GLYT-2|GLYT2|HKPX3|NET1	solute carrier family 6 member 5	protein-coding
SY5YtetCASZ1b_CASZ1_Dox_peak_8309	chr3	16557408	16557742	+	299	NA	Intergenic	Intergenic	-2353	NM_015150	23180	Hs.98910	NM_015150	ENSG00000131378	RFTN1	MIG2|PIB10|PIG9|RAFTLIN	raftlin, lipid raft linker 1	protein-coding
SY5YtetCASZ1b_CASZ1_Dox_peak_1075	chr1	201885867	201886116	+	299	NA	intron (NM_012134, intron 1 of 2)	intron (NM_012134, intron 1 of 2)	28186	NM_198149	149345	Hs.632471	NM_198149	ENSG00000198892	SHISA4	C1orf40|TMEM58	shisa family member 4	protein-coding
SY5YtetCASZ1b_CASZ1_Dox_peak_5110	chr16	57518089	57518378	+	299	NA	intron (NM_018110, intron 1 of 8)	intron (NM_018110, intron 1 of 8)	2152	NM_018110	55715	Hs.279832	NM_018110	ENSG00000125170	DOK4	IRS-5|IRS5	docking protein 4	protein-coding
SY5YtetCASZ1b_CASZ1_Dox_peak_10992	chr6	40599534	40599840	+	298	NA	Intergenic	Intergenic	-44484	NM_020737	57497	Hs.250015	NM_020737	ENSG00000156564	LRFN2	FIGLER2|KIAA1246|SALM1	leucine rich repeat and fibronectin type III domain containing 2	protein-coding
SY5YtetCASZ1b_CASZ1_Dox_peak_7904	chr20	49774006	49774522	+	296	NA	Intergenic	MIRb|SINE|MIR	-134589	NM_002237	3755	Hs.118695	NM_002237	ENSG00000026559	KCNG1	K13|KCNG|KV6.1|kH2	potassium voltage-gated channel modifier subfamily G member 1	protein-coding
SY5YtetCASZ1b_CASZ1_Dox_peak_3681	chr12	110044030	110044932	+	296	NA	Intergenic	Intergenic	32981	NM_001114185	4598	Hs.130607	NM_000431	ENSG00000110921	MVK	LRBP|MK|MVLK|POROK3	mevalonate kinase	protein-coding
SY5YtetCASZ1b_CASZ1_Dox_peak_10993	chr6	40602199	40602521	+	296	NA	Intergenic	Intergenic	-47157	NM_020737	57497	Hs.250015	NM_020737	ENSG00000156564	LRFN2	FIGLER2|KIAA1246|SALM1	leucine rich repeat and fibronectin type III domain containing 2	protein-coding
SY5YtetCASZ1b_CASZ1_Dox_peak_2466	chr11	7614768	7615066	+	294	NA	intron (NM_003621, intron 4 of 23)	intron (NM_003621, intron 4 of 23)	-3500	NM_001256568	8495	Hs.655714	NM_003621	ENSG00000166387	PPFIBP2	Cclp1	PPFIA binding protein 2	protein-coding
SY5YtetCASZ1b_CASZ1_Dox_peak_12733	chr8	41255384	41255634	+	294	NA	Intergenic	Intergenic	-88519	NM_003012	6422	Hs.213424	NM_003012	ENSG00000104332	SFRP1	FRP|FRP-1|FRP1|FrzA|SARP2	secreted frizzled related protein 1	protein-coding
SY5YtetCASZ1b_CASZ1_Dox_peak_12232	chr7	127662725	127663261	+	294	NA	intron (NM_014390, intron 16 of 23)	intron (NM_014390, intron 16 of 23)	8009	NM_022143	64101	Hs.655003	NM_022143	ENSG00000128594	LRRC4	NAG14|NGL-2	leucine rich repeat containing 4	protein-coding
SY5YtetCASZ1b_CASZ1_Dox_peak_5009	chr16	23093763	23094013	+	292	NA	intron (NM_020718, intron 11 of 15)	intron (NM_020718, intron 11 of 15)	66703	NM_020718	57478	Hs.183817	NM_020718	ENSG00000103404	USP31	-	ubiquitin specific peptidase 31	protein-coding
SY5YtetCASZ1b_CASZ1_Dox_peak_13392	chr9	90235686	90235947	+	292	NA	intron (NM_001288729, intron 3 of 25)	intron (NM_001288729, intron 3 of 25)	-105158	NM_001257971	1514	Hs.731507	NM_001912	ENSG00000135047	CTSL	CATL|CTSL1|MEP	cathepsin L	protein-coding
SY5YtetCASZ1b_CASZ1_Dox_peak_5646	chr17	59544787	59545211	+	292	NA	exon (NM_001321120, exon 5 of 9)	exon (NM_001321120, exon 5 of 9)	11150	NM_018488	9496	Hs.143907	NM_018488	ENSG00000121075	TBX4	ICPPS|SPS	T-box 4	protein-coding
SY5YtetCASZ1b_CASZ1_Dox_peak_6925	chr2	86573139	86573343	+	292	NA	Intergenic	SVA_A|Other|Other	-8035	NM_001164730	65055	Hs.368884	NM_022912	ENSG00000068615	REEP1	C2orf23|HMN5B|SPG31|Yip2a	receptor accessory protein 1	protein-coding
SY5YtetCASZ1b_CASZ1_Dox_peak_6697	chr2	46041447	46042354	+	292	NA	intron (NM_005400, intron 1 of 14)	intron (NM_005400, intron 1 of 14)	162857	NM_005400	5581	Hs.580351	NM_005400	ENSG00000171132	PRKCE	PKCE|nPKC-epsilon	protein kinase C epsilon	protein-coding
SY5YtetCASZ1b_CASZ1_Dox_peak_10410	chr5	142005052	142005424	+	292	NA	intron (NM_001144935, intron 1 of 3)	intron (NM_001144935, intron 1 of 3)	-4318	NM_001144892	2246	Hs.483635	NM_000800	ENSG00000113578	FGF1	AFGF|ECGF|ECGF-beta|ECGFA|ECGFB|FGF-1|FGF-alpha|FGFA|GLIO703|HBGF-1|HBGF1	fibroblast growth factor 1	protein-coding
SY5YtetCASZ1b_CASZ1_Dox_peak_10472	chr5	149494465	149494818	+	292	NA	3' UTR (NM_002609, exon 23 of 23)	3' UTR (NM_002609, exon 23 of 23)	-1706	NM_005211	1436	Hs.586219	NM_005211	ENSG00000182578	CSF1R	C-FMS|CD115|CSF-1R|CSFR|FIM2|FMS|HDLS|M-CSF-R	colony stimulating factor 1 receptor	protein-coding
SY5YtetCASZ1b_CASZ1_Dox_peak_10366	chr5	139262070	139262300	+	291	NA	intron (NM_013983, intron 2 of 10)	intron (NM_013983, intron 2 of 10)	86779	NM_032289	84249	Hs.21963	NM_032289	ENSG00000146005	PSD2	EFA6C	pleckstrin and Sec7 domain containing 2	protein-coding
SY5YtetCASZ1b_CASZ1_Dox_peak_4362	chr14	75045176	75045507	+	291	NA	intron (NM_000428, intron 3 of 35)	intron (NM_000428, intron 3 of 35)	33693	NM_000428	4053	Hs.512776	NM_000428	ENSG00000119681	LTBP2	C14orf141|GLC3D|LTBP3|MSPKA|MSTP031|WMS3	latent transforming growth factor beta binding protein 2	protein-coding
SY5YtetCASZ1b_CASZ1_Dox_peak_11867	chr7	50628779	50629030	+	290	NA	promoter-TSS (NM_001242889)	promoter-TSS (NM_001242889)	-136	NM_001242890	1644	Hs.359698	NM_000790	ENSG00000132437	DDC	AADC	dopa decarboxylase	protein-coding
SY5YtetCASZ1b_CASZ1_Dox_peak_6692	chr2	45970907	45971153	+	290	NA	intron (NM_005400, intron 1 of 14)	intron (NM_005400, intron 1 of 14)	91987	NM_005400	5581	Hs.580351	NM_005400	ENSG00000171132	PRKCE	PKCE|nPKC-epsilon	protein kinase C epsilon	protein-coding
SY5YtetCASZ1b_CASZ1_Dox_peak_10198	chr5	112530637	112531353	+	290	NA	intron (NM_001085377, intron 3 of 18)	intron (NM_001085377, intron 3 of 18)	99617	NM_002387	4163	Hs.593171	NM_002387	ENSG00000171444	MCC	MCC1	mutated in colorectal cancers	protein-coding
SY5YtetCASZ1b_CASZ1_Dox_peak_2274	chr10	112887151	112887538	+	290	NA	Intergenic	Intergenic	50554	NM_000681	150	Hs.249159	NM_000681	ENSG00000150594	ADRA2A	ADRA2|ADRA2R|ADRAR|ALPHA2AAR|ZNF32	adrenoceptor alpha 2A	protein-coding
SY5YtetCASZ1b_CASZ1_Dox_peak_10377	chr5	140381414	140381873	+	290	NA	intron (NM_031860, intron 3 of 3)	intron (NM_031860, intron 3 of 3)	35291	NM_031883	56134	Hs.199343	NM_018899	ENSG00000243232	PCDHAC2	PCDH-ALPHA-C2	protocadherin alpha subfamily C, 2	protein-coding
SY5YtetCASZ1b_CASZ1_Dox_peak_11697	chr7	28725539	28726323	+	290	NA	intron (NM_001011666, intron 1 of 6)	CT-rich|Low_complexity|Low_complexity	333	NM_001011666	9586	Hs.437075	NM_004904	ENSG00000146592	CREB5	CRE-BPA|CREB-5	cAMP responsive element binding protein 5	protein-coding
SY5YtetCASZ1b_CASZ1_Dox_peak_13245	chr9	33751208	33751523	+	290	NA	intron (NM_001197098, intron 1 of 4)	intron (NM_001197098, intron 1 of 4)	546	NM_001197098	5646	Hs.654513	NM_002771	ENSG00000010438	PRSS3	MTG|PRSS4|T9|TRY3|TRY4	protease, serine 3	protein-coding
SY5YtetCASZ1b_CASZ1_Dox_peak_880	chr1	166276787	166277381	+	290	NA	Intergenic	Intergenic	-141092	NM_001320302	149297	Hs.22930	NM_001017961	ENSG00000188859	FAM78B	-	family with sequence similarity 78 member B	protein-coding
SY5YtetCASZ1b_CASZ1_Dox_peak_13283	chr9	38227116	38227489	+	289	NA	Intergenic	Intergenic	-158092	NM_003028	6461	Hs.521482	NM_003028	ENSG00000107338	SHB	bA3J10.2	SH2 domain containing adaptor protein B	protein-coding
SY5YtetCASZ1b_CASZ1_Dox_peak_5401	chr17	34126989	34127263	+	289	NA	Intergenic	Intergenic	-4415	NR_111988	79148	Hs.380710	NM_024302	ENSG00000271447	MMP28	EPILYSIN|MM28|MMP-25|MMP-28|MMP25	matrix metallopeptidase 28	protein-coding
SY5YtetCASZ1b_CASZ1_Dox_peak_2321	chr10	118482521	118482902	+	289	NA	intron (NM_001330164, intron 2 of 12)	intron (NM_001330164, intron 2 of 12)	19374	NM_025015	259217	Hs.648448	NM_025015	ENSG00000165868	HSPA12A	-	heat shock protein family A (Hsp70) member 12A	protein-coding
SY5YtetCASZ1b_CASZ1_Dox_peak_5891	chr18	13222780	13223152	+	289	NA	intron (NM_181482, intron 1 of 5)	intron (NM_181482, intron 1 of 5)	4237	NM_181482	753	Hs.731853	NM_004338	ENSG00000168675	LDLRAD4	C18orf1	low density lipoprotein receptor class A domain containing 4	protein-coding
SY5YtetCASZ1b_CASZ1_Dox_peak_4459	chr14	96561974	96562615	+	287	NA	Intergenic	Intergenic	56633	NM_001289139	56967	Hs.6434	NM_020215	ENSG00000227051	C14orf132	C14orf88	chromosome 14 open reading frame 132	protein-coding
SY5YtetCASZ1b_CASZ1_Dox_peak_248	chr1	42178370	42178646	+	286	NA	intron (NM_024503, intron 1 of 8)	intron (NM_024503, intron 1 of 8)	205870	NM_001127714	59269	Hs.403972	NM_024503	ENSG00000127124	HIVEP3	KBP-1|KBP1|KRC|SHN3|Schnurri-3|ZAS3|ZNF40C	human immunodeficiency virus type I enhancer binding protein 3	protein-coding
SY5YtetCASZ1b_CASZ1_Dox_peak_8501	chr3	48540118	48540453	+	286	NA	intron (NM_001272066, intron 1 of 5)	intron (NM_001272066, intron 1 of 5)	1198	NM_001272068	51246	Hs.414579	NM_016479	ENSG00000164054	SHISA5	SCOTIN	shisa family member 5	protein-coding
SY5YtetCASZ1b_CASZ1_Dox_peak_7525	chr2	219123810	219124227	+	286	NA	promoter-TSS (NM_001321950)	promoter-TSS (NM_001321950)	-201	NM_001321950	151306	Hs.160954	NM_170699	ENSG00000179921	GPBAR1	BG37|GPCR19|GPR131|M-BAR|TGR5	G protein-coupled bile acid receptor 1	protein-coding
SY5YtetCASZ1b_CASZ1_Dox_peak_127	chr1	22906324	22906617	+	286	NA	intron (NM_001006943, intron 3 of 4)	intron (NM_001006943, intron 3 of 4)	16475	NM_001006943	2046	Hs.283613	NM_020526	ENSG00000070886	EPHA8	EEK|EK3|HEK3	EPH receptor A8	protein-coding
SY5YtetCASZ1b_CASZ1_Dox_peak_13481	chr9	100934816	100935162	+	286	NA	5' UTR (NM_003389, exon 1 of 12)	5' UTR (NM_003389, exon 1 of 12)	185	NM_003389	7464	Hs.113094	NM_003389	ENSG00000106789	CORO2A	CLIPINB|IR10|WDR2	coronin 2A	protein-coding
SY5YtetCASZ1b_CASZ1_Dox_peak_10139	chr5	98108643	98109165	+	286	NA	promoter-TSS (NR_033932)	promoter-TSS (NR_033932)	-116	NR_033932	503569	Hs.586188	NR_033932	ENSG00000246763	RGMB-AS1	-	RGMB antisense RNA 1	ncRNA
SY5YtetCASZ1b_CASZ1_Dox_peak_9323	chr4	48483537	48483883	+	285	NA	Intergenic	Intergenic	-1650	NM_152679	201780	Hs.132591	NM_152679	ENSG00000145248	SLC10A4	P4	solute carrier family 10 member 4	protein-coding
SY5YtetCASZ1b_CASZ1_Dox_peak_1121	chr1	204268954	204269638	+	285	NA	intron (NM_014935, intron 1 of 22)	intron (NM_014935, intron 1 of 22)	59761	NM_014935	22874	Hs.253146	NM_014935	ENSG00000143850	PLEKHA6	PEPP-3|PEPP3	pleckstrin homology domain containing A6	protein-coding
SY5YtetCASZ1b_CASZ1_Dox_peak_6650	chr2	42252322	42252981	+	285	NA	Intergenic	Intergenic	-22510	NM_138370	91461	Hs.408542	NM_138370	ENSG00000162878	PKDCC	SGK493|Vlk	protein kinase domain containing, cytoplasmic	protein-coding
SY5YtetCASZ1b_CASZ1_Dox_peak_247	chr1	42176726	42177004	+	285	NA	intron (NM_024503, intron 1 of 8)	intron (NM_024503, intron 1 of 8)	207513	NM_001127714	59269	Hs.403972	NM_024503	ENSG00000127124	HIVEP3	KBP-1|KBP1|KRC|SHN3|Schnurri-3|ZAS3|ZNF40C	human immunodeficiency virus type I enhancer binding protein 3	protein-coding
SY5YtetCASZ1b_CASZ1_Dox_peak_5948	chr18	34026016	34026508	+	285	NA	intron (NM_025135, intron 3 of 24)	Tigger1|DNA|TcMar-Tigger	148603	NM_025135	80206	Hs.436636	NM_025135	ENSG00000134775	FHOD3	FHOS2|Formactin2	formin homology 2 domain containing 3	protein-coding
SY5YtetCASZ1b_CASZ1_Dox_peak_6695	chr2	46013439	46013829	+	284	NA	intron (NM_005400, intron 1 of 14)	intron (NM_005400, intron 1 of 14)	134591	NM_005400	5581	Hs.580351	NM_005400	ENSG00000171132	PRKCE	PKCE|nPKC-epsilon	protein kinase C epsilon	protein-coding
SY5YtetCASZ1b_CASZ1_Dox_peak_2938	chr11	82746447	82746900	+	283	NA	intron (NM_014488, intron 1 of 5)	intron (NM_014488, intron 1 of 5)	-1062	NM_001286059	27314	Hs.40758	NM_014488	ENSG00000137502	RAB30	-	RAB30, member RAS oncogene family	protein-coding
SY5YtetCASZ1b_CASZ1_Dox_peak_9564	chr4	140684436	140684706	+	283	NA	intron (NM_018717, intron 3 of 5)	intron (NM_018717, intron 3 of 5)	97649	NM_001204366	4258	Hs.81874	NM_002413	ENSG00000085871	MGST2	GST2|MGST-II	microsomal glutathione S-transferase 2	protein-coding
SY5YtetCASZ1b_CASZ1_Dox_peak_6161	chr18	71951703	71952103	+	282	NA	intron (NM_148923, intron 1 of 4)	intron (NM_148923, intron 1 of 4)	7348	NM_148923	1528	Hs.465413	NM_001914	ENSG00000166347	CYB5A	CYB5|MCB5	cytochrome b5 type A	protein-coding
SY5YtetCASZ1b_CASZ1_Dox_peak_8778	chr3	115342255	115342581	+	282	NA	5' UTR (NM_002045, exon 1 of 3)	5' UTR (NM_002045, exon 1 of 3)	267	NM_002045	2596	Hs.134974	NM_002045	ENSG00000172020	GAP43	B-50|PP46	growth associated protein 43	protein-coding
SY5YtetCASZ1b_CASZ1_Dox_peak_1211	chr1	208698373	208698649	+	281	NA	Intergenic	Intergenic	-280846	NM_025179	5362	Hs.497626	NM_025179	ENSG00000076356	PLXNA2	OCT|PLXN2	plexin A2	protein-coding
SY5YtetCASZ1b_CASZ1_Dox_peak_1430	chr1	226067935	226068133	+	281	NA	intron (NM_014698, intron 1 of 24)	intron (NM_014698, intron 1 of 24)	2386	NM_014698	9725	Hs.119387	NM_014698	ENSG00000196187	TMEM63A	KIAA0792	transmembrane protein 63A	protein-coding
SY5YtetCASZ1b_CASZ1_Dox_peak_7660	chr20	5009000	5009241	+	280	NA	Intergenic	SVA_F|Other|Other	-18181	NM_203327	9962	Hs.516866	NM_005116	ENSG00000089057	SLC23A2	NBTL1|SLC23A1|SVCT2|YSPL2|hSVCT2	solute carrier family 23 member 2	protein-coding
SY5YtetCASZ1b_CASZ1_Dox_peak_10751	chr6	11247037	11247265	+	280	NA	intron (NM_001142393, intron 2 of 7)	intron (NM_001142393, intron 2 of 7)	-14236	NM_182966	4739	Hs.37982	NM_006403	ENSG00000111859	NEDD9	CAS-L|CAS2|CASL|CASS2|HEF1	neural precursor cell expressed, developmentally down-regulated 9	protein-coding
SY5YtetCASZ1b_CASZ1_Dox_peak_8872	chr3	124718222	124718447	+	280	NA	intron (NM_020733, intron 11 of 16)	intron (NM_020733, intron 11 of 16)	56468	NM_020733	57493	Hs.477420	NM_020733	ENSG00000173706	HEG1	HEG|MST112|MSTP112	heart development protein with EGF like domains 1	protein-coding
SY5YtetCASZ1b_CASZ1_Dox_peak_9109	chr3	183111440	183112116	+	280	NA	intron (NM_015078, intron 1 of 29)	LTR84a|LTR|ERVL	34279	NM_015078	23101	Hs.208267	NM_015078	ENSG00000053524	MCF2L2	ARHGEF22	MCF.2 cell line derived transforming sequence-like 2	protein-coding
SY5YtetCASZ1b_CASZ1_Dox_peak_6027	chr18	45633699	45634060	+	280	NA	intron (NM_001318841, intron 3 of 4)	intron (NM_001318841, intron 3 of 4)	29801	NM_001039360	201501	Hs.515388	NM_001039360	ENSG00000184828	ZBTB7C	APM-1|APM1|ZBTB36|ZNF857C	zinc finger and BTB domain containing 7C	protein-coding
SY5YtetCASZ1b_CASZ1_Dox_peak_10370	chr5	139418266	139418508	+	280	NA	intron (NM_013983, intron 1 of 10)	intron (NM_013983, intron 1 of 10)	4497	NM_013982	9542	Hs.408515	NM_004883	ENSG00000158458	NRG2	DON1|HRG2|NTAK	neuregulin 2	protein-coding
SY5YtetCASZ1b_CASZ1_Dox_peak_10985	chr6	40411267	40411566	+	279	NA	intron (NM_020737, intron 1 of 2)	LTR33|LTR|ERVL	65253	NR_024015	732253	Hs.180197	NR_024015	ENSG00000204091	TDRG1	LINC00532	testis development related 1 (non-protein coding)	ncRNA
SY5YtetCASZ1b_CASZ1_Dox_peak_284	chr1	48363895	48364151	+	278	NA	intron (NM_001194986, intron 2 of 6)	intron (NM_001194986, intron 2 of 6)	98539	NM_001194986	388630	Hs.61504	NM_001194986	ENSG00000269113	TRABD2B	TIKI2	TraB domain containing 2B	protein-coding
SY5YtetCASZ1b_CASZ1_Dox_peak_10055	chr5	78099162	78099966	+	278	NA	intron (NM_000046, intron 6 of 7)	intron (NM_000046, intron 6 of 7)	-154916	NM_005779	10184	Hs.79299	NM_005779	ENSG00000145685	LHFPL2	-	lipoma HMGIC fusion partner-like 2	protein-coding
SY5YtetCASZ1b_CASZ1_Dox_peak_11147	chr6	90928123	90928632	+	278	NA	intron (NM_001170794, intron 1 of 6)	intron (NM_001170794, intron 1 of 6)	78250	NM_021813	60468	Hs.269764	NM_021813	ENSG00000112182	BACH2	BTBD25	BTB domain and CNC homolog 2	protein-coding
SY5YtetCASZ1b_CASZ1_Dox_peak_1508	chr1	231814973	231815196	+	278	NA	intron (NM_001164556, intron 1 of 4)	intron (NM_001164556, intron 1 of 4)	52523	NM_001164554	27185	Hs.13318	NM_018662	ENSG00000162946	DISC1	C1orf136|SCZD9	disrupted in schizophrenia 1	protein-coding
SY5YtetCASZ1b_CASZ1_Dox_peak_6690	chr2	45902699	45903083	+	278	NA	intron (NM_005400, intron 1 of 14)	intron (NM_005400, intron 1 of 14)	23848	NM_005400	5581	Hs.580351	NM_005400	ENSG00000171132	PRKCE	PKCE|nPKC-epsilon	protein kinase C epsilon	protein-coding
SY5YtetCASZ1b_CASZ1_Dox_peak_1878	chr10	48515646	48515934	+	278	NA	Intergenic	MIRc|SINE|MIR	-76652	NM_004962	2662	Hs.2171	NM_004962	ENSG00000266524	GDF10	BIP|BMP-3b|BMP3B	growth differentiation factor 10	protein-coding
SY5YtetCASZ1b_CASZ1_Dox_peak_1071	chr1	201624365	201624653	+	278	NA	intron (NM_020443, intron 1 of 29)	intron (NM_020443, intron 1 of 29)	7059	NM_020443	89796	Hs.585374	NM_020443	ENSG00000134369	NAV1	POMFIL3|STEERIN1|UNC53H1	neuron navigator 1	protein-coding
SY5YtetCASZ1b_CASZ1_Dox_peak_3713	chr12	115141856	115142288	+	276	NA	Intergenic	Intergenic	-20103	NM_016569	6926	Hs.744016	NM_005996	ENSG00000135111	TBX3	TBX3-ISO|UMS|XHL	T-box 3	protein-coding
SY5YtetCASZ1b_CASZ1_Dox_peak_13281	chr9	38211093	38211343	+	276	NA	Intergenic	L2c|LINE|L2	-142008	NM_003028	6461	Hs.521482	NM_003028	ENSG00000107338	SHB	bA3J10.2	SH2 domain containing adaptor protein B	protein-coding
SY5YtetCASZ1b_CASZ1_Dox_peak_5249	chr16	88514832	88515106	+	276	NA	Intergenic	Intergenic	-5045	NM_153813	161882	Hs.632218	NM_153813	ENSG00000179588	ZFPM1	FOG|FOG1|ZC2HC11A|ZNF408|ZNF89A	zinc finger protein, FOG family member 1	protein-coding
SY5YtetCASZ1b_CASZ1_Dox_peak_1204	chr1	208619606	208620065	+	276	NA	Intergenic	Intergenic	-202170	NM_025179	5362	Hs.497626	NM_025179	ENSG00000076356	PLXNA2	OCT|PLXN2	plexin A2	protein-coding
SY5YtetCASZ1b_CASZ1_Dox_peak_1151	chr1	205329054	205329597	+	275	NA	Intergenic	Intergenic	-3107	NM_001271865	55220	Hs.10414	NM_018203	ENSG00000162873	KLHDC8A	-	kelch domain containing 8A	protein-coding
SY5YtetCASZ1b_CASZ1_Dox_peak_10621	chr5	169789642	169790140	+	275	NA	intron (NM_001034838, intron 1 of 7)	intron (NM_001034838, intron 1 of 7)	9400	NM_001034838	30820	Hs.484111	NM_014592	ENSG00000182132	KCNIP1	KCHIP1|VABP	potassium voltage-gated channel interacting protein 1	protein-coding
SY5YtetCASZ1b_CASZ1_Dox_peak_539	chr1	94063013	94063803	+	274	NA	intron (NR_034091, intron 2 of 3)	intron (NR_034091, intron 2 of 3)	5883	NR_034091	100129046	Hs.729244	NR_034091		LOC100129046	-	uncharacterized LOC100129046	ncRNA
SY5YtetCASZ1b_CASZ1_Dox_peak_1182	chr1	208256803	208257110	+	273	NA	intron (NM_025179, intron 10 of 31)	intron (NM_025179, intron 10 of 31)	160709	NM_025179	5362	Hs.497626	NM_025179	ENSG00000076356	PLXNA2	OCT|PLXN2	plexin A2	protein-coding
SY5YtetCASZ1b_CASZ1_Dox_peak_6541	chr2	23383314	23383869	+	272	NA	Intergenic	Intergenic	-224707	NM_052920	114818	Hs.130593	NM_025067	ENSG00000119771	KLHL29	KBTBD9	kelch like family member 29	protein-coding
SY5YtetCASZ1b_CASZ1_Dox_peak_12694	chr8	31685938	31686193	+	272	NA	intron (NM_013962, intron 1 of 4)	intron (NM_013962, intron 1 of 4)	188797	NM_013962	3084	Hs.453951	NM_004495	ENSG00000157168	NRG1	ARIA|GGF|GGF2|HGL|HRG|HRG1|HRGA|MST131|MSTP131|NDF|NRG1-IT2|SMDF	neuregulin 1	protein-coding
SY5YtetCASZ1b_CASZ1_Dox_peak_2086	chr10	80944043	80944379	+	272	NA	intron (NM_020338, intron 4 of 24)	MIRb|SINE|MIR	115419	NM_020338	57178	Hs.193118	NM_020338	ENSG00000108175	ZMIZ1	MIZ|RAI17|TRAFIP10|ZIMP10|hZIMP10	zinc finger MIZ-type containing 1	protein-coding
SY5YtetCASZ1b_CASZ1_Dox_peak_6147	chr18	66611630	66611903	+	272	NA	intron (NM_001093729, intron 8 of 9)	MLT1A0|LTR|ERVL-MaLR	146449	NM_024781	79839	Hs.280781	NM_024781	ENSG00000150636	CCDC102B	ACY1L|AN|C18orf14|HsT1731	coiled-coil domain containing 102B	protein-coding
SY5YtetCASZ1b_CASZ1_Dox_peak_7153	chr2	134179089	134179361	+	272	NA	intron (NM_207481, intron 3 of 17)	intron (NM_207481, intron 3 of 17)	146806	NM_207363	344148	Hs.537329	NM_207363	ENSG00000176771	NCKAP5	ERIH1|ERIH2|NAP5	NCK associated protein 5	protein-coding
SY5YtetCASZ1b_CASZ1_Dox_peak_7177	chr2	137454073	137454336	+	272	NA	Intergenic	Intergenic	-68928	NM_001316349	80731	Hs.68533	NM_001080427	ENSG00000144229	THSD7B	-	thrombospondin type 1 domain containing 7B	protein-coding
SY5YtetCASZ1b_CASZ1_Dox_peak_2282	chr10	113316893	113317246	+	272	NA	Intergenic	Intergenic	480279	NM_000681	150	Hs.249159	NM_000681	ENSG00000150594	ADRA2A	ADRA2|ADRA2R|ADRAR|ALPHA2AAR|ZNF32	adrenoceptor alpha 2A	protein-coding
SY5YtetCASZ1b_CASZ1_Dox_peak_8398	chr3	36786308	36786597	+	272	NA	Intergenic	Intergenic	-5100	NM_033403	85443	Hs.631907	NM_033403	ENSG00000163673	DCLK3	CLR|DCAMKL3|DCDC3C|DCK3	doublecortin like kinase 3	protein-coding
SY5YtetCASZ1b_CASZ1_Dox_peak_4425	chr14	91844139	91844976	+	272	NA	intron (NM_001080414, intron 3 of 29)	intron (NM_001080414, intron 3 of 29)	39631	NM_001080414	440193	Hs.525536	NM_001080414	ENSG00000015133	CCDC88C	DAPLE|HKRP2|KIAA1509|SCA40	coiled-coil domain containing 88C	protein-coding
SY5YtetCASZ1b_CASZ1_Dox_peak_10438	chr5	146477894	146478342	+	272	NA	Intergenic	Intergenic	-17035	NM_001271899	5521	Hs.627618	NM_181674	ENSG00000156475	PPP2R2B	B55BETA|PP2AB55BETA|PP2ABBETA|PP2APR55B|PP2APR55BETA|PR2AB55BETA|PR2ABBETA|PR2APR55BETA|PR52B|PR55-BETA|PR55BETA|SCA12	protein phosphatase 2 regulatory subunit Bbeta	protein-coding
SY5YtetCASZ1b_CASZ1_Dox_peak_287	chr1	48387678	48387925	+	269	NA	intron (NM_001194986, intron 2 of 6)	intron (NM_001194986, intron 2 of 6)	74761	NM_001194986	388630	Hs.61504	NM_001194986	ENSG00000269113	TRABD2B	TIKI2	TraB domain containing 2B	protein-coding
SY5YtetCASZ1b_CASZ1_Dox_peak_2219	chr10	105640075	105640466	+	269	NA	3' UTR (NM_024928, exon 10 of 10)	3' UTR (NM_024928, exon 10 of 10)	-25106	NM_014631	9644	Hs.678727	NM_014631	ENSG00000107957	SH3PXD2A	FISH|SH3MD1|TKS5	SH3 and PX domains 2A	protein-coding
SY5YtetCASZ1b_CASZ1_Dox_peak_11796	chr7	39850808	39851129	+	268	NA	Intergenic	Intergenic	77801	NR_026999	349114	Hs.414183	NM_198284		LINC00265	NCRNA00265	long intergenic non-protein coding RNA 265	ncRNA
SY5YtetCASZ1b_CASZ1_Dox_peak_8389	chr3	36474396	36474753	+	268	NA	intron (NM_001292049, intron 1 of 8)	intron (NM_001292049, intron 1 of 8)	52595	NM_001292049	6769	Hs.56045	NM_003149	ENSG00000144681	STAC	STAC1	SH3 and cysteine rich domain	protein-coding
SY5YtetCASZ1b_CASZ1_Dox_peak_4927	chr15	101321847	101322076	+	268	NA	Intergenic	Intergenic	-97936	NM_001293815	220	Hs.459538	NM_000693	ENSG00000184254	ALDH1A3	ALDH1A6|ALDH6|MCOP8|RALDH3	aldehyde dehydrogenase 1 family member A3	protein-coding
SY5YtetCASZ1b_CASZ1_Dox_peak_8424	chr3	38622536	38622954	+	267	NA	exon (NM_000335, exon 17 of 28)	exon (NM_000335, exon 17 of 28)	68418	NM_000335	6331	Hs.517898	NM_000335	ENSG00000183873	SCN5A	CDCD2|CMD1E|CMPD2|HB1|HB2|HBBD|HH1|ICCD|IVF|LQT3|Nav1.5|PFHB1|SSS1|VF1	sodium voltage-gated channel alpha subunit 5	protein-coding
SY5YtetCASZ1b_CASZ1_Dox_peak_1443	chr1	226669880	226670165	+	267	NA	Intergenic	Intergenic	-66479	NM_001003665	375057	Hs.116827	NM_001003665	ENSG00000203685	STUM	C1orf95	stum, mechanosensory transduction mediator homolog	protein-coding
SY5YtetCASZ1b_CASZ1_Dox_peak_7804	chr20	36456005	36456384	+	266	NA	intron (NM_001281495, intron 12 of 16)	intron (NM_001281495, intron 12 of 16)	-75305	NM_080607	128434	Hs.517029	NM_080607	ENSG00000132821	VSTM2L	C20orf102|dJ1118M15.2	V-set and transmembrane domain containing 2 like	protein-coding
SY5YtetCASZ1b_CASZ1_Dox_peak_2928	chr11	79255393	79255661	+	266	NA	Intergenic	MER117|DNA|hAT-Charlie	-103832	NM_001098816	26011	Hs.213087	NM_001098816	ENSG00000149256	TENM4	Doc4|ETM5|ODZ4|TNM4|Ten-M4|ten-4	teneurin transmembrane protein 4	protein-coding
SY5YtetCASZ1b_CASZ1_Dox_peak_11929	chr7	69348481	69349025	+	266	NA	intron (NM_015570, intron 1 of 18)	intron (NM_015570, intron 1 of 18)	284848	NM_001127231	26053	Hs.21631	NM_015570	ENSG00000158321	AUTS2	FBRSL2|MRD26	autism susceptibility candidate 2	protein-coding
SY5YtetCASZ1b_CASZ1_Dox_peak_11686	chr7	28355311	28355940	+	265	NA	intron (NM_182899, intron 1 of 9)	intron (NM_182899, intron 1 of 9)	16685	NM_182899	9586	Hs.437075	NM_004904	ENSG00000146592	CREB5	CRE-BPA|CREB-5	cAMP responsive element binding protein 5	protein-coding
SY5YtetCASZ1b_CASZ1_Dox_peak_9997	chr5	71235310	71235844	+	265	NA	Intergenic	Intergenic	-167518	NM_005909	4131	Hs.335079	NM_005909	ENSG00000131711	MAP1B	FUTSCH|MAP5|PPP1R102	microtubule associated protein 1B	protein-coding
SY5YtetCASZ1b_CASZ1_Dox_peak_8821	chr3	122696706	122697169	+	265	NA	intron (NR_046079, intron 1 of 22)	intron (NR_046079, intron 1 of 22)	-1956	NM_001256347	54437	Hs.210870	NM_018987	ENSG00000082684	SEMA5B	SEMAG|SemG	semaphorin 5B	protein-coding
SY5YtetCASZ1b_CASZ1_Dox_peak_2255	chr10	111723228	111723525	+	264	NA	intron (NR_038943, intron 2 of 4)	intron (NR_038943, intron 2 of 4)	-32732	NM_001320591	120	Hs.501012	NM_001121	ENSG00000148700	ADD3	ADDL|CPSQ3	adducin 3	protein-coding
SY5YtetCASZ1b_CASZ1_Dox_peak_13841	chrX	153139015	153139548	+	264	NA	intron (NM_000425, intron 1 of 27)	intron (NM_000425, intron 1 of 27)	2118	NM_001143963	3897	Hs.522818	NM_000425	ENSG00000198910	L1CAM	CAML1|CD171|HSAS|HSAS1|MASA|MIC5|N-CAM-L1|N-CAML1|NCAM-L1|S10|SPG1	L1 cell adhesion molecule	protein-coding
SY5YtetCASZ1b_CASZ1_Dox_peak_5549	chr17	52980681	52980968	+	264	NA	intron (NM_001321174, intron 1 of 13)	intron (NM_001321174, intron 1 of 13)	2772	NM_001321174	10040	Hs.153504	NM_005486	ENSG00000141198	TOM1L1	SRCASM	target of myb1 like 1 membrane trafficking protein	protein-coding
SY5YtetCASZ1b_CASZ1_Dox_peak_10984	chr6	40404659	40405124	+	263	NA	intron (NM_020737, intron 1 of 2)	Charlie17a|DNA|hAT-Charlie	58728	NR_024015	732253	Hs.180197	NR_024015	ENSG00000204091	TDRG1	LINC00532	testis development related 1 (non-protein coding)	ncRNA
SY5YtetCASZ1b_CASZ1_Dox_peak_3483	chr12	50419289	50419536	+	262	NA	promoter-TSS (NM_001320000)	promoter-TSS (NM_001320000)	-72	NM_001320000	29127	Hs.505469	NM_013277	ENSG00000161800	RACGAP1	CYK4|HsCYK-4|ID-GAP|MgcRacGAP	Rac GTPase activating protein 1	protein-coding
SY5YtetCASZ1b_CASZ1_Dox_peak_3684	chr12	110083074	110083928	+	262	NA	Intergenic	MIRb|SINE|MIR	-68686	NM_032829	84915	Hs.661785	NM_032829	ENSG00000139438	FAM222A	C12orf34	family with sequence similarity 222 member A	protein-coding
SY5YtetCASZ1b_CASZ1_Dox_peak_1143	chr1	204972611	204973167	+	260	NA	intron (NM_001005388, intron 27 of 29)	intron (NM_001005388, intron 27 of 29)	-39176	NM_001346083	6900	Hs.519220	NM_005076	ENSG00000184144	CNTN2	AXT|FAME5|TAG-1|TAX|TAX1	contactin 2	protein-coding
SY5YtetCASZ1b_CASZ1_Dox_peak_5512	chr17	47566086	47566388	+	260	NA	Intergenic	Intergenic	-6418	NM_002507	4804	Hs.415768	NM_002507	ENSG00000064300	NGFR	CD271|Gp80-LNGFR|TNFRSF16|p75(NTR)|p75NTR	nerve growth factor receptor	protein-coding
SY5YtetCASZ1b_CASZ1_Dox_peak_12584	chr8	11304299	11304582	+	260	NA	intron (NM_053279, intron 1 of 2)	intron (NM_053279, intron 1 of 2)	19836	NM_053279	83648	Hs.124299	NM_053279	ENSG00000154319	FAM167A	C8orf13|D8S265	family with sequence similarity 167 member A	protein-coding
SY5YtetCASZ1b_CASZ1_Dox_peak_12741	chr8	41766516	41767158	+	260	NA	Intergenic	L2a|LINE|L2	-12557	NM_001142446	286	Hs.654438	NM_000037	ENSG00000029534	ANK1	ANK|SPH1|SPH2	ankyrin 1	protein-coding
SY5YtetCASZ1b_CASZ1_Dox_peak_1170	chr1	206629232	206629576	+	260	NA	3' UTR (NM_001300952, exon 18 of 18)	3' UTR (NM_001300952, exon 18 of 18)	-14182	NM_014002	9641	Hs.321045	NM_014002	ENSG00000263528	IKBKE	IKK-E|IKK-i|IKKE|IKKI	inhibitor of kappa light polypeptide gene enhancer in B-cells, kinase epsilon	protein-coding
SY5YtetCASZ1b_CASZ1_Dox_peak_3635	chr12	104821006	104821256	+	259	NA	Intergenic	Intergenic	-29561	NM_018413	50515	Hs.17569	NM_018413	ENSG00000171310	CHST11	C4ST|C4ST-1|C4ST1|HSA269537	carbohydrate sulfotransferase 11	protein-coding
SY5YtetCASZ1b_CASZ1_Dox_peak_4477	chr14	100340052	100340296	+	259	NA	intron (NM_004434, intron 3 of 21)	L2b|LINE|L2	80429	NM_004434	2009	Hs.12451	NM_004434	ENSG00000066629	EML1	BH|ELP79|EMAP|EMAPL|HuEMAP	echinoderm microtubule associated protein like 1	protein-coding
SY5YtetCASZ1b_CASZ1_Dox_peak_2492	chr11	10450965	10451456	+	259	NA	intron (NR_103765, intron 3 of 3)	intron (NR_103765, intron 3 of 3)	-20658	NM_001172431	272	Hs.501890	NM_000480	ENSG00000133805	AMPD3	-	adenosine monophosphate deaminase 3	protein-coding
SY5YtetCASZ1b_CASZ1_Dox_peak_3700	chr12	113247451	113247786	+	259	NA	intron (NM_001347955, intron 2 of 20)	intron (NM_001347955, intron 2 of 20)	18069	NR_145127	22895	Hs.21239	NM_014954	ENSG00000089169	RPH3A	-	rabphilin 3A	protein-coding
SY5YtetCASZ1b_CASZ1_Dox_peak_7314	chr2	175471111	175471357	+	259	NA	intron (NM_001077269, intron 1 of 7)	L2c|LINE|L2	28073	NM_003387	7456	Hs.128067	NM_003387	ENSG00000115935	WIPF1	PRPL-2|WAS2|WASPIP|WIP	WAS/WASL interacting protein family member 1	protein-coding
SY5YtetCASZ1b_CASZ1_Dox_peak_12696	chr8	32637508	32637889	+	259	NA	Intergenic	Intergenic	58427	NM_001322197	3084	Hs.453951	NM_004495	ENSG00000157168	NRG1	ARIA|GGF|GGF2|HGL|HRG|HRG1|HRGA|MST131|MSTP131|NDF|NRG1-IT2|SMDF	neuregulin 1	protein-coding
SY5YtetCASZ1b_CASZ1_Dox_peak_11921	chr7	69143083	69143300	+	259	NA	intron (NM_015570, intron 1 of 18)	intron (NM_015570, intron 1 of 18)	79286	NM_001127231	26053	Hs.21631	NM_015570	ENSG00000158321	AUTS2	FBRSL2|MRD26	autism susceptibility candidate 2	protein-coding
SY5YtetCASZ1b_CASZ1_Dox_peak_3375	chr12	20365670	20366105	+	259	NA	Intergenic	Intergenic	-156292	NM_000921	5139	Hs.386791	NM_000921	ENSG00000172572	PDE3A	CGI-PDE|CGI-PDE A|CGI-PDE-A|HTNB	phosphodiesterase 3A	protein-coding
SY5YtetCASZ1b_CASZ1_Dox_peak_6810	chr2	63948361	63948623	+	259	NA	Intergenic	L2a|LINE|L2	-119606	NM_001001521	7360	Hs.516217	NM_006759	ENSG00000169764	UGP2	UDPG|UDPGP|UDPGP2|UGP1|UGPP1|UGPP2|pHC379	UDP-glucose pyrophosphorylase 2	protein-coding
SY5YtetCASZ1b_CASZ1_Dox_peak_251	chr1	42508887	42509111	+	259	NA	Intergenic	Intergenic	-7403	NR_038261	59269	Hs.403972	NM_024503	ENSG00000127124	HIVEP3	KBP-1|KBP1|KRC|SHN3|Schnurri-3|ZAS3|ZNF40C	human immunodeficiency virus type I enhancer binding protein 3	protein-coding
SY5YtetCASZ1b_CASZ1_Dox_peak_2949	chr11	86443868	86444133	+	259	NA	Intergenic	SVA_D|Other|Other	-58101	NM_001293180	11098	Hs.25338	NM_007173	ENSG00000150687	PRSS23	SIG13|SPUVE|ZSIG13	protease, serine 23	protein-coding
SY5YtetCASZ1b_CASZ1_Dox_peak_10452	chr5	148285222	148285479	+	259	NA	Intergenic	Intergenic	79194	NM_000024	154	Hs.2551	NM_000024	ENSG00000169252	ADRB2	ADRB2R|ADRBR|B2AR|BAR|BETA2AR	adrenoceptor beta 2	protein-coding
SY5YtetCASZ1b_CASZ1_Dox_peak_6831	chr2	65978625	65978876	+	259	NA	Intergenic	Charlie15a|DNA|hAT-Charlie	-319094	NM_181784	200734	Hs.59332	NM_181784	ENSG00000198369	SPRED2	Spred-2	sprouty related EVH1 domain containing 2	protein-coding
SY5YtetCASZ1b_CASZ1_Dox_peak_5367	chr17	26902397	26902729	+	259	NA	intron (NM_005165, intron 1 of 8)	intron (NM_005165, intron 1 of 8)	1388	NM_005165	230	Hs.155247	NM_005165	ENSG00000109107	ALDOC	ALDC	aldolase, fructose-bisphosphate C	protein-coding
SY5YtetCASZ1b_CASZ1_Dox_peak_2313	chr10	117742070	117742616	+	259	NA	Intergenic	Intergenic	289476	NM_145793	2674	Hs.388347	NM_005264	ENSG00000151892	GFRA1	GDNFR|GDNFRA|GFR-ALPHA-1|RET1L|RETL1|TRNR1	GDNF family receptor alpha 1	protein-coding
SY5YtetCASZ1b_CASZ1_Dox_peak_8669	chr3	77353381	77353701	+	259	NA	intron (NM_001128929, intron 1 of 24)	intron (NM_001128929, intron 1 of 24)	206378	NM_001128929	6092	Hs.13305	NM_002942	ENSG00000185008	ROBO2	SAX3	roundabout guidance receptor 2	protein-coding
SY5YtetCASZ1b_CASZ1_Dox_peak_4063	chr13	80788675	80788971	+	259	NA	Intergenic	Intergenic	124971	NM_001318538	10253	Hs.18676	NM_005842	ENSG00000136158	SPRY2	IGAN3|hSPRY2	sprouty RTK signaling antagonist 2	protein-coding
SY5YtetCASZ1b_CASZ1_Dox_peak_11170	chr6	98902800	98903036	+	259	NA	Intergenic	Intergenic	-379662	NM_005604	5454	Hs.182505	NM_005604	ENSG00000184486	POU3F2	BRN2|N-Oct3|OCT7|OTF-7|OTF7|POUF3|brn-2|oct-7	POU class 3 homeobox 2	protein-coding
SY5YtetCASZ1b_CASZ1_Dox_peak_7435	chr2	206450051	206450665	+	259	NA	intron (NM_205863, intron 21 of 21)	L4|LINE|RTE	-96866	NM_018534	8828	Hs.471200	NM_003872	ENSG00000118257	NRP2	NP2|NPN2|PRO2714|VEGF165R2	neuropilin 2	protein-coding
SY5YtetCASZ1b_CASZ1_Dox_peak_13373	chr9	85999098	85999487	+	259	NA	intron (NM_001244959, intron 2 of 14)	intron (NM_001244959, intron 2 of 14)	-52416	NM_001244961	257019	Hs.127535	NM_174938	ENSG00000172159	FRMD3	4.1O|EPB41L4O|EPB41LO|P410	FERM domain containing 3	protein-coding
SY5YtetCASZ1b_CASZ1_Dox_peak_4957	chr16	5913286	5913502	+	258	NA	Intergenic	Intergenic	-155738	NM_001142333	54715	Hs.459842	NM_018723	ENSG00000078328	RBFOX1	2BP1|A2BP1|FOX-1|FOX1|HRNBP1	RNA binding protein, fox-1 homolog 1	protein-coding
SY5YtetCASZ1b_CASZ1_Dox_peak_3926	chr13	41254863	41255131	+	258	NA	Intergenic	MIRb|SINE|MIR	-14263	NM_002015	2308	Hs.370666	NM_002015	ENSG00000150907	FOXO1	FKH1|FKHR|FOXO1A	forkhead box O1	protein-coding
SY5YtetCASZ1b_CASZ1_Dox_peak_12626	chr8	20044506	20044910	+	257	NA	Intergenic	Intergenic	-3991	NM_001142325	6570	Hs.158322	NM_003053	ENSG00000036565	SLC18A1	CGAT|VAT1|VMAT1	solute carrier family 18 member A1	protein-coding
SY5YtetCASZ1b_CASZ1_Dox_peak_9223	chr4	6190509	6190867	+	257	NA	intron (NM_001099433, intron 1 of 20)	intron (NM_001099433, intron 1 of 20)	5658	NM_001306133	152789	Hs.479066	NM_144720	ENSG00000152969	JAKMIP1	Gababrbp|JAMIP1|MARLIN1	janus kinase and microtubule interacting protein 1	protein-coding
SY5YtetCASZ1b_CASZ1_Dox_peak_11127	chr6	83204156	83204379	+	257	NA	Intergenic	Intergenic	130306	NM_001166392	7162	Hs.71947	NM_006670	ENSG00000146242	TPBG	5T4|5T4AG|M6P1|WAIF1	trophoblast glycoprotein	protein-coding
SY5YtetCASZ1b_CASZ1_Dox_peak_5471	chr17	43057894	43058286	+	257	NA	Intergenic	Intergenic	-12446	NM_006688	10882	Hs.134012	NM_006688	ENSG00000131094	C1QL1	C1QRF|C1QTNF14|CRF	complement C1q like 1	protein-coding
SY5YtetCASZ1b_CASZ1_Dox_peak_6427	chr2	9387282	9387737	+	257	NA	intron (NM_001135191, intron 1 of 26)	intron (NM_001135191, intron 1 of 26)	40615	NM_003887	8853	Hs.555902	NM_003887	ENSG00000151693	ASAP2	AMAP2|CENTB3|DDEF2|PAG3|PAP|Pap-alpha|SHAG1	ArfGAP with SH3 domain, ankyrin repeat and PH domain 2	protein-coding
SY5YtetCASZ1b_CASZ1_Dox_peak_5300	chr17	10651876	10652495	+	256	NA	intron (NR_073456, intron 2 of 3)	intron (NR_073456, intron 2 of 3)	-18539	NM_001004313	388335	Hs.462230	NM_001004313	ENSG00000187824	TMEM220	-	transmembrane protein 220	protein-coding
SY5YtetCASZ1b_CASZ1_Dox_peak_11980	chr7	75854027	75854466	+	256	NA	intron (NM_001291831, intron 1 of 16)	LTR22B|LTR|ERVK	23035	NM_001291831	222183	Hs.511025	NM_001039212	ENSG00000177679	SRRM3	-	serine/arginine repetitive matrix 3	protein-coding
SY5YtetCASZ1b_CASZ1_Dox_peak_7843	chr20	42189701	42189922	+	256	NA	intron (NM_170693, intron 1 of 12)	L2a|LINE|L2	2176	NM_170693	10110	Hs.300863	NM_016276	ENSG00000101049	SGK2	H-SGK2|dJ138B7.2	SGK2, serine/threonine kinase 2	protein-coding
SY5YtetCASZ1b_CASZ1_Dox_peak_9115	chr3	183302254	183302741	+	256	NA	Intergenic	Intergenic	-28998	NM_130446	89857	Hs.659147	NM_130446	ENSG00000172578	KLHL6	-	kelch like family member 6	protein-coding
SY5YtetCASZ1b_CASZ1_Dox_peak_11735	chr7	30970253	30970526	+	256	NA	Intergenic	Intergenic	19080	NM_198098	358	Hs.76152	NM_000385	ENSG00000240583	AQP1	AQP-CHIP|CHIP28|CO	aquaporin 1 (Colton blood group)	protein-coding
SY5YtetCASZ1b_CASZ1_Dox_peak_784	chr1	156227573	156227872	+	256	NA	intron (NM_001323614, intron 15 of 20)	intron (NM_001323614, intron 15 of 20)	-9814	NM_001272108	79957	Hs.235873	NM_024897	ENSG00000160781	PAQR6	PRdelta	progestin and adipoQ receptor family member 6	protein-coding
SY5YtetCASZ1b_CASZ1_Dox_peak_337	chr1	54094955	54095207	+	256	NA	intron (NM_147193, intron 1 of 9)	intron (NM_147193, intron 1 of 9)	104796	NM_147193	148979	Hs.306691	NM_147193	ENSG00000174332	GLIS1	-	GLIS family zinc finger 1	protein-coding
SY5YtetCASZ1b_CASZ1_Dox_peak_8665	chr3	77214403	77214634	+	256	NA	intron (NM_001128929, intron 1 of 24)	SVA_F|Other|Other	67355	NM_001128929	6092	Hs.13305	NM_002942	ENSG00000185008	ROBO2	SAX3	roundabout guidance receptor 2	protein-coding
SY5YtetCASZ1b_CASZ1_Dox_peak_6115	chr18	57220583	57220790	+	256	NA	intron (NM_133459, intron 2 of 10)	intron (NM_133459, intron 2 of 10)	143958	NM_133459	147372	Hs.34333	NM_133459	ENSG00000183287	CCBE1	HKLLS1	collagen and calcium binding EGF domains 1	protein-coding
SY5YtetCASZ1b_CASZ1_Dox_peak_757	chr1	153556046	153556321	+	255	NA	Intergenic	SVA_D|Other|Other	-17877	NM_005978	6273	Hs.516484	NM_005978	ENSG00000196754	S100A2	CAN19|S100L	S100 calcium binding protein A2	protein-coding
SY5YtetCASZ1b_CASZ1_Dox_peak_8301	chr3	15547054	15547308	+	255	NA	intron (NM_080539, intron 1 of 15)	intron (NM_080539, intron 1 of 15)	-6802	NM_080538	8292	Hs.146735	NM_005677	ENSG00000206561	COLQ	CMS5|EAD	collagen like tail subunit of asymmetric acetylcholinesterase	protein-coding
SY5YtetCASZ1b_CASZ1_Dox_peak_11844	chr7	47413782	47414008	+	254	NA	intron (NM_022748, intron 16 of 30)	intron (NM_022748, intron 16 of 30)	207847	NM_022748	64759	Hs.520814	NM_022748	ENSG00000136205	TNS3	TEM6|TENS1	tensin 3	protein-coding
SY5YtetCASZ1b_CASZ1_Dox_peak_6701	chr2	46149636	46149924	+	254	NA	intron (NM_005400, intron 2 of 14)	intron (NM_005400, intron 2 of 14)	270737	NM_005400	5581	Hs.580351	NM_005400	ENSG00000171132	PRKCE	PKCE|nPKC-epsilon	protein kinase C epsilon	protein-coding
SY5YtetCASZ1b_CASZ1_Dox_peak_9225	chr4	6275138	6275490	+	254	NA	intron (NM_001145853, intron 1 of 7)	intron (NM_001145853, intron 1 of 7)	3737	NM_006005	7466	Hs.518602	NM_006005	ENSG00000109501	WFS1	CTRCT41|WFRS|WFS|WFSL	wolframin ER transmembrane glycoprotein	protein-coding
SY5YtetCASZ1b_CASZ1_Dox_peak_10988	chr6	40478221	40478504	+	254	NA	intron (NM_020737, intron 1 of 2)	L2b|LINE|L2	76841	NM_020737	57497	Hs.250015	NM_020737	ENSG00000156564	LRFN2	FIGLER2|KIAA1246|SALM1	leucine rich repeat and fibronectin type III domain containing 2	protein-coding
SY5YtetCASZ1b_CASZ1_Dox_peak_6601	chr2	30174824	30175398	+	254	NA	Intergenic	Intergenic	-30634	NM_004304	238	Hs.654469	NM_004304	ENSG00000171094	ALK	CD246|NBLST3	anaplastic lymphoma receptor tyrosine kinase	protein-coding
SY5YtetCASZ1b_CASZ1_Dox_peak_2774	chr11	61342211	61342513	+	254	NA	intron (NM_001252065, intron 1 of 9)	intron (NM_001252065, intron 1 of 9)	5982	NM_004200	9066	Hs.131188	NM_004200	ENSG00000011347	SYT7	IPCA-7|IPCA7|PCANAP7|SYT-VII|SYTVII	synaptotagmin 7	protein-coding
SY5YtetCASZ1b_CASZ1_Dox_peak_10957	chr6	37635311	37635585	+	254	NA	intron (NM_153487, intron 1 of 16)	intron (NM_153487, intron 1 of 16)	30318	NM_153487	266727	Hs.437993	NM_153487	ENSG00000112139	MDGA1	GPIM|MAMDC3	MAM domain containing glycosylphosphatidylinositol anchor 1	protein-coding
SY5YtetCASZ1b_CASZ1_Dox_peak_1634	chr1	245507921	245508214	+	254	NA	intron (NM_018012, intron 2 of 14)	intron (NM_018012, intron 2 of 14)	189780	NM_018012	55083	Hs.143134	NM_018012	ENSG00000162849	KIF26B	-	kinesin family member 26B	protein-coding
SY5YtetCASZ1b_CASZ1_Dox_peak_11356	chr6	155475705	155475924	+	254	NA	intron (NM_012454, intron 6 of 25)	intron (NM_012454, intron 6 of 25)	-62283	NM_001010927	26230	Hs.586279	NM_012454	ENSG00000146426	TIAM2	STEF|TIAM-2	T-cell lymphoma invasion and metastasis 2	protein-coding
SY5YtetCASZ1b_CASZ1_Dox_peak_3039	chr11	111810766	111811197	+	254	NA	intron (NM_001037954, intron 1 of 20)	intron (NM_001037954, intron 1 of 20)	3054	NM_001037954	85458	Hs.655626	NM_033425	ENSG00000150764	DIXDC1	CCD1	DIX domain containing 1	protein-coding
SY5YtetCASZ1b_CASZ1_Dox_peak_10557	chr5	167450221	167450639	+	253	NA	intron (NM_001080428, intron 3 of 24)	intron (NM_001080428, intron 3 of 24)	208947	NR_109894	101927862	Hs.659376	NR_109894	ENSG00000253978	CTB-178M22.2	-	uncharacterized LOC101927862	ncRNA
SY5YtetCASZ1b_CASZ1_Dox_peak_1874	chr10	48451451	48451866	+	253	NA	Intergenic	MLT1E1A|LTR|ERVL-MaLR	-12520	NM_004962	2662	Hs.2171	NM_004962	ENSG00000266524	GDF10	BIP|BMP-3b|BMP3B	growth differentiation factor 10	protein-coding
SY5YtetCASZ1b_CASZ1_Dox_peak_960	chr1	179772297	179772600	+	252	NA	intron (NM_001329719, intron 1 of 4)	intron (NM_001329719, intron 1 of 4)	60150	NM_001329718	148753	Hs.400696	NM_173509	ENSG00000143340	FAM163A	C1orf76|NDSP	family with sequence similarity 163 member A	protein-coding
SY5YtetCASZ1b_CASZ1_Dox_peak_9324	chr4	48484988	48485253	+	251	NA	promoter-TSS (NM_152679)	promoter-TSS (NM_152679)	-240	NM_152679	201780	Hs.132591	NM_152679	ENSG00000145248	SLC10A4	P4	solute carrier family 10 member 4	protein-coding
SY5YtetCASZ1b_CASZ1_Dox_peak_5475	chr17	43225064	43225399	+	251	NA	5' UTR (NM_006460, exon 1 of 1)	5' UTR (NM_006460, exon 1 of 1)	547	NM_006460	10614	Hs.586945	NM_006460	ENSG00000186834	HEXIM1	CLP1|EDG1|HIS1|MAQ1	hexamethylene bisacetamide inducible 1	protein-coding
SY5YtetCASZ1b_CASZ1_Dox_peak_6544	chr2	23768794	23769116	+	251	NA	intron (NM_052920, intron 2 of 13)	intron (NM_052920, intron 2 of 13)	160657	NM_052920	114818	Hs.130593	NM_025067	ENSG00000119771	KLHL29	KBTBD9	kelch like family member 29	protein-coding
SY5YtetCASZ1b_CASZ1_Dox_peak_3479	chr12	50374597	50374973	+	251	NA	Intergenic	G-rich|Low_complexity|Low_complexity	8165	NM_001652	363	Hs.54505	NM_001652	ENSG00000086159	AQP6	AQP2L|KID	aquaporin 6	protein-coding
SY5YtetCASZ1b_CASZ1_Dox_peak_12730	chr8	41147826	41148315	+	250	NA	intron (NM_003012, intron 2 of 2)	intron (NM_003012, intron 2 of 2)	18920	NM_003012	6422	Hs.213424	NM_003012	ENSG00000104332	SFRP1	FRP|FRP-1|FRP1|FrzA|SARP2	secreted frizzled related protein 1	protein-coding
SY5YtetCASZ1b_CASZ1_Dox_peak_1839	chr10	43581999	43582235	+	250	NA	intron (NM_020630, intron 1 of 18)	intron (NM_020630, intron 1 of 18)	9600	NM_020630	5979	Hs.350321	NM_000323	ENSG00000165731	RET	CDHF12|CDHR16|HSCR1|MEN2A|MEN2B|MTC1|PTC|RET-ELE1|RET51	ret proto-oncogene	protein-coding
SY5YtetCASZ1b_CASZ1_Dox_peak_1554	chr1	234736766	234737224	+	250	NA	Intergenic	Intergenic	8276	NM_182972	359948	Hs.350268	NM_182972	ENSG00000168264	IRF2BP2	-	interferon regulatory factor 2 binding protein 2	protein-coding
SY5YtetCASZ1b_CASZ1_Dox_peak_6586	chr2	29504575	29504794	+	250	NA	intron (NM_004304, intron 9 of 28)	intron (NM_004304, intron 9 of 28)	166392	NM_024692	79745	Hs.122927	NM_024692	ENSG00000115295	CLIP4	RSNL2	CAP-Gly domain containing linker protein family member 4	protein-coding
SY5YtetCASZ1b_CASZ1_Dox_peak_6413	chr2	8668987	8669341	+	247	NA	Intergenic	Intergenic	54758	NR_110257	101929567	Hs.634706	NR_110257	ENSG00000236008	LINC01814	-	long intergenic non-protein coding RNA 1814	ncRNA
SY5YtetCASZ1b_CASZ1_Dox_peak_9569	chr4	140760849	140761319	+	247	NA	intron (NM_018717, intron 3 of 5)	intron (NM_018717, intron 3 of 5)	174162	NM_001204366	4258	Hs.81874	NM_002413	ENSG00000085871	MGST2	GST2|MGST-II	microsomal glutathione S-transferase 2	protein-coding
SY5YtetCASZ1b_CASZ1_Dox_peak_12301	chr7	132120842	132121423	+	246	NA	intron (NM_001105543, intron 3 of 3)	intron (NM_001105543, intron 3 of 3)	140191	NM_001105543	91584	Hs.511454	NM_020911	ENSG00000221866	PLXNA4	FAYV2820|PLEXA4|PLXNA4A|PLXNA4B|PRO34003	plexin A4	protein-coding
SY5YtetCASZ1b_CASZ1_Dox_peak_1551	chr1	234707296	234707868	+	246	NA	Intergenic	L2c|LINE|L2	37689	NM_182972	359948	Hs.350268	NM_182972	ENSG00000168264	IRF2BP2	-	interferon regulatory factor 2 binding protein 2	protein-coding
SY5YtetCASZ1b_CASZ1_Dox_peak_12316	chr7	132277764	132278041	+	246	NA	intron (NM_181775, intron 2 of 4)	intron (NM_181775, intron 2 of 4)	-16579	NM_020911	91584	Hs.511454	NM_020911	ENSG00000221866	PLXNA4	FAYV2820|PLEXA4|PLXNA4A|PLXNA4B|PRO34003	plexin A4	protein-coding
SY5YtetCASZ1b_CASZ1_Dox_peak_8771	chr3	115104894	115105124	+	245	NA	Intergenic	Intergenic	-237142	NM_001130064	2596	Hs.134974	NM_002045	ENSG00000172020	GAP43	B-50|PP46	growth associated protein 43	protein-coding
SY5YtetCASZ1b_CASZ1_Dox_peak_614	chr1	110792764	110793142	+	245	NA	Intergenic	Intergenic	39617	NM_001039574	3749	Hs.153521	NM_004978	ENSG00000116396	KCNC4	C1orf30|HKSHIIIC|KSHIIIC|KV3.4	potassium voltage-gated channel subfamily C member 4	protein-coding
SY5YtetCASZ1b_CASZ1_Dox_peak_2883	chr11	76313348	76313792	+	245	NA	Intergenic	Intergenic	67474	NM_005512	2615	Hs.151641	NM_005512	ENSG00000137507	LRRC32	D11S833E|GARP	leucine rich repeat containing 32	protein-coding
SY5YtetCASZ1b_CASZ1_Dox_peak_9286	chr4	30823651	30824101	+	245	NA	intron (NM_032457, intron 1 of 2)	intron (NM_032457, intron 1 of 2)	101839	NM_001173523	5099	Hs.479439	NM_002589	ENSG00000169851	PCDH7	BH-Pcdh|BHPCDH|PPP1R120	protocadherin 7	protein-coding
SY5YtetCASZ1b_CASZ1_Dox_peak_10409	chr5	141888004	141888567	+	245	NA	Intergenic	Intergenic	105441	NM_033137	2246	Hs.483635	NM_000800	ENSG00000113578	FGF1	AFGF|ECGF|ECGF-beta|ECGFA|ECGFB|FGF-1|FGF-alpha|FGFA|GLIO703|HBGF-1|HBGF1	fibroblast growth factor 1	protein-coding
SY5YtetCASZ1b_CASZ1_Dox_peak_11931	chr7	69427115	69427371	+	245	NA	intron (NM_015570, intron 2 of 18)	intron (NM_015570, intron 2 of 18)	363338	NM_001127231	26053	Hs.21631	NM_015570	ENSG00000158321	AUTS2	FBRSL2|MRD26	autism susceptibility candidate 2	protein-coding
SY5YtetCASZ1b_CASZ1_Dox_peak_6693	chr2	45993095	45993412	+	245	NA	intron (NM_005400, intron 1 of 14)	intron (NM_005400, intron 1 of 14)	114210	NM_005400	5581	Hs.580351	NM_005400	ENSG00000171132	PRKCE	PKCE|nPKC-epsilon	protein kinase C epsilon	protein-coding
SY5YtetCASZ1b_CASZ1_Dox_peak_841	chr1	163023870	163024170	+	245	NA	Intergenic	LTR16B2|LTR|ERVL	-14376	NM_001102445	5999	Hs.386726	NM_005613	ENSG00000117152	RGS4	RGP4|SCZD9	regulator of G-protein signaling 4	protein-coding
SY5YtetCASZ1b_CASZ1_Dox_peak_7437	chr2	206624877	206625327	+	245	NA	intron (NM_018534, intron 12 of 15)	intron (NM_018534, intron 12 of 15)	77878	NM_201279	8828	Hs.471200	NM_003872	ENSG00000118257	NRP2	NP2|NPN2|PRO2714|VEGF165R2	neuropilin 2	protein-coding
SY5YtetCASZ1b_CASZ1_Dox_peak_2315	chr10	117760854	117761183	+	245	NA	Intergenic	Intergenic	270801	NM_145793	2674	Hs.388347	NM_005264	ENSG00000151892	GFRA1	GDNFR|GDNFRA|GFR-ALPHA-1|RET1L|RETL1|TRNR1	GDNF family receptor alpha 1	protein-coding
SY5YtetCASZ1b_CASZ1_Dox_peak_10509	chr5	153907734	153907960	+	245	NA	Intergenic	L2c|LINE|L2	-50023	NM_004821	9421	Hs.152531	NM_004821	ENSG00000113196	HAND1	Hxt|Thing1|bHLHa27|eHand	heart and neural crest derivatives expressed 1	protein-coding
SY5YtetCASZ1b_CASZ1_Dox_peak_8151	chr22	33279165	33279540	+	245	NA	intron (NM_133633, intron 3 of 11)	intron (NM_133633, intron 3 of 11)	82550	NM_000362	7078	Hs.644633	NM_000362	ENSG00000100234	TIMP3	HSMRK222|K222|K222TA2|SFD	TIMP metallopeptidase inhibitor 3	protein-coding
SY5YtetCASZ1b_CASZ1_Dox_peak_8819	chr3	122692649	122693007	+	245	NA	intron (NR_046079, intron 1 of 22)	intron (NR_046079, intron 1 of 22)	2153	NM_001256347	54437	Hs.210870	NM_018987	ENSG00000082684	SEMA5B	SEMAG|SemG	semaphorin 5B	protein-coding
SY5YtetCASZ1b_CASZ1_Dox_peak_2934	chr11	82502193	82502558	+	245	NA	Intergenic	Intergenic	-57469	NM_175885	220382	Hs.448218	NM_175885	ENSG00000182103	FAM181B	-	family with sequence similarity 181 member B	protein-coding
SY5YtetCASZ1b_CASZ1_Dox_peak_5676	chr17	63154818	63155057	+	245	NA	intron (NM_003835, intron 3 of 18)	intron (NM_003835, intron 3 of 18)	21481	NM_003835	8787	Hs.664380	NM_003835	ENSG00000108370	RGS9	PERRS|RGS9L	regulator of G-protein signaling 9	protein-coding
SY5YtetCASZ1b_CASZ1_Dox_peak_8836	chr3	123561740	123561930	+	244	NA	intron (NM_053027, intron 2 of 32)	intron (NM_053027, intron 2 of 32)	41314	NM_053025	4638	Hs.477375	NM_005965	ENSG00000065534	MYLK	AAT7|KRP|MLCK|MLCK1|MLCK108|MLCK210|MSTP083|MYLK1|smMLCK	myosin light chain kinase	protein-coding
SY5YtetCASZ1b_CASZ1_Dox_peak_7813	chr20	36780538	36780803	+	244	NA	intron (NM_001323317, intron 2 of 11)	intron (NM_001323317, intron 2 of 11)	13161	NM_198951	7052	Hs.517033	NM_004613	ENSG00000198959	TGM2	TG(C)|TGC	transglutaminase 2	protein-coding
SY5YtetCASZ1b_CASZ1_Dox_peak_10338	chr5	136899201	136900310	+	244	NA	Intergenic	Intergenic	-64737	NM_004598	6695	Hs.596136	NM_004598	ENSG00000152377	SPOCK1	SPOCK|TESTICAN|TIC1	SPARC/osteonectin, cwcv and kazal like domains proteoglycan 1	protein-coding
SY5YtetCASZ1b_CASZ1_Dox_peak_10407	chr5	141863041	141863414	+	244	NA	Intergenic	Intergenic	130499	NM_033137	2246	Hs.483635	NM_000800	ENSG00000113578	FGF1	AFGF|ECGF|ECGF-beta|ECGFA|ECGFB|FGF-1|FGF-alpha|FGFA|GLIO703|HBGF-1|HBGF1	fibroblast growth factor 1	protein-coding
SY5YtetCASZ1b_CASZ1_Dox_peak_2710	chr11	44795691	44796081	+	244	NA	intron (NM_130783, intron 1 of 8)	intron (NM_130783, intron 1 of 8)	9910	NM_130783	90139	Hs.385634	NM_130783	ENSG00000157570	TSPAN18	TSPAN	tetraspanin 18	protein-coding
SY5YtetCASZ1b_CASZ1_Dox_peak_8006	chr21	33271614	33271870	+	244	NA	intron (NM_014586, intron 1 of 10)	MLT1C|LTR|ERVL-MaLR	26114	NM_014586	30811	Hs.109437	NM_014586	ENSG00000142149	HUNK	-	hormonally up-regulated Neu-associated kinase	protein-coding
SY5YtetCASZ1b_CASZ1_Dox_peak_2334	chr10	120373506	120373924	+	243	NA	Intergenic	HERVK9-int|LTR|ERVK	-18555	NM_004248	2834	Hs.248119	NM_004248	ENSG00000119973	PRLHR	GPR10|GR3|PrRPR	prolactin releasing hormone receptor	protein-coding
SY5YtetCASZ1b_CASZ1_Dox_peak_4774	chr15	65136955	65137269	+	243	NA	intron (NM_001195059, intron 1 of 4)	intron (NM_001195059, intron 1 of 4)	3030	NM_025201	80301	Hs.709337	NM_025201	ENSG00000241839	PLEKHO2	PLEKHQ1|PP1628|pp9099	pleckstrin homology domain containing O2	protein-coding
SY5YtetCASZ1b_CASZ1_Dox_peak_289	chr1	48410317	48410602	+	242	NA	intron (NM_001194986, intron 2 of 6)	intron (NM_001194986, intron 2 of 6)	52103	NM_001194986	388630	Hs.61504	NM_001194986	ENSG00000269113	TRABD2B	TIKI2	TraB domain containing 2B	protein-coding
SY5YtetCASZ1b_CASZ1_Dox_peak_12824	chr8	77593300	77593729	+	242	NA	promoter-TSS (NM_024721)	promoter-TSS (NM_024721)	-1	NM_024721	79776	Hs.458973	NM_024721	ENSG00000091656	ZFHX4	ZFH4|ZHF4	zinc finger homeobox 4	protein-coding
SY5YtetCASZ1b_CASZ1_Dox_peak_4674	chr15	47488318	47488588	+	242	NA	intron (NM_001198999, intron 1 of 19)	intron (NM_001198999, intron 1 of 19)	12050	NM_001198999	80031	Hs.511265	NM_020858	ENSG00000137872	SEMA6D	-	semaphorin 6D	protein-coding
SY5YtetCASZ1b_CASZ1_Dox_peak_13628	chr9	129893620	129893887	+	242	NA	intron (NM_001190728, intron 7 of 16)	MIRb|SINE|MIR	-8709	NM_012098	23452	Hs.653262	NM_012098	ENSG00000136859	ANGPTL2	ARP2|HARP	angiopoietin like 2	protein-coding
SY5YtetCASZ1b_CASZ1_Dox_peak_3140	chr11	116732948	116733221	+	242	NA	intron (NM_025164, intron 15 of 23)	intron (NM_025164, intron 15 of 23)	-24418	NM_001318021	335	Hs.93194	NM_000039	ENSG00000118137	APOA1	apo(a)	apolipoprotein A1	protein-coding
SY5YtetCASZ1b_CASZ1_Dox_peak_13149	chr9	6808384	6808753	+	242	NA	intron (NM_015061, intron 3 of 21)	SVA_F|Other|Other	50927	NM_001304340	23081	Hs.709425	NM_015061	ENSG00000107077	KDM4C	GASC1|JHDM3C|JMJD2C|TDRD14C	lysine demethylase 4C	protein-coding
SY5YtetCASZ1b_CASZ1_Dox_peak_7051	chr2	112203590	112203823	+	242	NA	intron (NR_024373, intron 1 of 1)	intron (NR_024373, intron 1 of 1)	49032	NR_136161	541471	Hs.560805	NR_015395	ENSG00000172965	MIR4435-2HG	AGD2|AK001796|LINC00978|MIR4435-1HG	MIR4435-2 host gene	ncRNA
SY5YtetCASZ1b_CASZ1_Dox_peak_6581	chr2	29366031	29366294	+	242	NA	intron (NM_024692, intron 6 of 15)	L2a|LINE|L2	27870	NM_024692	79745	Hs.122927	NM_024692	ENSG00000115295	CLIP4	RSNL2	CAP-Gly domain containing linker protein family member 4	protein-coding
SY5YtetCASZ1b_CASZ1_Dox_peak_2319	chr10	118474015	118474509	+	242	NA	intron (NM_001330164, intron 2 of 12)	L2c|LINE|L2	27823	NM_025015	259217	Hs.648448	NM_025015	ENSG00000165868	HSPA12A	-	heat shock protein family A (Hsp70) member 12A	protein-coding
SY5YtetCASZ1b_CASZ1_Dox_peak_2516	chr11	11990195	11990698	+	241	NA	intron (NM_001018057, intron 3 of 6)	intron (NM_001018057, intron 3 of 6)	39740	NM_001018057	27122	Hs.292156	NM_013253	ENSG00000050165	DKK3	REIC|RIG	dickkopf WNT signaling pathway inhibitor 3	protein-coding
SY5YtetCASZ1b_CASZ1_Dox_peak_1522	chr1	232490990	232491257	+	241	NA	Intergenic	Intergenic	160231	NM_020808	57568	Hs.745009	NM_020808	ENSG00000116991	SIPA1L2	SPAL2	signal induced proliferation associated 1 like 2	protein-coding
SY5YtetCASZ1b_CASZ1_Dox_peak_1114	chr1	203610264	203610554	+	240	NA	intron (NM_001684, intron 1 of 20)	intron (NM_001684, intron 1 of 20)	14494	NM_001001396	493	Hs.343522	NM_001684	ENSG00000058668	ATP2B4	ATP2B2|MXRA1|PMCA4|PMCA4b|PMCA4x	ATPase plasma membrane Ca2+ transporting 4	protein-coding
SY5YtetCASZ1b_CASZ1_Dox_peak_10368	chr5	139354888	139355324	+	239	NA	intron (NM_013983, intron 1 of 10)	intron (NM_013983, intron 1 of 10)	67778	NM_013982	9542	Hs.408515	NM_004883	ENSG00000158458	NRG2	DON1|HRG2|NTAK	neuregulin 2	protein-coding
SY5YtetCASZ1b_CASZ1_Dox_peak_2782	chr11	62695571	62695787	+	239	NA	Intergenic	Intergenic	-6667	NM_000738	1128	Hs.632119	NM_000738	ENSG00000168539	CHRM1	HM1|M1|M1R	cholinergic receptor muscarinic 1	protein-coding
SY5YtetCASZ1b_CASZ1_Dox_peak_10623	chr5	170172701	170173104	+	238	NA	Intergenic	MIRc|SINE|MIR	-37821	NM_014211	2568	Hs.26225	NM_014211	ENSG00000094755	GABRP	-	gamma-aminobutyric acid type A receptor pi subunit	protein-coding
SY5YtetCASZ1b_CASZ1_Dox_peak_8818	chr3	122659485	122659815	+	238	NA	intron (NR_046079, intron 4 of 22)	intron (NR_046079, intron 4 of 22)	35331	NM_001256347	54437	Hs.210870	NM_018987	ENSG00000082684	SEMA5B	SEMAG|SemG	semaphorin 5B	protein-coding
SY5YtetCASZ1b_CASZ1_Dox_peak_2443	chr11	2324707	2325130	+	238	NA	promoter-TSS (NR_138249)	promoter-TSS (NR_138249)	-639	NR_138249	29125	Hs.559181	NM_014144	ENSG00000110665	C11orf21	-	chromosome 11 open reading frame 21	protein-coding
SY5YtetCASZ1b_CASZ1_Dox_peak_11354	chr6	155334585	155334935	+	238	NA	Intergenic	Intergenic	-76663	NM_012454	26230	Hs.586279	NM_012454	ENSG00000146426	TIAM2	STEF|TIAM-2	T-cell lymphoma invasion and metastasis 2	protein-coding
SY5YtetCASZ1b_CASZ1_Dox_peak_3686	chr12	110092069	110092480	+	237	NA	Intergenic	Intergenic	-59913	NM_032829	84915	Hs.661785	NM_032829	ENSG00000139438	FAM222A	C12orf34	family with sequence similarity 222 member A	protein-coding
SY5YtetCASZ1b_CASZ1_Dox_peak_8007	chr21	33277817	33278193	+	237	NA	intron (NM_014586, intron 1 of 10)	intron (NM_014586, intron 1 of 10)	32377	NM_014586	30811	Hs.109437	NM_014586	ENSG00000142149	HUNK	-	hormonally up-regulated Neu-associated kinase	protein-coding
SY5YtetCASZ1b_CASZ1_Dox_peak_1642	chr1	245846236	245846618	+	237	NA	intron (NM_018012, intron 10 of 14)	intron (NM_018012, intron 10 of 14)	528140	NM_018012	55083	Hs.143134	NM_018012	ENSG00000162849	KIF26B	-	kinesin family member 26B	protein-coding
SY5YtetCASZ1b_CASZ1_Dox_peak_4755	chr15	63345358	63345623	+	237	NA	intron (NM_001018008, intron 1 of 7)	intron (NM_001018008, intron 1 of 7)	4854	NM_001301289	7168	Hs.133892	NM_000366	ENSG00000140416	TPM1	C15orf13|CMD1Y|CMH3|HEL-S-265|HTM-alpha|LVNC9|TMSA	tropomyosin 1 (alpha)	protein-coding
SY5YtetCASZ1b_CASZ1_Dox_peak_10365	chr5	139194529	139194765	+	236	NA	intron (NM_032289, intron 4 of 14)	intron (NM_032289, intron 4 of 14)	19241	NM_032289	84249	Hs.21963	NM_032289	ENSG00000146005	PSD2	EFA6C	pleckstrin and Sec7 domain containing 2	protein-coding
SY5YtetCASZ1b_CASZ1_Dox_peak_6949	chr2	97484903	97485248	+	236	NA	intron (NM_199078, intron 1 of 6)	intron (NM_199078, intron 1 of 6)	3084	NM_017623	26505	Hs.711617	NM_017623	ENSG00000168763	CNNM3	ACDP3	cyclin and CBS domain divalent metal cation transport mediator 3	protein-coding
SY5YtetCASZ1b_CASZ1_Dox_peak_12305	chr7	132159775	132160011	+	235	NA	intron (NM_001105543, intron 3 of 3)	intron (NM_001105543, intron 3 of 3)	101430	NM_001105543	91584	Hs.511454	NM_020911	ENSG00000221866	PLXNA4	FAYV2820|PLEXA4|PLXNA4A|PLXNA4B|PRO34003	plexin A4	protein-coding
SY5YtetCASZ1b_CASZ1_Dox_peak_10558	chr5	167474372	167475075	+	235	NA	intron (NM_001122679, intron 6 of 28)	intron (NM_001122679, intron 6 of 28)	184654	NR_109894	101927862	Hs.659376	NR_109894	ENSG00000253978	CTB-178M22.2	-	uncharacterized LOC101927862	ncRNA
SY5YtetCASZ1b_CASZ1_Dox_peak_5004	chr16	22937468	22937939	+	235	NA	Intergenic	Intergenic	111843	NM_006043	9956	Hs.115830	NM_006043	ENSG00000122254	HS3ST2	30ST2|3OST2	heparan sulfate-glucosamine 3-sulfotransferase 2	protein-coding
SY5YtetCASZ1b_CASZ1_Dox_peak_2771	chr11	61298534	61298984	+	235	NA	intron (NM_001252065, intron 5 of 9)	intron (NM_001252065, intron 5 of 9)	22487	NM_001145077	390205	Hs.441122	NM_001145077	ENSG00000204950	LRRC10B	-	leucine rich repeat containing 10B	protein-coding
SY5YtetCASZ1b_CASZ1_Dox_peak_6455	chr2	11894099	11894480	+	235	NA	intron (NM_145693, intron 1 of 19)	intron (NM_145693, intron 1 of 19)	7567	NM_145693	23175	Hs.467740	NM_145693	ENSG00000134324	LPIN1	PAP1	lipin 1	protein-coding
SY5YtetCASZ1b_CASZ1_Dox_peak_10413	chr5	142068758	142069023	+	235	NA	intron (NM_001144935, intron 1 of 3)	intron (NM_001144935, intron 1 of 3)	-2830	NM_001257207	2246	Hs.483635	NM_000800	ENSG00000113578	FGF1	AFGF|ECGF|ECGF-beta|ECGFA|ECGFB|FGF-1|FGF-alpha|FGFA|GLIO703|HBGF-1|HBGF1	fibroblast growth factor 1	protein-coding
SY5YtetCASZ1b_CASZ1_Dox_peak_1184	chr1	208263793	208264135	+	235	NA	intron (NM_025179, intron 9 of 31)	intron (NM_025179, intron 9 of 31)	153701	NM_025179	5362	Hs.497626	NM_025179	ENSG00000076356	PLXNA2	OCT|PLXN2	plexin A2	protein-coding
SY5YtetCASZ1b_CASZ1_Dox_peak_660	chr1	117191014	117191271	+	235	NA	intron (NM_001007237, intron 2 of 10)	intron (NM_001007237, intron 2 of 10)	18436	NM_001542	3321	Hs.171057	NM_001542	ENSG00000143061	IGSF3	EWI-3|LCDD|V8	immunoglobulin superfamily member 3	protein-coding
SY5YtetCASZ1b_CASZ1_Dox_peak_5664	chr17	61608579	61608794	+	235	NA	intron (NM_173092, intron 4 of 14)	MIR3|SINE|MIR	7991	NM_173092	81033	Hs.591177	NM_030779	ENSG00000173826	KCNH6	ERG-2|ERG2|HERG2|Kv11.2|hERG-2	potassium voltage-gated channel subfamily H member 6	protein-coding
SY5YtetCASZ1b_CASZ1_Dox_peak_11849	chr7	47537820	47538088	+	235	NA	intron (NM_022748, intron 3 of 30)	intron (NM_022748, intron 3 of 30)	83788	NM_022748	64759	Hs.520814	NM_022748	ENSG00000136205	TNS3	TEM6|TENS1	tensin 3	protein-coding
SY5YtetCASZ1b_CASZ1_Dox_peak_12391	chr7	137306455	137306724	+	235	NA	intron (NM_001321709, intron 8 of 33)	LTR86A1|LTR|ERVL	224489	NM_001321709	9162	Hs.242947	NM_004717	ENSG00000157680	DGKI	DGK-IOTA	diacylglycerol kinase iota	protein-coding
SY5YtetCASZ1b_CASZ1_Dox_peak_7494	chr2	217485880	217486260	+	235	NA	Intergenic	Intergenic	-11481	NM_001313992	3485	Hs.438102	NM_000597	ENSG00000115457	IGFBP2	IBP2|IGF-BP53	insulin like growth factor binding protein 2	protein-coding
SY5YtetCASZ1b_CASZ1_Dox_peak_7343	chr2	178873254	178873610	+	235	NA	intron (NM_001077197, intron 3 of 20)	intron (NM_001077197, intron 3 of 20)	64050	NM_016953	50940	Hs.570273	NM_016953	ENSG00000128655	PDE11A	PPNAD2	phosphodiesterase 11A	protein-coding
SY5YtetCASZ1b_CASZ1_Dox_peak_6007	chr18	43863695	43864187	+	235	NA	Intergenic	Intergenic	-50246	NR_046357	494470	Hs.501114	NM_152470	ENSG00000141622	RNF165	ARKL2|RNF111L2	ring finger protein 165	protein-coding
SY5YtetCASZ1b_CASZ1_Dox_peak_10488	chr5	149970521	149970767	+	234	NA	Intergenic	Intergenic	-9998	NM_001166208	11346	Hs.435228	NM_007286	ENSG00000171992	SYNPO	-	synaptopodin	protein-coding
SY5YtetCASZ1b_CASZ1_Dox_peak_1639	chr1	245750766	245751433	+	234	NA	intron (NM_018012, intron 5 of 14)	intron (NM_018012, intron 5 of 14)	432812	NM_018012	55083	Hs.143134	NM_018012	ENSG00000162849	KIF26B	-	kinesin family member 26B	protein-coding
SY5YtetCASZ1b_CASZ1_Dox_peak_7576	chr2	235445275	235445530	+	233	NA	Intergenic	MER58A|DNA|hAT-Charlie	-39705	NM_001282431	10123	Hs.111554	NM_005737	ENSG00000188042	ARL4C	ARL7|LAK	ADP ribosylation factor like GTPase 4C	protein-coding
SY5YtetCASZ1b_CASZ1_Dox_peak_8297	chr3	15405623	15405973	+	233	NA	Intergenic	LTR14B|LTR|ERVK	-22897	NM_001018009	9467	Hs.257761	NM_004844	ENSG00000131370	SH3BP5	SAB|SH3BP-5	SH3 domain binding protein 5	protein-coding
SY5YtetCASZ1b_CASZ1_Dox_peak_11865	chr7	50599752	50600023	+	233	NA	intron (NR_033845, intron 1 of 4)	intron (NR_033845, intron 1 of 4)	430	NR_033845	100129427	Hs.680434	NR_033845	ENSG00000226122	DDC-AS1	-	DDC antisense RNA 1	ncRNA
SY5YtetCASZ1b_CASZ1_Dox_peak_5132	chr16	64649586	64649815	+	233	NA	Intergenic	L1PA8A|LINE|L1	506340	NM_001308392	1009	Hs.116471	NM_001797	ENSG00000140937	CDH11	CAD11|CDHOB|OB|OSF-4	cadherin 11	protein-coding
SY5YtetCASZ1b_CASZ1_Dox_peak_7422	chr2	204450296	204450532	+	233	NA	Intergenic	Intergenic	-50355	NM_001329728	65059	Hs.471162	NM_025252	ENSG00000173166	RAPH1	ALS2CR18|ALS2CR9|LPD|PREL-2|PREL2|RMO1|RalGDS/AF-6	Ras association (RalGDS/AF-6) and pleckstrin homology domains 1	protein-coding
SY5YtetCASZ1b_CASZ1_Dox_peak_6649	chr2	42223007	42223242	+	233	NA	Intergenic	SVA_D|Other|Other	-42181	NM_001242815	400950	Hs.738713	NM_001242815	ENSG00000205086	C2orf91	-	chromosome 2 open reading frame 91	protein-coding
SY5YtetCASZ1b_CASZ1_Dox_peak_8411	chr3	37579717	37580264	+	233	NA	intron (NM_002207, intron 14 of 27)	intron (NM_002207, intron 14 of 27)	86177	NM_002207	3680	Hs.113157	NM_002207	ENSG00000144668	ITGA9	ALPHA-RLC|ITGA4L|RLC	integrin subunit alpha 9	protein-coding
SY5YtetCASZ1b_CASZ1_Dox_peak_12083	chr7	98979464	98979803	+	233	NA	intron (NM_005720, intron 1 of 9)	intron (NM_005720, intron 1 of 9)	7335	NM_005720	10095	Hs.489284	NM_005720	ENSG00000130429	ARPC1B	ARC41|p40-ARC|p41-ARC	actin related protein 2/3 complex subunit 1B	protein-coding
SY5YtetCASZ1b_CASZ1_Dox_peak_5322	chr17	16322419	16322700	+	233	NA	intron (NM_016113, intron 2 of 14)	intron (NM_016113, intron 2 of 14)	3703	NM_016113	51393	Hs.279746	NM_016113	ENSG00000187688	TRPV2	VRL|VRL-1|VRL1	transient receptor potential cation channel subfamily V member 2	protein-coding
SY5YtetCASZ1b_CASZ1_Dox_peak_6704	chr2	46251510	46251843	+	232	NA	intron (NM_005400, intron 10 of 14)	intron (NM_005400, intron 10 of 14)	-272865	NM_001430	2034	Hs.468410	NM_001430	ENSG00000116016	EPAS1	ECYT4|HIF2A|HLF|MOP2|PASD2|bHLHe73	endothelial PAS domain protein 1	protein-coding
SY5YtetCASZ1b_CASZ1_Dox_peak_8969	chr3	139754733	139755032	+	232	NA	intron (NM_022131, intron 1 of 16)	L2a|LINE|L2	100855	NM_022131	64084	Hs.158529	NM_022131	ENSG00000158258	CLSTN2	ALC-GAMMA|CDHR13|CS2|CSTN2|alcagamma	calsyntenin 2	protein-coding
SY5YtetCASZ1b_CASZ1_Dox_peak_9391	chr4	79148523	79148870	+	232	NA	intron (NM_001166133, intron 2 of 41)	intron (NM_001166133, intron 2 of 41)	169972	NM_025074	80144	Hs.369448	NM_020875	ENSG00000138759	FRAS1	-	Fraser extracellular matrix complex subunit 1	protein-coding
SY5YtetCASZ1b_CASZ1_Dox_peak_6775	chr2	55022463	55022873	+	232	NA	intron (NM_001039753, intron 1 of 40)	intron (NM_001039753, intron 1 of 40)	70519	NM_001039753	400954	Hs.656692	NM_001039753	ENSG00000214595	EML6	-	echinoderm microtubule associated protein like 6	protein-coding
SY5YtetCASZ1b_CASZ1_Dox_peak_8964	chr3	139711284	139711575	+	232	NA	intron (NM_022131, intron 1 of 16)	L2a|LINE|L2	57402	NM_022131	64084	Hs.158529	NM_022131	ENSG00000158258	CLSTN2	ALC-GAMMA|CDHR13|CS2|CSTN2|alcagamma	calsyntenin 2	protein-coding
SY5YtetCASZ1b_CASZ1_Dox_peak_5001	chr16	22792856	22793155	+	232	NA	Intergenic	Intergenic	-32855	NM_006043	9956	Hs.115830	NM_006043	ENSG00000122254	HS3ST2	30ST2|3OST2	heparan sulfate-glucosamine 3-sulfotransferase 2	protein-coding
SY5YtetCASZ1b_CASZ1_Dox_peak_11178	chr6	99171041	99171404	+	232	NA	Intergenic	Intergenic	-111358	NM_005604	5454	Hs.182505	NM_005604	ENSG00000184486	POU3F2	BRN2|N-Oct3|OCT7|OTF-7|OTF7|POUF3|brn-2|oct-7	POU class 3 homeobox 2	protein-coding
SY5YtetCASZ1b_CASZ1_Dox_peak_11690	chr7	28423650	28423909	+	232	NA	intron (NM_182899, intron 1 of 9)	intron (NM_182899, intron 1 of 9)	-28365	NM_182898	9586	Hs.437075	NM_004904	ENSG00000146592	CREB5	CRE-BPA|CREB-5	cAMP responsive element binding protein 5	protein-coding
SY5YtetCASZ1b_CASZ1_Dox_peak_11565	chr7	11766436	11766700	+	231	NA	intron (NM_015204, intron 1 of 26)	intron (NM_015204, intron 1 of 26)	105256	NM_015204	221981	Hs.120855	NM_015204	ENSG00000005108	THSD7A	-	thrombospondin type 1 domain containing 7A	protein-coding
SY5YtetCASZ1b_CASZ1_Dox_peak_4306	chr14	67958510	67959136	+	231	NA	intron (NM_182526, intron 1 of 2)	intron (NM_182526, intron 1 of 2)	23198	NM_182526	161145	Hs.509707	NM_182526	ENSG00000198133	TMEM229B	C14orf83	transmembrane protein 229B	protein-coding
SY5YtetCASZ1b_CASZ1_Dox_peak_2780	chr11	62679054	62679311	+	231	NA	intron (NM_000738, intron 1 of 1)	MIRb|SINE|MIR	9830	NM_000738	1128	Hs.632119	NM_000738	ENSG00000168539	CHRM1	HM1|M1|M1R	cholinergic receptor muscarinic 1	protein-coding
SY5YtetCASZ1b_CASZ1_Dox_peak_1067	chr1	201347000	201347194	+	230	NA	promoter-TSS (NM_000364)	promoter-TSS (NM_000364)	-269	NM_001001431	7139	Hs.533613	NM_000364	ENSG00000118194	TNNT2	CMD1D|CMH2|CMPD2|LVNC6|RCM3|TnTC|cTnT	troponin T2, cardiac type	protein-coding
SY5YtetCASZ1b_CASZ1_Dox_peak_5887	chr18	13113037	13113303	+	230	NA	intron (NM_032142, intron 40 of 44)	intron (NM_032142, intron 40 of 44)	-105559	NM_181482	753	Hs.731853	NM_004338	ENSG00000168675	LDLRAD4	C18orf1	low density lipoprotein receptor class A domain containing 4	protein-coding
SY5YtetCASZ1b_CASZ1_Dox_peak_1074	chr1	201875537	201875783	+	229	NA	intron (NM_012134, intron 1 of 2)	intron (NM_012134, intron 1 of 2)	17855	NM_198149	149345	Hs.632471	NM_198149	ENSG00000198892	SHISA4	C1orf40|TMEM58	shisa family member 4	protein-coding
SY5YtetCASZ1b_CASZ1_Dox_peak_3796	chr12	131060966	131061414	+	229	NA	Intergenic	Intergenic	-58780	NM_015347	23504	Hs.657441	NM_015347	ENSG00000060709	RIMBP2	PPP1R133|RBP2|RIM-BP2	RIMS binding protein 2	protein-coding
SY5YtetCASZ1b_CASZ1_Dox_peak_850	chr1	163172576	163173336	+	229	NA	promoter-TSS (NM_003617)	promoter-TSS (NM_003617)	7	NM_001195303	8490	Hs.24950	NM_003617	ENSG00000143248	RGS5	MST092|MST106|MST129|MSTP032|MSTP092|MSTP106|MSTP129	regulator of G-protein signaling 5	protein-coding
SY5YtetCASZ1b_CASZ1_Dox_peak_1294	chr1	212845170	212845396	+	229	NA	Intergenic	Intergenic	28044	NM_018664	55509	Hs.62919	NM_018664	ENSG00000123685	BATF3	JDP1|JUNDM1|SNFT	basic leucine zipper ATF-like transcription factor 3	protein-coding
SY5YtetCASZ1b_CASZ1_Dox_peak_2085	chr10	80938444	80938642	+	229	NA	intron (NM_020338, intron 4 of 24)	intron (NM_020338, intron 4 of 24)	109751	NM_020338	57178	Hs.193118	NM_020338	ENSG00000108175	ZMIZ1	MIZ|RAI17|TRAFIP10|ZIMP10|hZIMP10	zinc finger MIZ-type containing 1	protein-coding
SY5YtetCASZ1b_CASZ1_Dox_peak_13123	chr8	144120423	144120658	+	228	NA	promoter-TSS (NM_173687)	promoter-TSS (NM_173687)	-86	NR_126398	286122	Hs.660382	NM_173687	ENSG00000177335	C8orf31	-	chromosome 8 open reading frame 31	protein-coding
SY5YtetCASZ1b_CASZ1_Dox_peak_9573	chr4	140787495	140787977	+	227	NA	intron (NM_018717, intron 3 of 5)	intron (NM_018717, intron 3 of 5)	200814	NM_001204366	4258	Hs.81874	NM_002413	ENSG00000085871	MGST2	GST2|MGST-II	microsomal glutathione S-transferase 2	protein-coding
SY5YtetCASZ1b_CASZ1_Dox_peak_3139	chr11	116728599	116728948	+	225	NA	exon (NM_001281748, exon 21 of 25)	exon (NM_001281748, exon 21 of 25)	-20107	NM_001318021	335	Hs.93194	NM_000039	ENSG00000118137	APOA1	apo(a)	apolipoprotein A1	protein-coding
SY5YtetCASZ1b_CASZ1_Dox_peak_3963	chr13	46737399	46737741	+	225	NA	intron (NM_002298, intron 1 of 15)	SVA_C|Other|Other	18889	NM_002298	3936	Hs.381099	NM_002298	ENSG00000136167	LCP1	CP64|HEL-S-37|L-PLASTIN|LC64P|LPL|PLS2	lymphocyte cytosolic protein 1	protein-coding
SY5YtetCASZ1b_CASZ1_Dox_peak_8412	chr3	37585169	37585513	+	225	NA	intron (NM_002207, intron 15 of 27)	intron (NM_002207, intron 15 of 27)	91528	NM_002207	3680	Hs.113157	NM_002207	ENSG00000144668	ITGA9	ALPHA-RLC|ITGA4L|RLC	integrin subunit alpha 9	protein-coding
SY5YtetCASZ1b_CASZ1_Dox_peak_13153	chr9	7154025	7154428	+	225	NA	intron (NM_015061, intron 19 of 21)	intron (NM_015061, intron 19 of 21)	396585	NM_001304340	23081	Hs.709425	NM_015061	ENSG00000107077	KDM4C	GASC1|JHDM3C|JMJD2C|TDRD14C	lysine demethylase 4C	protein-coding
SY5YtetCASZ1b_CASZ1_Dox_peak_3799	chr12	131106336	131106890	+	225	NA	Intergenic	Intergenic	-104203	NM_015347	23504	Hs.657441	NM_015347	ENSG00000060709	RIMBP2	PPP1R133|RBP2|RIM-BP2	RIMS binding protein 2	protein-coding
SY5YtetCASZ1b_CASZ1_Dox_peak_2576	chr11	17022623	17022962	+	224	NA	intron (NM_001329631, intron 3 of 22)	L2c|LINE|L2	13171	NM_001329631	144100	Hs.12332	NM_175058	ENSG00000166689	PLEKHA7	-	pleckstrin homology domain containing A7	protein-coding
SY5YtetCASZ1b_CASZ1_Dox_peak_6731	chr2	47403701	47404027	+	224	NA	promoter-TSS (NM_001305624)	promoter-TSS (NM_001305624)	-102	NM_001305624	805	Hs.468442	NM_001743	ENSG00000143933	CALM2	CAMII|LQT15|PHKD|PHKD2|caM	calmodulin 2	protein-coding
SY5YtetCASZ1b_CASZ1_Dox_peak_9195	chr3	197676646	197676953	+	224	NA	promoter-TSS (NM_001323030)	promoter-TSS (NM_001323030)	-3	NM_001323030	84223	Hs.591675	NM_032263	ENSG00000114473	IQCG	CFAP122|DRC9	IQ motif containing G	protein-coding
SY5YtetCASZ1b_CASZ1_Dox_peak_281	chr1	48288692	48288950	+	224	NA	intron (NM_001194986, intron 2 of 6)	intron (NM_001194986, intron 2 of 6)	173741	NM_001194986	388630	Hs.61504	NM_001194986	ENSG00000269113	TRABD2B	TIKI2	TraB domain containing 2B	protein-coding
SY5YtetCASZ1b_CASZ1_Dox_peak_5459	chr17	41471434	41471651	+	224	NA	Intergenic	Intergenic	-4811	NM_001661	379	Hs.183153	NM_001661	ENSG00000175906	ARL4D	ARF4L|ARL6	ADP ribosylation factor like GTPase 4D	protein-coding
SY5YtetCASZ1b_CASZ1_Dox_peak_10556	chr5	167426350	167426758	+	224	NA	intron (NM_001080428, intron 3 of 24)	intron (NM_001080428, intron 3 of 24)	232823	NR_109894	101927862	Hs.659376	NR_109894	ENSG00000253978	CTB-178M22.2	-	uncharacterized LOC101927862	ncRNA
SY5YtetCASZ1b_CASZ1_Dox_peak_13370	chr9	85919630	85920114	+	223	NA	intron (NM_001244959, intron 10 of 14)	intron (NM_001244959, intron 10 of 14)	27004	NM_001244961	257019	Hs.127535	NM_174938	ENSG00000172159	FRMD3	4.1O|EPB41L4O|EPB41LO|P410	FERM domain containing 3	protein-coding
SY5YtetCASZ1b_CASZ1_Dox_peak_1977	chr10	72335743	72336065	+	223	NA	Intergenic	MER72|LTR|ERV1	26627	NM_005041	5551	Hs.2200	NM_005041	ENSG00000180644	PRF1	FLH2|HPLH2|P1|PFN1|PFP	perforin 1	protein-coding
SY5YtetCASZ1b_CASZ1_Dox_peak_771	chr1	154941296	154941599	+	222	NA	intron (NM_001130041, intron 3 of 12)	intron (NM_001130041, intron 3 of 12)	1776	NM_001130040	6464	Hs.433795	NM_003029	ENSG00000160691	SHC1	SHC|SHCA	SHC adaptor protein 1	protein-coding
SY5YtetCASZ1b_CASZ1_Dox_peak_2218	chr10	105636016	105636200	+	222	NA	Intergenic	MLT1G1|LTR|ERVL-MaLR	-20944	NM_014631	9644	Hs.678727	NM_014631	ENSG00000107957	SH3PXD2A	FISH|SH3MD1|TKS5	SH3 and PX domains 2A	protein-coding
SY5YtetCASZ1b_CASZ1_Dox_peak_615	chr1	110801502	110801703	+	222	NA	Intergenic	Intergenic	48266	NM_001039574	3749	Hs.153521	NM_004978	ENSG00000116396	KCNC4	C1orf30|HKSHIIIC|KSHIIIC|KV3.4	potassium voltage-gated channel subfamily C member 4	protein-coding
SY5YtetCASZ1b_CASZ1_Dox_peak_2829	chr11	72045689	72046053	+	221	NA	intron (NM_030813, intron 6 of 16)	intron (NM_030813, intron 6 of 16)	-90651	NM_005169	401	Hs.731115	NM_005169	ENSG00000165462	PHOX2A	ARIX|CFEOM2|FEOM2|NCAM2|PMX2A	paired like homeobox 2a	protein-coding
SY5YtetCASZ1b_CASZ1_Dox_peak_9302	chr4	40336112	40336328	+	221	NA	Intergenic	Intergenic	-1126	NM_017581	55584	Hs.272278	NM_017581	ENSG00000174343	CHRNA9	HSA243342|NACHRA9	cholinergic receptor nicotinic alpha 9 subunit	protein-coding
SY5YtetCASZ1b_CASZ1_Dox_peak_10960	chr6	37705969	37706364	+	221	NA	Intergenic	L2b|LINE|L2	-40400	NM_153487	266727	Hs.437993	NM_153487	ENSG00000112139	MDGA1	GPIM|MAMDC3	MAM domain containing glycosylphosphatidylinositol anchor 1	protein-coding
SY5YtetCASZ1b_CASZ1_Dox_peak_3967	chr13	46978454	46978698	+	220	NA	Intergenic	Intergenic	-14399	NM_001286761	80183	Hs.98117	NM_025113	ENSG00000102445	RUBCNL	C13orf18|KIAA0226L	RUN and cysteine rich domain containing beclin 1 interacting protein like	protein-coding
SY5YtetCASZ1b_CASZ1_Dox_peak_7178	chr2	137485962	137486201	+	220	NA	Intergenic	L1PA16|LINE|L1	-37051	NM_001316349	80731	Hs.68533	NM_001080427	ENSG00000144229	THSD7B	-	thrombospondin type 1 domain containing 7B	protein-coding
SY5YtetCASZ1b_CASZ1_Dox_peak_959	chr1	179767998	179768281	+	220	NA	intron (NM_001329719, intron 1 of 4)	intron (NM_001329719, intron 1 of 4)	55841	NM_001329718	148753	Hs.400696	NM_173509	ENSG00000143340	FAM163A	C1orf76|NDSP	family with sequence similarity 163 member A	protein-coding
SY5YtetCASZ1b_CASZ1_Dox_peak_10503	chr5	153867162	153867378	+	219	NA	Intergenic	Intergenic	-9446	NM_004821	9421	Hs.152531	NM_004821	ENSG00000113196	HAND1	Hxt|Thing1|bHLHa27|eHand	heart and neural crest derivatives expressed 1	protein-coding
SY5YtetCASZ1b_CASZ1_Dox_peak_5547	chr17	52976157	52976388	+	219	NA	Intergenic	Intergenic	-1780	NM_001321175	10040	Hs.153504	NM_005486	ENSG00000141198	TOM1L1	SRCASM	target of myb1 like 1 membrane trafficking protein	protein-coding
SY5YtetCASZ1b_CASZ1_Dox_peak_3070	chr11	113368099	113368339	+	219	NA	Intergenic	Intergenic	-22218	NM_000795	1813	Hs.73893	NM_000795	ENSG00000149295	DRD2	D2DR|D2R	dopamine receptor D2	protein-coding
SY5YtetCASZ1b_CASZ1_Dox_peak_5767	chr17	73823443	73823767	+	219	NA	3' UTR (NM_199242, exon 32 of 32)	3' UTR (NM_199242, exon 32 of 32)	17193	NM_199242	201294	Hs.41045	NM_199242	ENSG00000092929	UNC13D	FHL3|HLH3|HPLH3|Munc13-4	unc-13 homolog D	protein-coding
SY5YtetCASZ1b_CASZ1_Dox_peak_485	chr1	75893593	75893824	+	219	NA	intron (NM_001320285, intron 2 of 25)	MLT1I|LTR|ERVL-MaLR	183091	NM_152697	204962	Hs.654821	NM_152697	ENSG00000137968	SLC44A5	CTL5	solute carrier family 44 member 5	protein-coding
SY5YtetCASZ1b_CASZ1_Dox_peak_7802	chr20	36431912	36432146	+	219	NA	intron (NM_001281495, intron 12 of 16)	intron (NM_001281495, intron 12 of 16)	-99470	NM_080607	128434	Hs.517029	NM_080607	ENSG00000132821	VSTM2L	C20orf102|dJ1118M15.2	V-set and transmembrane domain containing 2 like	protein-coding
SY5YtetCASZ1b_CASZ1_Dox_peak_11264	chr6	119645970	119646203	+	219	NA	intron (NM_005907, intron 2 of 12)	MER20|DNA|hAT-Charlie	24845	NM_005907	4121	Hs.102788	NM_005907	ENSG00000111885	MAN1A1	HUMM3|HUMM9|MAN9	mannosidase alpha class 1A member 1	protein-coding
SY5YtetCASZ1b_CASZ1_Dox_peak_848	chr1	163165657	163165921	+	219	NA	intron (NM_001254748, intron 2 of 5)	intron (NM_001254748, intron 2 of 5)	7174	NM_001195303	8490	Hs.24950	NM_003617	ENSG00000143248	RGS5	MST092|MST106|MST129|MSTP032|MSTP092|MSTP106|MSTP129	regulator of G-protein signaling 5	protein-coding
SY5YtetCASZ1b_CASZ1_Dox_peak_10001	chr5	71361793	71362013	+	219	NA	Intergenic	Intergenic	-41192	NM_005909	4131	Hs.335079	NM_005909	ENSG00000131711	MAP1B	FUTSCH|MAP5|PPP1R102	microtubule associated protein 1B	protein-coding
SY5YtetCASZ1b_CASZ1_Dox_peak_8150	chr22	33276836	33277415	+	219	NA	intron (NM_133633, intron 3 of 11)	intron (NM_133633, intron 3 of 11)	80323	NM_000362	7078	Hs.644633	NM_000362	ENSG00000100234	TIMP3	HSMRK222|K222|K222TA2|SFD	TIMP metallopeptidase inhibitor 3	protein-coding
SY5YtetCASZ1b_CASZ1_Dox_peak_10369	chr5	139415539	139415761	+	219	NA	intron (NM_013983, intron 1 of 10)	intron (NM_013983, intron 1 of 10)	7234	NM_013982	9542	Hs.408515	NM_004883	ENSG00000158458	NRG2	DON1|HRG2|NTAK	neuregulin 2	protein-coding
SY5YtetCASZ1b_CASZ1_Dox_peak_8765	chr3	114342884	114343166	+	219	NA	promoter-TSS (NM_001164347)	promoter-TSS (NM_001164347)	28	NM_001164347	26137	Hs.202577	NM_015642	ENSG00000181722	ZBTB20	DPZF|HOF|ODA-8S|PRIMS|ZNF288	zinc finger and BTB domain containing 20	protein-coding
SY5YtetCASZ1b_CASZ1_Dox_peak_8390	chr3	36536038	36536493	+	219	NA	intron (NM_001292049, intron 4 of 8)	intron (NM_001292049, intron 4 of 8)	114286	NM_001292049	6769	Hs.56045	NM_003149	ENSG00000144681	STAC	STAC1	SH3 and cysteine rich domain	protein-coding
SY5YtetCASZ1b_CASZ1_Dox_peak_4854	chr15	74449387	74449743	+	218	NA	Intergenic	Intergenic	-16522	NM_005545	3671	Hs.699822	NM_005545	ENSG00000129009	ISLR	HsT17563|Meflin	immunoglobulin superfamily containing leucine rich repeat	protein-coding
SY5YtetCASZ1b_CASZ1_Dox_peak_6543	chr2	23574653	23574951	+	218	NA	Intergenic	Intergenic	-33496	NM_052920	114818	Hs.130593	NM_025067	ENSG00000119771	KLHL29	KBTBD9	kelch like family member 29	protein-coding
SY5YtetCASZ1b_CASZ1_Dox_peak_11704	chr7	29015994	29016279	+	218	NA	Intergenic	ERVL-E-int|LTR|ERVL	-3447	NR_038965	100506497	Hs.586328	NR_038965	ENSG00000272568	LOC100506497	-	uncharacterized LOC100506497	ncRNA
SY5YtetCASZ1b_CASZ1_Dox_peak_5418	chr17	36684381	36684715	+	218	NA	Intergenic	Intergenic	77635	NM_025248	80725	Hs.448872	NM_025248	ENSG00000277363	SRCIN1	P140|SNIP	SRC kinase signaling inhibitor 1	protein-coding
SY5YtetCASZ1b_CASZ1_Dox_peak_10393	chr5	141220150	141221007	+	218	NA	Intergenic	Intergenic	25189	NM_001278615	5097	Hs.79769	NM_002587	ENSG00000156453	PCDH1	PC42|PCDH42	protocadherin 1	protein-coding
SY5YtetCASZ1b_CASZ1_Dox_peak_2006	chr10	73808356	73808542	+	218	NA	Intergenic	Intergenic	40082	NM_001244950	9806	Hs.523009	NM_014767	ENSG00000107742	SPOCK2	testican-2	SPARC/osteonectin, cwcv and kazal like domains proteoglycan 2	protein-coding
SY5YtetCASZ1b_CASZ1_Dox_peak_6691	chr2	45937668	45938081	+	218	NA	intron (NM_005400, intron 1 of 14)	intron (NM_005400, intron 1 of 14)	58831	NM_005400	5581	Hs.580351	NM_005400	ENSG00000171132	PRKCE	PKCE|nPKC-epsilon	protein kinase C epsilon	protein-coding
SY5YtetCASZ1b_CASZ1_Dox_peak_1217	chr1	208714883	208715120	+	218	NA	Intergenic	LTR16E2|LTR|ERVL	-297336	NM_025179	5362	Hs.497626	NM_025179	ENSG00000076356	PLXNA2	OCT|PLXN2	plexin A2	protein-coding
SY5YtetCASZ1b_CASZ1_Dox_peak_12534	chr7	158895605	158895946	+	218	NA	intron (NR_130758, intron 4 of 12)	intron (NR_130758, intron 4 of 12)	-5880	NM_001308259	7434	Hs.585052	NM_003382	ENSG00000106018	VIPR2	C16DUPq36.3|DUP7q36.3|PACAP-R-3|PACAP-R3|VIP-R-2|VPAC2|VPAC2R|VPCAP2R	vasoactive intestinal peptide receptor 2	protein-coding
SY5YtetCASZ1b_CASZ1_Dox_peak_7055	chr2	112336326	112336631	+	218	NA	Intergenic	Intergenic	-83740	NR_136166	541471	Hs.560805	NR_015395	ENSG00000172965	MIR4435-2HG	AGD2|AK001796|LINC00978|MIR4435-1HG	MIR4435-2 host gene	ncRNA
SY5YtetCASZ1b_CASZ1_Dox_peak_6384	chr2	6213748	6214239	+	218	NA	Intergenic	Intergenic	91883	NR_026833	400940	Hs.378814	NM_207479		LOC400940	-	uncharacterized LOC400940	ncRNA
SY5YtetCASZ1b_CASZ1_Dox_peak_1840	chr10	43589646	43589909	+	218	NA	intron (NM_020630, intron 1 of 18)	intron (NM_020630, intron 1 of 18)	17260	NM_020630	5979	Hs.350321	NM_000323	ENSG00000165731	RET	CDHF12|CDHR16|HSCR1|MEN2A|MEN2B|MTC1|PTC|RET-ELE1|RET51	ret proto-oncogene	protein-coding
SY5YtetCASZ1b_CASZ1_Dox_peak_12671	chr8	29012145	29012357	+	218	NA	intron (NM_015254, intron 14 of 39)	MER90a|LTR|ERV1	108359	NM_015254	23303	Hs.444767	NM_015254	ENSG00000197892	KIF13B	GAKIN	kinesin family member 13B	protein-coding
SY5YtetCASZ1b_CASZ1_Dox_peak_7805	chr20	36497158	36497568	+	217	NA	intron (NM_001281495, intron 16 of 16)	intron (NM_001281495, intron 16 of 16)	-34136	NM_080607	128434	Hs.517029	NM_080607	ENSG00000132821	VSTM2L	C20orf102|dJ1118M15.2	V-set and transmembrane domain containing 2 like	protein-coding
SY5YtetCASZ1b_CASZ1_Dox_peak_10990	chr6	40535891	40536185	+	217	NA	intron (NM_020737, intron 1 of 2)	intron (NM_020737, intron 1 of 2)	19165	NM_020737	57497	Hs.250015	NM_020737	ENSG00000156564	LRFN2	FIGLER2|KIAA1246|SALM1	leucine rich repeat and fibronectin type III domain containing 2	protein-coding
SY5YtetCASZ1b_CASZ1_Dox_peak_4643	chr15	40885954	40886359	+	216	NA	promoter-TSS (NM_144508)	promoter-TSS (NM_144508)	-291	NM_170589	57082	Hs.181855	NM_144508	ENSG00000137812	KNL1	AF15Q14|CASC5|CT29|D40|MCPH4|PPP1R55|Spc7|hKNL-1|hSpc105	kinetochore scaffold 1	protein-coding
SY5YtetCASZ1b_CASZ1_Dox_peak_8456	chr3	42518267	42518533	+	216	NA	Intergenic	Intergenic	-12391	NM_001251882	7433	Hs.348500	NM_004624	ENSG00000114812	VIPR1	HVR1|II|PACAP-R-2|PACAP-R2|RDC1|V1RG|VAPC1|VIP-R-1|VIPR|VIRG|VPAC1|VPAC1R|VPCAP1R	vasoactive intestinal peptide receptor 1	protein-coding
SY5YtetCASZ1b_CASZ1_Dox_peak_8455	chr3	42515067	42515339	+	215	NA	Intergenic	Intergenic	-15588	NM_001251882	7433	Hs.348500	NM_004624	ENSG00000114812	VIPR1	HVR1|II|PACAP-R-2|PACAP-R2|RDC1|V1RG|VAPC1|VIP-R-1|VIPR|VIRG|VPAC1|VPAC1R|VPCAP1R	vasoactive intestinal peptide receptor 1	protein-coding
SY5YtetCASZ1b_CASZ1_Dox_peak_9493	chr4	111119702	111120024	+	215	NA	promoter-TSS (NM_024090)	promoter-TSS (NM_024090)	-43	NM_024090	79071	Hs.412939	NM_024090	ENSG00000170522	ELOVL6	FACE|FAE|LCE	ELOVL fatty acid elongase 6	protein-coding
SY5YtetCASZ1b_CASZ1_Dox_peak_4985	chr16	17448022	17448388	+	215	NA	intron (NM_022166, intron 2 of 11)	intron (NM_022166, intron 2 of 11)	116533	NM_022166	64131	Hs.22907	NM_022166	ENSG00000103489	XYLT1	DBQD2|PXYLT1|XT-I|XT1|XTI|XYLTI|xylT-I	xylosyltransferase 1	protein-coding
SY5YtetCASZ1b_CASZ1_Dox_peak_8425	chr3	38643439	38643905	+	215	NA	intron (NM_001099405, intron 12 of 26)	intron (NM_001099405, intron 12 of 26)	47491	NM_000335	6331	Hs.517898	NM_000335	ENSG00000183873	SCN5A	CDCD2|CMD1E|CMPD2|HB1|HB2|HBBD|HH1|ICCD|IVF|LQT3|Nav1.5|PFHB1|SSS1|VF1	sodium voltage-gated channel alpha subunit 5	protein-coding
SY5YtetCASZ1b_CASZ1_Dox_peak_1118	chr1	204257490	204257796	+	215	NA	intron (NM_014935, intron 1 of 22)	intron (NM_014935, intron 1 of 22)	71414	NM_014935	22874	Hs.253146	NM_014935	ENSG00000143850	PLEKHA6	PEPP-3|PEPP3	pleckstrin homology domain containing A6	protein-coding
SY5YtetCASZ1b_CASZ1_Dox_peak_6157	chr18	71922609	71922852	+	215	NA	intron (NM_148923, intron 4 of 4)	intron (NM_148923, intron 4 of 4)	36521	NM_148923	1528	Hs.465413	NM_001914	ENSG00000166347	CYB5A	CYB5|MCB5	cytochrome b5 type A	protein-coding
SY5YtetCASZ1b_CASZ1_Dox_peak_5340	chr17	17817231	17817511	+	215	NA	intron (NM_001288789, intron 1 of 12)	intron (NM_001288789, intron 1 of 12)	58413	NM_001288789	146691	Hs.462379	NM_144678	ENSG00000175662	TOM1L2	-	target of myb1 like 2 membrane trafficking protein	protein-coding
SY5YtetCASZ1b_CASZ1_Dox_peak_4914	chr15	93997964	93998327	+	215	NA	Intergenic	Intergenic	-365702	NM_020211	56963	Hs.271277	NM_020211	ENSG00000182175	RGMA	RGM	repulsive guidance molecule family member a	protein-coding
SY5YtetCASZ1b_CASZ1_Dox_peak_9128	chr3	185770331	185770593	+	215	NA	intron (NM_004454, intron 11 of 12)	intron (NM_004454, intron 11 of 12)	56439	NM_004454	2119	Hs.43697	NM_004454	ENSG00000244405	ETV5	ERM	ETS variant 5	protein-coding
SY5YtetCASZ1b_CASZ1_Dox_peak_11701	chr7	28961530	28961728	+	214	NA	Intergenic	Intergenic	36400	NM_014817	9865	Hs.744120	NM_014817	ENSG00000255690	TRIL	-	TLR4 interactor with leucine rich repeats	protein-coding
SY5YtetCASZ1b_CASZ1_Dox_peak_10916	chr6	33575363	33575632	+	214	NA	Intergenic	MIRb|SINE|MIR	-13659	NM_002224	3710	Hs.65758	NM_002224	ENSG00000096433	ITPR3	IP3R|IP3R3	inositol 1,4,5-trisphosphate receptor type 3	protein-coding
SY5YtetCASZ1b_CASZ1_Dox_peak_11847	chr7	47474256	47474503	+	214	NA	intron (NM_022748, intron 8 of 30)	intron (NM_022748, intron 8 of 30)	147363	NM_022748	64759	Hs.520814	NM_022748	ENSG00000136205	TNS3	TEM6|TENS1	tensin 3	protein-coding
SY5YtetCASZ1b_CASZ1_Dox_peak_2312	chr10	117741563	117741883	+	214	NA	Intergenic	Intergenic	290096	NM_145793	2674	Hs.388347	NM_005264	ENSG00000151892	GFRA1	GDNFR|GDNFRA|GFR-ALPHA-1|RET1L|RETL1|TRNR1	GDNF family receptor alpha 1	protein-coding
SY5YtetCASZ1b_CASZ1_Dox_peak_10197	chr5	112518610	112518941	+	214	NA	intron (NM_001085377, intron 3 of 18)	intron (NM_001085377, intron 3 of 18)	111837	NM_002387	4163	Hs.593171	NM_002387	ENSG00000171444	MCC	MCC1	mutated in colorectal cancers	protein-coding
SY5YtetCASZ1b_CASZ1_Dox_peak_12117	chr7	104656053	104656254	+	213	NA	intron (NM_182931, intron 1 of 26)	intron (NM_182931, intron 1 of 26)	1516	NM_018682	55904	Hs.592262	NM_018682	ENSG00000005483	KMT2E	HDCMC04P|MLL5|NKp44L	lysine methyltransferase 2E	protein-coding
SY5YtetCASZ1b_CASZ1_Dox_peak_2510	chr11	11557228	11557486	+	213	NA	intron (NM_198516, intron 1 of 10)	intron (NM_198516, intron 1 of 10)	86204	NM_198516	374378	Hs.655152	NM_198516	ENSG00000110328	GALNT18	GALNACT18|GALNT15|GALNTL4|GalNAc-T15|GalNAc-T18	polypeptide N-acetylgalactosaminyltransferase 18	protein-coding
SY5YtetCASZ1b_CASZ1_Dox_peak_10307	chr5	133044185	133044442	+	213	NA	Intergenic	Intergenic	-96090	NM_015082	23105	Hs.483390	NM_015082	ENSG00000053108	FSTL4	-	follistatin like 4	protein-coding
SY5YtetCASZ1b_CASZ1_Dox_peak_2940	chr11	82782326	82783157	+	212	NA	promoter-TSS (NM_001286061)	promoter-TSS (NM_001286061)	224	NM_001286060	27314	Hs.40758	NM_014488	ENSG00000137502	RAB30	-	RAB30, member RAS oncogene family	protein-coding
SY5YtetCASZ1b_CASZ1_Dox_peak_2842	chr11	72956525	72956815	+	212	NA	Intergenic	Intergenic	-18880	NM_176797	5031	Hs.16362	NM_004154	ENSG00000171631	P2RY6	P2Y6	pyrimidinergic receptor P2Y6	protein-coding
SY5YtetCASZ1b_CASZ1_Dox_peak_3083	chr11	113766160	113766386	+	212	NA	Intergenic	Intergenic	-9245	NM_006028	9177	Hs.241377	NM_006028	ENSG00000149305	HTR3B	5-HT3B	5-hydroxytryptamine receptor 3B	protein-coding
SY5YtetCASZ1b_CASZ1_Dox_peak_11669	chr7	26302286	26302538	+	212	NA	Intergenic	SVA_D|Other|Other	-29103	NM_001318198	29887	Hs.741316	NM_013322	ENSG00000086300	SNX10	OPTB8	sorting nexin 10	protein-coding
SY5YtetCASZ1b_CASZ1_Dox_peak_6707	chr2	46399319	46399653	+	211	NA	intron (NM_005400, intron 14 of 14)	intron (NM_005400, intron 14 of 14)	-125055	NM_001430	2034	Hs.468410	NM_001430	ENSG00000116016	EPAS1	ECYT4|HIF2A|HLF|MOP2|PASD2|bHLHe73	endothelial PAS domain protein 1	protein-coding
SY5YtetCASZ1b_CASZ1_Dox_peak_7661	chr20	5011879	5012137	+	211	NA	Intergenic	Intergenic	-21069	NM_203327	9962	Hs.516866	NM_005116	ENSG00000089057	SLC23A2	NBTL1|SLC23A1|SVCT2|YSPL2|hSVCT2	solute carrier family 23 member 2	protein-coding
SY5YtetCASZ1b_CASZ1_Dox_peak_160	chr1	26324547	26324989	+	211	NA	promoter-TSS (NM_000437)	promoter-TSS (NM_000437)	-120	NM_000437	5051	Hs.477083	NM_000437	ENSG00000158006	PAFAH2	HSD-PLA2	platelet activating factor acetylhydrolase 2	protein-coding
SY5YtetCASZ1b_CASZ1_Dox_peak_7612	chr2	238795307	238795563	+	211	NA	intron (NM_001308353, intron 3 of 3)	intron (NM_001308353, intron 3 of 3)	27248	NM_001308353	10267	Hs.471783	NM_005855	ENSG00000132329	RAMP1	-	receptor activity modifying protein 1	protein-coding
SY5YtetCASZ1b_CASZ1_Dox_peak_126	chr1	22899215	22899635	+	211	NA	intron (NM_001006943, intron 2 of 4)	intron (NM_001006943, intron 2 of 4)	9430	NM_001006943	2046	Hs.283613	NM_020526	ENSG00000070886	EPHA8	EEK|EK3|HEK3	EPH receptor A8	protein-coding
SY5YtetCASZ1b_CASZ1_Dox_peak_3363	chr12	15427453	15427697	+	211	NA	Intergenic	MER5A|DNA|hAT-Charlie	-47616	NM_002848	5800	Hs.160871	NM_002848	ENSG00000151490	PTPRO	GLEPP1|NPHS6|PTP-OC|PTP-U2|PTPROT|PTPU2|R-PTP-O	protein tyrosine phosphatase, receptor type O	protein-coding
SY5YtetCASZ1b_CASZ1_Dox_peak_11812	chr7	43687396	43687801	+	210	NA	intron (NM_001321202, intron 3 of 3)	intron (NM_001321202, intron 3 of 3)	64906	NM_004760	9263	Hs.709489	NM_004760	ENSG00000164543	STK17A	DRAK1	serine/threonine kinase 17a	protein-coding
SY5YtetCASZ1b_CASZ1_Dox_peak_128	chr1	22909519	22909960	+	210	NA	intron (NM_001006943, intron 3 of 4)	intron (NM_001006943, intron 3 of 4)	19744	NM_001006943	2046	Hs.283613	NM_020526	ENSG00000070886	EPHA8	EEK|EK3|HEK3	EPH receptor A8	protein-coding
SY5YtetCASZ1b_CASZ1_Dox_peak_5046	chr16	49732213	49732695	+	210	NA	intron (NM_001271620, intron 3 of 7)	CpG	-34312	NM_001330533	23090	Hs.443715	NM_015069	ENSG00000102935	ZNF423	Ebfaz|JBTS19|NPHP14|OAZ|Roaz|ZFP423|Zfp104|hOAZ	zinc finger protein 423	protein-coding
SY5YtetCASZ1b_CASZ1_Dox_peak_879	chr1	166272300	166272650	+	209	NA	Intergenic	Intergenic	-136483	NM_001320302	149297	Hs.22930	NM_001017961	ENSG00000188859	FAM78B	-	family with sequence similarity 78 member B	protein-coding
SY5YtetCASZ1b_CASZ1_Dox_peak_6582	chr2	29366590	29366818	+	208	NA	exon (NM_001287528, exon 7 of 15)	exon (NM_001287528, exon 7 of 15)	28412	NM_024692	79745	Hs.122927	NM_024692	ENSG00000115295	CLIP4	RSNL2	CAP-Gly domain containing linker protein family member 4	protein-coding
SY5YtetCASZ1b_CASZ1_Dox_peak_10458	chr5	148394264	148395054	+	208	NA	intron (NM_024577, intron 12 of 16)	intron (NM_024577, intron 12 of 16)	48078	NM_024577	79628	Hs.483784	NM_024577	ENSG00000169247	SH3TC2	CMT4C|MNMN	SH3 domain and tetratricopeptide repeats 2	protein-coding
SY5YtetCASZ1b_CASZ1_Dox_peak_13457	chr9	98272665	98273043	+	208	NA	intron (NM_001083603, intron 1 of 23)	CpG	-2023	NM_000264	5727	Hs.494538	NM_000264	ENSG00000185920	PTCH1	BCNS|HPE7|NBCCS|PTC|PTC1|PTCH|PTCH11	patched 1	protein-coding
SY5YtetCASZ1b_CASZ1_Dox_peak_13479	chr9	100908637	100909088	+	208	NA	intron (NM_052820, intron 2 of 11)	intron (NM_052820, intron 2 of 11)	26312	NM_003389	7464	Hs.113094	NM_003389	ENSG00000106789	CORO2A	CLIPINB|IR10|WDR2	coronin 2A	protein-coding
SY5YtetCASZ1b_CASZ1_Dox_peak_9572	chr4	140778314	140778564	+	207	NA	intron (NM_018717, intron 3 of 5)	intron (NM_018717, intron 3 of 5)	191517	NM_001204366	4258	Hs.81874	NM_002413	ENSG00000085871	MGST2	GST2|MGST-II	microsomal glutathione S-transferase 2	protein-coding
SY5YtetCASZ1b_CASZ1_Dox_peak_2611	chr11	19974875	19975170	+	207	NA	intron (NM_182964, intron 10 of 37)	intron (NM_182964, intron 10 of 37)	-69080	NM_001111019	89797	Hs.64341	NM_145117	ENSG00000166833	NAV2	HELAD1|POMFIL2|RAINB1|STEERIN2|UNC53H2	neuron navigator 2	protein-coding
SY5YtetCASZ1b_CASZ1_Dox_peak_2926	chr11	79223839	79224085	+	207	NA	Intergenic	MIRb|SINE|MIR	-72267	NM_001098816	26011	Hs.213087	NM_001098816	ENSG00000149256	TENM4	Doc4|ETM5|ODZ4|TNM4|Ten-M4|ten-4	teneurin transmembrane protein 4	protein-coding
SY5YtetCASZ1b_CASZ1_Dox_peak_6540	chr2	23306800	23307126	+	207	NA	Intergenic	L1M4b|LINE|L1	-301335	NM_052920	114818	Hs.130593	NM_025067	ENSG00000119771	KLHL29	KBTBD9	kelch like family member 29	protein-coding
SY5YtetCASZ1b_CASZ1_Dox_peak_161	chr1	26325920	26326219	+	207	NA	Intergenic	Intergenic	-1421	NM_000437	5051	Hs.477083	NM_000437	ENSG00000158006	PAFAH2	HSD-PLA2	platelet activating factor acetylhydrolase 2	protein-coding
SY5YtetCASZ1b_CASZ1_Dox_peak_10454	chr5	148345481	148345766	+	207	NA	Intergenic	Intergenic	97114	NM_024577	79628	Hs.483784	NM_024577	ENSG00000169247	SH3TC2	CMT4C|MNMN	SH3 domain and tetratricopeptide repeats 2	protein-coding
SY5YtetCASZ1b_CASZ1_Dox_peak_11841	chr7	47325440	47325942	+	207	NA	intron (NM_022748, intron 27 of 30)	intron (NM_022748, intron 27 of 30)	296051	NM_022748	64759	Hs.520814	NM_022748	ENSG00000136205	TNS3	TEM6|TENS1	tensin 3	protein-coding
SY5YtetCASZ1b_CASZ1_Dox_peak_3207	chr11	122562515	122562763	+	207	NA	intron (NM_032873, intron 1 of 13)	intron (NM_032873, intron 1 of 13)	36241	NM_032873	84959	Hs.444075	NM_032873	ENSG00000154127	UBASH3B	STS-1|STS1|TULA-2|TULA2|p70	ubiquitin associated and SH3 domain containing B	protein-coding
SY5YtetCASZ1b_CASZ1_Dox_peak_9034	chr3	159557573	159558133	+	207	NA	5' UTR (NM_001197109, exon 1 of 7)	5' UTR (NM_001197109, exon 1 of 7)	203	NM_001197109	29970	Hs.134665	NM_014575	ENSG00000151967	SCHIP1	SCHIP-1	schwannomin interacting protein 1	protein-coding
SY5YtetCASZ1b_CASZ1_Dox_peak_8770	chr3	115104526	115104792	+	207	NA	Intergenic	Intergenic	-237492	NM_001130064	2596	Hs.134974	NM_002045	ENSG00000172020	GAP43	B-50|PP46	growth associated protein 43	protein-coding
SY5YtetCASZ1b_CASZ1_Dox_peak_8978	chr3	139924559	139924845	+	206	NA	intron (NM_022131, intron 2 of 16)	intron (NM_022131, intron 2 of 16)	270675	NM_022131	64084	Hs.158529	NM_022131	ENSG00000158258	CLSTN2	ALC-GAMMA|CDHR13|CS2|CSTN2|alcagamma	calsyntenin 2	protein-coding
SY5YtetCASZ1b_CASZ1_Dox_peak_11927	chr7	69328683	69328944	+	206	NA	intron (NM_015570, intron 1 of 18)	intron (NM_015570, intron 1 of 18)	264908	NM_001127231	26053	Hs.21631	NM_015570	ENSG00000158321	AUTS2	FBRSL2|MRD26	autism susceptibility candidate 2	protein-coding
SY5YtetCASZ1b_CASZ1_Dox_peak_8838	chr3	123787649	123787874	+	206	NA	Intergenic	Intergenic	-25767	NM_001322991	8997	Hs.8004	NM_003947	ENSG00000160145	KALRN	ARHGEF24|CHD5|CHDS5|DUET|DUO|HAPIP|TRAD	kalirin, RhoGEF kinase	protein-coding
SY5YtetCASZ1b_CASZ1_Dox_peak_4745	chr15	62976651	62976912	+	206	NA	intron (NM_015059, intron 8 of 55)	intron (NM_015059, intron 8 of 55)	37271	NM_015059	83660	Hs.569438	NM_015059	ENSG00000171914	TLN2	ILWEQ	talin 2	protein-coding
SY5YtetCASZ1b_CASZ1_Dox_peak_10754	chr6	11393031	11393568	+	206	NA	Intergenic	Intergenic	-10718	NR_073131	4739	Hs.37982	NM_006403	ENSG00000111859	NEDD9	CAS-L|CAS2|CASL|CASS2|HEF1	neural precursor cell expressed, developmentally down-regulated 9	protein-coding
SY5YtetCASZ1b_CASZ1_Dox_peak_3065	chr11	113202367	113202595	+	206	NA	intron (NM_017868, intron 7 of 21)	intron (NM_017868, intron 7 of 21)	17230	NM_001318533	54970	Hs.288772	NM_017868	ENSG00000149292	TTC12	TPARM	tetratricopeptide repeat domain 12	protein-coding
SY5YtetCASZ1b_CASZ1_Dox_peak_8402	chr3	36832450	36832761	+	206	NA	Intergenic	Intergenic	-51253	NM_033403	85443	Hs.631907	NM_033403	ENSG00000163673	DCLK3	CLR|DCAMKL3|DCDC3C|DCK3	doublecortin like kinase 3	protein-coding
SY5YtetCASZ1b_CASZ1_Dox_peak_12691	chr8	31246916	31247167	+	206	NA	Intergenic	Intergenic	-250227	NM_013962	3084	Hs.453951	NM_004495	ENSG00000157168	NRG1	ARIA|GGF|GGF2|HGL|HRG|HRG1|HRGA|MST131|MSTP131|NDF|NRG1-IT2|SMDF	neuregulin 1	protein-coding
SY5YtetCASZ1b_CASZ1_Dox_peak_10426	chr5	143581186	143581419	+	206	NA	intron (NM_020768, intron 2 of 3)	intron (NM_020768, intron 2 of 3)	30865	NM_020768	57528	Hs.7093	NM_020768	ENSG00000183775	KCTD16	-	potassium channel tetramerization domain containing 16	protein-coding
SY5YtetCASZ1b_CASZ1_Dox_peak_11707	chr7	29030221	29030530	+	206	NA	intron (NR_038965, intron 1 of 4)	intron (NR_038965, intron 1 of 4)	10792	NR_038965	100506497	Hs.586328	NR_038965	ENSG00000272568	LOC100506497	-	uncharacterized LOC100506497	ncRNA
SY5YtetCASZ1b_CASZ1_Dox_peak_1220	chr1	208825749	208825928	+	206	NA	Intergenic	Intergenic	-408173	NM_025179	5362	Hs.497626	NM_025179	ENSG00000076356	PLXNA2	OCT|PLXN2	plexin A2	protein-coding
SY5YtetCASZ1b_CASZ1_Dox_peak_11175	chr6	99015871	99016122	+	206	NA	Intergenic	Intergenic	-266584	NM_005604	5454	Hs.182505	NM_005604	ENSG00000184486	POU3F2	BRN2|N-Oct3|OCT7|OTF-7|OTF7|POUF3|brn-2|oct-7	POU class 3 homeobox 2	protein-coding
SY5YtetCASZ1b_CASZ1_Dox_peak_8966	chr3	139714413	139714665	+	206	NA	intron (NM_022131, intron 1 of 16)	intron (NM_022131, intron 1 of 16)	60512	NM_022131	64084	Hs.158529	NM_022131	ENSG00000158258	CLSTN2	ALC-GAMMA|CDHR13|CS2|CSTN2|alcagamma	calsyntenin 2	protein-coding
SY5YtetCASZ1b_CASZ1_Dox_peak_12684	chr8	30178015	30178308	+	206	NA	Intergenic	Intergenic	-63856	NM_006867	11030	Hs.334587	NM_006867	ENSG00000157110	RBPMS	HERMES	RNA binding protein with multiple splicing	protein-coding
SY5YtetCASZ1b_CASZ1_Dox_peak_7156	chr2	134468358	134468683	+	206	NA	Intergenic	Intergenic	-142489	NM_207481	344148	Hs.537329	NM_207363	ENSG00000176771	NCKAP5	ERIH1|ERIH2|NAP5	NCK associated protein 5	protein-coding
SY5YtetCASZ1b_CASZ1_Dox_peak_8975	chr3	139907293	139907489	+	206	NA	intron (NM_022131, intron 2 of 16)	intron (NM_022131, intron 2 of 16)	253364	NM_022131	64084	Hs.158529	NM_022131	ENSG00000158258	CLSTN2	ALC-GAMMA|CDHR13|CS2|CSTN2|alcagamma	calsyntenin 2	protein-coding
SY5YtetCASZ1b_CASZ1_Dox_peak_3366	chr12	16064973	16065316	+	206	NA	intron (NM_015954, intron 1 of 8)	SVA_E|Other|Other	1038	NM_015954	51071	Hs.39429	NM_015954	ENSG00000023697	DERA	CGI-26|DEOC	deoxyribose-phosphate aldolase	protein-coding
SY5YtetCASZ1b_CASZ1_Dox_peak_13197	chr9	16679478	16679768	+	206	NA	intron (NM_001317940, intron 2 of 5)	intron (NM_001317940, intron 2 of 5)	191163	NM_017637	54796	Hs.656581	NM_017637	ENSG00000173068	BNC2	BSN2	basonuclin 2	protein-coding
SY5YtetCASZ1b_CASZ1_Dox_peak_11888	chr7	54519058	54519287	+	206	NA	Intergenic	HERVK9-int|LTR|ERVK	-90846	NM_182546	222008	Hs.335933	NM_182546	ENSG00000170419	VSTM2A	VSTM2	V-set and transmembrane domain containing 2A	protein-coding
SY5YtetCASZ1b_CASZ1_Dox_peak_4036	chr13	76338488	76338684	+	206	NA	intron (NM_001330583, intron 2 of 28)	intron (NM_001330583, intron 2 of 28)	3789	NM_015842	4008	Hs.207631	NM_005358	ENSG00000136153	LMO7	FBX20|FBXO20|LOMP	LIM domain 7	protein-coding
SY5YtetCASZ1b_CASZ1_Dox_peak_12692	chr8	31500662	31500878	+	206	NA	intron (NM_013962, intron 1 of 4)	intron (NM_013962, intron 1 of 4)	3502	NM_013962	3084	Hs.453951	NM_004495	ENSG00000157168	NRG1	ARIA|GGF|GGF2|HGL|HRG|HRG1|HRGA|MST131|MSTP131|NDF|NRG1-IT2|SMDF	neuregulin 1	protein-coding
SY5YtetCASZ1b_CASZ1_Dox_peak_3527	chr12	65694475	65694816	+	206	NA	intron (NM_001193461, intron 1 of 6)	MLT1I|LTR|ERVL-MaLR	21878	NM_001193461	253827	Hs.339024	NM_198080	ENSG00000174099	MSRB3	DFNB74	methionine sulfoxide reductase B3	protein-coding
SY5YtetCASZ1b_CASZ1_Dox_peak_9288	chr4	30838785	30838997	+	206	NA	intron (NM_032457, intron 1 of 2)	intron (NM_032457, intron 1 of 2)	116854	NM_001173523	5099	Hs.479439	NM_002589	ENSG00000169851	PCDH7	BH-Pcdh|BHPCDH|PPP1R120	protocadherin 7	protein-coding
SY5YtetCASZ1b_CASZ1_Dox_peak_3253	chr11	128264555	128264843	+	206	NA	Intergenic	Intergenic	127506	NM_005238	2113	Hs.369438	NM_005238	ENSG00000134954	ETS1	ETS-1|EWSR2|c-ets-1|p54	ETS proto-oncogene 1, transcription factor	protein-coding
SY5YtetCASZ1b_CASZ1_Dox_peak_6412	chr2	8666282	8666525	+	206	NA	Intergenic	MIRb|SINE|MIR	57519	NR_110257	101929567	Hs.634706	NR_110257	ENSG00000236008	LINC01814	-	long intergenic non-protein coding RNA 1814	ncRNA
SY5YtetCASZ1b_CASZ1_Dox_peak_10202	chr5	112679079	112679294	+	206	NA	intron (NM_001085377, intron 2 of 18)	intron (NM_001085377, intron 2 of 18)	-48574	NM_002387	4163	Hs.593171	NM_002387	ENSG00000171444	MCC	MCC1	mutated in colorectal cancers	protein-coding
SY5YtetCASZ1b_CASZ1_Dox_peak_8405	chr3	37475307	37475513	+	205	NA	intron (NR_126512, intron 6 of 6)	LTR33C|LTR|ERVL	-18403	NM_002207	3680	Hs.113157	NM_002207	ENSG00000144668	ITGA9	ALPHA-RLC|ITGA4L|RLC	integrin subunit alpha 9	protein-coding
SY5YtetCASZ1b_CASZ1_Dox_peak_3687	chr12	110093452	110093767	+	205	NA	Intergenic	MIRc|SINE|MIR	-58578	NM_032829	84915	Hs.661785	NM_032829	ENSG00000139438	FAM222A	C12orf34	family with sequence similarity 222 member A	protein-coding
SY5YtetCASZ1b_CASZ1_Dox_peak_801	chr1	156681038	156681371	+	205	NA	Intergenic	Intergenic	-5596	NM_001199723	1382	Hs.405662	NM_001878	ENSG00000143320	CRABP2	CRABP-II|RBP6	cellular retinoic acid binding protein 2	protein-coding
SY5YtetCASZ1b_CASZ1_Dox_peak_2332	chr10	120349966	120350162	+	204	NA	Intergenic	Intergenic	5096	NM_004248	2834	Hs.248119	NM_004248	ENSG00000119973	PRLHR	GPR10|GR3|PrRPR	prolactin releasing hormone receptor	protein-coding
SY5YtetCASZ1b_CASZ1_Dox_peak_5366	chr17	26876890	26877148	+	204	NA	intron (NM_054035, intron 1 of 3)	intron (NM_054035, intron 1 of 3)	2627	NM_054035	9094	Hs.410455	NM_005148	ENSG00000109103	UNC119	HRG4|IMD13|POC7|POC7A	unc-119 lipid binding chaperone	protein-coding
SY5YtetCASZ1b_CASZ1_Dox_peak_957	chr1	179758024	179758256	+	204	NA	intron (NM_001329719, intron 1 of 4)	intron (NM_001329719, intron 1 of 4)	45842	NM_001329718	148753	Hs.400696	NM_173509	ENSG00000143340	FAM163A	C1orf76|NDSP	family with sequence similarity 163 member A	protein-coding
SY5YtetCASZ1b_CASZ1_Dox_peak_6799	chr2	62376905	62377120	+	203	NA	Intergenic	MER5B|DNA|hAT-Charlie	-46250	NM_006577	10678	Hs.173203	NM_006577	ENSG00000170340	B3GNT2	3-Gn-T1|3-Gn-T2|B3GN-T2|B3GNT|B3GNT-2|B3GNT1|BETA3GNT|BGNT2|BGnT-2|beta-1|beta3Gn-T1|beta3Gn-T2	UDP-GlcNAc:betaGal beta-1,3-N-acetylglucosaminyltransferase 2	protein-coding
SY5YtetCASZ1b_CASZ1_Dox_peak_13250	chr9	34430928	34431470	+	203	NA	intron (NM_001184942, intron 1 of 5)	intron (NM_001184942, intron 1 of 5)	27369	NM_147202	203259	Hs.493771	NM_147202	ENSG00000164970	FAM219A	C9orf25	family with sequence similarity 219 member A	protein-coding
SY5YtetCASZ1b_CASZ1_Dox_peak_9955	chr5	66385002	66385353	+	203	NA	intron (NM_001297651, intron 2 of 25)	intron (NM_001297651, intron 2 of 25)	84729	NM_001297651	375449	Hs.595458	NM_015183	ENSG00000069020	MAST4	-	microtubule associated serine/threonine kinase family member 4	protein-coding
SY5YtetCASZ1b_CASZ1_Dox_peak_153	chr1	26033972	26034452	+	203	NA	intron (NM_020379, intron 2 of 11)	intron (NM_020379, intron 2 of 11)	90253	NM_020379	57134	Hs.197043	NM_020379	ENSG00000117643	MAN1C1	HMIC|MAN1A3|MAN1C|pp6318	mannosidase alpha class 1C member 1	protein-coding
SY5YtetCASZ1b_CASZ1_Dox_peak_1171	chr1	206630921	206631287	+	203	NA	intron (NM_001170637, intron 18 of 19)	intron (NM_001170637, intron 18 of 19)	-12482	NM_014002	9641	Hs.321045	NM_014002	ENSG00000263528	IKBKE	IKK-E|IKK-i|IKKE|IKKI	inhibitor of kappa light polypeptide gene enhancer in B-cells, kinase epsilon	protein-coding
SY5YtetCASZ1b_CASZ1_Dox_peak_6556	chr2	26904450	26904819	+	202	NA	Intergenic	Intergenic	-10947	NM_002246	3777	Hs.24040	NM_002246	ENSG00000171303	KCNK3	K2p3.1|OAT1|PPH4|TASK|TASK-1|TBAK1	potassium two pore domain channel subfamily K member 3	protein-coding
SY5YtetCASZ1b_CASZ1_Dox_peak_7905	chr20	49775827	49776131	+	202	NA	Intergenic	Intergenic	-136304	NM_002237	3755	Hs.118695	NM_002237	ENSG00000026559	KCNG1	K13|KCNG|KV6.1|kH2	potassium voltage-gated channel modifier subfamily G member 1	protein-coding
SY5YtetCASZ1b_CASZ1_Dox_peak_2261	chr10	112396766	112397129	+	202	NA	Intergenic	Intergenic	-7208	NM_001134363	282996	Hs.116630	NM_001134363	ENSG00000203867	RBM20	-	RNA binding motif protein 20	protein-coding
SY5YtetCASZ1b_CASZ1_Dox_peak_2305	chr10	116201958	116202222	+	202	NA	intron (NM_001003407, intron 17 of 21)	intron (NM_001003407, intron 17 of 21)	-37553	NM_032550	84632	Hs.501106	NM_032550	ENSG00000169129	AFAP1L2	CTB-1144G6.4|KIAA1914|XB130	actin filament associated protein 1 like 2	protein-coding
SY5YtetCASZ1b_CASZ1_Dox_peak_11978	chr7	75832069	75832296	+	202	NA	intron (NM_001291831, intron 1 of 16)	intron (NM_001291831, intron 1 of 16)	971	NM_001291831	222183	Hs.511025	NM_001039212	ENSG00000177679	SRRM3	-	serine/arginine repetitive matrix 3	protein-coding
SY5YtetCASZ1b_CASZ1_Dox_peak_1123	chr1	204302111	204302336	+	202	NA	intron (NM_014935, intron 1 of 22)	intron (NM_014935, intron 1 of 22)	26834	NM_014935	22874	Hs.253146	NM_014935	ENSG00000143850	PLEKHA6	PEPP-3|PEPP3	pleckstrin homology domain containing A6	protein-coding
SY5YtetCASZ1b_CASZ1_Dox_peak_8987	chr3	140812749	140812980	+	202	NA	intron (NM_080862, intron 2 of 2)	intron (NM_080862, intron 2 of 2)	42620	NM_080862	92369	Hs.655112	NM_080862	ENSG00000175093	SPSB4	SSB-4|SSB4	splA/ryanodine receptor domain and SOCS box containing 4	protein-coding
SY5YtetCASZ1b_CASZ1_Dox_peak_6015	chr18	43999518	44000177	+	202	NA	intron (NM_001256758, intron 1 of 5)	CT-rich|Low_complexity|Low_complexity	85660	NM_152470	494470	Hs.501114	NM_152470	ENSG00000141622	RNF165	ARKL2|RNF111L2	ring finger protein 165	protein-coding
SY5YtetCASZ1b_CASZ1_Dox_peak_11979	chr7	75852277	75852534	+	202	NA	intron (NM_001291831, intron 1 of 16)	intron (NM_001291831, intron 1 of 16)	21194	NM_001291831	222183	Hs.511025	NM_001039212	ENSG00000177679	SRRM3	-	serine/arginine repetitive matrix 3	protein-coding
SY5YtetCASZ1b_CASZ1_Dox_peak_1091	chr1	202661067	202661245	+	202	NA	intron (NM_177402, intron 1 of 8)	intron (NM_177402, intron 1 of 8)	18395	NM_177402	127833	Hs.25422	NM_177402	ENSG00000143858	SYT2	CMS7|MYSPC|SytII	synaptotagmin 2	protein-coding
SY5YtetCASZ1b_CASZ1_Dox_peak_3664	chr12	108699273	108699548	+	201	NA	intron (NM_001142344, intron 1 of 2)	intron (NM_001142344, intron 1 of 2)	15029	NM_001142345	1240	Hs.197143	NM_004072	ENSG00000174600	CMKLR1	CHEMERINR|ChemR23|DEZ|RVER1	chemerin chemokine-like receptor 1	protein-coding
SY5YtetCASZ1b_CASZ1_Dox_peak_2748	chr11	48046369	48046724	+	201	NA	intron (NM_002843, intron 1 of 24)	intron (NM_002843, intron 1 of 24)	44436	NM_001098503	5795	Hs.318547	NM_002843	ENSG00000149177	PTPRJ	CD148|DEP1|HPTPeta|R-PTP-ETA|SCC1	protein tyrosine phosphatase, receptor type J	protein-coding
SY5YtetCASZ1b_CASZ1_Dox_peak_6118	chr18	57385788	57386496	+	201	NA	Intergenic	Intergenic	-21498	NM_133459	147372	Hs.34333	NM_133459	ENSG00000183287	CCBE1	HKLLS1	collagen and calcium binding EGF domains 1	protein-coding
SY5YtetCASZ1b_CASZ1_Dox_peak_1189	chr1	208418604	208418918	+	201	NA	Intergenic	Intergenic	-1096	NM_025179	5362	Hs.497626	NM_025179	ENSG00000076356	PLXNA2	OCT|PLXN2	plexin A2	protein-coding
SY5YtetCASZ1b_CASZ1_Dox_peak_11843	chr7	47372383	47372717	+	201	NA	intron (NM_022748, intron 20 of 30)	intron (NM_022748, intron 20 of 30)	249192	NM_022748	64759	Hs.520814	NM_022748	ENSG00000136205	TNS3	TEM6|TENS1	tensin 3	protein-coding
SY5YtetCASZ1b_CASZ1_Dox_peak_1494	chr1	230511049	230511241	+	201	NA	intron (NM_001258311, intron 1 of 6)	intron (NM_001258311, intron 1 of 6)	50529	NM_001258311	79605	Hs.520463	NM_024554	ENSG00000177614	PGBD5	-	piggyBac transposable element derived 5	protein-coding
SY5YtetCASZ1b_CASZ1_Dox_peak_10045	chr5	77800550	77801412	+	201	NA	intron (NM_005779, intron 4 of 4)	intron (NM_005779, intron 4 of 4)	143667	NM_005779	10184	Hs.79299	NM_005779	ENSG00000145685	LHFPL2	-	lipoma HMGIC fusion partner-like 2	protein-coding
SY5YtetCASZ1b_CASZ1_Dox_peak_953	chr1	179743237	179743472	+	201	NA	intron (NM_001329719, intron 1 of 4)	intron (NM_001329719, intron 1 of 4)	31056	NM_001329718	148753	Hs.400696	NM_173509	ENSG00000143340	FAM163A	C1orf76|NDSP	family with sequence similarity 163 member A	protein-coding
SY5YtetCASZ1b_CASZ1_Dox_peak_8870	chr3	124556655	124556846	+	201	NA	intron (NM_002213, intron 5 of 14)	intron (NM_002213, intron 5 of 14)	49402	NM_002213	3693	Hs.13155	NM_002213	ENSG00000082781	ITGB5	-	integrin subunit beta 5	protein-coding
SY5YtetCASZ1b_CASZ1_Dox_peak_8401	chr3	36806612	36807050	+	201	NA	Intergenic	MER90|LTR|ERV1	-25479	NM_033403	85443	Hs.631907	NM_033403	ENSG00000163673	DCLK3	CLR|DCAMKL3|DCDC3C|DCK3	doublecortin like kinase 3	protein-coding
SY5YtetCASZ1b_CASZ1_Dox_peak_609	chr1	110713931	110714378	+	201	NA	intron (NM_001010898, intron 2 of 11)	intron (NM_001010898, intron 2 of 11)	21018	NM_001010898	388662	Hs.128382	NM_001010898	ENSG00000197106	SLC6A17	MRT48|NTT4	solute carrier family 6 member 17	protein-coding
SY5YtetCASZ1b_CASZ1_Dox_peak_6156	chr18	71892387	71892854	+	200	NA	Intergenic	MER49|LTR|ERV1	66631	NM_148923	1528	Hs.465413	NM_001914	ENSG00000166347	CYB5A	CYB5|MCB5	cytochrome b5 type A	protein-coding
SY5YtetCASZ1b_CASZ1_Dox_peak_3489	chr12	52308336	52308562	+	200	NA	intron (NM_001077401, intron 5 of 8)	intron (NM_001077401, intron 5 of 8)	2336	NM_001077401	94	Hs.591026	NM_000020	ENSG00000139567	ACVRL1	ACVRLK1|ALK-1|ALK1|HHT|HHT2|ORW2|SKR3|TSR-I	activin A receptor like type 1	protein-coding
SY5YtetCASZ1b_CASZ1_Dox_peak_6699	chr2	46087916	46088107	+	199	NA	intron (NM_005400, intron 2 of 14)	intron (NM_005400, intron 2 of 14)	208968	NM_005400	5581	Hs.580351	NM_005400	ENSG00000171132	PRKCE	PKCE|nPKC-epsilon	protein kinase C epsilon	protein-coding
SY5YtetCASZ1b_CASZ1_Dox_peak_13626	chr9	129868763	129868994	+	199	NA	intron (NM_012098, intron 2 of 4)	MIRb|SINE|MIR	16166	NM_012098	23452	Hs.653262	NM_012098	ENSG00000136859	ANGPTL2	ARP2|HARP	angiopoietin like 2	protein-coding
SY5YtetCASZ1b_CASZ1_Dox_peak_3697	chr12	111882861	111883173	+	198	NA	intron (NM_001291424, intron 1 of 6)	intron (NM_001291424, intron 1 of 6)	10351	NM_001291424	10019	Hs.506784	NM_005475	ENSG00000111252	SH2B3	IDDM20|LNK	SH2B adaptor protein 3	protein-coding
SY5YtetCASZ1b_CASZ1_Dox_peak_1243	chr1	209815194	209815394	+	198	NA	intron (NM_001017402, intron 2 of 21)	intron (NM_001017402, intron 2 of 21)	9385	NM_001017402	3914	Hs.497636	NM_000228	ENSG00000196878	LAMB3	AI1A|BM600-125KDA|LAM5|LAMNB1	laminin subunit beta 3	protein-coding
SY5YtetCASZ1b_CASZ1_Dox_peak_6241	chr19	20265556	20265776	+	198	NA	Intergenic	LTR3B|LTR|ERVK	-12357	NM_052852	90649	Hs.590991	NM_052852	ENSG00000256229	ZNF486	KRBO2	zinc finger protein 486	protein-coding
SY5YtetCASZ1b_CASZ1_Dox_peak_4381	chr14	77182207	77182547	+	198	NA	Intergenic	Intergenic	-45858	NM_014909	22846	Hs.525479	NM_014909	ENSG00000071246	VASH1	KIAA1036	vasohibin 1	protein-coding
SY5YtetCASZ1b_CASZ1_Dox_peak_799	chr1	156678293	156678514	+	198	NA	Intergenic	Intergenic	-2795	NM_001199723	1382	Hs.405662	NM_001878	ENSG00000143320	CRABP2	CRABP-II|RBP6	cellular retinoic acid binding protein 2	protein-coding
SY5YtetCASZ1b_CASZ1_Dox_peak_2203	chr10	104388143	104388380	+	198	NA	intron (NM_016169, intron 11 of 11)	intron (NM_016169, intron 11 of 11)	-15991	NM_001345950	81603	Hs.336810	NM_030912	ENSG00000171206	TRIM8	GERP|RNF27	tripartite motif containing 8	protein-coding
SY5YtetCASZ1b_CASZ1_Dox_peak_5109	chr16	57514785	57515127	+	197	NA	intron (NM_018110, intron 1 of 8)	intron (NM_018110, intron 1 of 8)	-1177	NM_001330556	55715	Hs.279832	NM_018110	ENSG00000125170	DOK4	IRS-5|IRS5	docking protein 4	protein-coding
SY5YtetCASZ1b_CASZ1_Dox_peak_10052	chr5	77934324	77934596	+	197	NA	intron (NM_005779, intron 1 of 4)	MamSINE1|SINE|tRNA	10188	NM_005779	10184	Hs.79299	NM_005779	ENSG00000145685	LHFPL2	-	lipoma HMGIC fusion partner-like 2	protein-coding
SY5YtetCASZ1b_CASZ1_Dox_peak_3680	chr12	110043694	110043933	+	197	NA	Intergenic	MER102c|DNA|hAT-Charlie	32313	NM_001114185	4598	Hs.130607	NM_000431	ENSG00000110921	MVK	LRBP|MK|MVLK|POROK3	mevalonate kinase	protein-coding
SY5YtetCASZ1b_CASZ1_Dox_peak_7900	chr20	49737371	49737654	+	197	NA	Intergenic	MIR3|SINE|MIR	-97837	NM_002237	3755	Hs.118695	NM_002237	ENSG00000026559	KCNG1	K13|KCNG|KV6.1|kH2	potassium voltage-gated channel modifier subfamily G member 1	protein-coding
SY5YtetCASZ1b_CASZ1_Dox_peak_12310	chr7	132183147	132183397	+	196	NA	intron (NM_001105543, intron 2 of 3)	THE1B|LTR|ERVL-MaLR	78051	NM_001105543	91584	Hs.511454	NM_020911	ENSG00000221866	PLXNA4	FAYV2820|PLEXA4|PLXNA4A|PLXNA4B|PRO34003	plexin A4	protein-coding
SY5YtetCASZ1b_CASZ1_Dox_peak_8664	chr3	77183977	77184239	+	196	NA	intron (NM_001128929, intron 1 of 24)	intron (NM_001128929, intron 1 of 24)	36945	NM_001128929	6092	Hs.13305	NM_002942	ENSG00000185008	ROBO2	SAX3	roundabout guidance receptor 2	protein-coding
SY5YtetCASZ1b_CASZ1_Dox_peak_13480	chr9	100931483	100931684	+	196	NA	intron (NM_052820, intron 1 of 11)	intron (NM_052820, intron 1 of 11)	3591	NM_003389	7464	Hs.113094	NM_003389	ENSG00000106789	CORO2A	CLIPINB|IR10|WDR2	coronin 2A	protein-coding
SY5YtetCASZ1b_CASZ1_Dox_peak_8916	chr3	130802121	130802299	+	196	NA	intron (NM_024800, intron 4 of 17)	intron (NM_024800, intron 4 of 17)	55638	NM_001321223	79858	Hs.657336	NM_024800	ENSG00000114670	NEK11	-	NIMA related kinase 11	protein-coding
SY5YtetCASZ1b_CASZ1_Dox_peak_2317	chr10	117829036	117829404	+	196	NA	intron (NM_001145453, intron 8 of 9)	intron (NM_001145453, intron 8 of 9)	202599	NM_145793	2674	Hs.388347	NM_005264	ENSG00000151892	GFRA1	GDNFR|GDNFRA|GFR-ALPHA-1|RET1L|RETL1|TRNR1	GDNF family receptor alpha 1	protein-coding
SY5YtetCASZ1b_CASZ1_Dox_peak_10305	chr5	133038554	133038816	+	196	NA	Intergenic	Intergenic	-90462	NM_015082	23105	Hs.483390	NM_015082	ENSG00000053108	FSTL4	-	follistatin like 4	protein-coding
SY5YtetCASZ1b_CASZ1_Dox_peak_1808	chr10	33621321	33621791	+	196	NA	intron (NM_001024628, intron 1 of 11)	intron (NM_001024628, intron 1 of 11)	2277	NM_001024629	8829	Hs.131704	NM_003873	ENSG00000099250	NRP1	BDCA4|CD304|NP1|NRP|VEGF165R	neuropilin 1	protein-coding
SY5YtetCASZ1b_CASZ1_Dox_peak_3724	chr12	115672721	115673026	+	196	NA	Intergenic	Intergenic	-550904	NM_016569	6926	Hs.744016	NM_005996	ENSG00000135111	TBX3	TBX3-ISO|UMS|XHL	T-box 3	protein-coding
SY5YtetCASZ1b_CASZ1_Dox_peak_2873	chr11	75219344	75219585	+	196	NA	intron (NM_030792, intron 1 of 16)	MIRb|SINE|MIR	17135	NM_030792	81544	Hs.503297	NM_030792	ENSG00000158555	GDPD5	GDE2|PP1665	glycerophosphodiester phosphodiesterase domain containing 5	protein-coding
SY5YtetCASZ1b_CASZ1_Dox_peak_11211	chr6	108275343	108275599	+	196	NA	intron (NM_007214, intron 1 of 20)	SVA_D|Other|Other	4011	NM_007214	11231	Hs.26904	NM_007214	ENSG00000025796	SEC63	DNAJC23|ERdj2|PCLD2|PRO2507|SEC63L	SEC63 homolog, protein translocation regulator	protein-coding
SY5YtetCASZ1b_CASZ1_Dox_peak_8988	chr3	140821989	140822180	+	196	NA	intron (NM_080862, intron 2 of 2)	intron (NM_080862, intron 2 of 2)	51840	NM_080862	92369	Hs.655112	NM_080862	ENSG00000175093	SPSB4	SSB-4|SSB4	splA/ryanodine receptor domain and SOCS box containing 4	protein-coding
SY5YtetCASZ1b_CASZ1_Dox_peak_6414	chr2	8675288	8675528	+	195	NA	Intergenic	Intergenic	48514	NR_110257	101929567	Hs.634706	NR_110257	ENSG00000236008	LINC01814	-	long intergenic non-protein coding RNA 1814	ncRNA
SY5YtetCASZ1b_CASZ1_Dox_peak_237	chr1	41129911	41130103	+	195	NA	intron (NM_014747, intron 1 of 7)	intron (NM_014747, intron 1 of 7)	1317	NM_014747	9783	Hs.654808	NM_014747	ENSG00000117016	RIMS3	NIM3|RIM3	regulating synaptic membrane exocytosis 3	protein-coding
SY5YtetCASZ1b_CASZ1_Dox_peak_4455	chr14	96519852	96520457	+	195	NA	intron (NM_001282463, intron 2 of 2)	intron (NM_001282463, intron 2 of 2)	14493	NM_001289139	56967	Hs.6434	NM_020215	ENSG00000227051	C14orf132	C14orf88	chromosome 14 open reading frame 132	protein-coding
SY5YtetCASZ1b_CASZ1_Dox_peak_11499	chr7	3535704	3535947	+	194	NA	intron (NM_152744, intron 1 of 44)	MIR|SINE|MIR	194745	NM_152744	221935	Hs.653013	NM_152744	ENSG00000146555	SDK1	-	sidekick cell adhesion molecule 1	protein-coding
SY5YtetCASZ1b_CASZ1_Dox_peak_6114	chr18	57216789	57217301	+	194	NA	intron (NM_133459, intron 2 of 10)	intron (NM_133459, intron 2 of 10)	147599	NM_133459	147372	Hs.34333	NM_133459	ENSG00000183287	CCBE1	HKLLS1	collagen and calcium binding EGF domains 1	protein-coding
SY5YtetCASZ1b_CASZ1_Dox_peak_8667	chr3	77229016	77229214	+	194	NA	intron (NM_001128929, intron 1 of 24)	intron (NM_001128929, intron 1 of 24)	81952	NM_001128929	6092	Hs.13305	NM_002942	ENSG00000185008	ROBO2	SAX3	roundabout guidance receptor 2	protein-coding
SY5YtetCASZ1b_CASZ1_Dox_peak_6903	chr2	80469710	80469895	+	194	NA	intron (NM_001282597, intron 7 of 18)	intron (NM_001282597, intron 7 of 18)	61685	NM_178839	347730	Hs.591580	NM_178839	ENSG00000162951	LRRTM1	-	leucine rich repeat transmembrane neuronal 1	protein-coding
SY5YtetCASZ1b_CASZ1_Dox_peak_4757	chr15	63606168	63606419	+	194	NA	Intergenic	MER21B|LTR|ERVL	36544	NM_001145646	83464	Hs.511703	NM_031301	ENSG00000138613	APH1B	APH-1B|PRO1328|PSFL|TAAV688	aph-1 homolog B, gamma-secretase subunit	protein-coding
SY5YtetCASZ1b_CASZ1_Dox_peak_3248	chr11	127772356	127772626	+	194	NA	Intergenic	Intergenic	619714	NM_005238	2113	Hs.369438	NM_005238	ENSG00000134954	ETS1	ETS-1|EWSR2|c-ets-1|p54	ETS proto-oncogene 1, transcription factor	protein-coding
SY5YtetCASZ1b_CASZ1_Dox_peak_8668	chr3	77306013	77306445	+	194	NA	intron (NM_001128929, intron 1 of 24)	intron (NM_001128929, intron 1 of 24)	159066	NM_001128929	6092	Hs.13305	NM_002942	ENSG00000185008	ROBO2	SAX3	roundabout guidance receptor 2	protein-coding
SY5YtetCASZ1b_CASZ1_Dox_peak_5662	chr17	61597022	61597222	+	194	NA	Intergenic	Intergenic	-3573	NM_030779	81033	Hs.591177	NM_030779	ENSG00000173826	KCNH6	ERG-2|ERG2|HERG2|Kv11.2|hERG-2	potassium voltage-gated channel subfamily H member 6	protein-coding
SY5YtetCASZ1b_CASZ1_Dox_peak_9912	chr5	55601422	55601738	+	194	NA	Intergenic	Intergenic	-72394	NM_024669	79722	Hs.436214	NM_024669	ENSG00000164512	ANKRD55	-	ankyrin repeat domain 55	protein-coding
SY5YtetCASZ1b_CASZ1_Dox_peak_12804	chr8	72043954	72044206	+	194	NA	Intergenic	Intergenic	224666	NM_172059	2138	Hs.444971	NM_000503	ENSG00000104313	EYA1	BOP|BOR|BOS1|OFC1	EYA transcriptional coactivator and phosphatase 1	protein-coding
SY5YtetCASZ1b_CASZ1_Dox_peak_10489	chr5	149976019	149976333	+	194	NA	Intergenic	Intergenic	-4466	NM_001166208	11346	Hs.435228	NM_007286	ENSG00000171992	SYNPO	-	synaptopodin	protein-coding
SY5YtetCASZ1b_CASZ1_Dox_peak_6451	chr2	11840599	11840783	+	194	NA	intron (NM_001261428, intron 1 of 21)	intron (NM_001261428, intron 1 of 21)	22986	NM_001261428	23175	Hs.467740	NM_145693	ENSG00000134324	LPIN1	PAP1	lipin 1	protein-coding
SY5YtetCASZ1b_CASZ1_Dox_peak_12693	chr8	31504857	31505171	+	194	NA	intron (NM_013962, intron 1 of 4)	intron (NM_013962, intron 1 of 4)	7746	NM_013962	3084	Hs.453951	NM_004495	ENSG00000157168	NRG1	ARIA|GGF|GGF2|HGL|HRG|HRG1|HRGA|MST131|MSTP131|NDF|NRG1-IT2|SMDF	neuregulin 1	protein-coding
SY5YtetCASZ1b_CASZ1_Dox_peak_10437	chr5	146436746	146436924	+	194	NA	intron (NM_181677, intron 2 of 10)	intron (NM_181677, intron 2 of 10)	-1135	NM_181676	5521	Hs.627618	NM_181674	ENSG00000156475	PPP2R2B	B55BETA|PP2AB55BETA|PP2ABBETA|PP2APR55B|PP2APR55BETA|PR2AB55BETA|PR2ABBETA|PR2APR55BETA|PR52B|PR55-BETA|PR55BETA|SCA12	protein phosphatase 2 regulatory subunit Bbeta	protein-coding
SY5YtetCASZ1b_CASZ1_Dox_peak_10983	chr6	40393027	40393786	+	194	NA	intron (NM_020737, intron 2 of 2)	intron (NM_020737, intron 2 of 2)	47243	NR_024015	732253	Hs.180197	NR_024015	ENSG00000204091	TDRG1	LINC00532	testis development related 1 (non-protein coding)	ncRNA
SY5YtetCASZ1b_CASZ1_Dox_peak_250	chr1	42330399	42330676	+	193	NA	intron (NR_038260, intron 1 of 2)	intron (NR_038260, intron 1 of 2)	53841	NM_001127714	59269	Hs.403972	NM_024503	ENSG00000127124	HIVEP3	KBP-1|KBP1|KRC|SHN3|Schnurri-3|ZAS3|ZNF40C	human immunodeficiency virus type I enhancer binding protein 3	protein-coding
SY5YtetCASZ1b_CASZ1_Dox_peak_6558	chr2	26909364	26909546	+	193	NA	Intergenic	(CA)n|Simple_repeat|Simple_repeat	-6126	NM_002246	3777	Hs.24040	NM_002246	ENSG00000171303	KCNK3	K2p3.1|OAT1|PPH4|TASK|TASK-1|TBAK1	potassium two pore domain channel subfamily K member 3	protein-coding
SY5YtetCASZ1b_CASZ1_Dox_peak_785	chr1	156229550	156229898	+	193	NA	intron (NM_001323617, intron 16 of 22)	Charlie15a|DNA|hAT-Charlie	-11816	NM_001272108	79957	Hs.235873	NM_024897	ENSG00000160781	PAQR6	PRdelta	progestin and adipoQ receptor family member 6	protein-coding
SY5YtetCASZ1b_CASZ1_Dox_peak_3830	chr13	24182882	24183257	+	193	NA	intron (NM_018647, intron 3 of 8)	intron (NM_018647, intron 3 of 8)	29570	NM_001204458	55504	Hs.149168	NM_018647	ENSG00000127863	TNFRSF19	TAJ|TAJ-alpha|TRADE|TROY	TNF receptor superfamily member 19	protein-coding
SY5YtetCASZ1b_CASZ1_Dox_peak_2390	chr10	125972258	125972505	+	193	NA	Intergenic	Intergenic	-119258	NM_001270765	51363	Hs.287537	NM_014863	ENSG00000182022	CHST15	BRAG|GALNAC4S-6ST	carbohydrate sulfotransferase 15	protein-coding
SY5YtetCASZ1b_CASZ1_Dox_peak_4253	chr14	55282205	55282547	+	193	NA	Intergenic	Intergenic	60870	NM_001161577	23034	Hs.98259	NM_015589	ENSG00000020577	SAMD4A	SAMD4|SMAUG|SMAUG1|SMG|SMGA	sterile alpha motif domain containing 4A	protein-coding
SY5YtetCASZ1b_CASZ1_Dox_peak_6647	chr2	42190791	42191176	+	193	NA	Intergenic	Intergenic	-10040	NM_001242815	400950	Hs.738713	NM_001242815	ENSG00000205086	C2orf91	-	chromosome 2 open reading frame 91	protein-coding
SY5YtetCASZ1b_CASZ1_Dox_peak_10917	chr6	33578483	33578898	+	193	NA	Intergenic	Intergenic	-10466	NM_002224	3710	Hs.65758	NM_002224	ENSG00000096433	ITPR3	IP3R|IP3R3	inositol 1,4,5-trisphosphate receptor type 3	protein-coding
SY5YtetCASZ1b_CASZ1_Dox_peak_3206	chr11	122530397	122530605	+	193	NA	intron (NM_032873, intron 1 of 13)	intron (NM_032873, intron 1 of 13)	4103	NM_032873	84959	Hs.444075	NM_032873	ENSG00000154127	UBASH3B	STS-1|STS1|TULA-2|TULA2|p70	ubiquitin associated and SH3 domain containing B	protein-coding
SY5YtetCASZ1b_CASZ1_Dox_peak_8299	chr3	15539978	15540342	+	193	NA	5' UTR (NM_080538, exon 1 of 17)	5' UTR (NM_080538, exon 1 of 17)	219	NM_080538	8292	Hs.146735	NM_005677	ENSG00000206561	COLQ	CMS5|EAD	collagen like tail subunit of asymmetric acetylcholinesterase	protein-coding
SY5YtetCASZ1b_CASZ1_Dox_peak_8100	chr22	24560846	24561152	+	193	NA	intron (NM_001199281, intron 30 of 36)	intron (NM_001199281, intron 30 of 36)	-16445	NM_019601	56241	Hs.131819	NM_019601	ENSG00000099994	SUSD2	BK65A6.2	sushi domain containing 2	protein-coding
SY5YtetCASZ1b_CASZ1_Dox_peak_8307	chr3	16441068	16441363	+	193	NA	intron (NM_015150, intron 4 of 9)	L2|LINE|L2	114007	NM_015150	23180	Hs.98910	NM_015150	ENSG00000131378	RFTN1	MIG2|PIB10|PIG9|RAFTLIN	raftlin, lipid raft linker 1	protein-coding
SY5YtetCASZ1b_CASZ1_Dox_peak_6705	chr2	46273163	46273436	+	193	NA	intron (NM_005400, intron 10 of 14)	intron (NM_005400, intron 10 of 14)	-251242	NM_001430	2034	Hs.468410	NM_001430	ENSG00000116016	EPAS1	ECYT4|HIF2A|HLF|MOP2|PASD2|bHLHe73	endothelial PAS domain protein 1	protein-coding
SY5YtetCASZ1b_CASZ1_Dox_peak_7070	chr2	120307057	120307338	+	193	NA	intron (NR_073132, intron 3 of 24)	MIRb|SINE|MIR	5189	NR_073133	200373	Hs.496753	NM_001029996	ENSG00000163075	CFAP221	FAP221|PCDP1	cilia and flagella associated protein 221	protein-coding
SY5YtetCASZ1b_CASZ1_Dox_peak_1505	chr1	231194408	231194690	+	193	NA	Intergenic	Intergenic	-18554	NM_198552	375061	Hs.38516	NM_198552	ENSG00000182118	FAM89A	C1orf153	family with sequence similarity 89 member A	protein-coding
SY5YtetCASZ1b_CASZ1_Dox_peak_10999	chr6	40764175	40764593	+	193	NA	Intergenic	Intergenic	-209181	NM_020737	57497	Hs.250015	NM_020737	ENSG00000156564	LRFN2	FIGLER2|KIAA1246|SALM1	leucine rich repeat and fibronectin type III domain containing 2	protein-coding
SY5YtetCASZ1b_CASZ1_Dox_peak_9999	chr5	71303499	71303814	+	193	NA	Intergenic	Intergenic	-99439	NM_005909	4131	Hs.335079	NM_005909	ENSG00000131711	MAP1B	FUTSCH|MAP5|PPP1R102	microtubule associated protein 1B	protein-coding
SY5YtetCASZ1b_CASZ1_Dox_peak_8985	chr3	140795256	140795592	+	193	NA	intron (NM_080862, intron 2 of 2)	intron (NM_080862, intron 2 of 2)	25180	NM_080862	92369	Hs.655112	NM_080862	ENSG00000175093	SPSB4	SSB-4|SSB4	splA/ryanodine receptor domain and SOCS box containing 4	protein-coding
SY5YtetCASZ1b_CASZ1_Dox_peak_11386	chr6	158826309	158826815	+	193	NA	intron (NM_001007466, intron 1 of 12)	LTR14B|LTR|ERVK	92870	NM_020245	56995	Hs.486993	NM_020245	ENSG00000130338	TULP4	TUSP	tubby like protein 4	protein-coding
SY5YtetCASZ1b_CASZ1_Dox_peak_1185	chr1	208333142	208333896	+	193	NA	intron (NM_025179, intron 3 of 31)	intron (NM_025179, intron 3 of 31)	84146	NM_025179	5362	Hs.497626	NM_025179	ENSG00000076356	PLXNA2	OCT|PLXN2	plexin A2	protein-coding
SY5YtetCASZ1b_CASZ1_Dox_peak_5890	chr18	13222440	13222655	+	193	NA	intron (NM_181482, intron 1 of 5)	intron (NM_181482, intron 1 of 5)	3818	NM_181482	753	Hs.731853	NM_004338	ENSG00000168675	LDLRAD4	C18orf1	low density lipoprotein receptor class A domain containing 4	protein-coding
SY5YtetCASZ1b_CASZ1_Dox_peak_217	chr1	33618888	33619109	+	192	NA	intron (NM_001330483, intron 4 of 4)	MER20|DNA|hAT-Charlie	23153	NM_001330483	55223	Hs.656006	NM_018207	ENSG00000116525	TRIM62	DEAR1	tripartite motif containing 62	protein-coding
SY5YtetCASZ1b_CASZ1_Dox_peak_1077	chr1	202070353	202070685	+	192	NA	Intergenic	L2b|LINE|L2	-21510	NM_004767	9283	Hs.132049	NM_004767	ENSG00000170075	GPR37L1	ET(B)R-LP-2|ETBR-LP-2	G protein-coupled receptor 37 like 1	protein-coding
SY5YtetCASZ1b_CASZ1_Dox_peak_5045	chr16	49730639	49730886	+	192	NA	intron (NM_001271620, intron 3 of 7)	intron (NM_001271620, intron 3 of 7)	-32620	NM_001330533	23090	Hs.443715	NM_015069	ENSG00000102935	ZNF423	Ebfaz|JBTS19|NPHP14|OAZ|Roaz|ZFP423|Zfp104|hOAZ	zinc finger protein 423	protein-coding
SY5YtetCASZ1b_CASZ1_Dox_peak_7838	chr20	39442717	39442908	+	191	NA	Intergenic	Intergenic	-124932	NM_005461	9935	Hs.169487	NM_005461	ENSG00000204103	MAFB	DURS3|KRML|MCTO	MAF bZIP transcription factor B	protein-coding
SY5YtetCASZ1b_CASZ1_Dox_peak_10054	chr5	78090531	78090770	+	191	NA	intron (NM_000046, intron 6 of 7)	intron (NM_000046, intron 6 of 7)	-146002	NM_005779	10184	Hs.79299	NM_005779	ENSG00000145685	LHFPL2	-	lipoma HMGIC fusion partner-like 2	protein-coding
SY5YtetCASZ1b_CASZ1_Dox_peak_10606	chr5	168729489	168729738	+	191	NA	Intergenic	Intergenic	-1480	NM_003062	6586	Hs.552087	NM_003062	ENSG00000184347	SLIT3	MEGF5|SLIL2|SLIT1|Slit-3|slit2	slit guidance ligand 3	protein-coding
SY5YtetCASZ1b_CASZ1_Dox_peak_7779	chr20	33324043	33324266	+	191	NA	intron (NM_001242539, intron 9 of 11)	intron (NM_001242539, intron 9 of 11)	31608	NM_001329431	58476	Hs.516994	NM_021202	ENSG00000078804	TP53INP2	C20orf110|DOR|PIG-U|PINH|dJ1181N3.1	tumor protein p53 inducible nuclear protein 2	protein-coding
SY5YtetCASZ1b_CASZ1_Dox_peak_2808	chr11	68426628	68426866	+	191	NA	Intergenic	Intergenic	-25196	NM_015973	51083	Hs.278959	NM_015973	ENSG00000069482	GAL	ETL8|GAL-GMAP|GALN|GLNN|GMAP	galanin and GMAP prepropeptide	protein-coding
SY5YtetCASZ1b_CASZ1_Dox_peak_1675	chr10	3714569	3714830	+	191	NA	intron (NR_131187, intron 1 of 1)	intron (NR_131187, intron 1 of 1)	112774	NR_027653	1316	Hs.4055	NM_001300	ENSG00000067082	KLF6	BCD1|CBA1|COPEB|CPBP|GBF|PAC1|ST12|ZF9	Kruppel like factor 6	protein-coding
SY5YtetCASZ1b_CASZ1_Dox_peak_6539	chr2	23218504	23218785	+	191	NA	Intergenic	Intergenic	-389654	NM_052920	114818	Hs.130593	NM_025067	ENSG00000119771	KLHL29	KBTBD9	kelch like family member 29	protein-coding
SY5YtetCASZ1b_CASZ1_Dox_peak_7052	chr2	112240879	112241149	+	189	NA	intron (NR_024373, intron 1 of 1)	intron (NR_024373, intron 1 of 1)	11724	NR_136161	541471	Hs.560805	NR_015395	ENSG00000172965	MIR4435-2HG	AGD2|AK001796|LINC00978|MIR4435-1HG	MIR4435-2 host gene	ncRNA
SY5YtetCASZ1b_CASZ1_Dox_peak_7568	chr2	233377366	233377629	+	189	NA	Intergenic	Intergenic	-7676	NM_001195129	646960	Hs.570310	NM_001195129	ENSG00000237412	PRSS56	MCOP6	protease, serine 56	protein-coding
SY5YtetCASZ1b_CASZ1_Dox_peak_5426	chr17	37309906	37310143	+	189	NA	Intergenic	tRNA-Cys-TGY|tRNA|tRNA	-2122	NM_020405	57125	Hs.125036	NM_020405	ENSG00000161381	PLXDC1	TEM3|TEM7	plexin domain containing 1	protein-coding
SY5YtetCASZ1b_CASZ1_Dox_peak_11505	chr7	4184259	4184719	+	189	NA	intron (NM_152744, intron 28 of 44)	intron (NM_152744, intron 28 of 44)	15172	NM_001079653	221935	Hs.653013	NM_152744	ENSG00000146555	SDK1	-	sidekick cell adhesion molecule 1	protein-coding
SY5YtetCASZ1b_CASZ1_Dox_peak_13406	chr9	92033567	92033745	+	188	NA	intron (NM_001142287, intron 2 of 20)	intron (NM_001142287, intron 2 of 20)	60955	NM_001142287	10507	Hs.494406	NM_006378	ENSG00000187764	SEMA4D	C9orf164|CD100|M-sema-G|SEMAJ|coll-4	semaphorin 4D	protein-coding
SY5YtetCASZ1b_CASZ1_Dox_peak_1433	chr1	226132148	226132647	+	188	NA	Intergenic	Intergenic	-3205	NM_001172425	7044	Hs.520187	NM_003240	ENSG00000143768	LEFTY2	EBAF|LEFTA|LEFTYA|TGFB4	left-right determination factor 2	protein-coding
SY5YtetCASZ1b_CASZ1_Dox_peak_2324	chr10	119032227	119032612	+	188	NA	intron (NM_003054, intron 15 of 15)	intron (NM_003054, intron 15 of 15)	31835	NM_003054	6571	Hs.596992	NM_003054	ENSG00000165646	SLC18A2	SVAT|SVMT|VAT2|VMAT2	solute carrier family 18 member A2	protein-coding
SY5YtetCASZ1b_CASZ1_Dox_peak_7798	chr20	35960271	35960897	+	188	NA	Intergenic	Intergenic	-12504	NM_005417	6714	Hs.195659	NM_005417	ENSG00000197122	SRC	ASV|SRC1|THC6|c-SRC|p60-Src	SRC proto-oncogene, non-receptor tyrosine kinase	protein-coding
SY5YtetCASZ1b_CASZ1_Dox_peak_2202	chr10	104359644	104360040	+	188	NA	intron (NM_016169, intron 8 of 11)	intron (NM_016169, intron 8 of 11)	-44410	NM_001345950	81603	Hs.336810	NM_030912	ENSG00000171206	TRIM8	GERP|RNF27	tripartite motif containing 8	protein-coding
SY5YtetCASZ1b_CASZ1_Dox_peak_6945	chr2	96756755	96757564	+	188	NA	Intergenic	Intergenic	24825	NM_000682	151	Hs.247686	NM_000682	ENSG00000274286	ADRA2B	ADRA2L1|ADRA2RL1|ADRARL1|ALPHA2BAR|FAME2|alpha-2BAR	adrenoceptor alpha 2B	protein-coding
SY5YtetCASZ1b_CASZ1_Dox_peak_1628	chr1	245127516	245127789	+	188	NA	TTS (NR_111907)	TTS (NR_111907)	-5519	NM_032328	84288	Hs.134857	NM_032328	ENSG00000203666	EFCAB2	CFAP200|DRC8	EF-hand calcium binding domain 2	protein-coding
SY5YtetCASZ1b_CASZ1_Dox_peak_3800	chr12	131118204	131118685	+	188	NA	Intergenic	Intergenic	-116034	NM_015347	23504	Hs.657441	NM_015347	ENSG00000060709	RIMBP2	PPP1R133|RBP2|RIM-BP2	RIMS binding protein 2	protein-coding
SY5YtetCASZ1b_CASZ1_Dox_peak_1213	chr1	208701882	208702174	+	188	NA	Intergenic	Intergenic	-284363	NM_025179	5362	Hs.497626	NM_025179	ENSG00000076356	PLXNA2	OCT|PLXN2	plexin A2	protein-coding
SY5YtetCASZ1b_CASZ1_Dox_peak_13275	chr9	37997724	37997949	+	188	NA	intron (NM_003028, intron 2 of 5)	intron (NM_003028, intron 2 of 5)	71374	NM_003028	6461	Hs.521482	NM_003028	ENSG00000107338	SHB	bA3J10.2	SH2 domain containing adaptor protein B	protein-coding
SY5YtetCASZ1b_CASZ1_Dox_peak_6698	chr2	46050824	46051324	+	187	NA	intron (NM_005400, intron 1 of 14)	intron (NM_005400, intron 1 of 14)	172031	NM_005400	5581	Hs.580351	NM_005400	ENSG00000171132	PRKCE	PKCE|nPKC-epsilon	protein kinase C epsilon	protein-coding
SY5YtetCASZ1b_CASZ1_Dox_peak_6109	chr18	56296137	56296607	+	187	NA	promoter-TSS (NM_052947)	promoter-TSS (NM_052947)	-183	NM_052947	115701	Hs.628152	NM_052947	ENSG00000198796	ALPK2	HAK	alpha kinase 2	protein-coding
SY5YtetCASZ1b_CASZ1_Dox_peak_10476	chr5	149532696	149532936	+	187	NA	intron (NM_002609, intron 1 of 22)	intron (NM_002609, intron 1 of 22)	2606	NM_002609	5159	Hs.509067	NM_002609	ENSG00000113721	PDGFRB	CD140B|IBGC4|IMF1|JTK12|KOGS|PDGFR|PDGFR-1|PDGFR1|PENTT	platelet derived growth factor receptor beta	protein-coding
SY5YtetCASZ1b_CASZ1_Dox_peak_3069	chr11	113348054	113348288	+	187	NA	Intergenic	Intergenic	-2170	NM_000795	1813	Hs.73893	NM_000795	ENSG00000149295	DRD2	D2DR|D2R	dopamine receptor D2	protein-coding
SY5YtetCASZ1b_CASZ1_Dox_peak_3637	chr12	104897980	104898289	+	187	NA	intron (NM_018413, intron 1 of 2)	intron (NM_018413, intron 1 of 2)	47442	NM_001173982	50515	Hs.17569	NM_018413	ENSG00000171310	CHST11	C4ST|C4ST-1|C4ST1|HSA269537	carbohydrate sulfotransferase 11	protein-coding
SY5YtetCASZ1b_CASZ1_Dox_peak_13502	chr9	107809121	107809336	+	187	NA	Intergenic	L3|LINE|CR1	-118701	NM_005502	19	Hs.659274	NM_005502	ENSG00000165029	ABCA1	ABC-1|ABC1|CERP|HDLDT1|TGD	ATP binding cassette subfamily A member 1	protein-coding
SY5YtetCASZ1b_CASZ1_Dox_peak_6651	chr2	42273202	42273546	+	187	NA	Intergenic	Intergenic	-1787	NM_138370	91461	Hs.408542	NM_138370	ENSG00000162878	PKDCC	SGK493|Vlk	protein kinase domain containing, cytoplasmic	protein-coding
SY5YtetCASZ1b_CASZ1_Dox_peak_4673	chr15	47295849	47296069	+	186	NA	Intergenic	LTR19C|LTR|ERV1	-180444	NM_001198999	80031	Hs.511265	NM_020858	ENSG00000137872	SEMA6D	-	semaphorin 6D	protein-coding
SY5YtetCASZ1b_CASZ1_Dox_peak_11864	chr7	50599425	50599629	+	186	NA	promoter-TSS (NR_033845)	promoter-TSS (NR_033845)	70	NR_033845	100129427	Hs.680434	NR_033845	ENSG00000226122	DDC-AS1	-	DDC antisense RNA 1	ncRNA
SY5YtetCASZ1b_CASZ1_Dox_peak_3683	chr12	110062923	110063189	+	186	NA	Intergenic	Intergenic	51556	NM_001114185	4598	Hs.130607	NM_000431	ENSG00000110921	MVK	LRBP|MK|MVLK|POROK3	mevalonate kinase	protein-coding
SY5YtetCASZ1b_CASZ1_Dox_peak_786	chr1	156230870	156231143	+	186	NA	intron (NM_001323617, intron 15 of 22)	intron (NM_001323617, intron 15 of 22)	-13098	NM_001272108	79957	Hs.235873	NM_024897	ENSG00000160781	PAQR6	PRdelta	progestin and adipoQ receptor family member 6	protein-coding
SY5YtetCASZ1b_CASZ1_Dox_peak_633	chr1	114521583	114522084	+	186	NA	promoter-TSS (NM_020190)	promoter-TSS (NM_020190)	-180	NM_020190	56944	Hs.9315	NM_020190	ENSG00000116774	OLFML3	HNOEL-iso|OLF44	olfactomedin like 3	protein-coding
SY5YtetCASZ1b_CASZ1_Dox_peak_12746	chr8	48630445	48630699	+	185	NA	intron (NR_104581, intron 13 of 16)	intron (NR_104581, intron 13 of 16)	20154	NM_005195	1052	Hs.440829	NM_005195	ENSG00000221869	CEBPD	C/EBP-delta|CELF|CRP3|NF-IL6-beta	CCAAT/enhancer binding protein delta	protein-coding
SY5YtetCASZ1b_CASZ1_Dox_peak_6417	chr2	8714977	8715356	+	185	NA	intron (NR_110257, intron 4 of 5)	intron (NR_110257, intron 4 of 5)	8756	NR_110257	101929567	Hs.634706	NR_110257	ENSG00000236008	LINC01814	-	long intergenic non-protein coding RNA 1814	ncRNA
SY5YtetCASZ1b_CASZ1_Dox_peak_3499	chr12	53517003	53517185	+	185	NA	intron (NM_003578, intron 13 of 14)	intron (NM_003578, intron 13 of 14)	19820	NM_003578	8435	Hs.656544	NM_003578	ENSG00000167780	SOAT2	ACACT2|ACAT2|ARGP2	sterol O-acyltransferase 2	protein-coding
SY5YtetCASZ1b_CASZ1_Dox_peak_10959	chr6	37692731	37693236	+	185	NA	Intergenic	Intergenic	-27217	NM_153487	266727	Hs.437993	NM_153487	ENSG00000112139	MDGA1	GPIM|MAMDC3	MAM domain containing glycosylphosphatidylinositol anchor 1	protein-coding
SY5YtetCASZ1b_CASZ1_Dox_peak_4853	chr15	74448286	74448568	+	184	NA	Intergenic	Intergenic	-17660	NM_005545	3671	Hs.699822	NM_005545	ENSG00000129009	ISLR	HsT17563|Meflin	immunoglobulin superfamily containing leucine rich repeat	protein-coding
SY5YtetCASZ1b_CASZ1_Dox_peak_7575	chr2	235372696	235373053	+	184	NA	Intergenic	Intergenic	32819	NM_005737	10123	Hs.111554	NM_005737	ENSG00000188042	ARL4C	ARL7|LAK	ADP ribosylation factor like GTPase 4C	protein-coding
SY5YtetCASZ1b_CASZ1_Dox_peak_8871	chr3	124716327	124716598	+	184	NA	intron (NM_020733, intron 12 of 16)	intron (NM_020733, intron 12 of 16)	58340	NM_020733	57493	Hs.477420	NM_020733	ENSG00000173706	HEG1	HEG|MST112|MSTP112	heart development protein with EGF like domains 1	protein-coding
SY5YtetCASZ1b_CASZ1_Dox_peak_13099	chr8	140722358	140722606	+	184	NA	Intergenic	Intergenic	-7183	NM_001282534	51305	Hs.493037	NM_001282534	ENSG00000169427	KCNK9	K2p9.1|KT3.2|TASK-3|TASK3	potassium two pore domain channel subfamily K member 9	protein-coding
SY5YtetCASZ1b_CASZ1_Dox_peak_345	chr1	54791777	54792051	+	184	NA	intron (NM_001009955, intron 4 of 16)	intron (NM_001009955, intron 4 of 16)	80154	NM_001009955	23648	Hs.476706	NM_018070	ENSG00000157216	SSBP3	CSDP|SSDP|SSDP1	single stranded DNA binding protein 3	protein-coding
SY5YtetCASZ1b_CASZ1_Dox_peak_9998	chr5	71292580	71292945	+	184	NA	Intergenic	LTR16B1|LTR|ERVL	-110333	NM_005909	4131	Hs.335079	NM_005909	ENSG00000131711	MAP1B	FUTSCH|MAP5|PPP1R102	microtubule associated protein 1B	protein-coding
SY5YtetCASZ1b_CASZ1_Dox_peak_2335	chr10	120375362	120375616	+	184	NA	Intergenic	Intergenic	-20329	NM_004248	2834	Hs.248119	NM_004248	ENSG00000119973	PRLHR	GPR10|GR3|PrRPR	prolactin releasing hormone receptor	protein-coding
SY5YtetCASZ1b_CASZ1_Dox_peak_5006	chr16	22972648	22972957	+	184	NA	Intergenic	Intergenic	146942	NM_006043	9956	Hs.115830	NM_006043	ENSG00000122254	HS3ST2	30ST2|3OST2	heparan sulfate-glucosamine 3-sulfotransferase 2	protein-coding
SY5YtetCASZ1b_CASZ1_Dox_peak_8773	chr3	115122699	115122962	+	184	NA	Intergenic	Intergenic	-219321	NM_001130064	2596	Hs.134974	NM_002045	ENSG00000172020	GAP43	B-50|PP46	growth associated protein 43	protein-coding
SY5YtetCASZ1b_CASZ1_Dox_peak_8780	chr3	115428048	115428309	+	184	NA	intron (NM_001130064, intron 3 of 3)	MER102c|DNA|hAT-Charlie	86027	NM_002045	2596	Hs.134974	NM_002045	ENSG00000172020	GAP43	B-50|PP46	growth associated protein 43	protein-coding
SY5YtetCASZ1b_CASZ1_Dox_peak_2336	chr10	120393240	120393697	+	183	NA	Intergenic	Intergenic	-38308	NM_004248	2834	Hs.248119	NM_004248	ENSG00000119973	PRLHR	GPR10|GR3|PrRPR	prolactin releasing hormone receptor	protein-coding
SY5YtetCASZ1b_CASZ1_Dox_peak_9380	chr4	77155106	77155352	+	183	NA	intron (NM_001242936, intron 2 of 7)	MER61-int|LTR|ERV1	-17624	NM_001136570	100129583	Hs.720509	NM_001136570	ENSG00000189157	FAM47E	-	family with sequence similarity 47 member E	protein-coding
SY5YtetCASZ1b_CASZ1_Dox_peak_7760	chr20	31072895	31073264	+	183	NA	intron (NM_001256798, intron 4 of 10)	intron (NM_001256798, intron 4 of 10)	-1694	NM_080616	140688	Hs.516978	NM_080616	ENSG00000197183	NOL4L	C20orf112|C20orf113|dJ1184F4.2|dJ1184F4.4	nucleolar protein 4 like	protein-coding
SY5YtetCASZ1b_CASZ1_Dox_peak_6228	chr19	15405045	15405301	+	183	NA	intron (NM_001330384, intron 1 of 11)	intron (NM_001330384, intron 1 of 11)	-13911	NM_058243	23476	Hs.187763	NM_014299	ENSG00000141867	BRD4	CAP|HUNK1|HUNKI|MCAP	bromodomain containing 4	protein-coding
SY5YtetCASZ1b_CASZ1_Dox_peak_1187	chr1	208343666	208343846	+	183	NA	intron (NM_025179, intron 3 of 31)	intron (NM_025179, intron 3 of 31)	73909	NM_025179	5362	Hs.497626	NM_025179	ENSG00000076356	PLXNA2	OCT|PLXN2	plexin A2	protein-coding
SY5YtetCASZ1b_CASZ1_Dox_peak_9492	chr4	111087067	111087309	+	183	NA	intron (NM_001130721, intron 2 of 4)	L4|LINE|RTE	32583	NM_001130721	79071	Hs.412939	NM_024090	ENSG00000170522	ELOVL6	FACE|FAE|LCE	ELOVL fatty acid elongase 6	protein-coding
SY5YtetCASZ1b_CASZ1_Dox_peak_2876	chr11	75349112	75349523	+	183	NA	intron (NM_207577, intron 1 of 2)	intron (NM_207577, intron 1 of 2)	30162	NM_033063	4135	Hs.585540	NM_033063	ENSG00000171533	MAP6	MAP6-N|MTAP6|N-STOP|STOP	microtubule associated protein 6	protein-coding
SY5YtetCASZ1b_CASZ1_Dox_peak_1169	chr1	206612635	206612847	+	182	NA	intron (NM_001170637, intron 13 of 19)	intron (NM_001170637, intron 13 of 19)	-30845	NM_014002	9641	Hs.321045	NM_014002	ENSG00000263528	IKBKE	IKK-E|IKK-i|IKKE|IKKI	inhibitor of kappa light polypeptide gene enhancer in B-cells, kinase epsilon	protein-coding
SY5YtetCASZ1b_CASZ1_Dox_peak_1095	chr1	203005673	203005889	+	182	NA	intron (NM_001304331, intron 1 of 29)	intron (NM_001304331, intron 1 of 29)	10132	NM_001304331	8497	Hs.153648	NM_015053	ENSG00000143847	PPFIA4	-	PTPRF interacting protein alpha 4	protein-coding
SY5YtetCASZ1b_CASZ1_Dox_peak_6369	chr2	3656553	3656775	+	182	NA	intron (NM_001255989, intron 1 of 3)	intron (NM_001255989, intron 1 of 3)	3022	NM_001255987	78989	Hs.32603	NM_024027	ENSG00000118004	COLEC11	3MC2|CL-K1-I|CL-K1-II|CL-K1-IIa|CL-K1-IIb|CLK1	collectin subfamily member 11	protein-coding
SY5YtetCASZ1b_CASZ1_Dox_peak_3488	chr12	52305693	52305977	+	182	NA	promoter-TSS (NM_001077401)	promoter-TSS (NM_001077401)	-278	NM_001077401	94	Hs.591026	NM_000020	ENSG00000139567	ACVRL1	ACVRLK1|ALK-1|ALK1|HHT|HHT2|ORW2|SKR3|TSR-I	activin A receptor like type 1	protein-coding
SY5YtetCASZ1b_CASZ1_Dox_peak_3721	chr12	115645250	115645458	+	182	NA	Intergenic	Intergenic	-523385	NM_016569	6926	Hs.744016	NM_005996	ENSG00000135111	TBX3	TBX3-ISO|UMS|XHL	T-box 3	protein-coding
SY5YtetCASZ1b_CASZ1_Dox_peak_7867	chr20	44844657	44844842	+	182	NA	intron (NM_021248, intron 5 of 11)	intron (NM_021248, intron 5 of 11)	92388	NM_021248	64405	Hs.472861	NM_021248	ENSG00000149654	CDH22	C20orf25|dJ998H6.1	cadherin 22	protein-coding
SY5YtetCASZ1b_CASZ1_Dox_peak_7939	chr20	57048951	57049144	+	182	NA	intron (NM_153360, intron 1 of 3)	intron (NM_153360, intron 1 of 3)	40947	NM_001304787	164284	Hs.119286	NM_153360	ENSG00000198768	APCDD1L	-	APC down-regulated 1 like	protein-coding
SY5YtetCASZ1b_CASZ1_Dox_peak_9132	chr3	185976815	185977131	+	182	NA	intron (NM_001080744, intron 15 of 23)	intron (NM_001080744, intron 15 of 23)	103050	NM_001080745	1608	Hs.683449	NM_001346	ENSG00000058866	DGKG	DAGK3|DGK-GAMMA	diacylglycerol kinase gamma	protein-coding
SY5YtetCASZ1b_CASZ1_Dox_peak_6708	chr2	46480037	46480245	+	182	NA	Intergenic	Intergenic	-44400	NM_001430	2034	Hs.468410	NM_001430	ENSG00000116016	EPAS1	ECYT4|HIF2A|HLF|MOP2|PASD2|bHLHe73	endothelial PAS domain protein 1	protein-coding
SY5YtetCASZ1b_CASZ1_Dox_peak_11144	chr6	90852789	90852989	+	181	NA	intron (NM_021813, intron 4 of 8)	intron (NM_021813, intron 4 of 8)	153738	NM_021813	60468	Hs.269764	NM_021813	ENSG00000112182	BACH2	BTBD25	BTB domain and CNC homolog 2	protein-coding
SY5YtetCASZ1b_CASZ1_Dox_peak_11920	chr7	69121930	69122202	+	181	NA	intron (NM_015570, intron 1 of 18)	intron (NM_015570, intron 1 of 18)	58161	NM_001127231	26053	Hs.21631	NM_015570	ENSG00000158321	AUTS2	FBRSL2|MRD26	autism susceptibility candidate 2	protein-coding
SY5YtetCASZ1b_CASZ1_Dox_peak_10376	chr5	140372540	140372735	+	181	NA	intron (NM_031860, intron 3 of 3)	intron (NM_031860, intron 3 of 3)	26285	NM_031883	56134	Hs.199343	NM_018899	ENSG00000243232	PCDHAC2	PCDH-ALPHA-C2	protocadherin alpha subfamily C, 2	protein-coding
SY5YtetCASZ1b_CASZ1_Dox_peak_11730	chr7	30797506	30797740	+	181	NA	TTS (NM_001199219)	TTS (NM_001199219)	5872	NM_001199219	11185	Hs.632629	NM_006774	ENSG00000241644	INMT	TEMT	indolethylamine N-methyltransferase	protein-coding
SY5YtetCASZ1b_CASZ1_Dox_peak_3085	chr11	113775398	113775615	+	181	NA	promoter-TSS (NM_006028)	promoter-TSS (NM_006028)	-12	NM_006028	9177	Hs.241377	NM_006028	ENSG00000149305	HTR3B	5-HT3B	5-hydroxytryptamine receptor 3B	protein-coding
SY5YtetCASZ1b_CASZ1_Dox_peak_10425	chr5	143569437	143569923	+	181	NA	intron (NM_020768, intron 2 of 3)	L2c|LINE|L2	19243	NM_020768	57528	Hs.7093	NM_020768	ENSG00000183775	KCTD16	-	potassium channel tetramerization domain containing 16	protein-coding
SY5YtetCASZ1b_CASZ1_Dox_peak_2591	chr11	19333019	19333441	+	181	NA	Intergenic	Intergenic	-39041	NM_001111018	89797	Hs.64341	NM_145117	ENSG00000166833	NAV2	HELAD1|POMFIL2|RAINB1|STEERIN2|UNC53H2	neuron navigator 2	protein-coding
SY5YtetCASZ1b_CASZ1_Dox_peak_11564	chr7	11580011	11580234	+	181	NA	intron (NM_015204, intron 6 of 26)	intron (NM_015204, intron 6 of 26)	291702	NM_015204	221981	Hs.120855	NM_015204	ENSG00000005108	THSD7A	-	thrombospondin type 1 domain containing 7A	protein-coding
SY5YtetCASZ1b_CASZ1_Dox_peak_12627	chr8	20060760	20060978	+	181	NA	intron (NM_001693, intron 1 of 13)	intron (NM_001693, intron 1 of 13)	6165	NM_001693	526	Hs.295917	NM_001693	ENSG00000147416	ATP6V1B2	ATP6B1B2|ATP6B2|DOOD|HO57|VATB|VPP3|Vma2|ZLS2	ATPase H+ transporting V1 subunit B2	protein-coding
SY5YtetCASZ1b_CASZ1_Dox_peak_2600	chr11	19674623	19674813	+	181	NA	intron (NM_001111018, intron 1 of 37)	intron (NM_001111018, intron 1 of 37)	-60163	NM_145117	89797	Hs.64341	NM_145117	ENSG00000166833	NAV2	HELAD1|POMFIL2|RAINB1|STEERIN2|UNC53H2	neuron navigator 2	protein-coding
SY5YtetCASZ1b_CASZ1_Dox_peak_4676	chr15	47656912	47657458	+	181	NA	intron (NM_001198999, intron 1 of 19)	intron (NM_001198999, intron 1 of 19)	180782	NM_001198999	80031	Hs.511265	NM_020858	ENSG00000137872	SEMA6D	-	semaphorin 6D	protein-coding
SY5YtetCASZ1b_CASZ1_Dox_peak_3252	chr11	128226728	128226953	+	181	NA	Intergenic	Intergenic	165365	NM_005238	2113	Hs.369438	NM_005238	ENSG00000134954	ETS1	ETS-1|EWSR2|c-ets-1|p54	ETS proto-oncogene 1, transcription factor	protein-coding
SY5YtetCASZ1b_CASZ1_Dox_peak_1222	chr1	208840015	208840293	+	181	NA	Intergenic	Intergenic	-422489	NM_025179	5362	Hs.497626	NM_025179	ENSG00000076356	PLXNA2	OCT|PLXN2	plexin A2	protein-coding
SY5YtetCASZ1b_CASZ1_Dox_peak_13523	chr9	112091998	112092262	+	181	NA	Intergenic	Intergenic	-8886	NM_019114	54566	Hs.591901	NM_018424	ENSG00000095203	EPB41L4B	CG1|EHM2	erythrocyte membrane protein band 4.1 like 4B	protein-coding
SY5YtetCASZ1b_CASZ1_Dox_peak_306	chr1	50574194	50574625	+	181	NA	promoter-TSS (NM_001294348)	promoter-TSS (NM_001294348)	-183	NM_001324212	1996	Hs.213050	NM_021952	ENSG00000162374	ELAVL4	HUD|PNEM	ELAV like RNA binding protein 4	protein-coding
SY5YtetCASZ1b_CASZ1_Dox_peak_12716	chr8	38175526	38175749	+	181	NA	intron (NM_017778, intron 9 of 9)	intron (NM_017778, intron 9 of 9)	-48899	NM_032483	84513	Hs.567619	NM_032483	ENSG00000147535	PLPP5	DPPL1|HTPAP|PPAPDC1B	phospholipid phosphatase 5	protein-coding
SY5YtetCASZ1b_CASZ1_Dox_peak_7223	chr2	151184167	151184912	+	181	NA	Intergenic	Intergenic	159670	NM_005168	390	Hs.6838	NM_005168	ENSG00000115963	RND3	ARHE|Rho8|RhoE|memB	Rho family GTPase 3	protein-coding
SY5YtetCASZ1b_CASZ1_Dox_peak_8601	chr3	64661616	64661909	+	181	NA	intron (NM_182920, intron 3 of 39)	intron (NM_182920, intron 3 of 39)	-8784	NR_038264	100507098	Hs.660881	NR_038264	ENSG00000241684	ADAMTS9-AS2	-	ADAMTS9 antisense RNA 2	ncRNA
SY5YtetCASZ1b_CASZ1_Dox_peak_8972	chr3	139833080	139833309	+	181	NA	intron (NM_022131, intron 1 of 16)	intron (NM_022131, intron 1 of 16)	179167	NM_022131	64084	Hs.158529	NM_022131	ENSG00000158258	CLSTN2	ALC-GAMMA|CDHR13|CS2|CSTN2|alcagamma	calsyntenin 2	protein-coding
SY5YtetCASZ1b_CASZ1_Dox_peak_3490	chr12	52311632	52311899	+	180	NA	intron (NM_001077401, intron 7 of 8)	intron (NM_001077401, intron 7 of 8)	5652	NM_001077401	94	Hs.591026	NM_000020	ENSG00000139567	ACVRL1	ACVRLK1|ALK-1|ALK1|HHT|HHT2|ORW2|SKR3|TSR-I	activin A receptor like type 1	protein-coding
SY5YtetCASZ1b_CASZ1_Dox_peak_3462	chr12	48385040	48385313	+	180	NA	intron (NM_033150, intron 15 of 52)	intron (NM_033150, intron 15 of 52)	13109	NM_033150	1280	Hs.408182	NM_001844	ENSG00000139219	COL2A1	ANFH|AOM|COL11A3|SEDC|STL1	collagen type II alpha 1 chain	protein-coding
SY5YtetCASZ1b_CASZ1_Dox_peak_6873	chr2	71974054	71974433	+	180	NA	Intergenic	Intergenic	280411	NM_001130984	8291	Hs.252180	NM_003494	ENSG00000135636	DYSF	FER1L1|LGMD2B|MMD1	dysferlin	protein-coding
SY5YtetCASZ1b_CASZ1_Dox_peak_851	chr1	163175359	163175537	+	179	NA	intron (NM_001254748, intron 2 of 5)	intron (NM_001254748, intron 2 of 5)	-2485	NM_001254749	8490	Hs.24950	NM_003617	ENSG00000143248	RGS5	MST092|MST106|MST129|MSTP032|MSTP092|MSTP106|MSTP129	regulator of G-protein signaling 5	protein-coding
SY5YtetCASZ1b_CASZ1_Dox_peak_10986	chr6	40419164	40419415	+	179	NA	intron (NM_020737, intron 1 of 2)	intron (NM_020737, intron 1 of 2)	73126	NR_024015	732253	Hs.180197	NR_024015	ENSG00000204091	TDRG1	LINC00532	testis development related 1 (non-protein coding)	ncRNA
SY5YtetCASZ1b_CASZ1_Dox_peak_6820	chr2	65556580	65556973	+	179	NA	intron (NM_181784, intron 4 of 5)	intron (NM_181784, intron 4 of 5)	37155	NM_001128210	200734	Hs.59332	NM_181784	ENSG00000198369	SPRED2	Spred-2	sprouty related EVH1 domain containing 2	protein-coding
SY5YtetCASZ1b_CASZ1_Dox_peak_8078	chr22	19996924	19997212	+	179	NA	intron (NM_001670, intron 2 of 19)	intron (NM_001670, intron 2 of 19)	7241	NM_001670	421	Hs.713616	NM_001670	ENSG00000099889	ARVCF	-	armadillo repeat gene deleted in velocardiofacial syndrome	protein-coding
SY5YtetCASZ1b_CASZ1_Dox_peak_4464	chr14	96670912	96671210	+	179	NA	promoter-TSS (NM_000623)	promoter-TSS (NM_000623)	-74	NM_000623	624	Hs.654542	NM_000623	ENSG00000168398	BDKRB2	B2R|BK-2|BK2|BKR2|BRB2	bradykinin receptor B2	protein-coding
SY5YtetCASZ1b_CASZ1_Dox_peak_12300	chr7	132108431	132108671	+	178	NA	intron (NM_001105543, intron 3 of 3)	intron (NM_001105543, intron 3 of 3)	152772	NM_001105543	91584	Hs.511454	NM_020911	ENSG00000221866	PLXNA4	FAYV2820|PLEXA4|PLXNA4A|PLXNA4B|PRO34003	plexin A4	protein-coding
SY5YtetCASZ1b_CASZ1_Dox_peak_10486	chr5	149954802	149955007	+	178	NA	Intergenic	Intergenic	-25738	NM_001166208	11346	Hs.435228	NM_007286	ENSG00000171992	SYNPO	-	synaptopodin	protein-coding
SY5YtetCASZ1b_CASZ1_Dox_peak_6032	chr18	45902906	45903170	+	178	NA	intron (NM_001318841, intron 1 of 4)	intron (NM_001318841, intron 1 of 4)	32755	NM_001318841	201501	Hs.515388	NM_001039360	ENSG00000184828	ZBTB7C	APM-1|APM1|ZBTB36|ZNF857C	zinc finger and BTB domain containing 7C	protein-coding
SY5YtetCASZ1b_CASZ1_Dox_peak_7117	chr2	129154263	129154478	+	178	NA	Intergenic	Intergenic	-78199	NM_004807	9394	Hs.512841	NM_004807	ENSG00000136720	HS6ST1	HH15|HS6ST	heparan sulfate 6-O-sulfotransferase 1	protein-coding
SY5YtetCASZ1b_CASZ1_Dox_peak_7611	chr2	238794395	238794623	+	178	NA	intron (NM_001308353, intron 3 of 3)	intron (NM_001308353, intron 3 of 3)	26322	NM_001308353	10267	Hs.471783	NM_005855	ENSG00000132329	RAMP1	-	receptor activity modifying protein 1	protein-coding
SY5YtetCASZ1b_CASZ1_Dox_peak_7495	chr2	217507548	217507838	+	178	NA	intron (NM_000597, intron 2 of 4)	intron (NM_000597, intron 2 of 4)	9566	NM_000597	3485	Hs.438102	NM_000597	ENSG00000115457	IGFBP2	IBP2|IGF-BP53	insulin like growth factor binding protein 2	protein-coding
SY5YtetCASZ1b_CASZ1_Dox_peak_13393	chr9	90343531	90343760	+	178	NA	exon (NM_145918, exon 5 of 8)	exon (NM_145918, exon 5 of 8)	2671	NM_001912	1514	Hs.731507	NM_001912	ENSG00000135047	CTSL	CATL|CTSL1|MEP	cathepsin L	protein-coding
SY5YtetCASZ1b_CASZ1_Dox_peak_10390	chr5	141212615	141212981	+	178	NA	Intergenic	Intergenic	32969	NM_001278615	5097	Hs.79769	NM_002587	ENSG00000156453	PCDH1	PC42|PCDH42	protocadherin 1	protein-coding
SY5YtetCASZ1b_CASZ1_Dox_peak_3074	chr11	113439324	113439768	+	178	NA	Intergenic	Intergenic	-93545	NM_000795	1813	Hs.73893	NM_000795	ENSG00000149295	DRD2	D2DR|D2R	dopamine receptor D2	protein-coding
SY5YtetCASZ1b_CASZ1_Dox_peak_5648	chr17	59561670	59561886	+	178	NA	3' UTR (NM_001321120, exon 9 of 9)	3' UTR (NM_001321120, exon 9 of 9)	27929	NM_018488	9496	Hs.143907	NM_018488	ENSG00000121075	TBX4	ICPPS|SPS	T-box 4	protein-coding
SY5YtetCASZ1b_CASZ1_Dox_peak_2171	chr10	99542489	99542723	+	177	NA	Intergenic	MIRb|SINE|MIR	-10850	NM_003015	6425	Hs.279565	NM_003015	ENSG00000120057	SFRP5	SARP3	secreted frizzled related protein 5	protein-coding
SY5YtetCASZ1b_CASZ1_Dox_peak_8394	chr3	36738374	36738620	+	177	NA	Intergenic	Intergenic	42855	NM_033403	85443	Hs.631907	NM_033403	ENSG00000163673	DCLK3	CLR|DCAMKL3|DCDC3C|DCK3	doublecortin like kinase 3	protein-coding
SY5YtetCASZ1b_CASZ1_Dox_peak_10609	chr5	168811960	168812162	+	177	NA	Intergenic	Intergenic	-83928	NM_003062	6586	Hs.552087	NM_003062	ENSG00000184347	SLIT3	MEGF5|SLIL2|SLIT1|Slit-3|slit2	slit guidance ligand 3	protein-coding
SY5YtetCASZ1b_CASZ1_Dox_peak_2345	chr10	120709805	120710197	+	177	NA	Intergenic	Intergenic	-79227	NM_199461	340719	Hs.591918	NM_199461	ENSG00000188613	NANOS1	EC_Rep1a|NOS-1|NOS1|SPGF12|ZC2HC12A	nanos C2HC-type zinc finger 1	protein-coding
SY5YtetCASZ1b_CASZ1_Dox_peak_11923	chr7	69204925	69205274	+	177	NA	intron (NM_015570, intron 1 of 18)	intron (NM_015570, intron 1 of 18)	141194	NM_001127231	26053	Hs.21631	NM_015570	ENSG00000158321	AUTS2	FBRSL2|MRD26	autism susceptibility candidate 2	protein-coding
SY5YtetCASZ1b_CASZ1_Dox_peak_12304	chr7	132159173	132159482	+	177	NA	intron (NM_001105543, intron 3 of 3)	intron (NM_001105543, intron 3 of 3)	101996	NM_001105543	91584	Hs.511454	NM_020911	ENSG00000221866	PLXNA4	FAYV2820|PLEXA4|PLXNA4A|PLXNA4B|PRO34003	plexin A4	protein-coding
SY5YtetCASZ1b_CASZ1_Dox_peak_4964	chr16	11681035	11681754	+	176	NA	promoter-TSS (NM_001136473)	promoter-TSS (NM_001136473)	-72	NR_024320	9516	Hs.459940	NM_004862	ENSG00000189067	LITAF	PIG7|SIMPLE|TP53I7	lipopolysaccharide induced TNF factor	protein-coding
SY5YtetCASZ1b_CASZ1_Dox_peak_1502	chr1	230825787	230826282	+	176	NA	intron (NM_007357, intron 16 of 17)	intron (NM_007357, intron 16 of 17)	24302	NM_000029	183	Hs.19383	NM_000029	ENSG00000135744	AGT	ANHU|SERPINA8	angiotensinogen	protein-coding
SY5YtetCASZ1b_CASZ1_Dox_peak_6825	chr2	65659749	65660020	+	176	NA	promoter-TSS (NM_181784)	promoter-TSS (NM_181784)	-228	NM_181784	200734	Hs.59332	NM_181784	ENSG00000198369	SPRED2	Spred-2	sprouty related EVH1 domain containing 2	protein-coding
SY5YtetCASZ1b_CASZ1_Dox_peak_4756	chr15	63381589	63381793	+	176	NA	Intergenic	Intergenic	-32308	NM_032857	114294	Hs.410388	NM_032857	ENSG00000103642	LACTB	G24|MRPL56	lactamase beta	protein-coding
SY5YtetCASZ1b_CASZ1_Dox_peak_10477	chr5	149537779	149537977	+	176	NA	Intergenic	Intergenic	-2456	NM_002609	5159	Hs.509067	NM_002609	ENSG00000113721	PDGFRB	CD140B|IBGC4|IMF1|JTK12|KOGS|PDGFR|PDGFR-1|PDGFR1|PENTT	platelet derived growth factor receptor beta	protein-coding
SY5YtetCASZ1b_CASZ1_Dox_peak_2781	chr11	62686087	62686325	+	176	NA	intron (NM_000738, intron 1 of 1)	intron (NM_000738, intron 1 of 1)	2806	NM_000738	1128	Hs.632119	NM_000738	ENSG00000168539	CHRM1	HM1|M1|M1R	cholinergic receptor muscarinic 1	protein-coding
SY5YtetCASZ1b_CASZ1_Dox_peak_10490	chr5	149980756	149981028	+	176	NA	intron (NM_001166208, intron 1 of 2)	intron (NM_001166208, intron 1 of 2)	250	NM_001166208	11346	Hs.435228	NM_007286	ENSG00000171992	SYNPO	-	synaptopodin	protein-coding
SY5YtetCASZ1b_CASZ1_Dox_peak_6871	chr2	71924838	71925032	+	175	NA	Intergenic	Intergenic	231103	NM_001130984	8291	Hs.252180	NM_003494	ENSG00000135636	DYSF	FER1L1|LGMD2B|MMD1	dysferlin	protein-coding
SY5YtetCASZ1b_CASZ1_Dox_peak_6597	chr2	29929068	29929324	+	175	NA	intron (NM_004304, intron 2 of 28)	intron (NM_004304, intron 2 of 28)	215281	NM_004304	238	Hs.654469	NM_004304	ENSG00000171094	ALK	CD246|NBLST3	anaplastic lymphoma receptor tyrosine kinase	protein-coding
SY5YtetCASZ1b_CASZ1_Dox_peak_4887	chr15	78918031	78918265	+	174	NA	intron (NM_001256567, intron 4 of 4)	intron (NM_001256567, intron 4 of 4)	-4511	NR_046313	1136	Hs.89605	NM_000743	ENSG00000080644	CHRNA3	LNCR2|NACHRA3|PAOD2	cholinergic receptor nicotinic alpha 3 subunit	protein-coding
SY5YtetCASZ1b_CASZ1_Dox_peak_3049	chr11	112670286	112670464	+	174	NA	Intergenic	Intergenic	-161594	NM_181351	4684	Hs.503878	NM_000615	ENSG00000149294	NCAM1	CD56|MSK39|NCAM	neural cell adhesion molecule 1	protein-coding
SY5YtetCASZ1b_CASZ1_Dox_peak_4711	chr15	57750559	57751083	+	174	NA	intron (NM_001252335, intron 8 of 19)	intron (NM_001252335, intron 8 of 19)	82118	NM_032866	84952	Hs.148989	NM_032866	ENSG00000128849	CGNL1	JACOP|PCING	cingulin like 1	protein-coding
SY5YtetCASZ1b_CASZ1_Dox_peak_8388	chr3	36405856	36406068	+	174	NA	Intergenic	MER4B-int|LTR|ERV1	-16017	NM_003149	6769	Hs.56045	NM_003149	ENSG00000144681	STAC	STAC1	SH3 and cysteine rich domain	protein-coding
SY5YtetCASZ1b_CASZ1_Dox_peak_13148	chr9	6798298	6798538	+	174	NA	intron (NM_001304340, intron 2 of 19)	SVA_D|Other|Other	40777	NM_001304340	23081	Hs.709425	NM_015061	ENSG00000107077	KDM4C	GASC1|JHDM3C|JMJD2C|TDRD14C	lysine demethylase 4C	protein-coding
SY5YtetCASZ1b_CASZ1_Dox_peak_10317	chr5	133429153	133429378	+	173	NA	Intergenic	Intergenic	-21124	NM_003202	6932	Hs.573153	NM_003202	ENSG00000081059	TCF7	TCF-1	transcription factor 7 (T-cell specific, HMG-box)	protein-coding
SY5YtetCASZ1b_CASZ1_Dox_peak_11486	chr7	2443988	2444170	+	173	NA	intron (NM_018641, intron 1 of 1)	intron (NM_018641, intron 1 of 1)	884	NM_018641	55501	Hs.744987	NM_018641	ENSG00000136213	CHST12	C4S-2|C4ST-2|C4ST2	carbohydrate sulfotransferase 12	protein-coding
SY5YtetCASZ1b_CASZ1_Dox_peak_8494	chr3	46705378	46705629	+	173	NA	Intergenic	Intergenic	29643	NM_001190707	259173	Hs.517937	NM_147129	ENSG00000178038	ALS2CL	RN49018	ALS2 C-terminal like	protein-coding
SY5YtetCASZ1b_CASZ1_Dox_peak_4456	chr14	96551125	96551334	+	173	NA	intron (NM_001282463, intron 2 of 2)	intron (NM_001282463, intron 2 of 2)	45568	NM_001289139	56967	Hs.6434	NM_020215	ENSG00000227051	C14orf132	C14orf88	chromosome 14 open reading frame 132	protein-coding
SY5YtetCASZ1b_CASZ1_Dox_peak_6011	chr18	43982996	43983247	+	173	NA	intron (NM_001256758, intron 1 of 5)	L3|LINE|CR1	68934	NM_152470	494470	Hs.501114	NM_152470	ENSG00000141622	RNF165	ARKL2|RNF111L2	ring finger protein 165	protein-coding
SY5YtetCASZ1b_CASZ1_Dox_peak_6226	chr19	15399397	15399738	+	173	NA	intron (NM_001330384, intron 1 of 11)	intron (NM_001330384, intron 1 of 11)	-8305	NM_058243	23476	Hs.187763	NM_014299	ENSG00000141867	BRD4	CAP|HUNK1|HUNKI|MCAP	bromodomain containing 4	protein-coding
SY5YtetCASZ1b_CASZ1_Dox_peak_5460	chr17	41481324	41481536	+	173	NA	Intergenic	Intergenic	5077	NM_001661	379	Hs.183153	NM_001661	ENSG00000175906	ARL4D	ARF4L|ARL6	ADP ribosylation factor like GTPase 4D	protein-coding
SY5YtetCASZ1b_CASZ1_Dox_peak_5946	chr18	33969840	33970212	+	173	NA	intron (NM_025135, intron 3 of 24)	intron (NM_025135, intron 3 of 24)	92367	NM_025135	80206	Hs.436636	NM_025135	ENSG00000134775	FHOD3	FHOS2|Formactin2	formin homology 2 domain containing 3	protein-coding
SY5YtetCASZ1b_CASZ1_Dox_peak_13198	chr9	17018391	17018599	+	173	NA	Intergenic	Intergenic	-116494	NM_001286985	54875	Hs.435381	NM_017738	ENSG00000044459	CNTLN	C9orf101|C9orf39|bA340N12.1	centlein	protein-coding
SY5YtetCASZ1b_CASZ1_Dox_peak_8164	chr22	35885378	35885614	+	172	NA	Intergenic	Intergenic	-51856	NM_014310	23551	Hs.474711	NM_014310	ENSG00000100302	RASD2	MGC:4834|Rhes|TEM2	RASD family member 2	protein-coding
SY5YtetCASZ1b_CASZ1_Dox_peak_8391	chr3	36553705	36553908	+	172	NA	intron (NM_001292049, intron 6 of 8)	L4|LINE|RTE	131827	NM_001292049	6769	Hs.56045	NM_003149	ENSG00000144681	STAC	STAC1	SH3 and cysteine rich domain	protein-coding
SY5YtetCASZ1b_CASZ1_Dox_peak_3678	chr12	109969341	109969562	+	172	NA	intron (NM_183415, intron 26 of 27)	intron (NM_183415, intron 26 of 27)	41907	NR_038118	326625	Hs.12106	NM_052845	ENSG00000139428	MMAB	ATR|CFAP23|cblB|cob	methylmalonic aciduria (cobalamin deficiency) cblB type	protein-coding
SY5YtetCASZ1b_CASZ1_Dox_peak_321	chr1	51750210	51750454	+	171	NA	Intergenic	Intergenic	13301	NM_001297667	22996	Hs.112949	NM_001080494	ENSG00000085831	TTC39A	C1orf34|DEME-6	tetratricopeptide repeat domain 39A	protein-coding
SY5YtetCASZ1b_CASZ1_Dox_peak_580	chr1	100824700	100824990	+	171	NA	intron (NM_033312, intron 2 of 14)	MIR|SINE|MIR	6822	NM_033312	8556	Hs.127411	NM_003672	ENSG00000079335	CDC14A	DFNB105|cdc14|hCDC14	cell division cycle 14A	protein-coding
SY5YtetCASZ1b_CASZ1_Dox_peak_2610	chr11	19925188	19925389	+	171	NA	intron (NM_182964, intron 6 of 37)	intron (NM_182964, intron 6 of 37)	-118814	NM_001111019	89797	Hs.64341	NM_145117	ENSG00000166833	NAV2	HELAD1|POMFIL2|RAINB1|STEERIN2|UNC53H2	neuron navigator 2	protein-coding
SY5YtetCASZ1b_CASZ1_Dox_peak_1203	chr1	208607516	208607697	+	170	NA	Intergenic	Intergenic	-189941	NM_025179	5362	Hs.497626	NM_025179	ENSG00000076356	PLXNA2	OCT|PLXN2	plexin A2	protein-coding
SY5YtetCASZ1b_CASZ1_Dox_peak_1558	chr1	234748271	234748717	+	170	NA	Intergenic	Intergenic	-3223	NM_001077397	359948	Hs.350268	NM_182972	ENSG00000168264	IRF2BP2	-	interferon regulatory factor 2 binding protein 2	protein-coding
SY5YtetCASZ1b_CASZ1_Dox_peak_11692	chr7	28583353	28583531	+	170	NA	intron (NM_182899, intron 3 of 9)	MIRb|SINE|MIR	108208	NM_004904	9586	Hs.437075	NM_004904	ENSG00000146592	CREB5	CRE-BPA|CREB-5	cAMP responsive element binding protein 5	protein-coding
SY5YtetCASZ1b_CASZ1_Dox_peak_5947	chr18	33972485	33972700	+	170	NA	intron (NM_025135, intron 3 of 24)	intron (NM_025135, intron 3 of 24)	94933	NM_025135	80206	Hs.436636	NM_025135	ENSG00000134775	FHOD3	FHOS2|Formactin2	formin homology 2 domain containing 3	protein-coding
SY5YtetCASZ1b_CASZ1_Dox_peak_5425	chr17	37299730	37300171	+	170	NA	intron (NM_020405, intron 1 of 13)	intron (NM_020405, intron 1 of 13)	7952	NM_020405	57125	Hs.125036	NM_020405	ENSG00000161381	PLXDC1	TEM3|TEM7	plexin domain containing 1	protein-coding
SY5YtetCASZ1b_CASZ1_Dox_peak_1630	chr1	245378446	245378993	+	170	NA	intron (NM_018012, intron 2 of 14)	intron (NM_018012, intron 2 of 14)	60432	NM_018012	55083	Hs.143134	NM_018012	ENSG00000162849	KIF26B	-	kinesin family member 26B	protein-coding
SY5YtetCASZ1b_CASZ1_Dox_peak_7358	chr2	187529224	187529425	+	169	NA	exon (NM_001144999, exon 20 of 30)	exon (NM_001144999, exon 20 of 30)	-29465	NM_177454	165215	Hs.28872	NM_177454	ENSG00000144369	FAM171B	KIAA1946	family with sequence similarity 171 member B	protein-coding
SY5YtetCASZ1b_CASZ1_Dox_peak_3034	chr11	111506449	111506675	+	169	NA	intron (NM_015191, intron 3 of 14)	intron (NM_015191, intron 3 of 14)	33447	NM_015191	23235	Hs.269128	NM_015191	ENSG00000170145	SIK2	LOH11CR1I|QIK|SIK-2|SNF1LK2	salt inducible kinase 2	protein-coding
SY5YtetCASZ1b_CASZ1_Dox_peak_2279	chr10	112936059	112936340	+	169	NA	Intergenic	Intergenic	99409	NM_000681	150	Hs.249159	NM_000681	ENSG00000150594	ADRA2A	ADRA2|ADRA2R|ADRAR|ALPHA2AAR|ZNF32	adrenoceptor alpha 2A	protein-coding
SY5YtetCASZ1b_CASZ1_Dox_peak_1520	chr1	232384265	232384478	+	169	NA	Intergenic	Intergenic	266983	NM_020808	57568	Hs.745009	NM_020808	ENSG00000116991	SIPA1L2	SPAL2	signal induced proliferation associated 1 like 2	protein-coding
SY5YtetCASZ1b_CASZ1_Dox_peak_6921	chr2	86502012	86502241	+	169	NA	intron (NM_001164731, intron 1 of 5)	intron (NM_001164731, intron 1 of 5)	62651	NM_022912	65055	Hs.368884	NM_022912	ENSG00000068615	REEP1	C2orf23|HMN5B|SPG31|Yip2a	receptor accessory protein 1	protein-coding
SY5YtetCASZ1b_CASZ1_Dox_peak_11925	chr7	69245434	69245698	+	169	NA	intron (NM_015570, intron 1 of 18)	intron (NM_015570, intron 1 of 18)	181661	NM_001127231	26053	Hs.21631	NM_015570	ENSG00000158321	AUTS2	FBRSL2|MRD26	autism susceptibility candidate 2	protein-coding
SY5YtetCASZ1b_CASZ1_Dox_peak_10485	chr5	149949942	149950199	+	169	NA	Intergenic	Intergenic	-30572	NM_001166208	11346	Hs.435228	NM_007286	ENSG00000171992	SYNPO	-	synaptopodin	protein-coding
SY5YtetCASZ1b_CASZ1_Dox_peak_13371	chr9	85942800	85942994	+	169	NA	intron (NM_001244959, intron 6 of 14)	intron (NM_001244959, intron 6 of 14)	3979	NM_001244961	257019	Hs.127535	NM_174938	ENSG00000172159	FRMD3	4.1O|EPB41L4O|EPB41LO|P410	FERM domain containing 3	protein-coding
SY5YtetCASZ1b_CASZ1_Dox_peak_537	chr1	94018289	94018476	+	169	NA	3' UTR (NM_001164473, exon 17 of 17)	3' UTR (NM_001164473, exon 17 of 17)	32337	NM_001308251	8412	Hs.36958	NM_003567	ENSG00000137936	BCAR3	NSP2|SH2D3B	breast cancer anti-estrogen resistance 3	protein-coding
SY5YtetCASZ1b_CASZ1_Dox_peak_4675	chr15	47632251	47632445	+	169	NA	intron (NM_001198999, intron 1 of 19)	L2a|LINE|L2	155945	NM_001198999	80031	Hs.511265	NM_020858	ENSG00000137872	SEMA6D	-	semaphorin 6D	protein-coding
SY5YtetCASZ1b_CASZ1_Dox_peak_3798	chr12	131104209	131104467	+	169	NA	Intergenic	Intergenic	-101928	NM_015347	23504	Hs.657441	NM_015347	ENSG00000060709	RIMBP2	PPP1R133|RBP2|RIM-BP2	RIMS binding protein 2	protein-coding
SY5YtetCASZ1b_CASZ1_Dox_peak_2204	chr10	104391368	104391694	+	169	NA	3' UTR (NM_016169, exon 12 of 12)	3' UTR (NM_016169, exon 12 of 12)	-12721	NM_001345950	81603	Hs.336810	NM_030912	ENSG00000171206	TRIM8	GERP|RNF27	tripartite motif containing 8	protein-coding
SY5YtetCASZ1b_CASZ1_Dox_peak_3717	chr12	115299829	115300132	+	169	NA	Intergenic	Intergenic	-178011	NM_016569	6926	Hs.744016	NM_005996	ENSG00000135111	TBX3	TBX3-ISO|UMS|XHL	T-box 3	protein-coding
SY5YtetCASZ1b_CASZ1_Dox_peak_13150	chr9	6925114	6925297	+	169	NA	intron (NM_015061, intron 8 of 21)	intron (NM_015061, intron 8 of 21)	167564	NM_001304340	23081	Hs.709425	NM_015061	ENSG00000107077	KDM4C	GASC1|JHDM3C|JMJD2C|TDRD14C	lysine demethylase 4C	protein-coding
SY5YtetCASZ1b_CASZ1_Dox_peak_8774	chr3	115124438	115124666	+	169	NA	Intergenic	Intergenic	-217599	NM_001130064	2596	Hs.134974	NM_002045	ENSG00000172020	GAP43	B-50|PP46	growth associated protein 43	protein-coding
SY5YtetCASZ1b_CASZ1_Dox_peak_2720	chr11	45614190	45614463	+	169	NA	Intergenic	Intergenic	72880	NM_003654	8534	Hs.104576	NM_003654	ENSG00000175264	CHST1	C6ST|GST-1|KS6ST|KSGal6ST|KSST	carbohydrate sulfotransferase 1	protein-coding
SY5YtetCASZ1b_CASZ1_Dox_peak_843	chr1	163041688	163041916	+	169	NA	5' UTR (NM_001113380, exon 1 of 5)	5' UTR (NM_001113380, exon 1 of 5)	107	NM_001113380	5999	Hs.386726	NM_005613	ENSG00000117152	RGS4	RGP4|SCZD9	regulator of G-protein signaling 4	protein-coding
SY5YtetCASZ1b_CASZ1_Dox_peak_541	chr1	94091155	94091522	+	169	NA	intron (NM_001261408, intron 5 of 13)	intron (NM_001261408, intron 5 of 13)	-11636	NM_001261410	8412	Hs.36958	NM_003567	ENSG00000137936	BCAR3	NSP2|SH2D3B	breast cancer anti-estrogen resistance 3	protein-coding
SY5YtetCASZ1b_CASZ1_Dox_peak_10874	chr6	27470731	27470989	+	169	NA	Intergenic	tRNA-Ser-TCY|tRNA|tRNA	-29963	NM_001347832	7738	Hs.158174	NM_007149	ENSG00000096654	ZNF184	kr-ZNF3	zinc finger protein 184	protein-coding
SY5YtetCASZ1b_CASZ1_Dox_peak_9287	chr4	30834387	30834729	+	169	NA	intron (NM_032457, intron 1 of 2)	intron (NM_032457, intron 1 of 2)	112521	NM_001173523	5099	Hs.479439	NM_002589	ENSG00000169851	PCDH7	BH-Pcdh|BHPCDH|PPP1R120	protocadherin 7	protein-coding
SY5YtetCASZ1b_CASZ1_Dox_peak_13522	chr9	112074063	112074300	+	169	NA	intron (NM_018424, intron 1 of 15)	MIRc|SINE|MIR	9063	NM_018424	54566	Hs.591901	NM_018424	ENSG00000095203	EPB41L4B	CG1|EHM2	erythrocyte membrane protein band 4.1 like 4B	protein-coding
SY5YtetCASZ1b_CASZ1_Dox_peak_1676	chr10	3843819	3844141	+	169	NA	Intergenic	Intergenic	-16507	NM_001160125	1316	Hs.4055	NM_001300	ENSG00000067082	KLF6	BCD1|CBA1|COPEB|CPBP|GBF|PAC1|ST12|ZF9	Kruppel like factor 6	protein-coding
SY5YtetCASZ1b_CASZ1_Dox_peak_2323	chr10	119017235	119017635	+	169	NA	intron (NM_003054, intron 10 of 15)	intron (NM_003054, intron 10 of 15)	16851	NM_003054	6571	Hs.596992	NM_003054	ENSG00000165646	SLC18A2	SVAT|SVMT|VAT2|VMAT2	solute carrier family 18 member A2	protein-coding
SY5YtetCASZ1b_CASZ1_Dox_peak_10675	chr5	173958808	173959236	+	169	NA	Intergenic	Intergenic	-192553	NM_002449	4488	Hs.89404	NM_002449	ENSG00000120149	MSX2	CRS2|FPP|HOX8|MSH|PFM|PFM1	msh homeobox 2	protein-coding
SY5YtetCASZ1b_CASZ1_Dox_peak_5047	chr16	49784330	49784570	+	168	NA	intron (NM_001271620, intron 2 of 7)	intron (NM_001271620, intron 2 of 7)	72199	NM_015069	23090	Hs.443715	NM_015069	ENSG00000102935	ZNF423	Ebfaz|JBTS19|NPHP14|OAZ|Roaz|ZFP423|Zfp104|hOAZ	zinc finger protein 423	protein-coding
SY5YtetCASZ1b_CASZ1_Dox_peak_8029	chr21	40174002	40174217	+	168	NA	Intergenic	MIR|SINE|MIR	-3122	NM_001256295	2114	Hs.644231	NM_005239	ENSG00000157557	ETS2	ETS2IT1	ETS proto-oncogene 2, transcription factor	protein-coding
SY5YtetCASZ1b_CASZ1_Dox_peak_6545	chr2	23844051	23844268	+	168	NA	intron (NM_052920, intron 3 of 13)	intron (NM_052920, intron 3 of 13)	235861	NM_052920	114818	Hs.130593	NM_025067	ENSG00000119771	KLHL29	KBTBD9	kelch like family member 29	protein-coding
SY5YtetCASZ1b_CASZ1_Dox_peak_6734	chr2	47454756	47455098	+	168	NA	intron (NR_110207, intron 1 of 2)	intron (NR_110207, intron 1 of 2)	-50852	NM_001305625	805	Hs.468442	NM_001743	ENSG00000143933	CALM2	CAMII|LQT15|PHKD|PHKD2|caM	calmodulin 2	protein-coding
SY5YtetCASZ1b_CASZ1_Dox_peak_13541	chr9	116941399	116941639	+	168	NA	intron (NM_032888, intron 4 of 60)	intron (NM_032888, intron 4 of 60)	23694	NM_032888	85301	Hs.494892	NM_032161	ENSG00000196739	COL27A1	STLS	collagen type XXVII alpha 1 chain	protein-coding
SY5YtetCASZ1b_CASZ1_Dox_peak_6733	chr2	47453246	47453627	+	168	NA	intron (NR_110207, intron 1 of 2)	intron (NR_110207, intron 1 of 2)	-49361	NM_001305625	805	Hs.468442	NM_001743	ENSG00000143933	CALM2	CAMII|LQT15|PHKD|PHKD2|caM	calmodulin 2	protein-coding
SY5YtetCASZ1b_CASZ1_Dox_peak_1873	chr10	48391139	48391318	+	168	NA	promoter-TSS (NM_002900)	promoter-TSS (NM_002900)	-237	NM_002900	5949	Hs.591928	NM_002900	ENSG00000265203	RBP3	D10S64|D10S65|D10S66|IRBP|RBPI|RP66	retinol binding protein 3	protein-coding
SY5YtetCASZ1b_CASZ1_Dox_peak_5442	chr17	39693885	39694111	+	168	NA	Intergenic	L2a|LINE|L2	-9357	NM_002276	3880	Hs.654568	NM_002276	ENSG00000171345	KRT19	CK19|K19|K1CS	keratin 19	protein-coding
SY5YtetCASZ1b_CASZ1_Dox_peak_8997	chr3	142809413	142809926	+	168	NA	Intergenic	Intergenic	-28949	NM_004267	9435	Hs.8786	NM_004267	ENSG00000175040	CHST2	C6ST|GST-2|GST2|Gn6ST-1|HEL-S-75|glcNAc6ST-1	carbohydrate sulfotransferase 2	protein-coding
SY5YtetCASZ1b_CASZ1_Dox_peak_7058	chr2	113251600	113251793	+	168	NA	intron (NM_153712, intron 2 of 6)	intron (NM_153712, intron 2 of 6)	11953	NM_153712	150465	Hs.358997	NM_153712	ENSG00000114999	TTL	-	tubulin tyrosine ligase	protein-coding
SY5YtetCASZ1b_CASZ1_Dox_peak_348	chr1	54941901	54942101	+	168	NA	Intergenic	(CA)n|Simple_repeat|Simple_repeat	-69933	NM_145716	23648	Hs.476706	NM_018070	ENSG00000157216	SSBP3	CSDP|SSDP|SSDP1	single stranded DNA binding protein 3	protein-coding
SY5YtetCASZ1b_CASZ1_Dox_peak_4885	chr15	78656681	78656932	+	168	NA	Intergenic	Intergenic	24140	NM_004378	1381	Hs.346950	NM_004378	ENSG00000166426	CRABP1	CRABP|CRABP-I|CRABPI|RBP5	cellular retinoic acid binding protein 1	protein-coding
SY5YtetCASZ1b_CASZ1_Dox_peak_4315	chr14	69388887	69389273	+	168	NA	intron (NM_001130005, intron 2 of 20)	intron (NM_001130005, intron 2 of 20)	57003	NM_001102	87	Hs.235750	NM_001102	ENSG00000072110	ACTN1	BDPLT15	actinin alpha 1	protein-coding
SY5YtetCASZ1b_CASZ1_Dox_peak_7353	chr2	182275863	182276118	+	168	NA	Intergenic	L1PA8A|LINE|L1	-45629	NM_001316312	3676	Hs.72981	NM_000885	ENSG00000115232	ITGA4	CD49D|IA4	integrin subunit alpha 4	protein-coding
SY5YtetCASZ1b_CASZ1_Dox_peak_320	chr1	51747336	51747807	+	168	NA	Intergenic	Intergenic	16062	NM_001297667	22996	Hs.112949	NM_001080494	ENSG00000085831	TTC39A	C1orf34|DEME-6	tetratricopeptide repeat domain 39A	protein-coding
SY5YtetCASZ1b_CASZ1_Dox_peak_2344	chr10	120669831	120670011	+	167	NA	Intergenic	Intergenic	-119307	NM_199461	340719	Hs.591918	NM_199461	ENSG00000188613	NANOS1	EC_Rep1a|NOS-1|NOS1|SPGF12|ZC2HC12A	nanos C2HC-type zinc finger 1	protein-coding
SY5YtetCASZ1b_CASZ1_Dox_peak_4317	chr14	69405483	69405692	+	167	NA	intron (NM_001130005, intron 1 of 20)	intron (NM_001130005, intron 1 of 20)	40496	NM_001102	87	Hs.235750	NM_001102	ENSG00000072110	ACTN1	BDPLT15	actinin alpha 1	protein-coding
SY5YtetCASZ1b_CASZ1_Dox_peak_4638	chr15	40200414	40200625	+	167	NA	intron (NM_001271854, intron 1 of 3)	intron (NM_001271854, intron 1 of 3)	12574	NM_007223	11245	Hs.37196	NM_007223	ENSG00000166073	GPR176	HB-954	G protein-coupled receptor 176	protein-coding
SY5YtetCASZ1b_CASZ1_Dox_peak_11976	chr7	75603225	75603543	+	167	NA	intron (NM_000941, intron 3 of 15)	L1MC4a|LINE|L1	20608	NM_031925	83862	Hs.488835	NM_031925	ENSG00000189077	TMEM120A	NET29|TMPIT	transmembrane protein 120A	protein-coding
SY5YtetCASZ1b_CASZ1_Dox_peak_6546	chr2	23860311	23860579	+	167	NA	intron (NM_052920, intron 3 of 13)	intron (NM_052920, intron 3 of 13)	252147	NM_052920	114818	Hs.130593	NM_025067	ENSG00000119771	KLHL29	KBTBD9	kelch like family member 29	protein-coding
SY5YtetCASZ1b_CASZ1_Dox_peak_5008	chr16	23037358	23037578	+	166	NA	Intergenic	Intergenic	123123	NM_020718	57478	Hs.183817	NM_020718	ENSG00000103404	USP31	-	ubiquitin specific peptidase 31	protein-coding
SY5YtetCASZ1b_CASZ1_Dox_peak_13152	chr9	7146652	7146845	+	166	NA	intron (NM_015061, intron 19 of 21)	MIRc|SINE|MIR	389107	NM_001304340	23081	Hs.709425	NM_015061	ENSG00000107077	KDM4C	GASC1|JHDM3C|JMJD2C|TDRD14C	lysine demethylase 4C	protein-coding
SY5YtetCASZ1b_CASZ1_Dox_peak_1089	chr1	202558347	202558670	+	166	NA	TTS (NM_001197131)	TTS (NM_001197131)	49266	NM_001197131	4660	Hs.444403	NM_002481	ENSG00000077157	PPP1R12B	MYPT2|PP1bp55	protein phosphatase 1 regulatory subunit 12B	protein-coding
SY5YtetCASZ1b_CASZ1_Dox_peak_288	chr1	48409591	48409855	+	166	NA	intron (NM_001194986, intron 2 of 6)	intron (NM_001194986, intron 2 of 6)	52839	NM_001194986	388630	Hs.61504	NM_001194986	ENSG00000269113	TRABD2B	TIKI2	TraB domain containing 2B	protein-coding
SY5YtetCASZ1b_CASZ1_Dox_peak_6944	chr2	96737709	96738091	+	166	NA	Intergenic	Intergenic	-36178	NM_001321531	150763	Hs.348629	NM_207328	ENSG00000186281	GPAT2	CT123	glycerol-3-phosphate acyltransferase 2, mitochondrial	protein-coding
SY5YtetCASZ1b_CASZ1_Dox_peak_6453	chr2	11893091	11893333	+	165	NA	intron (NM_145693, intron 1 of 19)	intron (NM_145693, intron 1 of 19)	6490	NM_145693	23175	Hs.467740	NM_145693	ENSG00000134324	LPIN1	PAP1	lipin 1	protein-coding
SY5YtetCASZ1b_CASZ1_Dox_peak_842	chr1	163039027	163039356	+	164	NA	exon (NM_001102445, exon 2 of 6)	exon (NM_001102445, exon 2 of 6)	147	NM_001113381	5999	Hs.386726	NM_005613	ENSG00000117152	RGS4	RGP4|SCZD9	regulator of G-protein signaling 4	protein-coding
SY5YtetCASZ1b_CASZ1_Dox_peak_2708	chr11	44777173	44777371	+	164	NA	Intergenic	Intergenic	-8704	NM_130783	90139	Hs.385634	NM_130783	ENSG00000157570	TSPAN18	TSPAN	tetraspanin 18	protein-coding
SY5YtetCASZ1b_CASZ1_Dox_peak_1113	chr1	203579005	203579411	+	164	NA	Intergenic	Intergenic	-16707	NM_001684	493	Hs.343522	NM_001684	ENSG00000058668	ATP2B4	ATP2B2|MXRA1|PMCA4|PMCA4b|PMCA4x	ATPase plasma membrane Ca2+ transporting 4	protein-coding
SY5YtetCASZ1b_CASZ1_Dox_peak_10464	chr5	148596691	148596955	+	164	NA	intron (NM_014945, intron 8 of 23)	intron (NM_014945, intron 8 of 23)	-54578	NM_001146337	134265	Hs.62930	NM_152406	ENSG00000157510	AFAP1L1	-	actin filament associated protein 1 like 1	protein-coding
SY5YtetCASZ1b_CASZ1_Dox_peak_4913	chr15	93875051	93875348	+	164	NA	Intergenic	Intergenic	-242756	NM_020211	56963	Hs.271277	NM_020211	ENSG00000182175	RGMA	RGM	repulsive guidance molecule family member a	protein-coding
SY5YtetCASZ1b_CASZ1_Dox_peak_10200	chr5	112539051	112539326	+	164	NA	intron (NM_001085377, intron 3 of 18)	intron (NM_001085377, intron 3 of 18)	91424	NM_002387	4163	Hs.593171	NM_002387	ENSG00000171444	MCC	MCC1	mutated in colorectal cancers	protein-coding
SY5YtetCASZ1b_CASZ1_Dox_peak_12107	chr7	103982062	103982240	+	164	NA	intron (NM_199000, intron 1 of 2)	intron (NM_199000, intron 1 of 2)	13047	NM_199000	375612	Hs.659164	NM_199000	ENSG00000187416	LHFPL3	LHFPL4	lipoma HMGIC fusion partner-like 3	protein-coding
SY5YtetCASZ1b_CASZ1_Dox_peak_1889	chr10	49899864	49900057	+	164	NA	intron (NM_020945, intron 1 of 61)	intron (NM_020945, intron 1 of 61)	6442	NM_020945	57705	Hs.287379	NM_020945	ENSG00000283652	WDFY4	C10orf64	WDFY family member 4	protein-coding
SY5YtetCASZ1b_CASZ1_Dox_peak_10998	chr6	40757167	40757479	+	164	NA	Intergenic	Intergenic	-202120	NM_020737	57497	Hs.250015	NM_020737	ENSG00000156564	LRFN2	FIGLER2|KIAA1246|SALM1	leucine rich repeat and fibronectin type III domain containing 2	protein-coding
SY5YtetCASZ1b_CASZ1_Dox_peak_8970	chr3	139770285	139770465	+	163	NA	intron (NM_022131, intron 1 of 16)	intron (NM_022131, intron 1 of 16)	116348	NM_022131	64084	Hs.158529	NM_022131	ENSG00000158258	CLSTN2	ALC-GAMMA|CDHR13|CS2|CSTN2|alcagamma	calsyntenin 2	protein-coding
SY5YtetCASZ1b_CASZ1_Dox_peak_5656	chr17	61477318	61477574	+	163	NA	intron (NM_025185, intron 17 of 24)	intron (NM_025185, intron 17 of 24)	40126	NM_001330421	1534	Hs.355264	NM_001915	ENSG00000008283	CYB561	CYB561A1|FRRS2	cytochrome b561	protein-coding
SY5YtetCASZ1b_CASZ1_Dox_peak_2707	chr11	44765717	44766221	+	163	NA	Intergenic	Intergenic	-20007	NM_130783	90139	Hs.385634	NM_130783	ENSG00000157570	TSPAN18	TSPAN	tetraspanin 18	protein-coding
SY5YtetCASZ1b_CASZ1_Dox_peak_3071	chr11	113403442	113403668	+	163	NA	Intergenic	MIRb|SINE|MIR	-57554	NM_000795	1813	Hs.73893	NM_000795	ENSG00000149295	DRD2	D2DR|D2R	dopamine receptor D2	protein-coding
SY5YtetCASZ1b_CASZ1_Dox_peak_2620	chr11	20570895	20571094	+	163	NA	Intergenic	SVA_E|Other|Other	-49952	NM_001318369	9152	Hs.136557	NM_004211	ENSG00000165970	SLC6A5	GLYT-2|GLYT2|HKPX3|NET1	solute carrier family 6 member 5	protein-coding
SY5YtetCASZ1b_CASZ1_Dox_peak_1210	chr1	208694071	208694368	+	163	NA	Intergenic	MLT1F2|LTR|ERVL-MaLR	-276554	NM_025179	5362	Hs.497626	NM_025179	ENSG00000076356	PLXNA2	OCT|PLXN2	plexin A2	protein-coding
SY5YtetCASZ1b_CASZ1_Dox_peak_7144	chr2	133169712	133169960	+	163	NA	Intergenic	Intergenic	-4311	NM_001508	2863	Hs.432395	NM_001508	ENSG00000183840	GPR39	-	G protein-coupled receptor 39	protein-coding
SY5YtetCASZ1b_CASZ1_Dox_peak_4441	chr14	94299073	94299386	+	163	NA	Intergenic	Intergenic	-44463	NM_178013	145270	Hs.432401	NM_178004	ENSG00000175785	PRIMA1	PRIMA	proline rich membrane anchor 1	protein-coding
SY5YtetCASZ1b_CASZ1_Dox_peak_10462	chr5	148494180	148494565	+	163	NA	Intergenic	Intergenic	-26638	NM_001345860	22885	Hs.49688	NM_014945	ENSG00000173210	ABLIM3	HMFN1661	actin binding LIM protein family member 3	protein-coding
SY5YtetCASZ1b_CASZ1_Dox_peak_6829	chr2	65692974	65693181	+	163	NA	Intergenic	L2b|LINE|L2	-33421	NM_181784	200734	Hs.59332	NM_181784	ENSG00000198369	SPRED2	Spred-2	sprouty related EVH1 domain containing 2	protein-coding
SY5YtetCASZ1b_CASZ1_Dox_peak_9028	chr3	158983529	158983716	+	163	NA	3' UTR (NM_001042705, exon 5 of 5)	3' UTR (NM_001042705, exon 5 of 5)	-7414	NM_014575	29970	Hs.134665	NM_014575	ENSG00000151967	SCHIP1	SCHIP-1	schwannomin interacting protein 1	protein-coding
SY5YtetCASZ1b_CASZ1_Dox_peak_3853	chr13	30138305	30138869	+	163	NA	intron (NM_003045, intron 1 of 12)	intron (NM_003045, intron 1 of 12)	31238	NM_003045	6541	Hs.14846	NM_003045	ENSG00000139514	SLC7A1	ATRC1|CAT-1|ERR|HCAT1|REC1L	solute carrier family 7 member 1	protein-coding
SY5YtetCASZ1b_CASZ1_Dox_peak_5661	chr17	61558214	61558455	+	163	NA	intron (NM_000789, intron 5 of 24)	intron (NM_000789, intron 5 of 24)	-3844	NM_001178057	1636	Hs.298469	NM_000789	ENSG00000159640	ACE	ACE1|CD143|DCP|DCP1	angiotensin I converting enzyme	protein-coding
SY5YtetCASZ1b_CASZ1_Dox_peak_12827	chr8	77683686	77683876	+	163	NA	intron (NM_024721, intron 3 of 10)	AluJb|SINE|Alu	-88271	NR_024360	100192378	Hs.596420	NR_024360	ENSG00000253661	ZFHX4-AS1	-	ZFHX4 antisense RNA 1	ncRNA
SY5YtetCASZ1b_CASZ1_Dox_peak_1276	chr1	211663325	211663540	+	163	NA	intron (NM_183059, intron 1 of 2)	intron (NM_183059, intron 1 of 2)	2827	NM_001164688	343035	Hs.632495	NM_183059	ENSG00000198570	RD3	C1orf36|LCA12	retinal degeneration 3	protein-coding
SY5YtetCASZ1b_CASZ1_Dox_peak_8407	chr3	37534510	37534980	+	163	NA	intron (NM_002207, intron 4 of 27)	intron (NM_002207, intron 4 of 27)	40932	NM_002207	3680	Hs.113157	NM_002207	ENSG00000144668	ITGA9	ALPHA-RLC|ITGA4L|RLC	integrin subunit alpha 9	protein-coding
SY5YtetCASZ1b_CASZ1_Dox_peak_253	chr1	43216940	43217142	+	163	NA	intron (NM_001146289, intron 10 of 14)	SVA_E|Other|Other	-11116	NM_001185117	149461	Hs.496270	NM_148960	ENSG00000164007	CLDN19	HOMG5	claudin 19	protein-coding
SY5YtetCASZ1b_CASZ1_Dox_peak_5360	chr17	21278522	21278992	+	163	NA	promoter-TSS (NM_021012)	promoter-TSS (NM_021012)	-942	NM_021012	3768	Hs.200629	NM_021012	ENSG00000184185	KCNJ12	IRK-2|IRK2|KCNJN1|Kir2.2|Kir2.2v|hIRK|hIRK1|hkir2.2x|kcnj12x	potassium voltage-gated channel subfamily J member 12	protein-coding
SY5YtetCASZ1b_CASZ1_Dox_peak_5543	chr17	52486056	52486402	+	163	NA	Intergenic	MER5B|DNA|hAT-Charlie	-491823	NM_001321175	10040	Hs.153504	NM_005486	ENSG00000141198	TOM1L1	SRCASM	target of myb1 like 1 membrane trafficking protein	protein-coding
SY5YtetCASZ1b_CASZ1_Dox_peak_1978	chr10	72413017	72413219	+	162	NA	Intergenic	Intergenic	-19144	NM_080722	140766	Hs.352156	NM_080722	ENSG00000138316	ADAMTS14	-	ADAM metallopeptidase with thrombospondin type 1 motif 14	protein-coding
SY5YtetCASZ1b_CASZ1_Dox_peak_4666	chr15	45492399	45492693	+	162	NA	intron (NM_138356, intron 1 of 7)	intron (NM_138356, intron 1 of 7)	827	NM_138356	90525	Hs.310399	NM_138356	ENSG00000138606	SHF	-	Src homology 2 domain containing F	protein-coding
SY5YtetCASZ1b_CASZ1_Dox_peak_6603	chr2	30252761	30253077	+	162	NA	Intergenic	Intergenic	-108442	NM_004304	238	Hs.654469	NM_004304	ENSG00000171094	ALK	CD246|NBLST3	anaplastic lymphoma receptor tyrosine kinase	protein-coding
SY5YtetCASZ1b_CASZ1_Dox_peak_9075	chr3	170361687	170361959	+	162	NA	intron (NR_135556, intron 2 of 5)	intron (NR_135556, intron 2 of 5)	-57960	NM_020949	57709	Hs.596660	NM_020949	ENSG00000013293	SLC7A14	PPP1R142	solute carrier family 7 member 14	protein-coding
SY5YtetCASZ1b_CASZ1_Dox_peak_4889	chr15	78970351	78970601	+	162	NA	Intergenic	L1MB4|LINE|L1	-36889	NM_000750	1143	Hs.624178	NM_000750	ENSG00000117971	CHRNB4	-	cholinergic receptor nicotinic beta 4 subunit	protein-coding
SY5YtetCASZ1b_CASZ1_Dox_peak_8839	chr3	123795125	123795338	+	162	NA	Intergenic	Intergenic	-18297	NM_001322991	8997	Hs.8004	NM_003947	ENSG00000160145	KALRN	ARHGEF24|CHD5|CHDS5|DUET|DUO|HAPIP|TRAD	kalirin, RhoGEF kinase	protein-coding
SY5YtetCASZ1b_CASZ1_Dox_peak_12393	chr7	137437971	137438216	+	162	NA	intron (NM_001321708, intron 1 of 32)	intron (NM_001321708, intron 1 of 32)	92985	NM_001321709	9162	Hs.242947	NM_004717	ENSG00000157680	DGKI	DGK-IOTA	diacylglycerol kinase iota	protein-coding
SY5YtetCASZ1b_CASZ1_Dox_peak_11734	chr7	30954832	30955042	+	162	NA	intron (NM_001329872, intron 1 of 4)	intron (NM_001329872, intron 1 of 4)	3628	NM_198098	358	Hs.76152	NM_000385	ENSG00000240583	AQP1	AQP-CHIP|CHIP28|CO	aquaporin 1 (Colton blood group)	protein-coding
SY5YtetCASZ1b_CASZ1_Dox_peak_10056	chr5	78102376	78102695	+	161	NA	intron (NM_000046, intron 6 of 7)	intron (NM_000046, intron 6 of 7)	-157887	NM_005779	10184	Hs.79299	NM_005779	ENSG00000145685	LHFPL2	-	lipoma HMGIC fusion partner-like 2	protein-coding
SY5YtetCASZ1b_CASZ1_Dox_peak_346	chr1	54795192	54795370	+	160	NA	intron (NM_001009955, intron 4 of 16)	intron (NM_001009955, intron 4 of 16)	76787	NM_001009955	23648	Hs.476706	NM_018070	ENSG00000157216	SSBP3	CSDP|SSDP|SSDP1	single stranded DNA binding protein 3	protein-coding
SY5YtetCASZ1b_CASZ1_Dox_peak_7868	chr20	44958835	44959059	+	160	NA	Intergenic	Intergenic	-21810	NM_021248	64405	Hs.472861	NM_021248	ENSG00000149654	CDH22	C20orf25|dJ998H6.1	cadherin 22	protein-coding
SY5YtetCASZ1b_CASZ1_Dox_peak_4363	chr14	75049939	75050195	+	160	NA	intron (NM_000428, intron 3 of 35)	intron (NM_000428, intron 3 of 35)	28967	NM_000428	4053	Hs.512776	NM_000428	ENSG00000119681	LTBP2	C14orf141|GLC3D|LTBP3|MSPKA|MSTP031|WMS3	latent transforming growth factor beta binding protein 2	protein-coding
SY5YtetCASZ1b_CASZ1_Dox_peak_11468	chr7	1121690	1121926	+	160	NA	intron (NM_032350, intron 2 of 4)	intron (NM_032350, intron 2 of 4)	-4635	NM_001505	2852	Hs.20961	NM_001505	ENSG00000164850	GPER1	CEPR|CMKRL2|DRY12|FEG-1|GPCR-Br|GPER|GPR30|LERGU|LERGU2|LyGPR|mER	G protein-coupled estrogen receptor 1	protein-coding
SY5YtetCASZ1b_CASZ1_Dox_peak_4366	chr14	75116036	75116367	+	160	NA	Intergenic	LTR16C|LTR|ERVL	-37167	NM_000428	4053	Hs.512776	NM_000428	ENSG00000119681	LTBP2	C14orf141|GLC3D|LTBP3|MSPKA|MSTP031|WMS3	latent transforming growth factor beta binding protein 2	protein-coding
SY5YtetCASZ1b_CASZ1_Dox_peak_12314	chr7	132193642	132193835	+	160	NA	intron (NM_181775, intron 2 of 4)	intron (NM_181775, intron 2 of 4)	67585	NM_001105543	91584	Hs.511454	NM_020911	ENSG00000221866	PLXNA4	FAYV2820|PLEXA4|PLXNA4A|PLXNA4B|PRO34003	plexin A4	protein-coding
SY5YtetCASZ1b_CASZ1_Dox_peak_12236	chr7	127692384	127692767	+	160	NA	intron (NM_014390, intron 16 of 23)	intron (NM_014390, intron 16 of 23)	-21573	NM_022143	64101	Hs.655003	NM_022143	ENSG00000128594	LRRC4	NAG14|NGL-2	leucine rich repeat containing 4	protein-coding
SY5YtetCASZ1b_CASZ1_Dox_peak_545	chr1	94174620	94175058	+	160	NA	intron (NM_001261408, intron 2 of 13)	intron (NM_001261408, intron 2 of 13)	-27445	NM_003567	8412	Hs.36958	NM_003567	ENSG00000137936	BCAR3	NSP2|SH2D3B	breast cancer anti-estrogen resistance 3	protein-coding
SY5YtetCASZ1b_CASZ1_Dox_peak_11496	chr7	3283924	3284143	+	160	NA	Intergenic	Intergenic	-57047	NM_152744	221935	Hs.653013	NM_152744	ENSG00000146555	SDK1	-	sidekick cell adhesion molecule 1	protein-coding
SY5YtetCASZ1b_CASZ1_Dox_peak_1707	chr10	13022100	13022549	+	160	NA	intron (NM_001282658, intron 6 of 6)	intron (NM_001282658, intron 6 of 6)	21380	NM_031455	83643	Hs.498720	NM_031455	ENSG00000151468	CCDC3	-	coiled-coil domain containing 3	protein-coding
SY5YtetCASZ1b_CASZ1_Dox_peak_12738	chr8	41592502	41592756	+	160	NA	intron (NM_000037, intron 2 of 42)	intron (NM_000037, intron 2 of 42)	62511	NM_020476	286	Hs.654438	NM_000037	ENSG00000029534	ANK1	ANK|SPH1|SPH2	ankyrin 1	protein-coding
SY5YtetCASZ1b_CASZ1_Dox_peak_1090	chr1	202654929	202655138	+	160	NA	intron (NM_177402, intron 1 of 8)	intron (NM_177402, intron 1 of 8)	24518	NM_177402	127833	Hs.25422	NM_177402	ENSG00000143858	SYT2	CMS7|MYSPC|SytII	synaptotagmin 2	protein-coding
SY5YtetCASZ1b_CASZ1_Dox_peak_9222	chr4	6174559	6174808	+	160	NA	intron (NM_001099433, intron 1 of 20)	L2c|LINE|L2	21663	NM_001306133	152789	Hs.479066	NM_144720	ENSG00000152969	JAKMIP1	Gababrbp|JAMIP1|MARLIN1	janus kinase and microtubule interacting protein 1	protein-coding
SY5YtetCASZ1b_CASZ1_Dox_peak_4365	chr14	75104865	75105144	+	160	NA	Intergenic	Intergenic	-25970	NM_000428	4053	Hs.512776	NM_000428	ENSG00000119681	LTBP2	C14orf141|GLC3D|LTBP3|MSPKA|MSTP031|WMS3	latent transforming growth factor beta binding protein 2	protein-coding
SY5YtetCASZ1b_CASZ1_Dox_peak_6386	chr2	6221060	6221410	+	160	NA	Intergenic	Intergenic	99125	NR_026833	400940	Hs.378814	NM_207479		LOC400940	-	uncharacterized LOC400940	ncRNA
SY5YtetCASZ1b_CASZ1_Dox_peak_1875	chr10	48478499	48478808	+	159	NA	Intergenic	Intergenic	-39515	NM_004962	2662	Hs.2171	NM_004962	ENSG00000266524	GDF10	BIP|BMP-3b|BMP3B	growth differentiation factor 10	protein-coding
SY5YtetCASZ1b_CASZ1_Dox_peak_7520	chr2	218798055	218798335	+	159	NA	intron (NM_022648, intron 1 of 32)	intron (NM_022648, intron 1 of 32)	10601	NM_022648	7145	Hs.471381	NM_022648	ENSG00000079308	TNS1	MST091|MST122|MST127|MSTP091|MSTP122|MSTP127|MXRA6|PPP1R155|TNS	tensin 1	protein-coding
SY5YtetCASZ1b_CASZ1_Dox_peak_1466	chr1	229039522	229039756	+	159	NA	Intergenic	Intergenic	168815	NM_021205	58480	Hs.647774	NM_021205	ENSG00000116574	RHOU	ARHU|CDC42L1|G28K|WRCH1|hG28K	ras homolog family member U	protein-coding
SY5YtetCASZ1b_CASZ1_Dox_peak_2393	chr10	126213749	126213984	+	159	NA	intron (NM_022126, intron 6 of 6)	L1M5|LINE|L1	63525	NM_001318331	64077	Hs.527748	NM_022126	ENSG00000107902	LHPP	HDHD2B	phospholysine phosphohistidine inorganic pyrophosphate phosphatase	protein-coding
SY5YtetCASZ1b_CASZ1_Dox_peak_10304	chr5	133021350	133021770	+	159	NA	Intergenic	Intergenic	-73337	NM_015082	23105	Hs.483390	NM_015082	ENSG00000053108	FSTL4	-	follistatin like 4	protein-coding
SY5YtetCASZ1b_CASZ1_Dox_peak_6441	chr2	10499548	10499775	+	159	NA	intron (NM_001258357, intron 1 of 4)	intron (NM_001258357, intron 1 of 4)	-9143	NM_001258358	3241	Hs.580427	NM_002149	ENSG00000115756	HPCAL1	BDR1|HLP2|VILIP-3	hippocalcin like 1	protein-coding
SY5YtetCASZ1b_CASZ1_Dox_peak_5476	chr17	43225900	43226132	+	159	NA	5' UTR (NM_006460, exon 1 of 1)	5' UTR (NM_006460, exon 1 of 1)	1332	NM_006460	10614	Hs.586945	NM_006460	ENSG00000186834	HEXIM1	CLP1|EDG1|HIS1|MAQ1	hexamethylene bisacetamide inducible 1	protein-coding
SY5YtetCASZ1b_CASZ1_Dox_peak_2722	chr11	45682782	45683071	+	159	NA	intron (NM_003654, intron 1 of 3)	Plat_L3|LINE|CR1	4280	NM_003654	8534	Hs.104576	NM_003654	ENSG00000175264	CHST1	C6ST|GST-1|KS6ST|KSGal6ST|KSST	carbohydrate sulfotransferase 1	protein-coding
SY5YtetCASZ1b_CASZ1_Dox_peak_5663	chr17	61607060	61607339	+	159	NA	intron (NM_173092, intron 2 of 14)	intron (NM_173092, intron 2 of 14)	6504	NM_173092	81033	Hs.591177	NM_030779	ENSG00000173826	KCNH6	ERG-2|ERG2|HERG2|Kv11.2|hERG-2	potassium voltage-gated channel subfamily H member 6	protein-coding
SY5YtetCASZ1b_CASZ1_Dox_peak_12533	chr7	158892060	158892388	+	159	NA	intron (NR_130758, intron 4 of 12)	intron (NR_130758, intron 4 of 12)	-2329	NM_001308259	7434	Hs.585052	NM_003382	ENSG00000106018	VIPR2	C16DUPq36.3|DUP7q36.3|PACAP-R-3|PACAP-R3|VIP-R-2|VPAC2|VPAC2R|VPCAP2R	vasoactive intestinal peptide receptor 2	protein-coding
SY5YtetCASZ1b_CASZ1_Dox_peak_1760	chr10	24495822	24496054	+	159	NA	intron (NM_001098500, intron 2 of 18)	intron (NM_001098500, intron 2 of 18)	-1782	NM_001282767	56243	Hs.445885	NM_019590	ENSG00000120549	KIAA1217	SKT	KIAA1217	protein-coding
SY5YtetCASZ1b_CASZ1_Dox_peak_3377	chr12	20522034	20522213	+	159	NA	promoter-TSS (NM_000921)	promoter-TSS (NM_000921)	-56	NM_000921	5139	Hs.386791	NM_000921	ENSG00000172572	PDE3A	CGI-PDE|CGI-PDE A|CGI-PDE-A|HTNB	phosphodiesterase 3A	protein-coding
SY5YtetCASZ1b_CASZ1_Dox_peak_7578	chr2	235487907	235488584	+	159	NA	Intergenic	MLT1I|LTR|ERVL-MaLR	-82548	NM_001282431	10123	Hs.111554	NM_005737	ENSG00000188042	ARL4C	ARL7|LAK	ADP ribosylation factor like GTPase 4C	protein-coding
SY5YtetCASZ1b_CASZ1_Dox_peak_8984	chr3	140790581	140790818	+	159	NA	intron (NM_080862, intron 2 of 2)	intron (NM_080862, intron 2 of 2)	20455	NM_080862	92369	Hs.655112	NM_080862	ENSG00000175093	SPSB4	SSB-4|SSB4	splA/ryanodine receptor domain and SOCS box containing 4	protein-coding
SY5YtetCASZ1b_CASZ1_Dox_peak_7807	chr20	36549438	36549743	+	159	NA	intron (NM_080607, intron 1 of 3)	intron (NM_080607, intron 1 of 3)	18091	NM_080607	128434	Hs.517029	NM_080607	ENSG00000132821	VSTM2L	C20orf102|dJ1118M15.2	V-set and transmembrane domain containing 2 like	protein-coding
SY5YtetCASZ1b_CASZ1_Dox_peak_1446	chr1	226735526	226735743	+	158	NA	promoter-TSS (NM_001003665)	promoter-TSS (NM_001003665)	-867	NM_001003665	375057	Hs.116827	NM_001003665	ENSG00000203685	STUM	C1orf95	stum, mechanosensory transduction mediator homolog	protein-coding
SY5YtetCASZ1b_CASZ1_Dox_peak_8050	chr21	46516122	46516449	+	158	NA	intron (NM_001346688, intron 1 of 11)	intron (NM_001346688, intron 1 of 11)	21319	NM_001346688	104	Hs.474018	NM_001112	ENSG00000197381	ADARB1	ADAR2|DRABA2|DRADA2|RED1	adenosine deaminase, RNA specific B1	protein-coding
SY5YtetCASZ1b_CASZ1_Dox_peak_2887	chr11	76784441	76784856	+	158	NA	intron (NM_004055, intron 1 of 12)	intron (NM_004055, intron 1 of 12)	6656	NM_004055	726	Hs.248153	NM_004055	ENSG00000149260	CAPN5	ADNIV|HTRA3|VRNI|nCL-3	calpain 5	protein-coding
SY5YtetCASZ1b_CASZ1_Dox_peak_881	chr1	166319760	166319983	+	158	NA	Intergenic	Intergenic	-183879	NM_001320302	149297	Hs.22930	NM_001017961	ENSG00000188859	FAM78B	-	family with sequence similarity 78 member B	protein-coding
SY5YtetCASZ1b_CASZ1_Dox_peak_3831	chr13	24264921	24265169	+	158	NA	Intergenic	Intergenic	111546	NM_001204458	55504	Hs.149168	NM_018647	ENSG00000127863	TNFRSF19	TAJ|TAJ-alpha|TRADE|TROY	TNF receptor superfamily member 19	protein-coding
SY5YtetCASZ1b_CASZ1_Dox_peak_9880	chr5	42756809	42757013	+	158	NA	promoter-TSS (NM_001134848)	promoter-TSS (NM_001134848)	-9	NM_001134848	100129792	Hs.745017	NM_001134848	ENSG00000198865	CCDC152	CH5400	coiled-coil domain containing 152	protein-coding
SY5YtetCASZ1b_CASZ1_Dox_peak_10294	chr5	131560444	131560638	+	158	NA	intron (NM_001017974, intron 1 of 14)	intron (NM_001017974, intron 1 of 14)	2394	NM_004199	8974	Hs.519568	NM_004199	ENSG00000072682	P4HA2	MYP25	prolyl 4-hydroxylase subunit alpha 2	protein-coding
SY5YtetCASZ1b_CASZ1_Dox_peak_7342	chr2	178709409	178709643	+	158	NA	intron (NM_001077358, intron 4 of 18)	SVA_F|Other|Other	43940	NM_001077196	50940	Hs.570273	NM_016953	ENSG00000128655	PDE11A	PPNAD2	phosphodiesterase 11A	protein-coding
SY5YtetCASZ1b_CASZ1_Dox_peak_853	chr1	163217932	163218122	+	158	NA	intron (NM_001254748, intron 2 of 5)	intron (NM_001254748, intron 2 of 5)	-45064	NM_001254749	8490	Hs.24950	NM_003617	ENSG00000143248	RGS5	MST092|MST106|MST129|MSTP032|MSTP092|MSTP106|MSTP129	regulator of G-protein signaling 5	protein-coding
SY5YtetCASZ1b_CASZ1_Dox_peak_7438	chr2	206700249	206700472	+	157	NA	Intergenic	Intergenic	153136	NM_201279	8828	Hs.471200	NM_003872	ENSG00000118257	NRP2	NP2|NPN2|PRO2714|VEGF165R2	neuropilin 2	protein-coding
SY5YtetCASZ1b_CASZ1_Dox_peak_12805	chr8	72058142	72058343	+	157	NA	Intergenic	Intergenic	210504	NM_172059	2138	Hs.444971	NM_000503	ENSG00000104313	EYA1	BOP|BOR|BOS1|OFC1	EYA transcriptional coactivator and phosphatase 1	protein-coding
SY5YtetCASZ1b_CASZ1_Dox_peak_9035	chr3	159562826	159563042	+	157	NA	intron (NM_001197109, intron 1 of 6)	L2c|LINE|L2	5284	NM_001197109	29970	Hs.134665	NM_014575	ENSG00000151967	SCHIP1	SCHIP-1	schwannomin interacting protein 1	protein-coding
SY5YtetCASZ1b_CASZ1_Dox_peak_12807	chr8	72265331	72265537	+	157	NA	intron (NM_172060, intron 1 of 15)	intron (NM_172060, intron 1 of 15)	3312	NM_172059	2138	Hs.444971	NM_000503	ENSG00000104313	EYA1	BOP|BOR|BOS1|OFC1	EYA transcriptional coactivator and phosphatase 1	protein-coding
SY5YtetCASZ1b_CASZ1_Dox_peak_10427	chr5	143756837	143757144	+	157	NA	intron (NM_020768, intron 3 of 3)	MER102c|DNA|hAT-Charlie	206553	NM_020768	57528	Hs.7093	NM_020768	ENSG00000183775	KCTD16	-	potassium channel tetramerization domain containing 16	protein-coding
SY5YtetCASZ1b_CASZ1_Dox_peak_3260	chr11	128465785	128466039	+	157	NA	Intergenic	Intergenic	-8459	NM_001143820	2113	Hs.369438	NM_005238	ENSG00000134954	ETS1	ETS-1|EWSR2|c-ets-1|p54	ETS proto-oncogene 1, transcription factor	protein-coding
SY5YtetCASZ1b_CASZ1_Dox_peak_12685	chr8	30179011	30179341	+	157	NA	Intergenic	Intergenic	-62841	NM_006867	11030	Hs.334587	NM_006867	ENSG00000157110	RBPMS	HERMES	RNA binding protein with multiple splicing	protein-coding
SY5YtetCASZ1b_CASZ1_Dox_peak_8399	chr3	36787639	36787817	+	157	NA	Intergenic	Intergenic	-6376	NM_033403	85443	Hs.631907	NM_033403	ENSG00000163673	DCLK3	CLR|DCAMKL3|DCDC3C|DCK3	doublecortin like kinase 3	protein-coding
SY5YtetCASZ1b_CASZ1_Dox_peak_11171	chr6	98935659	98935851	+	157	NA	Intergenic	Intergenic	-346825	NM_005604	5454	Hs.182505	NM_005604	ENSG00000184486	POU3F2	BRN2|N-Oct3|OCT7|OTF-7|OTF7|POUF3|brn-2|oct-7	POU class 3 homeobox 2	protein-coding
SY5YtetCASZ1b_CASZ1_Dox_peak_13200	chr9	17323307	17323555	+	157	NA	intron (NM_017738, intron 8 of 25)	intron (NM_017738, intron 8 of 25)	188442	NM_001286984	54875	Hs.435381	NM_017738	ENSG00000044459	CNTLN	C9orf101|C9orf39|bA340N12.1	centlein	protein-coding
SY5YtetCASZ1b_CASZ1_Dox_peak_10978	chr6	40219391	40219703	+	157	NA	Intergenic	MIR3|SINE|MIR	104198	NR_038887	401260	Hs.654837	NM_001001705		LINC00951	-	long intergenic non-protein coding RNA 951	ncRNA
SY5YtetCASZ1b_CASZ1_Dox_peak_852	chr1	163182262	163182468	+	157	NA	non-coding (NR_110699, exon 4 of 4)	non-coding (NR_110699, exon 4 of 4)	-9402	NM_001254749	8490	Hs.24950	NM_003617	ENSG00000143248	RGS5	MST092|MST106|MST129|MSTP032|MSTP092|MSTP106|MSTP129	regulator of G-protein signaling 5	protein-coding
SY5YtetCASZ1b_CASZ1_Dox_peak_4453	chr14	96460680	96460872	+	157	NA	Intergenic	Intergenic	-44885	NM_001282464	56967	Hs.6434	NM_020215	ENSG00000227051	C14orf132	C14orf88	chromosome 14 open reading frame 132	protein-coding
SY5YtetCASZ1b_CASZ1_Dox_peak_3379	chr12	21612455	21612649	+	157	NA	intron (NM_024854, intron 7 of 11)	MER21B|LTR|ERVL	22014	NM_024854	79912	Hs.709545	NM_024854	ENSG00000121350	PYROXD1	MFM8	pyridine nucleotide-disulphide oxidoreductase domain 1	protein-coding
SY5YtetCASZ1b_CASZ1_Dox_peak_3255	chr11	128289275	128289612	+	157	NA	Intergenic	L2a|LINE|L2	102762	NM_005238	2113	Hs.369438	NM_005238	ENSG00000134954	ETS1	ETS-1|EWSR2|c-ets-1|p54	ETS proto-oncogene 1, transcription factor	protein-coding
SY5YtetCASZ1b_CASZ1_Dox_peak_9074	chr3	170356825	170357105	+	157	NA	intron (NR_135556, intron 2 of 5)	intron (NR_135556, intron 2 of 5)	-53102	NM_020949	57709	Hs.596660	NM_020949	ENSG00000013293	SLC7A14	PPP1R142	solute carrier family 7 member 14	protein-coding
SY5YtetCASZ1b_CASZ1_Dox_peak_7264	chr2	164469777	164470148	+	157	NA	intron (NM_001321825, intron 1 of 1)	intron (NM_001321825, intron 1 of 1)	122555	NM_001321825	55137	Hs.593650	NM_018086	ENSG00000182263	FIGN	-	fidgetin, microtubule severing factor	protein-coding
SY5YtetCASZ1b_CASZ1_Dox_peak_11316	chr6	143115745	143115929	+	157	NA	intron (NM_006734, intron 2 of 9)	intron (NM_006734, intron 2 of 9)	150501	NM_006734	3097	Hs.510172	NM_006734	ENSG00000010818	HIVEP2	HIV-EP2|MBP-2|MIBP1|MRD43|SHN2|ZAS2|ZNF40B	human immunodeficiency virus type I enhancer binding protein 2	protein-coding
SY5YtetCASZ1b_CASZ1_Dox_peak_10453	chr5	148337216	148337414	+	157	NA	Intergenic	Intergenic	105422	NM_024577	79628	Hs.483784	NM_024577	ENSG00000169247	SH3TC2	CMT4C|MNMN	SH3 domain and tetratricopeptide repeats 2	protein-coding
SY5YtetCASZ1b_CASZ1_Dox_peak_3262	chr11	128497875	128498122	+	157	NA	Intergenic	Intergenic	-40545	NM_001143820	2113	Hs.369438	NM_005238	ENSG00000134954	ETS1	ETS-1|EWSR2|c-ets-1|p54	ETS proto-oncogene 1, transcription factor	protein-coding
SY5YtetCASZ1b_CASZ1_Dox_peak_11702	chr7	28962339	28962550	+	157	NA	Intergenic	Intergenic	35585	NM_014817	9865	Hs.744120	NM_014817	ENSG00000255690	TRIL	-	TLR4 interactor with leucine rich repeats	protein-coding
SY5YtetCASZ1b_CASZ1_Dox_peak_2927	chr11	79224360	79224542	+	157	NA	Intergenic	Intergenic	-72756	NM_001098816	26011	Hs.213087	NM_001098816	ENSG00000149256	TENM4	Doc4|ETM5|ODZ4|TNM4|Ten-M4|ten-4	teneurin transmembrane protein 4	protein-coding
SY5YtetCASZ1b_CASZ1_Dox_peak_6117	chr18	57284720	57285146	+	157	NA	intron (NM_133459, intron 2 of 10)	intron (NM_133459, intron 2 of 10)	79711	NM_133459	147372	Hs.34333	NM_133459	ENSG00000183287	CCBE1	HKLLS1	collagen and calcium binding EGF domains 1	protein-coding
SY5YtetCASZ1b_CASZ1_Dox_peak_10531	chr5	158453928	158454172	+	157	NA	intron (NM_182708, intron 5 of 14)	intron (NM_182708, intron 5 of 14)	72720	NM_001324109	1879	Hs.573143	NM_024007	ENSG00000164330	EBF1	COE1|EBF|O/E-1|OLF1	early B-cell factor 1	protein-coding
SY5YtetCASZ1b_CASZ1_Dox_peak_7148	chr2	133277188	133277383	+	157	NA	intron (NM_001508, intron 1 of 1)	intron (NM_001508, intron 1 of 1)	103138	NM_001508	2863	Hs.432395	NM_001508	ENSG00000183840	GPR39	-	G protein-coupled receptor 39	protein-coding
SY5YtetCASZ1b_CASZ1_Dox_peak_11922	chr7	69203465	69203861	+	157	NA	intron (NM_015570, intron 1 of 18)	intron (NM_015570, intron 1 of 18)	139758	NM_001127231	26053	Hs.21631	NM_015570	ENSG00000158321	AUTS2	FBRSL2|MRD26	autism susceptibility candidate 2	protein-coding
SY5YtetCASZ1b_CASZ1_Dox_peak_393	chr1	59975222	59975484	+	157	NA	intron (NM_001244714, intron 4 of 13)	intron (NM_001244714, intron 4 of 13)	-5948	NM_001278224	55277	Hs.444301	NM_018291	ENSG00000172456	FGGY	-	FGGY carbohydrate kinase domain containing	protein-coding
SY5YtetCASZ1b_CASZ1_Dox_peak_11932	chr7	69461236	69461447	+	157	NA	intron (NM_015570, intron 2 of 18)	intron (NM_015570, intron 2 of 18)	397436	NM_001127231	26053	Hs.21631	NM_015570	ENSG00000158321	AUTS2	FBRSL2|MRD26	autism susceptibility candidate 2	protein-coding
SY5YtetCASZ1b_CASZ1_Dox_peak_3832	chr13	24298421	24298660	+	157	NA	Intergenic	MLT2B1|LTR|ERVL	145041	NM_001204458	55504	Hs.149168	NM_018647	ENSG00000127863	TNFRSF19	TAJ|TAJ-alpha|TRADE|TROY	TNF receptor superfamily member 19	protein-coding
SY5YtetCASZ1b_CASZ1_Dox_peak_8973	chr3	139847467	139847715	+	157	NA	intron (NM_022131, intron 1 of 16)	LTR33|LTR|ERVL	193564	NM_022131	64084	Hs.158529	NM_022131	ENSG00000158258	CLSTN2	ALC-GAMMA|CDHR13|CS2|CSTN2|alcagamma	calsyntenin 2	protein-coding
SY5YtetCASZ1b_CASZ1_Dox_peak_8670	chr3	77461279	77461517	+	157	NA	intron (NM_001128929, intron 1 of 24)	intron (NM_001128929, intron 1 of 24)	314235	NM_001128929	6092	Hs.13305	NM_002942	ENSG00000185008	ROBO2	SAX3	roundabout guidance receptor 2	protein-coding
SY5YtetCASZ1b_CASZ1_Dox_peak_5000	chr16	22776323	22776525	+	157	NA	Intergenic	Intergenic	-49436	NM_006043	9956	Hs.115830	NM_006043	ENSG00000122254	HS3ST2	30ST2|3OST2	heparan sulfate-glucosamine 3-sulfotransferase 2	protein-coding
SY5YtetCASZ1b_CASZ1_Dox_peak_11102	chr6	69942868	69943264	+	157	NA	intron (NM_001704, intron 17 of 31)	intron (NM_001704, intron 17 of 31)	563983	NM_018368	55788	Hs.271643	NM_018368	ENSG00000168216	LMBRD1	C6orf209|LMBD1|MAHCF|NESI	LMBR1 domain containing 1	protein-coding
SY5YtetCASZ1b_CASZ1_Dox_peak_11146	chr6	90904915	90905401	+	157	NA	intron (NM_021813, intron 4 of 8)	intron (NM_021813, intron 4 of 8)	101469	NM_021813	60468	Hs.269764	NM_021813	ENSG00000112182	BACH2	BTBD25	BTB domain and CNC homolog 2	protein-coding
SY5YtetCASZ1b_CASZ1_Dox_peak_550	chr1	94746932	94747508	+	157	NA	Intergenic	Intergenic	-33904	NM_001328664	9411	Hs.483238	NM_004815	ENSG00000137962	ARHGAP29	PARG1	Rho GTPase activating protein 29	protein-coding
SY5YtetCASZ1b_CASZ1_Dox_peak_4677	chr15	47834988	47835227	+	157	NA	intron (NM_001198999, intron 3 of 19)	intron (NM_001198999, intron 3 of 19)	-175579	NM_153619	80031	Hs.511265	NM_020858	ENSG00000137872	SEMA6D	-	semaphorin 6D	protein-coding
SY5YtetCASZ1b_CASZ1_Dox_peak_1807	chr10	33482334	33482550	+	157	NA	intron (NM_001330068, intron 12 of 15)	intron (NM_001330068, intron 12 of 15)	141391	NM_001024629	8829	Hs.131704	NM_003873	ENSG00000099250	NRP1	BDCA4|CD304|NP1|NRP|VEGF165R	neuropilin 1	protein-coding
SY5YtetCASZ1b_CASZ1_Dox_peak_5852	chr18	7749518	7749706	+	157	NA	intron (NM_001105244, intron 1 of 32)	intron (NM_001105244, intron 1 of 32)	182298	NM_002845	5797	Hs.49774	NM_002845	ENSG00000173482	PTPRM	PTPRL1|R-PTP-MU|RPTPM|RPTPU|hR-PTPu	protein tyrosine phosphatase, receptor type M	protein-coding
SY5YtetCASZ1b_CASZ1_Dox_peak_10059	chr5	78192093	78192301	+	157	NA	intron (NM_198709, intron 5 of 7)	intron (NM_198709, intron 5 of 7)	89569	NM_198709	411	Hs.149103	NM_000046	ENSG00000113273	ARSB	ASB|G4S|MPS6	arylsulfatase B	protein-coding
SY5YtetCASZ1b_CASZ1_Dox_peak_10232	chr5	122337570	122337758	+	157	NA	exon (NM_014035, exon 6 of 7)	exon (NM_014035, exon 6 of 7)	34761	NM_000943	5480	Hs.110364	NM_000943	ENSG00000168938	PPIC	CYPC	peptidylprolyl isomerase C	protein-coding
SY5YtetCASZ1b_CASZ1_Dox_peak_3082	chr11	113601678	113601899	+	156	NA	Intergenic	Intergenic	-24693	NR_110046	80975	Hs.46720	NM_030770	ENSG00000166682	TMPRSS5	SPINESIN	transmembrane protease, serine 5	protein-coding
SY5YtetCASZ1b_CASZ1_Dox_peak_12235	chr7	127685306	127685507	+	156	NA	intron (NM_014390, intron 16 of 23)	intron (NM_014390, intron 16 of 23)	-14404	NM_022143	64101	Hs.655003	NM_022143	ENSG00000128594	LRRC4	NAG14|NGL-2	leucine rich repeat containing 4	protein-coding
SY5YtetCASZ1b_CASZ1_Dox_peak_4440	chr14	94298586	94298879	+	156	NA	Intergenic	L2c|LINE|L2	-43966	NM_178013	145270	Hs.432401	NM_178004	ENSG00000175785	PRIMA1	PRIMA	proline rich membrane anchor 1	protein-coding
SY5YtetCASZ1b_CASZ1_Dox_peak_2387	chr10	125943129	125943425	+	156	NA	Intergenic	Intergenic	-90154	NM_001270765	51363	Hs.287537	NM_014863	ENSG00000182022	CHST15	BRAG|GALNAC4S-6ST	carbohydrate sulfotransferase 15	protein-coding
SY5YtetCASZ1b_CASZ1_Dox_peak_6646	chr2	42181940	42182218	+	156	NA	Intergenic	Intergenic	-1136	NM_001242815	400950	Hs.738713	NM_001242815	ENSG00000205086	C2orf91	-	chromosome 2 open reading frame 91	protein-coding
SY5YtetCASZ1b_CASZ1_Dox_peak_1635	chr1	245528402	245528724	+	156	NA	intron (NM_018012, intron 2 of 14)	intron (NM_018012, intron 2 of 14)	210276	NM_018012	55083	Hs.143134	NM_018012	ENSG00000162849	KIF26B	-	kinesin family member 26B	protein-coding
SY5YtetCASZ1b_CASZ1_Dox_peak_13585	chr9	124268387	124268809	+	155	NA	Intergenic	Intergenic	-6292	NR_045211	2681	Hs.97469	NR_003191	ENSG00000204136	GGTA1P	GGTA|GGTA1|GLYT2|a1/3GTP	glycoprotein, alpha-galactosyltransferase 1 pseudogene	pseudo
SY5YtetCASZ1b_CASZ1_Dox_peak_9563	chr4	140682716	140683024	+	155	NA	intron (NM_018717, intron 3 of 5)	L2c|LINE|L2	95948	NM_001204366	4258	Hs.81874	NM_002413	ENSG00000085871	MGST2	GST2|MGST-II	microsomal glutathione S-transferase 2	protein-coding
SY5YtetCASZ1b_CASZ1_Dox_peak_9140	chr3	186744045	186744233	+	155	NA	intron (NM_003032, intron 1 of 6)	intron (NM_003032, intron 1 of 6)	4474	NM_003032	6480	Hs.207459	NM_003032	ENSG00000073849	ST6GAL1	SIAT1|ST6GalI|ST6N	ST6 beta-galactoside alpha-2,6-sialyltransferase 1	protein-coding
SY5YtetCASZ1b_CASZ1_Dox_peak_803	chr1	156767064	156767265	+	155	NA	intron (NM_005973, intron 6 of 6)	intron (NM_005973, intron 6 of 6)	-18378	NM_001007792	4914	Hs.406293	NM_002529	ENSG00000198400	NTRK1	MTC|TRK|TRK1|TRKA|Trk-A|p140-TrkA	neurotrophic receptor tyrosine kinase 1	protein-coding
SY5YtetCASZ1b_CASZ1_Dox_peak_2773	chr11	61331737	61331925	+	155	NA	intron (NM_001252065, intron 1 of 9)	intron (NM_001252065, intron 1 of 9)	16513	NM_004200	9066	Hs.131188	NM_004200	ENSG00000011347	SYT7	IPCA-7|IPCA7|PCANAP7|SYT-VII|SYTVII	synaptotagmin 7	protein-coding
SY5YtetCASZ1b_CASZ1_Dox_peak_13627	chr9	129891724	129892341	+	155	NA	intron (NM_001190728, intron 7 of 16)	intron (NM_001190728, intron 7 of 16)	-6988	NM_012098	23452	Hs.653262	NM_012098	ENSG00000136859	ANGPTL2	ARP2|HARP	angiopoietin like 2	protein-coding
SY5YtetCASZ1b_CASZ1_Dox_peak_11439	chr6	166816150	166816354	+	155	NA	Intergenic	Intergenic	-19751	NM_001270879	51660	Hs.172755	NM_016098	ENSG00000060762	MPC1	BRP44L|CGI-129|MPYCD|dJ68L15.3	mitochondrial pyruvate carrier 1	protein-coding
SY5YtetCASZ1b_CASZ1_Dox_peak_1124	chr1	204304682	204305015	+	155	NA	intron (NM_014935, intron 1 of 22)	intron (NM_014935, intron 1 of 22)	24209	NM_014935	22874	Hs.253146	NM_014935	ENSG00000143850	PLEKHA6	PEPP-3|PEPP3	pleckstrin homology domain containing A6	protein-coding
SY5YtetCASZ1b_CASZ1_Dox_peak_3481	chr12	50378330	50378801	+	155	NA	Intergenic	Intergenic	11945	NM_001652	363	Hs.54505	NM_001652	ENSG00000086159	AQP6	AQP2L|KID	aquaporin 6	protein-coding
SY5YtetCASZ1b_CASZ1_Dox_peak_10047	chr5	77883516	77883783	+	155	NA	intron (NM_005779, intron 2 of 4)	intron (NM_005779, intron 2 of 4)	60999	NM_005779	10184	Hs.79299	NM_005779	ENSG00000145685	LHFPL2	-	lipoma HMGIC fusion partner-like 2	protein-coding
SY5YtetCASZ1b_CASZ1_Dox_peak_8493	chr3	46607719	46608099	+	155	NA	5' UTR (NM_024512, exon 1 of 9)	5' UTR (NM_024512, exon 1 of 9)	131	NM_024512	79442	Hs.657345	NM_024512	ENSG00000163827	LRRC2	-	leucine rich repeat containing 2	protein-coding
SY5YtetCASZ1b_CASZ1_Dox_peak_11698	chr7	28746951	28747177	+	155	NA	intron (NM_001011666, intron 1 of 6)	MIRb|SINE|MIR	21466	NM_001011666	9586	Hs.437075	NM_004904	ENSG00000146592	CREB5	CRE-BPA|CREB-5	cAMP responsive element binding protein 5	protein-coding
SY5YtetCASZ1b_CASZ1_Dox_peak_3249	chr11	127912184	127912426	+	154	NA	Intergenic	Intergenic	479900	NM_005238	2113	Hs.369438	NM_005238	ENSG00000134954	ETS1	ETS-1|EWSR2|c-ets-1|p54	ETS proto-oncogene 1, transcription factor	protein-coding
SY5YtetCASZ1b_CASZ1_Dox_peak_7146	chr2	133254278	133254456	+	154	NA	intron (NM_001508, intron 1 of 1)	intron (NM_001508, intron 1 of 1)	80220	NM_001508	2863	Hs.432395	NM_001508	ENSG00000183840	GPR39	-	G protein-coupled receptor 39	protein-coding
SY5YtetCASZ1b_CASZ1_Dox_peak_2256	chr10	111725210	111725487	+	154	NA	intron (NR_038943, intron 2 of 4)	intron (NR_038943, intron 2 of 4)	-30760	NM_001320591	120	Hs.501012	NM_001121	ENSG00000148700	ADD3	ADDL|CPSQ3	adducin 3	protein-coding
SY5YtetCASZ1b_CASZ1_Dox_peak_11733	chr7	30950084	30950480	+	154	NA	Intergenic	Intergenic	-1027	NM_001329872	358	Hs.76152	NM_000385	ENSG00000240583	AQP1	AQP-CHIP|CHIP28|CO	aquaporin 1 (Colton blood group)	protein-coding
SY5YtetCASZ1b_CASZ1_Dox_peak_6224	chr19	15391783	15392068	+	154	NA	promoter-TSS (NM_058243)	promoter-TSS (NM_058243)	-663	NM_058243	23476	Hs.187763	NM_014299	ENSG00000141867	BRD4	CAP|HUNK1|HUNKI|MCAP	bromodomain containing 4	protein-coding
SY5YtetCASZ1b_CASZ1_Dox_peak_9040	chr3	159578596	159578813	+	154	NA	intron (NM_001197109, intron 1 of 6)	intron (NM_001197109, intron 1 of 6)	21054	NM_001197109	29970	Hs.134665	NM_014575	ENSG00000151967	SCHIP1	SCHIP-1	schwannomin interacting protein 1	protein-coding
SY5YtetCASZ1b_CASZ1_Dox_peak_13408	chr9	92109201	92109388	+	154	NA	Intergenic	L2a|LINE|L2	-14683	NM_006378	10507	Hs.494406	NM_006378	ENSG00000187764	SEMA4D	C9orf164|CD100|M-sema-G|SEMAJ|coll-4	semaphorin 4D	protein-coding
SY5YtetCASZ1b_CASZ1_Dox_peak_1216	chr1	208707881	208708133	+	154	NA	Intergenic	Intergenic	-290342	NM_025179	5362	Hs.497626	NM_025179	ENSG00000076356	PLXNA2	OCT|PLXN2	plexin A2	protein-coding
SY5YtetCASZ1b_CASZ1_Dox_peak_5468	chr17	42853706	42853953	+	154	NA	intron (NM_001318933, intron 18 of 26)	intron (NM_001318933, intron 18 of 26)	17282	NM_002390	4185	Hs.6088	NM_002390	ENSG00000073670	ADAM11	MDC	ADAM metallopeptidase domain 11	protein-coding
SY5YtetCASZ1b_CASZ1_Dox_peak_1194	chr1	208442694	208442918	+	154	NA	Intergenic	(CA)n|Simple_repeat|Simple_repeat	-25141	NM_025179	5362	Hs.497626	NM_025179	ENSG00000076356	PLXNA2	OCT|PLXN2	plexin A2	protein-coding
SY5YtetCASZ1b_CASZ1_Dox_peak_7387	chr2	197466160	197466538	+	154	NA	Intergenic	Intergenic	-9014	NM_020760	57520	Hs.654742	NM_020760	ENSG00000138411	HECW2	NEDL2	HECT, C2 and WW domain containing E3 ubiquitin protein ligase 2	protein-coding
SY5YtetCASZ1b_CASZ1_Dox_peak_1877	chr10	48515260	48515451	+	154	NA	Intergenic	Intergenic	-76217	NM_004962	2662	Hs.2171	NM_004962	ENSG00000266524	GDF10	BIP|BMP-3b|BMP3B	growth differentiation factor 10	protein-coding
SY5YtetCASZ1b_CASZ1_Dox_peak_7204	chr2	145277566	145277913	+	154	NA	non-coding (NR_033258, exon 1 of 3)	non-coding (NR_033258, exon 1 of 3)	219	NR_033258	9839	Hs.34871	NM_014795	ENSG00000169554	ZEB2	HSPC082|SIP-1|SIP1|SMADIP1|ZFHX1B	zinc finger E-box binding homeobox 2	protein-coding
SY5YtetCASZ1b_CASZ1_Dox_peak_5461	chr17	41487231	41487429	+	154	NA	Intergenic	Intergenic	10977	NM_001661	379	Hs.183153	NM_001661	ENSG00000175906	ARL4D	ARF4L|ARL6	ADP ribosylation factor like GTPase 4D	protein-coding
SY5YtetCASZ1b_CASZ1_Dox_peak_3705	chr12	113293312	113293527	+	154	NA	intron (NR_145127, intron 5 of 22)	intron (NR_145127, intron 5 of 22)	-51163	NM_001032409	4938	Hs.524760	NM_002534	ENSG00000089127	OAS1	E18/E16|IFI-4|OIAS|OIASI	2'-5'-oligoadenylate synthetase 1	protein-coding
SY5YtetCASZ1b_CASZ1_Dox_peak_7050	chr2	112193618	112193808	+	154	NA	intron (NR_024373, intron 1 of 1)	intron (NR_024373, intron 1 of 1)	59025	NR_136161	541471	Hs.560805	NR_015395	ENSG00000172965	MIR4435-2HG	AGD2|AK001796|LINC00978|MIR4435-1HG	MIR4435-2 host gene	ncRNA
SY5YtetCASZ1b_CASZ1_Dox_peak_1886	chr10	49701108	49701363	+	154	NA	intron (NR_144646, intron 3 of 8)	intron (NR_144646, intron 3 of 8)	457	NM_001256026	58504	Hs.655672	NM_021226	ENSG00000128805	ARHGAP22	RhoGAP2|RhoGap22	Rho GTPase activating protein 22	protein-coding
SY5YtetCASZ1b_CASZ1_Dox_peak_1498	chr1	230553515	230553742	+	153	NA	intron (NM_001258311, intron 1 of 6)	L1ME3|LINE|L1	8046	NM_001258311	79605	Hs.520463	NM_024554	ENSG00000177614	PGBD5	-	piggyBac transposable element derived 5	protein-coding
SY5YtetCASZ1b_CASZ1_Dox_peak_7054	chr2	112336039	112336241	+	153	NA	Intergenic	Intergenic	-83402	NR_136166	541471	Hs.560805	NR_015395	ENSG00000172965	MIR4435-2HG	AGD2|AK001796|LINC00978|MIR4435-1HG	MIR4435-2 host gene	ncRNA
SY5YtetCASZ1b_CASZ1_Dox_peak_5205	chr16	81515026	81515215	+	153	NA	intron (NM_198390, intron 1 of 20)	intron (NM_198390, intron 1 of 20)	-13834	NM_030629	80790	Hs.594095	NM_030629	ENSG00000153815	CMIP	TCMIP	c-Maf inducing protein	protein-coding
SY5YtetCASZ1b_CASZ1_Dox_peak_6548	chr2	24340837	24341063	+	153	NA	intron (NM_199346, intron 4 of 4)	intron (NM_199346, intron 4 of 4)	5397	NM_199346	375189	Hs.442718	NM_199346	ENSG00000176732	PFN4	-	profilin family member 4	protein-coding
SY5YtetCASZ1b_CASZ1_Dox_peak_4318	chr14	69420028	69420214	+	153	NA	intron (NM_001130005, intron 1 of 20)	intron (NM_001130005, intron 1 of 20)	25962	NM_001102	87	Hs.235750	NM_001102	ENSG00000072110	ACTN1	BDPLT15	actinin alpha 1	protein-coding
SY5YtetCASZ1b_CASZ1_Dox_peak_543	chr1	94130318	94130541	+	153	NA	intron (NM_001261408, intron 4 of 13)	intron (NM_001261408, intron 4 of 13)	16497	NM_001261409	8412	Hs.36958	NM_003567	ENSG00000137936	BCAR3	NSP2|SH2D3B	breast cancer anti-estrogen resistance 3	protein-coding
SY5YtetCASZ1b_CASZ1_Dox_peak_10459	chr5	148399409	148399591	+	153	NA	intron (NM_024577, intron 12 of 16)	L1MB7|LINE|L1	43237	NM_024577	79628	Hs.483784	NM_024577	ENSG00000169247	SH3TC2	CMT4C|MNMN	SH3 domain and tetratricopeptide repeats 2	protein-coding
SY5YtetCASZ1b_CASZ1_Dox_peak_10473	chr5	149495069	149495367	+	153	NA	3' UTR (NM_002609, exon 23 of 23)	3' UTR (NM_002609, exon 23 of 23)	-2283	NM_005211	1436	Hs.586219	NM_005211	ENSG00000182578	CSF1R	C-FMS|CD115|CSF-1R|CSFR|FIM2|FMS|HDLS|M-CSF-R	colony stimulating factor 1 receptor	protein-coding
SY5YtetCASZ1b_CASZ1_Dox_peak_10349	chr5	137828823	137829002	+	153	NA	Intergenic	Intergenic	27731	NM_001964	1958	Hs.326035	NM_001964	ENSG00000120738	EGR1	AT225|G0S30|KROX-24|NGFI-A|TIS8|ZIF-268|ZNF225	early growth response 1	protein-coding
SY5YtetCASZ1b_CASZ1_Dox_peak_5416	chr17	36599522	36599762	+	153	NA	intron (NM_001199417, intron 1 of 23)	intron (NM_001199417, intron 1 of 23)	14922	NM_001199417	57636	Hs.374446	NM_020876	ENSG00000275832	ARHGAP23	-	Rho GTPase activating protein 23	protein-coding
SY5YtetCASZ1b_CASZ1_Dox_peak_12272	chr7	130019408	130019649	+	153	NA	promoter-TSS (NM_001868)	promoter-TSS (NM_001868)	-684	NM_001868	1357	Hs.2879	NM_001868	ENSG00000091704	CPA1	CPA	carboxypeptidase A1	protein-coding
SY5YtetCASZ1b_CASZ1_Dox_peak_4713	chr15	57796088	57796440	+	153	NA	intron (NM_001252335, intron 9 of 19)	intron (NM_001252335, intron 9 of 19)	-87838	NR_104369	145781	Hs.437256	NM_001018090	ENSG00000137878	GCOM1	GRINL1A|Gcom2|MYZAP|MYZAP-POLR2M|gcom	GRINL1A complex locus 1	protein-coding
SY5YtetCASZ1b_CASZ1_Dox_peak_7053	chr2	112323705	112324007	+	153	NA	Intergenic	Intergenic	-71118	NR_136166	541471	Hs.560805	NR_015395	ENSG00000172965	MIR4435-2HG	AGD2|AK001796|LINC00978|MIR4435-1HG	MIR4435-2 host gene	ncRNA
SY5YtetCASZ1b_CASZ1_Dox_peak_5359	chr17	21264429	21264671	+	152	NA	Intergenic	L2b|LINE|L2	-15149	NM_021012	3768	Hs.200629	NM_021012	ENSG00000184185	KCNJ12	IRK-2|IRK2|KCNJN1|Kir2.2|Kir2.2v|hIRK|hIRK1|hkir2.2x|kcnj12x	potassium voltage-gated channel subfamily J member 12	protein-coding
SY5YtetCASZ1b_CASZ1_Dox_peak_152	chr1	26030813	26031010	+	152	NA	intron (NM_020379, intron 2 of 11)	intron (NM_020379, intron 2 of 11)	86952	NM_020379	57134	Hs.197043	NM_020379	ENSG00000117643	MAN1C1	HMIC|MAN1A3|MAN1C|pp6318	mannosidase alpha class 1C member 1	protein-coding
SY5YtetCASZ1b_CASZ1_Dox_peak_290	chr1	48518188	48518590	+	152	NA	Intergenic	Intergenic	-55827	NM_001194986	388630	Hs.61504	NM_001194986	ENSG00000269113	TRABD2B	TIKI2	TraB domain containing 2B	protein-coding
SY5YtetCASZ1b_CASZ1_Dox_peak_7812	chr20	36768416	36768638	+	152	NA	intron (NM_001323318, intron 7 of 11)	intron (NM_001323318, intron 7 of 11)	25304	NM_198951	7052	Hs.517033	NM_004613	ENSG00000198959	TGM2	TG(C)|TGC	transglutaminase 2	protein-coding
SY5YtetCASZ1b_CASZ1_Dox_peak_7300	chr2	172757157	172757337	+	152	NA	Intergenic	SVA_D|Other|Other	-6431	NR_047549	8604	Hs.470608	NM_003705	ENSG00000115840	SLC25A12	AGC1|ARALAR|EIEE39	solute carrier family 25 member 12	protein-coding
SY5YtetCASZ1b_CASZ1_Dox_peak_13459	chr9	98396888	98397192	+	152	NA	Intergenic	Intergenic	-117793	NM_001083603	5727	Hs.494538	NM_000264	ENSG00000185920	PTCH1	BCNS|HPE7|NBCCS|PTC|PTC1|PTCH|PTCH11	patched 1	protein-coding
SY5YtetCASZ1b_CASZ1_Dox_peak_10028	chr5	73939349	73939696	+	152	NA	intron (NM_001292004, intron 1 of 13)	intron (NM_001292004, intron 1 of 13)	-2273	NM_001256574	8507	Hs.104925	NM_003633	ENSG00000171617	ENC1	CCL28|ENC-1|KLHL35|KLHL37|NRPB|PIG10|TP53I10	ectodermal-neural cortex 1	protein-coding
SY5YtetCASZ1b_CASZ1_Dox_peak_12873	chr8	93080594	93080801	+	152	NA	intron (NM_001198632, intron 1 of 11)	intron (NM_001198632, intron 1 of 11)	-5506	NM_004349	862	Hs.368431	NM_004349	ENSG00000079102	RUNX1T1	AML1-MTG8|AML1T1|CBFA2T1|CDR|ETO|MTG8|ZMYND2	RUNX1 translocation partner 1	protein-coding
SY5YtetCASZ1b_CASZ1_Dox_peak_9139	chr3	186743628	186743872	+	152	NA	intron (NM_003032, intron 1 of 6)	intron (NM_003032, intron 1 of 6)	4085	NM_003032	6480	Hs.207459	NM_003032	ENSG00000073849	ST6GAL1	SIAT1|ST6GalI|ST6N	ST6 beta-galactoside alpha-2,6-sialyltransferase 1	protein-coding
SY5YtetCASZ1b_CASZ1_Dox_peak_12802	chr8	71956480	71956665	+	152	NA	Intergenic	Intergenic	312174	NM_172059	2138	Hs.444971	NM_000503	ENSG00000104313	EYA1	BOP|BOR|BOS1|OFC1	EYA transcriptional coactivator and phosphatase 1	protein-coding
SY5YtetCASZ1b_CASZ1_Dox_peak_1150	chr1	205327863	205328203	+	152	NA	Intergenic	Intergenic	-1815	NM_001271865	55220	Hs.10414	NM_018203	ENSG00000162873	KLHDC8A	-	kelch domain containing 8A	protein-coding
SY5YtetCASZ1b_CASZ1_Dox_peak_1186	chr1	208340618	208341015	+	152	NA	intron (NM_025179, intron 3 of 31)	intron (NM_025179, intron 3 of 31)	76849	NM_025179	5362	Hs.497626	NM_025179	ENSG00000076356	PLXNA2	OCT|PLXN2	plexin A2	protein-coding
SY5YtetCASZ1b_CASZ1_Dox_peak_6774	chr2	55000452	55000668	+	151	NA	intron (NM_001039753, intron 1 of 40)	intron (NM_001039753, intron 1 of 40)	48411	NM_001039753	400954	Hs.656692	NM_001039753	ENSG00000214595	EML6	-	echinoderm microtubule associated protein like 6	protein-coding
SY5YtetCASZ1b_CASZ1_Dox_peak_6732	chr2	47452613	47452924	+	151	NA	intron (NR_110207, intron 1 of 2)	intron (NR_110207, intron 1 of 2)	-48693	NM_001305625	805	Hs.468442	NM_001743	ENSG00000143933	CALM2	CAMII|LQT15|PHKD|PHKD2|caM	calmodulin 2	protein-coding
SY5YtetCASZ1b_CASZ1_Dox_peak_4460	chr14	96566936	96567197	+	151	NA	Intergenic	Intergenic	61405	NM_001289139	56967	Hs.6434	NM_020215	ENSG00000227051	C14orf132	C14orf88	chromosome 14 open reading frame 132	protein-coding
SY5YtetCASZ1b_CASZ1_Dox_peak_13482	chr9	100944652	100944903	+	151	NA	intron (NM_052820, intron 1 of 11)	intron (NM_052820, intron 1 of 11)	-9603	NM_003389	7464	Hs.113094	NM_003389	ENSG00000106789	CORO2A	CLIPINB|IR10|WDR2	coronin 2A	protein-coding
SY5YtetCASZ1b_CASZ1_Dox_peak_13607	chr9	127580927	127581106	+	151	NA	Intergenic	Intergenic	17863	NM_001282715	169611	Hs.357004	NM_182487	ENSG00000185585	OLFML2A	PRO34319	olfactomedin like 2A	protein-coding
SY5YtetCASZ1b_CASZ1_Dox_peak_283	chr1	48347705	48347930	+	151	NA	intron (NM_001194986, intron 2 of 6)	intron (NM_001194986, intron 2 of 6)	114745	NM_001194986	388630	Hs.61504	NM_001194986	ENSG00000269113	TRABD2B	TIKI2	TraB domain containing 2B	protein-coding
SY5YtetCASZ1b_CASZ1_Dox_peak_2489	chr11	10411936	10412147	+	151	NA	intron (NR_103765, intron 2 of 3)	intron (NR_103765, intron 2 of 3)	-59827	NM_001172431	272	Hs.501890	NM_000480	ENSG00000133805	AMPD3	-	adenosine monophosphate deaminase 3	protein-coding
SY5YtetCASZ1b_CASZ1_Dox_peak_10508	chr5	153905825	153906148	+	151	NA	Intergenic	Intergenic	-48162	NM_004821	9421	Hs.152531	NM_004821	ENSG00000113196	HAND1	Hxt|Thing1|bHLHa27|eHand	heart and neural crest derivatives expressed 1	protein-coding
SY5YtetCASZ1b_CASZ1_Dox_peak_172	chr1	27471781	27472137	+	151	NA	intron (NM_003047, intron 1 of 11)	intron (NM_003047, intron 1 of 11)	9662	NM_003047	6548	Hs.469116	NM_003047	ENSG00000090020	SLC9A1	APNH|LIKNS|NHE-1|NHE1|PPP1R143	solute carrier family 9 member A1	protein-coding
SY5YtetCASZ1b_CASZ1_Dox_peak_8300	chr3	15542648	15542843	+	151	NA	intron (NM_080539, intron 1 of 15)	intron (NM_080539, intron 1 of 15)	-2366	NM_080538	8292	Hs.146735	NM_005677	ENSG00000206561	COLQ	CMS5|EAD	collagen like tail subunit of asymmetric acetylcholinesterase	protein-coding
SY5YtetCASZ1b_CASZ1_Dox_peak_13635	chr9	130523973	130524208	+	151	NA	intron (NM_170600, intron 2 of 11)	MIRb|SINE|MIR	607	NM_001142532	10044	Hs.306412	NM_005489	ENSG00000095370	SH2D3C	CHAT|NSP3|PRO34088|SHEP1	SH2 domain containing 3C	protein-coding
SY5YtetCASZ1b_CASZ1_Dox_peak_4715	chr15	57865416	57865613	+	151	NA	Intergenic	Intergenic	-18588	NR_104369	145781	Hs.437256	NM_001018090	ENSG00000137878	GCOM1	GRINL1A|Gcom2|MYZAP|MYZAP-POLR2M|gcom	GRINL1A complex locus 1	protein-coding
SY5YtetCASZ1b_CASZ1_Dox_peak_3714	chr12	115163981	115164176	+	150	NA	Intergenic	Intergenic	-42109	NM_016569	6926	Hs.744016	NM_005996	ENSG00000135111	TBX3	TBX3-ISO|UMS|XHL	T-box 3	protein-coding
SY5YtetCASZ1b_CASZ1_Dox_peak_10309	chr5	133050362	133050545	+	149	NA	Intergenic	L2a|LINE|L2	-102230	NM_015082	23105	Hs.483390	NM_015082	ENSG00000053108	FSTL4	-	follistatin like 4	protein-coding
SY5YtetCASZ1b_CASZ1_Dox_peak_1632	chr1	245456112	245456318	+	149	NA	intron (NM_018012, intron 2 of 14)	intron (NM_018012, intron 2 of 14)	137928	NM_018012	55083	Hs.143134	NM_018012	ENSG00000162849	KIF26B	-	kinesin family member 26B	protein-coding
SY5YtetCASZ1b_CASZ1_Dox_peak_6824	chr2	65594752	65594949	+	149	NA	promoter-TSS (NM_001128210)	promoter-TSS (NM_001128210)	-919	NM_001128210	200734	Hs.59332	NM_181784	ENSG00000198369	SPRED2	Spred-2	sprouty related EVH1 domain containing 2	protein-coding
SY5YtetCASZ1b_CASZ1_Dox_peak_10463	chr5	148580693	148580880	+	149	NA	intron (NM_014945, intron 5 of 23)	intron (NM_014945, intron 5 of 23)	59776	NM_001301028	22885	Hs.49688	NM_014945	ENSG00000173210	ABLIM3	HMFN1661	actin binding LIM protein family member 3	protein-coding
SY5YtetCASZ1b_CASZ1_Dox_peak_2861	chr11	74994671	74994849	+	149	NA	intron (NM_020251, intron 4 of 14)	intron (NM_020251, intron 4 of 14)	42810	NM_001195528	100507050	Hs.577323	NM_001195528	ENSG00000261594	TPBGL	-	trophoblast glycoprotein-like	protein-coding
SY5YtetCASZ1b_CASZ1_Dox_peak_5660	chr17	61524514	61524785	+	149	NA	promoter-TSS (NM_001915)	promoter-TSS (NM_001915)	-927	NM_001915	1534	Hs.355264	NM_001915	ENSG00000008283	CYB561	CYB561A1|FRRS2	cytochrome b561	protein-coding
SY5YtetCASZ1b_CASZ1_Dox_peak_11385	chr6	158729135	158729345	+	149	NA	Intergenic	SVA_D|Other|Other	-4452	NM_001007466	56995	Hs.486993	NM_020245	ENSG00000130338	TULP4	TUSP	tubby like protein 4	protein-coding
SY5YtetCASZ1b_CASZ1_Dox_peak_5647	chr17	59551583	59551851	+	149	NA	intron (NM_018488, intron 4 of 7)	MIR3|SINE|MIR	17868	NM_018488	9496	Hs.143907	NM_018488	ENSG00000121075	TBX4	ICPPS|SPS	T-box 4	protein-coding
SY5YtetCASZ1b_CASZ1_Dox_peak_10980	chr6	40282976	40283214	+	149	NA	Intergenic	Intergenic	40650	NR_038887	401260	Hs.654837	NM_001001705		LINC00951	-	long intergenic non-protein coding RNA 951	ncRNA
SY5YtetCASZ1b_CASZ1_Dox_peak_1197	chr1	208458322	208458500	+	149	NA	Intergenic	L2b|LINE|L2	-40746	NM_025179	5362	Hs.497626	NM_025179	ENSG00000076356	PLXNA2	OCT|PLXN2	plexin A2	protein-coding
SY5YtetCASZ1b_CASZ1_Dox_peak_3048	chr11	112649337	112649531	+	149	NA	Intergenic	Intergenic	-182535	NM_181351	4684	Hs.503878	NM_000615	ENSG00000149294	NCAM1	CD56|MSK39|NCAM	neural cell adhesion molecule 1	protein-coding
SY5YtetCASZ1b_CASZ1_Dox_peak_6013	chr18	43994027	43994205	+	148	NA	intron (NM_001256758, intron 1 of 5)	MIRc|SINE|MIR	79929	NM_152470	494470	Hs.501114	NM_152470	ENSG00000141622	RNF165	ARKL2|RNF111L2	ring finger protein 165	protein-coding
SY5YtetCASZ1b_CASZ1_Dox_peak_5650	chr17	59571705	59571940	+	148	NA	Intergenic	Intergenic	37973	NM_018488	9496	Hs.143907	NM_018488	ENSG00000121075	TBX4	ICPPS|SPS	T-box 4	protein-coding
SY5YtetCASZ1b_CASZ1_Dox_peak_12722	chr8	38794244	38794844	+	148	NA	intron (NM_021623, intron 3 of 12)	intron (NM_021623, intron 3 of 12)	35791	NM_021623	59339	Hs.369123	NM_021623	ENSG00000169499	PLEKHA2	TAPP2	pleckstrin homology domain containing A2	protein-coding
SY5YtetCASZ1b_CASZ1_Dox_peak_3257	chr11	128292458	128292777	+	147	NA	Intergenic	Intergenic	99588	NM_005238	2113	Hs.369438	NM_005238	ENSG00000134954	ETS1	ETS-1|EWSR2|c-ets-1|p54	ETS proto-oncogene 1, transcription factor	protein-coding
SY5YtetCASZ1b_CASZ1_Dox_peak_8912	chr3	130248343	130248596	+	147	NA	Intergenic	L2c|LINE|L2	-30709	NM_001102608	131873	Hs.591282	NM_001102608	ENSG00000206384	COL6A6	-	collagen type VI alpha 6 chain	protein-coding
SY5YtetCASZ1b_CASZ1_Dox_peak_8429	chr3	38879354	38879548	+	147	NA	Intergenic	MIR3|SINE|MIR	-43950	NM_001293307	6336	Hs.250443	NM_006514	ENSG00000185313	SCN10A	FEPS2|Nav1.8|PN3|SNS|hPN3	sodium voltage-gated channel alpha subunit 10	protein-coding
SY5YtetCASZ1b_CASZ1_Dox_peak_7434	chr2	206432714	206432898	+	147	NA	intron (NM_205863, intron 21 of 21)	intron (NM_205863, intron 21 of 21)	-114418	NM_018534	8828	Hs.471200	NM_003872	ENSG00000118257	NRP2	NP2|NPN2|PRO2714|VEGF165R2	neuropilin 2	protein-coding
SY5YtetCASZ1b_CASZ1_Dox_peak_6227	chr19	15404100	15404383	+	147	NA	intron (NM_001330384, intron 1 of 11)	Tigger15a|DNA|TcMar-Tigger	-12979	NM_058243	23476	Hs.187763	NM_014299	ENSG00000141867	BRD4	CAP|HUNK1|HUNKI|MCAP	bromodomain containing 4	protein-coding
SY5YtetCASZ1b_CASZ1_Dox_peak_3701	chr12	113248075	113248439	+	147	NA	intron (NM_001347955, intron 2 of 20)	intron (NM_001347955, intron 2 of 20)	18708	NR_145127	22895	Hs.21239	NM_014954	ENSG00000089169	RPH3A	-	rabphilin 3A	protein-coding
SY5YtetCASZ1b_CASZ1_Dox_peak_9137	chr3	186633899	186634129	+	146	NA	Intergenic	Intergenic	-14301	NM_173217	6480	Hs.207459	NM_003032	ENSG00000073849	ST6GAL1	SIAT1|ST6GalI|ST6N	ST6 beta-galactoside alpha-2,6-sialyltransferase 1	protein-coding
SY5YtetCASZ1b_CASZ1_Dox_peak_2874	chr11	75220270	75220523	+	146	NA	intron (NM_030792, intron 1 of 16)	intron (NM_030792, intron 1 of 16)	16203	NM_030792	81544	Hs.503297	NM_030792	ENSG00000158555	GDPD5	GDE2|PP1665	glycerophosphodiester phosphodiesterase domain containing 5	protein-coding
SY5YtetCASZ1b_CASZ1_Dox_peak_9360	chr4	57609776	57610079	+	146	NA	Intergenic	LTR40a|LTR|ERVL	-62055	NM_001145460	84525	Hs.619396	NM_032495	ENSG00000171476	HOPX	CAMEO|HOD|HOP|LAGY|NECC1|OB1|SMAP31|TOTO	HOP homeobox	protein-coding
SY5YtetCASZ1b_CASZ1_Dox_peak_12825	chr8	77593900	77594218	+	146	NA	intron (NM_024721, intron 1 of 10)	CT-rich|Low_complexity|Low_complexity	544	NM_024721	79776	Hs.458973	NM_024721	ENSG00000091656	ZFHX4	ZFH4|ZHF4	zinc finger homeobox 4	protein-coding
SY5YtetCASZ1b_CASZ1_Dox_peak_2314	chr10	117752141	117752327	+	146	NA	Intergenic	Intergenic	279585	NM_145793	2674	Hs.388347	NM_005264	ENSG00000151892	GFRA1	GDNFR|GDNFRA|GFR-ALPHA-1|RET1L|RETL1|TRNR1	GDNF family receptor alpha 1	protein-coding
SY5YtetCASZ1b_CASZ1_Dox_peak_8037	chr21	41032090	41032381	+	145	NA	intron (NM_033170, intron 2 of 2)	MIR3|SINE|MIR	2988	NM_006057	10317	Hs.733638	NM_006057	ENSG00000183778	B3GALT5	B3GalT-V|B3GalTx|B3T5|GLCT5|beta-1,3-GalTase 5|beta-3-Gx-T5|beta3Gal-T5	beta-1,3-galactosyltransferase 5	protein-coding
SY5YtetCASZ1b_CASZ1_Dox_peak_8671	chr3	77506129	77506317	+	145	NA	intron (NM_001128929, intron 1 of 24)	intron (NM_001128929, intron 1 of 24)	359060	NM_001128929	6092	Hs.13305	NM_002942	ENSG00000185008	ROBO2	SAX3	roundabout guidance receptor 2	protein-coding
SY5YtetCASZ1b_CASZ1_Dox_peak_10195	chr5	112513739	112514051	+	145	NA	intron (NM_001085377, intron 3 of 18)	intron (NM_001085377, intron 3 of 18)	116717	NM_002387	4163	Hs.593171	NM_002387	ENSG00000171444	MCC	MCC1	mutated in colorectal cancers	protein-coding
SY5YtetCASZ1b_CASZ1_Dox_peak_11567	chr7	11819545	11819732	+	145	NA	intron (NM_015204, intron 1 of 26)	MLT1A0|LTR|ERVL-MaLR	52186	NM_015204	221981	Hs.120855	NM_015204	ENSG00000005108	THSD7A	-	thrombospondin type 1 domain containing 7A	protein-coding
SY5YtetCASZ1b_CASZ1_Dox_peak_5851	chr18	7593429	7593709	+	145	NA	intron (NM_001105244, intron 1 of 32)	intron (NM_001105244, intron 1 of 32)	26255	NM_002845	5797	Hs.49774	NM_002845	ENSG00000173482	PTPRM	PTPRL1|R-PTP-MU|RPTPM|RPTPU|hR-PTPu	protein tyrosine phosphatase, receptor type M	protein-coding
SY5YtetCASZ1b_CASZ1_Dox_peak_8387	chr3	36243117	36243325	+	145	NA	Intergenic	Intergenic	-178758	NM_003149	6769	Hs.56045	NM_003149	ENSG00000144681	STAC	STAC1	SH3 and cysteine rich domain	protein-coding
SY5YtetCASZ1b_CASZ1_Dox_peak_13369	chr9	85888264	85888443	+	145	NA	intron (NM_001244959, intron 13 of 14)	SVA_C|Other|Other	-6151	NM_001244962	257019	Hs.127535	NM_174938	ENSG00000172159	FRMD3	4.1O|EPB41L4O|EPB41LO|P410	FERM domain containing 3	protein-coding
SY5YtetCASZ1b_CASZ1_Dox_peak_12828	chr8	77687825	77688163	+	145	NA	intron (NM_024721, intron 3 of 10)	intron (NM_024721, intron 3 of 10)	-92484	NR_024360	100192378	Hs.596420	NR_024360	ENSG00000253661	ZFHX4-AS1	-	ZFHX4 antisense RNA 1	ncRNA
SY5YtetCASZ1b_CASZ1_Dox_peak_598	chr1	109103594	109103837	+	145	NA	intron (NM_001010883, intron 1 of 10)	intron (NM_001010883, intron 1 of 10)	744	NM_001010883	284611	Hs.200230	NM_001010883	ENSG00000162636	FAM102B	SYM-3B	family with sequence similarity 102 member B	protein-coding
SY5YtetCASZ1b_CASZ1_Dox_peak_2495	chr11	10480450	10480822	+	145	NA	intron (NM_001025390, intron 1 of 14)	intron (NM_001025390, intron 1 of 14)	-2042	NM_001172430	272	Hs.501890	NM_000480	ENSG00000133805	AMPD3	-	adenosine monophosphate deaminase 3	protein-coding
SY5YtetCASZ1b_CASZ1_Dox_peak_7419	chr2	203776632	203776983	+	145	NA	promoter-TSS (NM_001322427)	promoter-TSS (NM_001322427)	-134	NM_001322427	79800	Hs.444982	NM_024744	ENSG00000138380	CARF	ALS2CR8|NYD-SP24	calcium responsive transcription factor	protein-coding
SY5YtetCASZ1b_CASZ1_Dox_peak_6284	chr19	38812487	38812675	+	145	NA	intron (NM_004823, intron 1 of 2)	intron (NM_004823, intron 1 of 2)	2097	NM_004823	9424	Hs.240395	NM_004823	ENSG00000099337	KCNK6	K2p6.1|KCNK8|TOSS|TWIK-2|TWIK2	potassium two pore domain channel subfamily K member 6	protein-coding
SY5YtetCASZ1b_CASZ1_Dox_peak_1287	chr1	212740496	212740714	+	145	NA	intron (NM_001030287, intron 1 of 3)	intron (NM_001030287, intron 1 of 3)	1929	NM_001030287	467	Hs.460	NM_001674	ENSG00000162772	ATF3	-	activating transcription factor 3	protein-coding
SY5YtetCASZ1b_CASZ1_Dox_peak_11177	chr6	99098977	99099167	+	145	NA	Intergenic	Intergenic	-183508	NM_005604	5454	Hs.182505	NM_005604	ENSG00000184486	POU3F2	BRN2|N-Oct3|OCT7|OTF-7|OTF7|POUF3|brn-2|oct-7	POU class 3 homeobox 2	protein-coding
SY5YtetCASZ1b_CASZ1_Dox_peak_6872	chr2	71933222	71933486	+	145	NA	Intergenic	Intergenic	239522	NM_001130984	8291	Hs.252180	NM_003494	ENSG00000135636	DYSF	FER1L1|LGMD2B|MMD1	dysferlin	protein-coding
SY5YtetCASZ1b_CASZ1_Dox_peak_2316	chr10	117774478	117774678	+	145	NA	Intergenic	Intergenic	257241	NM_145793	2674	Hs.388347	NM_005264	ENSG00000151892	GFRA1	GDNFR|GDNFRA|GFR-ALPHA-1|RET1L|RETL1|TRNR1	GDNF family receptor alpha 1	protein-coding
SY5YtetCASZ1b_CASZ1_Dox_peak_4472	chr14	100006720	100007020	+	145	NA	intron (NM_001144995, intron 1 of 5)	intron (NM_001144995, intron 1 of 5)	59131	NM_001099402	8812	Hs.510409	NM_003858	ENSG00000090061	CCNK	CPR4	cyclin K	protein-coding
SY5YtetCASZ1b_CASZ1_Dox_peak_11568	chr7	11873118	11873311	+	145	NA	Intergenic	Intergenic	-1390	NM_015204	221981	Hs.120855	NM_015204	ENSG00000005108	THSD7A	-	thrombospondin type 1 domain containing 7A	protein-coding
SY5YtetCASZ1b_CASZ1_Dox_peak_11498	chr7	3439499	3439752	+	145	NA	intron (NM_152744, intron 1 of 44)	L1M4|LINE|L1	98545	NM_152744	221935	Hs.653013	NM_152744	ENSG00000146555	SDK1	-	sidekick cell adhesion molecule 1	protein-coding
SY5YtetCASZ1b_CASZ1_Dox_peak_10566	chr5	168027546	168027764	+	145	NA	Intergenic	Intergenic	-21041	NM_024594	79646	Hs.388400	NM_024594	ENSG00000120137	PANK3	-	pantothenate kinase 3	protein-coding
SY5YtetCASZ1b_CASZ1_Dox_peak_2711	chr11	44797001	44797377	+	145	NA	intron (NM_130783, intron 1 of 8)	intron (NM_130783, intron 1 of 8)	11213	NM_130783	90139	Hs.385634	NM_130783	ENSG00000157570	TSPAN18	TSPAN	tetraspanin 18	protein-coding
SY5YtetCASZ1b_CASZ1_Dox_peak_1762	chr10	24524567	24524772	+	145	NA	intron (NM_001098500, intron 3 of 18)	intron (NM_001098500, intron 3 of 18)	26949	NM_001282768	56243	Hs.445885	NM_019590	ENSG00000120549	KIAA1217	SKT	KIAA1217	protein-coding
SY5YtetCASZ1b_CASZ1_Dox_peak_9853	chr5	33746894	33747102	+	145	NA	intron (NM_030955, intron 3 of 23)	MLT2C1|LTR|ERVL	145299	NM_030955	81792	Hs.12680	NM_030955	ENSG00000151388	ADAMTS12	PRO4389	ADAM metallopeptidase with thrombospondin type 1 motif 12	protein-coding
SY5YtetCASZ1b_CASZ1_Dox_peak_9110	chr3	183156625	183156831	+	145	NA	Intergenic	ERVL-B4-int|LTR|ERVL	-8668	NR_038302	100505687	Hs.551751	NR_038301	ENSG00000240024	LINC00888	-	long intergenic non-protein coding RNA 888	ncRNA
SY5YtetCASZ1b_CASZ1_Dox_peak_4637	chr15	40111322	40111514	+	145	NA	intron (NM_001271854, intron 1 of 3)	intron (NM_001271854, intron 1 of 3)	10059	NM_001271855	11245	Hs.37196	NM_007223	ENSG00000166073	GPR176	HB-954	G protein-coupled receptor 176	protein-coding
SY5YtetCASZ1b_CASZ1_Dox_peak_8396	chr3	36774887	36775195	+	145	NA	intron (NM_033403, intron 2 of 4)	intron (NM_033403, intron 2 of 4)	6311	NM_033403	85443	Hs.631907	NM_033403	ENSG00000163673	DCLK3	CLR|DCAMKL3|DCDC3C|DCK3	doublecortin like kinase 3	protein-coding
SY5YtetCASZ1b_CASZ1_Dox_peak_11128	chr6	83334114	83334295	+	145	NA	Intergenic	Intergenic	260243	NM_001166392	7162	Hs.71947	NM_006670	ENSG00000146242	TPBG	5T4|5T4AG|M6P1|WAIF1	trophoblast glycoprotein	protein-coding
SY5YtetCASZ1b_CASZ1_Dox_peak_9567	chr4	140735602	140735966	+	145	NA	intron (NM_018717, intron 3 of 5)	intron (NM_018717, intron 3 of 5)	148862	NM_001204366	4258	Hs.81874	NM_002413	ENSG00000085871	MGST2	GST2|MGST-II	microsomal glutathione S-transferase 2	protein-coding
SY5YtetCASZ1b_CASZ1_Dox_peak_11149	chr6	90995313	90995498	+	145	NA	intron (NM_021813, intron 1 of 8)	intron (NM_021813, intron 1 of 8)	11222	NM_021813	60468	Hs.269764	NM_021813	ENSG00000112182	BACH2	BTBD25	BTB domain and CNC homolog 2	protein-coding
SY5YtetCASZ1b_CASZ1_Dox_peak_11889	chr7	54618332	54618548	+	145	NA	3' UTR (NM_001317843, exon 4 of 4)	3' UTR (NM_001317843, exon 4 of 4)	4583	NR_133927	222008	Hs.335933	NM_182546	ENSG00000170419	VSTM2A	VSTM2	V-set and transmembrane domain containing 2A	protein-coding
SY5YtetCASZ1b_CASZ1_Dox_peak_6438	chr2	10478910	10479219	+	145	NA	intron (NM_001258357, intron 1 of 4)	MIRb|SINE|MIR	8775	NM_001258357	3241	Hs.580427	NM_002149	ENSG00000115756	HPCAL1	BDR1|HLP2|VILIP-3	hippocalcin like 1	protein-coding
SY5YtetCASZ1b_CASZ1_Dox_peak_6422	chr2	9277671	9277854	+	145	NA	Intergenic	MIRc|SINE|MIR	-69132	NM_001135191	8853	Hs.555902	NM_003887	ENSG00000151693	ASAP2	AMAP2|CENTB3|DDEF2|PAG3|PAP|Pap-alpha|SHAG1	ArfGAP with SH3 domain, ankyrin repeat and PH domain 2	protein-coding
SY5YtetCASZ1b_CASZ1_Dox_peak_1636	chr1	245569644	245569851	+	145	NA	intron (NM_018012, intron 3 of 14)	intron (NM_018012, intron 3 of 14)	251460	NM_018012	55083	Hs.143134	NM_018012	ENSG00000162849	KIF26B	-	kinesin family member 26B	protein-coding
SY5YtetCASZ1b_CASZ1_Dox_peak_7145	chr2	133231262	133231634	+	145	NA	intron (NM_001508, intron 1 of 1)	ERV3-16A3_I-int|LTR|ERVL	57301	NM_001508	2863	Hs.432395	NM_001508	ENSG00000183840	GPR39	-	G protein-coupled receptor 39	protein-coding
SY5YtetCASZ1b_CASZ1_Dox_peak_7574	chr2	235304772	235305030	+	144	NA	Intergenic	Intergenic	100792	NM_005737	10123	Hs.111554	NM_005737	ENSG00000188042	ARL4C	ARL7|LAK	ADP ribosylation factor like GTPase 4C	protein-coding
SY5YtetCASZ1b_CASZ1_Dox_peak_1183	chr1	208258247	208258428	+	144	NA	intron (NM_025179, intron 9 of 31)	intron (NM_025179, intron 9 of 31)	159328	NM_025179	5362	Hs.497626	NM_025179	ENSG00000076356	PLXNA2	OCT|PLXN2	plexin A2	protein-coding
SY5YtetCASZ1b_CASZ1_Dox_peak_11924	chr7	69240166	69240593	+	144	NA	intron (NM_015570, intron 1 of 18)	intron (NM_015570, intron 1 of 18)	176474	NM_001127231	26053	Hs.21631	NM_015570	ENSG00000158321	AUTS2	FBRSL2|MRD26	autism susceptibility candidate 2	protein-coding
SY5YtetCASZ1b_CASZ1_Dox_peak_1148	chr1	205318045	205318244	+	144	NA	intron (NM_001271863, intron 2 of 8)	intron (NM_001271863, intron 2 of 8)	7984	NM_018203	55220	Hs.10414	NM_018203	ENSG00000162873	KLHDC8A	-	kelch domain containing 8A	protein-coding
SY5YtetCASZ1b_CASZ1_Dox_peak_1244	chr1	209816692	209816925	+	143	NA	intron (NM_001017402, intron 2 of 21)	intron (NM_001017402, intron 2 of 21)	7871	NM_001017402	3914	Hs.497636	NM_000228	ENSG00000196878	LAMB3	AI1A|BM600-125KDA|LAM5|LAMNB1	laminin subunit beta 3	protein-coding
SY5YtetCASZ1b_CASZ1_Dox_peak_2264	chr10	112458386	112458803	+	143	NA	intron (NM_001134363, intron 1 of 13)	intron (NM_001134363, intron 1 of 13)	54439	NM_001134363	282996	Hs.116630	NM_001134363	ENSG00000203867	RBM20	-	RNA binding motif protein 20	protein-coding
SY5YtetCASZ1b_CASZ1_Dox_peak_5419	chr17	36725489	36725693	+	143	NA	intron (NM_025248, intron 2 of 18)	intron (NM_025248, intron 2 of 18)	36592	NM_025248	80725	Hs.448872	NM_025248	ENSG00000277363	SRCIN1	P140|SNIP	SRC kinase signaling inhibitor 1	protein-coding
SY5YtetCASZ1b_CASZ1_Dox_peak_11317	chr6	143167047	143167666	+	143	NA	intron (NM_006734, intron 1 of 9)	intron (NM_006734, intron 1 of 9)	98982	NM_006734	3097	Hs.510172	NM_006734	ENSG00000010818	HIVEP2	HIV-EP2|MBP-2|MIBP1|MRD43|SHN2|ZAS2|ZNF40B	human immunodeficiency virus type I enhancer binding protein 2	protein-coding
SY5YtetCASZ1b_CASZ1_Dox_peak_4650	chr15	42187407	42187623	+	143	NA	non-coding (NR_135681, exon 2 of 4)	non-coding (NR_135681, exon 2 of 4)	-1240	NM_016642	51332	Hs.709819	NM_016642	ENSG00000137877	SPTBN5	BSPECV|HUBSPECV|HUSPECV	spectrin beta, non-erythrocytic 5	protein-coding
SY5YtetCASZ1b_CASZ1_Dox_peak_5080	chr16	55533817	55534229	+	143	NA	intron (NM_001127891, intron 11 of 12)	intron (NM_001127891, intron 11 of 12)	-8890	NM_017839	54947	Hs.460857	NM_017839	ENSG00000087253	LPCAT2	AGPAT11|AYTL1|LysoPAFAT	lysophosphatidylcholine acyltransferase 2	protein-coding
SY5YtetCASZ1b_CASZ1_Dox_peak_6437	chr2	10426798	10426988	+	143	NA	Intergenic	Intergenic	-16137	NM_002149	3241	Hs.580427	NM_002149	ENSG00000115756	HPCAL1	BDR1|HLP2|VILIP-3	hippocalcin like 1	protein-coding
SY5YtetCASZ1b_CASZ1_Dox_peak_3639	chr12	104915592	104915770	+	143	NA	intron (NM_018413, intron 1 of 2)	intron (NM_018413, intron 1 of 2)	64989	NM_001173982	50515	Hs.17569	NM_018413	ENSG00000171310	CHST11	C4ST|C4ST-1|C4ST1|HSA269537	carbohydrate sulfotransferase 11	protein-coding
SY5YtetCASZ1b_CASZ1_Dox_peak_8347	chr3	27410881	27411222	+	143	NA	promoter-TSS (NM_199347)	promoter-TSS (NM_199347)	-100	NM_152534	152110	Hs.506115	NM_152534	ENSG00000163491	NEK10	-	NIMA related kinase 10	protein-coding
SY5YtetCASZ1b_CASZ1_Dox_peak_2777	chr11	62474923	62475149	+	142	NA	promoter-TSS (NM_012202)	promoter-TSS (NM_012202)	-30	NM_012202	2785	Hs.179915	NM_012202	ENSG00000162188	GNG3	-	G protein subunit gamma 3	protein-coding
SY5YtetCASZ1b_CASZ1_Dox_peak_2694	chr11	43969521	43969828	+	142	NA	Intergenic	Intergenic	5568	NM_001145033	387763	Hs.530443	NM_001145033	ENSG00000187479	C11orf96	AG2	chromosome 11 open reading frame 96	protein-coding
SY5YtetCASZ1b_CASZ1_Dox_peak_13057	chr8	132904890	132905138	+	142	NA	Intergenic	MLT1N2|LTR|ERVL-MaLR	-11321	NM_015137	23167	Hs.204564	NM_015137	ENSG00000132294	EFR3A	-	EFR3 homolog A	protein-coding
SY5YtetCASZ1b_CASZ1_Dox_peak_10051	chr5	77933291	77933499	+	142	NA	intron (NM_005779, intron 1 of 4)	intron (NM_005779, intron 1 of 4)	11253	NM_005779	10184	Hs.79299	NM_005779	ENSG00000145685	LHFPL2	-	lipoma HMGIC fusion partner-like 2	protein-coding
SY5YtetCASZ1b_CASZ1_Dox_peak_2825	chr11	72018532	72018729	+	142	NA	intron (NM_030813, intron 9 of 16)	intron (NM_030813, intron 9 of 16)	-63410	NM_005169	401	Hs.731115	NM_005169	ENSG00000165462	PHOX2A	ARIX|CFEOM2|FEOM2|NCAM2|PMX2A	paired like homeobox 2a	protein-coding
SY5YtetCASZ1b_CASZ1_Dox_peak_7072	chr2	120348429	120348687	+	142	NA	intron (NR_073133, intron 6 of 17)	intron (NR_073133, intron 6 of 17)	46550	NR_073133	200373	Hs.496753	NM_001029996	ENSG00000163075	CFAP221	FAP221|PCDP1	cilia and flagella associated protein 221	protein-coding
SY5YtetCASZ1b_CASZ1_Dox_peak_4858	chr15	74569684	74569990	+	142	NA	intron (NM_025055, intron 7 of 18)	intron (NM_025055, intron 7 of 18)	-41045	NM_001287181	80125	Hs.383206	NM_025055	ENSG00000140481	CCDC33	CT61|HP11097	coiled-coil domain containing 33	protein-coding
SY5YtetCASZ1b_CASZ1_Dox_peak_10002	chr5	71406424	71406611	+	142	NA	intron (NM_005909, intron 1 of 6)	intron (NM_005909, intron 1 of 6)	3422	NM_005909	4131	Hs.335079	NM_005909	ENSG00000131711	MAP1B	FUTSCH|MAP5|PPP1R102	microtubule associated protein 1B	protein-coding
SY5YtetCASZ1b_CASZ1_Dox_peak_3795	chr12	131040300	131040580	+	142	NA	Intergenic	Intergenic	-38030	NM_015347	23504	Hs.657441	NM_015347	ENSG00000060709	RIMBP2	PPP1R133|RBP2|RIM-BP2	RIMS binding protein 2	protein-coding
SY5YtetCASZ1b_CASZ1_Dox_peak_948	chr1	179675584	179675762	+	142	NA	Intergenic	Intergenic	-21225	NR_138088	148753	Hs.400696	NM_173509	ENSG00000143340	FAM163A	C1orf76|NDSP	family with sequence similarity 163 member A	protein-coding
SY5YtetCASZ1b_CASZ1_Dox_peak_286	chr1	48367207	48367435	+	142	NA	intron (NM_001194986, intron 2 of 6)	L2c|LINE|L2	95241	NM_001194986	388630	Hs.61504	NM_001194986	ENSG00000269113	TRABD2B	TIKI2	TraB domain containing 2B	protein-coding
SY5YtetCASZ1b_CASZ1_Dox_peak_11850	chr7	47611563	47611783	+	142	NA	intron (NM_022748, intron 1 of 30)	intron (NM_022748, intron 1 of 30)	10069	NM_022748	64759	Hs.520814	NM_022748	ENSG00000136205	TNS3	TEM6|TENS1	tensin 3	protein-coding
SY5YtetCASZ1b_CASZ1_Dox_peak_3066	chr11	113212272	113212812	+	142	NA	intron (NM_001318533, intron 11 of 21)	intron (NM_001318533, intron 11 of 21)	27291	NM_001318533	54970	Hs.288772	NM_017868	ENSG00000149292	TTC12	TPARM	tetratricopeptide repeat domain 12	protein-coding
SY5YtetCASZ1b_CASZ1_Dox_peak_339	chr1	54146621	54146835	+	142	NA	intron (NM_147193, intron 1 of 9)	intron (NM_147193, intron 1 of 9)	53149	NM_147193	148979	Hs.306691	NM_147193	ENSG00000174332	GLIS1	-	GLIS family zinc finger 1	protein-coding
SY5YtetCASZ1b_CASZ1_Dox_peak_6230	chr19	15407225	15407404	+	142	NA	intron (NM_001330384, intron 1 of 11)	intron (NM_001330384, intron 1 of 11)	-16052	NM_058243	23476	Hs.187763	NM_014299	ENSG00000141867	BRD4	CAP|HUNK1|HUNKI|MCAP	bromodomain containing 4	protein-coding
SY5YtetCASZ1b_CASZ1_Dox_peak_1638	chr1	245735136	245735514	+	142	NA	intron (NM_018012, intron 5 of 14)	intron (NM_018012, intron 5 of 14)	417038	NM_018012	55083	Hs.143134	NM_018012	ENSG00000162849	KIF26B	-	kinesin family member 26B	protein-coding
SY5YtetCASZ1b_CASZ1_Dox_peak_2493	chr11	10462040	10462281	+	142	NA	Intergenic	LTR33|LTR|ERVL	-9708	NM_001172431	272	Hs.501890	NM_000480	ENSG00000133805	AMPD3	-	adenosine monophosphate deaminase 3	protein-coding
SY5YtetCASZ1b_CASZ1_Dox_peak_12309	chr7	132181808	132181995	+	141	NA	intron (NM_001105543, intron 2 of 3)	(CA)n|Simple_repeat|Simple_repeat	79422	NM_001105543	91584	Hs.511454	NM_020911	ENSG00000221866	PLXNA4	FAYV2820|PLEXA4|PLXNA4A|PLXNA4B|PRO34003	plexin A4	protein-coding
SY5YtetCASZ1b_CASZ1_Dox_peak_7319	chr2	175543239	175543533	+	141	NA	intron (NM_001077269, intron 1 of 7)	intron (NM_001077269, intron 1 of 7)	4241	NM_001077269	7456	Hs.128067	NM_003387	ENSG00000115935	WIPF1	PRPL-2|WAS2|WASPIP|WIP	WAS/WASL interacting protein family member 1	protein-coding
SY5YtetCASZ1b_CASZ1_Dox_peak_755	chr1	153520804	153521016	+	140	NA	exon (NM_002960, exon 2 of 3)	exon (NM_002960, exon 2 of 3)	824	NM_002960	6274	Hs.557609	NM_002960	ENSG00000188015	S100A3	S100E	S100 calcium binding protein A3	protein-coding
SY5YtetCASZ1b_CASZ1_Dox_peak_1079	chr1	202137299	202137510	+	140	NA	non-coding (NR_002930, exon 1 of 22)	non-coding (NR_002930, exon 1 of 22)	225	NR_002930	148713	Hs.523870	NR_002930	ENSG00000243323	PTPRVP	ESP|OST-PTP|PTPRV	protein tyrosine phosphatase, receptor type V, pseudogene	pseudo
SY5YtetCASZ1b_CASZ1_Dox_peak_13681	chr9	136501067	136501434	+	140	NA	promoter-TSS (NM_000787)	promoter-TSS (NM_000787)	-235	NM_000787	1621	Hs.591890	NM_000787	ENSG00000123454	DBH	DBM	dopamine beta-hydroxylase	protein-coding
SY5YtetCASZ1b_CASZ1_Dox_peak_7577	chr2	235459295	235459501	+	140	NA	Intergenic	Intergenic	-53701	NM_001282431	10123	Hs.111554	NM_005737	ENSG00000188042	ARL4C	ARL7|LAK	ADP ribosylation factor like GTPase 4C	protein-coding
SY5YtetCASZ1b_CASZ1_Dox_peak_6395	chr2	7003981	7004253	+	139	NA	intron (NR_046236, intron 1 of 4)	intron (NR_046236, intron 1 of 4)	1833	NM_207315	129607	Hs.7155	NM_207315	ENSG00000134326	CMPK2	NDK|TMPK2|TYKi|UMP-CMPK2	cytidine/uridine monophosphate kinase 2	protein-coding
SY5YtetCASZ1b_CASZ1_Dox_peak_5679	chr17	63224961	63225220	+	139	NA	Intergenic	Intergenic	91634	NM_003835	8787	Hs.664380	NM_003835	ENSG00000108370	RGS9	PERRS|RGS9L	regulator of G-protein signaling 9	protein-coding
SY5YtetCASZ1b_CASZ1_Dox_peak_4702	chr15	55700743	55701089	+	139	NA	promoter-TSS (NM_020739)	promoter-TSS (NM_020739)	193	NM_001198784	145788	Hs.97300	NM_001198784	ENSG00000261652	C15orf65	-	chromosome 15 open reading frame 65	protein-coding
SY5YtetCASZ1b_CASZ1_Dox_peak_13260	chr9	34599434	34599659	+	139	NA	Intergenic	Intergenic	-9408	NM_001207011	1271	Hs.129966	NM_001842	ENSG00000122756	CNTFR	-	ciliary neurotrophic factor receptor	protein-coding
SY5YtetCASZ1b_CASZ1_Dox_peak_4649	chr15	42185986	42186200	+	139	NA	intron (NM_016642, intron 1 of 67)	intron (NM_016642, intron 1 of 67)	182	NM_016642	51332	Hs.709819	NM_016642	ENSG00000137877	SPTBN5	BSPECV|HUBSPECV|HUSPECV	spectrin beta, non-erythrocytic 5	protein-coding
SY5YtetCASZ1b_CASZ1_Dox_peak_5511	chr17	47559689	47559871	+	139	NA	Intergenic	L2b|LINE|L2	-12875	NM_002507	4804	Hs.415768	NM_002507	ENSG00000064300	NGFR	CD271|Gp80-LNGFR|TNFRSF16|p75(NTR)|p75NTR	nerve growth factor receptor	protein-coding
SY5YtetCASZ1b_CASZ1_Dox_peak_2172	chr10	99548668	99548922	+	139	NA	Intergenic	Intergenic	-17039	NM_003015	6425	Hs.279565	NM_003015	ENSG00000120057	SFRP5	SARP3	secreted frizzled related protein 5	protein-coding
SY5YtetCASZ1b_CASZ1_Dox_peak_2843	chr11	72982426	72982697	+	138	NA	promoter-TSS (NM_001277204)	promoter-TSS (NM_001277204)	-626	NM_001277208	5031	Hs.16362	NM_004154	ENSG00000171631	P2RY6	P2Y6	pyrimidinergic receptor P2Y6	protein-coding
SY5YtetCASZ1b_CASZ1_Dox_peak_8149	chr22	33248638	33248914	+	138	NA	intron (NM_000362, intron 2 of 4)	intron (NM_000362, intron 2 of 4)	51974	NM_000362	7078	Hs.644633	NM_000362	ENSG00000100234	TIMP3	HSMRK222|K222|K222TA2|SFD	TIMP metallopeptidase inhibitor 3	protein-coding
SY5YtetCASZ1b_CASZ1_Dox_peak_798	chr1	156662431	156662696	+	138	NA	Intergenic	Intergenic	12896	NM_001878	1382	Hs.405662	NM_001878	ENSG00000143320	CRABP2	CRABP-II|RBP6	cellular retinoic acid binding protein 2	protein-coding
SY5YtetCASZ1b_CASZ1_Dox_peak_11304	chr6	137538495	137538704	+	138	NA	intron (NM_000416, intron 1 of 6)	intron (NM_000416, intron 1 of 6)	1968	NM_000416	3459	Hs.520414	NM_000416	ENSG00000027697	IFNGR1	CD119|IFNGR|IMD27A|IMD27B	interferon gamma receptor 1	protein-coding
SY5YtetCASZ1b_CASZ1_Dox_peak_3704	chr12	113281222	113281441	+	138	NA	intron (NR_145127, intron 4 of 22)	intron (NR_145127, intron 4 of 22)	51782	NR_145127	22895	Hs.21239	NM_014954	ENSG00000089169	RPH3A	-	rabphilin 3A	protein-coding
SY5YtetCASZ1b_CASZ1_Dox_peak_6948	chr2	97475310	97475491	+	138	NA	3' UTR (NM_020184, exon 7 of 7)	3' UTR (NM_020184, exon 7 of 7)	-6591	NM_199078	26505	Hs.711617	NM_017623	ENSG00000168763	CNNM3	ACDP3	cyclin and CBS domain divalent metal cation transport mediator 3	protein-coding
SY5YtetCASZ1b_CASZ1_Dox_peak_6028	chr18	45706756	45706934	+	138	NA	intron (NM_001318841, intron 3 of 4)	intron (NM_001318841, intron 3 of 4)	-43165	NM_001039360	201501	Hs.515388	NM_001039360	ENSG00000184828	ZBTB7C	APM-1|APM1|ZBTB36|ZNF857C	zinc finger and BTB domain containing 7C	protein-coding
SY5YtetCASZ1b_CASZ1_Dox_peak_2260	chr10	112369521	112369699	+	138	NA	Intergenic	Intergenic	-34545	NM_001134363	282996	Hs.116630	NM_001134363	ENSG00000203867	RBM20	-	RNA binding motif protein 20	protein-coding
SY5YtetCASZ1b_CASZ1_Dox_peak_1202	chr1	208583903	208584117	+	138	NA	Intergenic	Intergenic	-166345	NM_025179	5362	Hs.497626	NM_025179	ENSG00000076356	PLXNA2	OCT|PLXN2	plexin A2	protein-coding
SY5YtetCASZ1b_CASZ1_Dox_peak_11501	chr7	3655994	3656172	+	138	NA	intron (NM_152744, intron 1 of 44)	intron (NM_152744, intron 1 of 44)	315003	NM_152744	221935	Hs.653013	NM_152744	ENSG00000146555	SDK1	-	sidekick cell adhesion molecule 1	protein-coding
SY5YtetCASZ1b_CASZ1_Dox_peak_6440	chr2	10484333	10484517	+	137	NA	intron (NM_001258357, intron 1 of 4)	intron (NM_001258357, intron 1 of 4)	14136	NM_001258357	3241	Hs.580427	NM_002149	ENSG00000115756	HPCAL1	BDR1|HLP2|VILIP-3	hippocalcin like 1	protein-coding
SY5YtetCASZ1b_CASZ1_Dox_peak_45	chr1	10700243	10700672	+	137	NA	intron (NM_001079843, intron 20 of 20)	AmnSINE1|SINE|Deu	156276	NM_017766	54897	Hs.439894	NM_017766	ENSG00000130940	CASZ1	CAS11|CST|SRG|ZNF693|dJ734G22.1	castor zinc finger 1	protein-coding
SY5YtetCASZ1b_CASZ1_Dox_peak_13262	chr9	34654493	34655024	+	137	NA	intron (NR_052010, intron 1 of 12)	intron (NR_052010, intron 1 of 12)	864	NR_052010	3590	Hs.591088	NM_004512	ENSG00000137070	IL11RA	CRSDA	interleukin 11 receptor subunit alpha	protein-coding
SY5YtetCASZ1b_CASZ1_Dox_peak_11938	chr7	69818445	69818815	+	137	NA	intron (NM_015570, intron 4 of 18)	intron (NM_015570, intron 4 of 18)	754725	NM_001127231	26053	Hs.21631	NM_015570	ENSG00000158321	AUTS2	FBRSL2|MRD26	autism susceptibility candidate 2	protein-coding
SY5YtetCASZ1b_CASZ1_Dox_peak_11868	chr7	50630078	50630394	+	137	NA	intron (NM_001082971, intron 1 of 14)	intron (NM_001082971, intron 1 of 14)	-1468	NM_001242890	1644	Hs.359698	NM_000790	ENSG00000132437	DDC	AADC	dopa decarboxylase	protein-coding
SY5YtetCASZ1b_CASZ1_Dox_peak_756	chr1	153539092	153539279	+	137	NA	promoter-TSS (NM_005978)	promoter-TSS (NM_005978)	-879	NM_005978	6273	Hs.516484	NM_005978	ENSG00000196754	S100A2	CAN19|S100L	S100 calcium binding protein A2	protein-coding
SY5YtetCASZ1b_CASZ1_Dox_peak_11861	chr7	50564359	50564583	+	137	NA	intron (NM_001082971, intron 8 of 14)	intron (NM_001082971, intron 8 of 14)	-34986	NR_033845	100129427	Hs.680434	NR_033845	ENSG00000226122	DDC-AS1	-	DDC antisense RNA 1	ncRNA
SY5YtetCASZ1b_CASZ1_Dox_peak_214	chr1	33230838	33231044	+	137	NA	promoter-TSS (NM_001198972)	promoter-TSS (NM_001198972)	-294	NM_001198972	57648	Hs.591502	NM_020888	ENSG00000162522	KIAA1522	-	KIAA1522	protein-coding
SY5YtetCASZ1b_CASZ1_Dox_peak_10676	chr5	173959579	173959780	+	137	NA	Intergenic	Intergenic	-191896	NM_002449	4488	Hs.89404	NM_002449	ENSG00000120149	MSX2	CRS2|FPP|HOX8|MSH|PFM|PFM1	msh homeobox 2	protein-coding
SY5YtetCASZ1b_CASZ1_Dox_peak_5678	chr17	63170240	63170527	+	137	NA	intron (NM_003835, intron 8 of 18)	intron (NM_003835, intron 8 of 18)	36927	NM_003835	8787	Hs.664380	NM_003835	ENSG00000108370	RGS9	PERRS|RGS9L	regulator of G-protein signaling 9	protein-coding
SY5YtetCASZ1b_CASZ1_Dox_peak_13407	chr9	92067789	92067979	+	136	NA	intron (NM_001142287, intron 2 of 20)	intron (NM_001142287, intron 2 of 20)	26727	NM_001142287	10507	Hs.494406	NM_006378	ENSG00000187764	SEMA4D	C9orf164|CD100|M-sema-G|SEMAJ|coll-4	semaphorin 4D	protein-coding
SY5YtetCASZ1b_CASZ1_Dox_peak_6802	chr2	62532877	62533231	+	136	NA	Intergenic	Intergenic	90398	NM_001319075	10678	Hs.173203	NM_006577	ENSG00000170340	B3GNT2	3-Gn-T1|3-Gn-T2|B3GN-T2|B3GNT|B3GNT-2|B3GNT1|BETA3GNT|BGNT2|BGnT-2|beta-1|beta3Gn-T1|beta3Gn-T2	UDP-GlcNAc:betaGal beta-1,3-N-acetylglucosaminyltransferase 2	protein-coding
SY5YtetCASZ1b_CASZ1_Dox_peak_2141	chr10	91279213	91279391	+	136	NA	intron (NM_213606, intron 2 of 7)	LTR88c|LTR|Gypsy?	16011	NM_213606	387700	Hs.530338	NM_213606	ENSG00000152779	SLC16A12	CJMG|CRT2|CTRCT47|MCT12	solute carrier family 16 member 12	protein-coding
SY5YtetCASZ1b_CASZ1_Dox_peak_6213	chr19	11494917	11495153	+	136	NA	promoter-TSS (NR_033663)	promoter-TSS (NR_033663)	-17	NM_000121	2057	Hs.631624	NM_000121	ENSG00000187266	EPOR	EPO-R	erythropoietin receptor	protein-coding
SY5YtetCASZ1b_CASZ1_Dox_peak_3080	chr11	113552847	113553175	+	136	NA	Intergenic	Intergenic	24084	NM_001288752	80975	Hs.46720	NM_030770	ENSG00000166682	TMPRSS5	SPINESIN	transmembrane protease, serine 5	protein-coding
SY5YtetCASZ1b_CASZ1_Dox_peak_4439	chr14	94252924	94253168	+	136	NA	intron (NM_178013, intron 2 of 4)	intron (NM_178013, intron 2 of 4)	1720	NM_178013	145270	Hs.432401	NM_178004	ENSG00000175785	PRIMA1	PRIMA	proline rich membrane anchor 1	protein-coding
SY5YtetCASZ1b_CASZ1_Dox_peak_13586	chr9	124273177	124273751	+	136	NA	Intergenic	Intergenic	-11158	NR_045211	2681	Hs.97469	NR_003191	ENSG00000204136	GGTA1P	GGTA|GGTA1|GLYT2|a1/3GTP	glycoprotein, alpha-galactosyltransferase 1 pseudogene	pseudo
SY5YtetCASZ1b_CASZ1_Dox_peak_6735	chr2	47465175	47465428	+	136	NA	intron (NR_110207, intron 1 of 2)	intron (NR_110207, intron 1 of 2)	-61226	NM_001305625	805	Hs.468442	NM_001743	ENSG00000143933	CALM2	CAMII|LQT15|PHKD|PHKD2|caM	calmodulin 2	protein-coding
SY5YtetCASZ1b_CASZ1_Dox_peak_6702	chr2	46150413	46150696	+	136	NA	intron (NM_005400, intron 2 of 14)	intron (NM_005400, intron 2 of 14)	271511	NM_005400	5581	Hs.580351	NM_005400	ENSG00000171132	PRKCE	PKCE|nPKC-epsilon	protein kinase C epsilon	protein-coding
SY5YtetCASZ1b_CASZ1_Dox_peak_8734	chr3	108212754	108212953	+	135	NA	intron (NM_014981, intron 8 of 41)	intron (NM_014981, intron 8 of 41)	35316	NM_014981	22989	Hs.731060	NM_014981	ENSG00000144821	MYH15	-	myosin heavy chain 15	protein-coding
SY5YtetCASZ1b_CASZ1_Dox_peak_2258	chr10	111737036	111737335	+	135	NA	intron (NR_038943, intron 2 of 4)	intron (NR_038943, intron 2 of 4)	-18923	NM_001320591	120	Hs.501012	NM_001121	ENSG00000148700	ADD3	ADDL|CPSQ3	adducin 3	protein-coding
SY5YtetCASZ1b_CASZ1_Dox_peak_10475	chr5	149522906	149523302	+	135	NA	intron (NM_002609, intron 1 of 22)	intron (NM_002609, intron 1 of 22)	12318	NM_002609	5159	Hs.509067	NM_002609	ENSG00000113721	PDGFRB	CD140B|IBGC4|IMF1|JTK12|KOGS|PDGFR|PDGFR-1|PDGFR1|PENTT	platelet derived growth factor receptor beta	protein-coding
SY5YtetCASZ1b_CASZ1_Dox_peak_10474	chr5	149520449	149520627	+	135	NA	intron (NM_002609, intron 1 of 22)	intron (NM_002609, intron 1 of 22)	14884	NM_002609	5159	Hs.509067	NM_002609	ENSG00000113721	PDGFRB	CD140B|IBGC4|IMF1|JTK12|KOGS|PDGFR|PDGFR-1|PDGFR1|PENTT	platelet derived growth factor receptor beta	protein-coding
SY5YtetCASZ1b_CASZ1_Dox_peak_8616	chr3	69915119	69915439	+	135	NA	promoter-TSS (NM_198177)	promoter-TSS (NM_198177)	-96	NM_198177	4286	Hs.166017	NM_000248	ENSG00000187098	MITF	CMM8|MI|WS2|WS2A|bHLHe32	melanogenesis associated transcription factor	protein-coding
SY5YtetCASZ1b_CASZ1_Dox_peak_10336	chr5	136742968	136743179	+	135	NA	intron (NM_004598, intron 2 of 10)	intron (NM_004598, intron 2 of 10)	91945	NM_004598	6695	Hs.596136	NM_004598	ENSG00000152377	SPOCK1	SPOCK|TESTICAN|TIC1	SPARC/osteonectin, cwcv and kazal like domains proteoglycan 1	protein-coding
SY5YtetCASZ1b_CASZ1_Dox_peak_6218	chr19	13080224	13080403	+	135	NA	promoter-TSS (NM_152654)	promoter-TSS (NM_152654)	-119	NM_152654	199699	Hs.331981	NM_152654	ENSG00000179284	DAND5	CER2|CERL2|CKTSF1B3|COCO|CRL2|DANTE|GREM3|SP1	DAN domain BMP antagonist family member 5	protein-coding
SY5YtetCASZ1b_CASZ1_Dox_peak_2276	chr10	112902532	112902738	+	135	NA	Intergenic	Intergenic	65845	NM_000681	150	Hs.249159	NM_000681	ENSG00000150594	ADRA2A	ADRA2|ADRA2R|ADRAR|ALPHA2AAR|ZNF32	adrenoceptor alpha 2A	protein-coding
SY5YtetCASZ1b_CASZ1_Dox_peak_4380	chr14	77037883	77038225	+	135	NA	Intergenic	Intergenic	-190181	NM_014909	22846	Hs.525479	NM_014909	ENSG00000071246	VASH1	KIAA1036	vasohibin 1	protein-coding
SY5YtetCASZ1b_CASZ1_Dox_peak_1142	chr1	204966838	204967046	+	135	NA	intron (NM_001005388, intron 25 of 29)	intron (NM_001005388, intron 25 of 29)	-45123	NM_001346083	6900	Hs.519220	NM_005076	ENSG00000184144	CNTN2	AXT|FAME5|TAG-1|TAX|TAX1	contactin 2	protein-coding
SY5YtetCASZ1b_CASZ1_Dox_peak_10408	chr5	141867157	141867337	+	135	NA	Intergenic	Intergenic	126479	NM_033137	2246	Hs.483635	NM_000800	ENSG00000113578	FGF1	AFGF|ECGF|ECGF-beta|ECGFA|ECGFB|FGF-1|FGF-alpha|FGFA|GLIO703|HBGF-1|HBGF1	fibroblast growth factor 1	protein-coding
SY5YtetCASZ1b_CASZ1_Dox_peak_2511	chr11	11559664	11560432	+	135	NA	intron (NM_198516, intron 1 of 10)	intron (NM_198516, intron 1 of 10)	83513	NM_198516	374378	Hs.655152	NM_198516	ENSG00000110328	GALNT18	GALNACT18|GALNT15|GALNTL4|GalNAc-T15|GalNAc-T18	polypeptide N-acetylgalactosaminyltransferase 18	protein-coding
SY5YtetCASZ1b_CASZ1_Dox_peak_3663	chr12	108693340	108693628	+	135	NA	intron (NM_001142344, intron 1 of 2)	MLT1C|LTR|ERVL-MaLR	20955	NM_001142345	1240	Hs.197143	NM_004072	ENSG00000174600	CMKLR1	CHEMERINR|ChemR23|DEZ|RVER1	chemerin chemokine-like receptor 1	protein-coding
SY5YtetCASZ1b_CASZ1_Dox_peak_7386	chr2	196933024	196933235	+	135	NA	intron (NM_018897, intron 1 of 64)	MIRb|SINE|MIR	407	NM_018897	56171	Hs.97403	NM_018897	ENSG00000118997	DNAH7	-	dynein axonemal heavy chain 7	protein-coding
SY5YtetCASZ1b_CASZ1_Dox_peak_11845	chr7	47445981	47446160	+	135	NA	intron (NM_022748, intron 13 of 30)	intron (NM_022748, intron 13 of 30)	175672	NM_022748	64759	Hs.520814	NM_022748	ENSG00000136205	TNS3	TEM6|TENS1	tensin 3	protein-coding
SY5YtetCASZ1b_CASZ1_Dox_peak_6223	chr19	15376768	15377015	+	134	NA	intron (NM_014299, intron 4 of 11)	intron (NM_014299, intron 4 of 11)	14371	NM_014299	23476	Hs.187763	NM_014299	ENSG00000141867	BRD4	CAP|HUNK1|HUNKI|MCAP	bromodomain containing 4	protein-coding
SY5YtetCASZ1b_CASZ1_Dox_peak_347	chr1	54930446	54930690	+	134	NA	Intergenic	Intergenic	-58500	NM_145716	23648	Hs.476706	NM_018070	ENSG00000157216	SSBP3	CSDP|SSDP|SSDP1	single stranded DNA binding protein 3	protein-coding
SY5YtetCASZ1b_CASZ1_Dox_peak_1671	chr10	3115023	3115493	+	134	NA	intron (NM_001345944, intron 1 of 21)	intron (NM_001345944, intron 1 of 21)	3877	NM_001345944	5214	Hs.26010	NM_002627	ENSG00000067057	PFKP	ATP-PFK|PFK-C|PFK-P|PFKF	phosphofructokinase, platelet	protein-coding
SY5YtetCASZ1b_CASZ1_Dox_peak_2745	chr11	47937309	47937510	+	134	NA	Intergenic	LTR33|LTR|ERVL	-64701	NM_002843	5795	Hs.318547	NM_002843	ENSG00000149177	PTPRJ	CD148|DEP1|HPTPeta|R-PTP-ETA|SCC1	protein tyrosine phosphatase, receptor type J	protein-coding
SY5YtetCASZ1b_CASZ1_Dox_peak_11928	chr7	69336992	69337224	+	134	NA	intron (NM_015570, intron 1 of 18)	MER45B|DNA|hAT-Tip100	273203	NM_001127231	26053	Hs.21631	NM_015570	ENSG00000158321	AUTS2	FBRSL2|MRD26	autism susceptibility candidate 2	protein-coding
SY5YtetCASZ1b_CASZ1_Dox_peak_10561	chr5	167613637	167614042	+	134	NA	intron (NM_001080428, intron 10 of 24)	intron (NM_001080428, intron 10 of 24)	45538	NR_109894	101927862	Hs.659376	NR_109894	ENSG00000253978	CTB-178M22.2	-	uncharacterized LOC101927862	ncRNA
SY5YtetCASZ1b_CASZ1_Dox_peak_11500	chr7	3598020	3598358	+	134	NA	intron (NM_152744, intron 1 of 44)	intron (NM_152744, intron 1 of 44)	257109	NM_152744	221935	Hs.653013	NM_152744	ENSG00000146555	SDK1	-	sidekick cell adhesion molecule 1	protein-coding
SY5YtetCASZ1b_CASZ1_Dox_peak_8834	chr3	123523781	123524037	+	134	NA	intron (NM_053027, intron 3 of 32)	intron (NM_053027, intron 3 of 32)	79240	NM_053025	4638	Hs.477375	NM_005965	ENSG00000065534	MYLK	AAT7|KRP|MLCK|MLCK1|MLCK108|MLCK210|MSTP083|MYLK1|smMLCK	myosin light chain kinase	protein-coding
SY5YtetCASZ1b_CASZ1_Dox_peak_307	chr1	50695910	50696110	+	134	NA	Intergenic	Intergenic	120722	NM_001324213	1996	Hs.213050	NM_021952	ENSG00000162374	ELAVL4	HUD|PNEM	ELAV like RNA binding protein 4	protein-coding
SY5YtetCASZ1b_CASZ1_Dox_peak_6452	chr2	11866585	11866817	+	134	NA	intron (NM_001261429, intron 1 of 9)	intron (NM_001261429, intron 1 of 9)	2241	NM_001261429	23175	Hs.467740	NM_145693	ENSG00000134324	LPIN1	PAP1	lipin 1	protein-coding
SY5YtetCASZ1b_CASZ1_Dox_peak_840	chr1	162947824	162948012	+	134	NA	Intergenic	Intergenic	-90478	NM_001102445	5999	Hs.386726	NM_005613	ENSG00000117152	RGS4	RGP4|SCZD9	regulator of G-protein signaling 4	protein-coding
SY5YtetCASZ1b_CASZ1_Dox_peak_13280	chr9	38172579	38172826	+	134	NA	Intergenic	Intergenic	-103492	NM_003028	6461	Hs.521482	NM_003028	ENSG00000107338	SHB	bA3J10.2	SH2 domain containing adaptor protein B	protein-coding
SY5YtetCASZ1b_CASZ1_Dox_peak_3254	chr11	128270970	128271173	+	134	NA	Intergenic	Intergenic	121134	NM_005238	2113	Hs.369438	NM_005238	ENSG00000134954	ETS1	ETS-1|EWSR2|c-ets-1|p54	ETS proto-oncogene 1, transcription factor	protein-coding
SY5YtetCASZ1b_CASZ1_Dox_peak_10559	chr5	167502478	167502673	+	134	NA	intron (NM_001080428, intron 4 of 24)	L1ME2|LINE|L1	156802	NR_109894	101927862	Hs.659376	NR_109894	ENSG00000253978	CTB-178M22.2	-	uncharacterized LOC101927862	ncRNA
SY5YtetCASZ1b_CASZ1_Dox_peak_7119	chr2	129174058	129174293	+	134	NA	Intergenic	Intergenic	-98004	NM_004807	9394	Hs.512841	NM_004807	ENSG00000136720	HS6ST1	HH15|HS6ST	heparan sulfate 6-O-sulfotransferase 1	protein-coding
SY5YtetCASZ1b_CASZ1_Dox_peak_4721	chr15	60591769	60592020	+	134	NA	Intergenic	Intergenic	98291	NM_001136015	302	Hs.511605	NM_004039	ENSG00000182718	ANXA2	ANX2|ANX2L4|CAL1H|HEL-S-270|LIP2|LPC2|LPC2D|P36|PAP-IV	annexin A2	protein-coding
SY5YtetCASZ1b_CASZ1_Dox_peak_5135	chr16	65145224	65145419	+	134	NA	intron (NM_001330576, intron 1 of 11)	intron (NM_001330576, intron 1 of 11)	10719	NM_001308392	1009	Hs.116471	NM_001797	ENSG00000140937	CDH11	CAD11|CDHOB|OB|OSF-4	cadherin 11	protein-coding
SY5YtetCASZ1b_CASZ1_Dox_peak_3944	chr13	44239754	44240021	+	134	NA	intron (NM_001347964, intron 2 of 17)	intron (NM_001347964, intron 2 of 17)	-36274	NM_001127615	55068	Hs.128258	NM_017993	ENSG00000120658	ENOX1	CNOX|PIG38|bA64J21.1|cCNOX	ecto-NOX disulfide-thiol exchanger 1	protein-coding
SY5YtetCASZ1b_CASZ1_Dox_peak_2721	chr11	45681413	45681607	+	134	NA	intron (NM_003654, intron 1 of 3)	intron (NM_003654, intron 1 of 3)	5696	NM_003654	8534	Hs.104576	NM_003654	ENSG00000175264	CHST1	C6ST|GST-1|KS6ST|KSGal6ST|KSST	carbohydrate sulfotransferase 1	protein-coding
SY5YtetCASZ1b_CASZ1_Dox_peak_11105	chr6	70295434	70295629	+	134	NA	Intergenic	Intergenic	211518	NM_018368	55788	Hs.271643	NM_018368	ENSG00000168216	LMBRD1	C6orf209|LMBD1|MAHCF|NESI	LMBR1 domain containing 1	protein-coding
SY5YtetCASZ1b_CASZ1_Dox_peak_11337	chr6	147523181	147523359	+	134	NA	intron (NR_034115, intron 1 of 10)	L2c|LINE|L2	-2224	NM_139244	134957	Hs.86320	NM_139244	ENSG00000164506	STXBP5	LGL3|LLGL3|Nbla04300	syntaxin binding protein 5	protein-coding
SY5YtetCASZ1b_CASZ1_Dox_peak_11811	chr7	43665154	43665332	+	134	NA	3' UTR (NM_004760, exon 7 of 7)	3' UTR (NM_004760, exon 7 of 7)	42551	NM_004760	9263	Hs.709489	NM_004760	ENSG00000164543	STK17A	DRAK1	serine/threonine kinase 17a	protein-coding
SY5YtetCASZ1b_CASZ1_Dox_peak_7147	chr2	133272692	133272870	+	134	NA	intron (NM_001508, intron 1 of 1)	intron (NM_001508, intron 1 of 1)	98634	NM_001508	2863	Hs.432395	NM_001508	ENSG00000183840	GPR39	-	G protein-coupled receptor 39	protein-coding
SY5YtetCASZ1b_CASZ1_Dox_peak_9953	chr5	65957077	65957274	+	134	NA	intron (NM_198828, intron 1 of 5)	MLT1J|LTR|ERVL-MaLR	64999	NM_198828	375449	Hs.595458	NM_015183	ENSG00000069020	MAST4	-	microtubule associated serine/threonine kinase family member 4	protein-coding
SY5YtetCASZ1b_CASZ1_Dox_peak_4855	chr15	74485750	74485928	+	134	NA	TTS (NM_001142620)	TTS (NM_001142620)	9381	NM_022369	64220	Hs.24553	NM_022369	ENSG00000137868	STRA6	MCOPCB8|MCOPS9|PP14296	stimulated by retinoic acid 6	protein-coding
SY5YtetCASZ1b_CASZ1_Dox_peak_7149	chr2	133304790	133304971	+	134	NA	intron (NM_001508, intron 1 of 1)	intron (NM_001508, intron 1 of 1)	123063	NM_001321234	116372	Hs.432395	NM_144586	ENSG00000150551	LYPD1	LYPDC1|PHTS	LY6/PLAUR domain containing 1	protein-coding
SY5YtetCASZ1b_CASZ1_Dox_peak_5235	chr16	87590611	87590812	+	134	NA	Intergenic	Intergenic	-44730	NR_073379	57338	Hs.592068	NM_020655	ENSG00000154118	JPH3	CAGL237|HDL2|JP-3|JP3|TNRC22	junctophilin 3	protein-coding
SY5YtetCASZ1b_CASZ1_Dox_peak_1218	chr1	208759272	208759563	+	134	NA	Intergenic	L2c|LINE|L2	-341752	NM_025179	5362	Hs.497626	NM_025179	ENSG00000076356	PLXNA2	OCT|PLXN2	plexin A2	protein-coding
SY5YtetCASZ1b_CASZ1_Dox_peak_10773	chr6	14961344	14961540	+	134	NA	Intergenic	Intergenic	-284764	NM_004973	3720	Hs.269059	NM_004973	ENSG00000008083	JARID2	JMJ	jumonji and AT-rich interaction domain containing 2	protein-coding
SY5YtetCASZ1b_CASZ1_Dox_peak_8735	chr3	108227856	108228115	+	134	NA	intron (NM_014981, intron 2 of 41)	intron (NM_014981, intron 2 of 41)	20184	NM_014981	22989	Hs.731060	NM_014981	ENSG00000144821	MYH15	-	myosin heavy chain 15	protein-coding
SY5YtetCASZ1b_CASZ1_Dox_peak_8182	chr22	38137374	38137555	+	134	NA	intron (NM_001039141, intron 11 of 23)	intron (NM_001039141, intron 11 of 23)	-4777	NM_138632	11078	Hs.533030	NM_007032	ENSG00000100106	TRIOBP	DFNB28|HRIHFB2122|TAP68|TARA|dJ37E16.4	TRIO and F-actin binding protein	protein-coding
SY5YtetCASZ1b_CASZ1_Dox_peak_13614	chr9	128522135	128522316	+	134	NA	intron (NR_024123, intron 2 of 6)	intron (NR_024123, intron 2 of 6)	11747	NM_001134778	5090	Hs.428027	NM_006195	ENSG00000167081	PBX3	-	PBX homeobox 3	protein-coding
SY5YtetCASZ1b_CASZ1_Dox_peak_576	chr1	100111666	100112022	+	134	NA	5' UTR (NM_017734, exon 1 of 8)	5' UTR (NM_017734, exon 1 of 8)	413	NM_017734	54873	Hs.483993	NM_017734	ENSG00000099260	PALMD	C1orf11|PALML	palmdelphin	protein-coding
SY5YtetCASZ1b_CASZ1_Dox_peak_4861	chr15	74604817	74605032	+	134	NA	intron (NM_025055, intron 11 of 18)	intron (NM_025055, intron 11 of 18)	-5958	NM_001287181	80125	Hs.383206	NM_025055	ENSG00000140481	CCDC33	CT61|HP11097	coiled-coil domain containing 33	protein-coding
SY5YtetCASZ1b_CASZ1_Dox_peak_5677	chr17	63169550	63169953	+	133	NA	intron (NM_003835, intron 8 of 18)	intron (NM_003835, intron 8 of 18)	36295	NM_003835	8787	Hs.664380	NM_003835	ENSG00000108370	RGS9	PERRS|RGS9L	regulator of G-protein signaling 9	protein-coding
SY5YtetCASZ1b_CASZ1_Dox_peak_9566	chr4	140729512	140729715	+	133	NA	intron (NM_018717, intron 3 of 5)	intron (NM_018717, intron 3 of 5)	142691	NM_001204366	4258	Hs.81874	NM_002413	ENSG00000085871	MGST2	GST2|MGST-II	microsomal glutathione S-transferase 2	protein-coding
SY5YtetCASZ1b_CASZ1_Dox_peak_2084	chr10	80908644	80908874	+	133	NA	intron (NM_020338, intron 3 of 24)	intron (NM_020338, intron 3 of 24)	79967	NM_020338	57178	Hs.193118	NM_020338	ENSG00000108175	ZMIZ1	MIZ|RAI17|TRAFIP10|ZIMP10|hZIMP10	zinc finger MIZ-type containing 1	protein-coding
SY5YtetCASZ1b_CASZ1_Dox_peak_7315	chr2	175471588	175471847	+	133	NA	intron (NM_001077269, intron 1 of 7)	MSTD|LTR|ERVL-MaLR	27590	NM_003387	7456	Hs.128067	NM_003387	ENSG00000115935	WIPF1	PRPL-2|WAS2|WASPIP|WIP	WAS/WASL interacting protein family member 1	protein-coding
SY5YtetCASZ1b_CASZ1_Dox_peak_4843	chr15	72410935	72411150	+	133	NA	promoter-TSS (NM_006901)	promoter-TSS (NM_006901)	411	NM_145204	123228	Hs.513002	NM_145204	ENSG00000166192	SENP8	DEN1|NEDP1|PRSC2	SUMO/sentrin peptidase family member, NEDD8 specific	protein-coding
SY5YtetCASZ1b_CASZ1_Dox_peak_2142	chr10	91312150	91312331	+	133	NA	Intergenic	Intergenic	-16927	NM_213606	387700	Hs.530338	NM_213606	ENSG00000152779	SLC16A12	CJMG|CRT2|CTRCT47|MCT12	solute carrier family 16 member 12	protein-coding
SY5YtetCASZ1b_CASZ1_Dox_peak_1523	chr1	232529020	232529473	+	133	NA	Intergenic	Intergenic	122108	NM_020808	57568	Hs.745009	NM_020808	ENSG00000116991	SIPA1L2	SPAL2	signal induced proliferation associated 1 like 2	protein-coding
SY5YtetCASZ1b_CASZ1_Dox_peak_2392	chr10	126145381	126145629	+	132	NA	Intergenic	MLT1F|LTR|ERVL-MaLR	-4836	NM_022126	64077	Hs.527748	NM_022126	ENSG00000107902	LHPP	HDHD2B	phospholysine phosphohistidine inorganic pyrophosphate phosphatase	protein-coding
SY5YtetCASZ1b_CASZ1_Dox_peak_13098	chr8	140508573	140508764	+	132	NA	Intergenic	Intergenic	206631	NR_104210	51305	Hs.493037	NM_001282534	ENSG00000169427	KCNK9	K2p9.1|KT3.2|TASK-3|TASK3	potassium two pore domain channel subfamily K member 9	protein-coding
SY5YtetCASZ1b_CASZ1_Dox_peak_10774	chr6	15038868	15039084	+	132	NA	Intergenic	Intergenic	-207230	NM_004973	3720	Hs.269059	NM_004973	ENSG00000008083	JARID2	JMJ	jumonji and AT-rich interaction domain containing 2	protein-coding
SY5YtetCASZ1b_CASZ1_Dox_peak_10501	chr5	153864399	153864587	+	131	NA	Intergenic	Intergenic	-6669	NM_004821	9421	Hs.152531	NM_004821	ENSG00000113196	HAND1	Hxt|Thing1|bHLHa27|eHand	heart and neural crest derivatives expressed 1	protein-coding
SY5YtetCASZ1b_CASZ1_Dox_peak_1447	chr1	226786238	226786433	+	131	NA	intron (NM_001003665, intron 3 of 3)	intron (NM_001003665, intron 3 of 3)	49834	NM_001003665	375057	Hs.116827	NM_001003665	ENSG00000203685	STUM	C1orf95	stum, mechanosensory transduction mediator homolog	protein-coding
SY5YtetCASZ1b_CASZ1_Dox_peak_9116	chr3	183327258	183327479	+	131	NA	Intergenic	SVA_E|Other|Other	-26043	NM_017644	54800	Hs.407709	NM_017644	ENSG00000114796	KLHL24	DRE1|KRIP6	kelch like family member 24	protein-coding
SY5YtetCASZ1b_CASZ1_Dox_peak_6648	chr2	42192513	42192735	+	131	NA	Intergenic	Intergenic	-11681	NM_001242815	400950	Hs.738713	NM_001242815	ENSG00000205086	C2orf91	-	chromosome 2 open reading frame 91	protein-coding
SY5YtetCASZ1b_CASZ1_Dox_peak_4065	chr13	81101597	81101834	+	131	NA	Intergenic	MLT1M|LTR|ERVL-MaLR	-186465	NM_005842	10253	Hs.18676	NM_005842	ENSG00000136158	SPRY2	IGAN3|hSPRY2	sprouty RTK signaling antagonist 2	protein-coding
SY5YtetCASZ1b_CASZ1_Dox_peak_7937	chr20	57032459	57032674	+	131	NA	Intergenic	Intergenic	57428	NM_001304787	164284	Hs.119286	NM_153360	ENSG00000198768	APCDD1L	-	APC down-regulated 1 like	protein-coding
SY5YtetCASZ1b_CASZ1_Dox_peak_3515	chr12	56720569	56720751	+	131	NA	exon (NM_001127460, exon 7 of 26)	exon (NM_001127460, exon 7 of 26)	6873	NM_001127460	9924	Hs.273397	NM_014871	ENSG00000135473	PAN2	USP52	PAN2 poly(A) specific ribonuclease subunit	protein-coding
SY5YtetCASZ1b_CASZ1_Dox_peak_9038	chr3	159575678	159575905	+	131	NA	intron (NM_001197109, intron 1 of 6)	intron (NM_001197109, intron 1 of 6)	18141	NM_001197109	29970	Hs.134665	NM_014575	ENSG00000151967	SCHIP1	SCHIP-1	schwannomin interacting protein 1	protein-coding
SY5YtetCASZ1b_CASZ1_Dox_peak_3636	chr12	104850388	104850669	+	131	NA	promoter-TSS (NM_018413)	promoter-TSS (NM_018413)	-164	NM_018413	50515	Hs.17569	NM_018413	ENSG00000171310	CHST11	C4ST|C4ST-1|C4ST1|HSA269537	carbohydrate sulfotransferase 11	protein-coding
SY5YtetCASZ1b_CASZ1_Dox_peak_13196	chr9	16626873	16627169	+	131	NA	intron (NM_001317940, intron 2 of 5)	intron (NM_001317940, intron 2 of 5)	243765	NM_017637	54796	Hs.656581	NM_017637	ENSG00000173068	BNC2	BSN2	basonuclin 2	protein-coding
SY5YtetCASZ1b_CASZ1_Dox_peak_6443	chr2	10545649	10545887	+	131	NA	intron (NM_001258359, intron 2 of 4)	intron (NM_001258359, intron 2 of 4)	36878	NM_001258359	3241	Hs.580427	NM_002149	ENSG00000115756	HPCAL1	BDR1|HLP2|VILIP-3	hippocalcin like 1	protein-coding
[truncated: 379 more rows]

## Sheet: Directly_repressed_1.5-fold
Table S3. Genes directly activated or repressed by CASZ1b after the restoration of CASZ1b in SY5Y cells.
CASZ1b ChIP-seq peaks that associated with direclty repressed genes (Tet+ vs. Tet- ≤-1.5-fold)
[truncated: 913 more rows]
