# Supplementary material for: Loss of CASZ1 tumor suppressor linked to oncogenic subversion of neuroblastoma core regulatory circuitry
Source: Cell Death Dis. 2022 Oct 15;13(10):871. doi: 10.1038/s41419-022-05314-6 (PMC9569368; doi:10.1038/s41419-022-05314-6)
Supplement: Supplementary file 4 — Table S4 [file 41419_2022_5314_MOESM4_ESM.xlsx]

## Sheet: CASZ1bCenter_DescendCASZ1_H3K27
PeakID (cmd=annotatePeaks.pl CASZ1bCenter_DescendCASZ1_H3K27ac_intensity_homer.txt hg19)	Chr	Start	End	Peak Score	Annotation	Detailed Annotation	Distance to TSS	Nearest PromoterID	Entrez ID	Nearest Unigene	Nearest Refseq	Nearest Ensembl	Gene Name	Gene Alias	Gene Description	Gene Type
82343.5	chr17	61519317	61520727	86762.2	intron (NM_001915, intron 1 of 5)	intron (NM_001915, intron 1 of 5)	-1834	NM_001017917	1534	Hs.355264	NM_001915	ENSG00000008283	CYB561	CYB561A1|FRRS2|ORTHYP2	cytochrome b561	protein-coding
72977.9	chr17	61510675	61510887	81252.9	3' UTR (NM_001330421, exon 6 of 6)	3' UTR (NM_001330421, exon 6 of 6)	6847	NM_001330421	1534	Hs.355264	NM_001915	ENSG00000008283	CYB561	CYB561A1|FRRS2|ORTHYP2	cytochrome b561	protein-coding
59179.6	chr5	34192081	34192504	77063.5	non-coding (NR_157803, exon 1 of 1)	non-coding (NR_157803, exon 1 of 1)	2606	NR_157803	646652	Hs.546584	NR_157803		LOC646652	-	integral membrane glycoprotein-like pseudogene	pseudo
58020.9	chr5	34192761	34193302	73525.7	non-coding (NR_157803, exon 1 of 1)	non-coding (NR_157803, exon 1 of 1)	3345	NR_157803	646652	Hs.546584	NR_157803		LOC646652	-	integral membrane glycoprotein-like pseudogene	pseudo
67413.5	chr17	61509148	61510167	73045.9	TTS (NM_001330421)	TTS (NM_001330421)	7971	NM_001330421	1534	Hs.355264	NM_001915	ENSG00000008283	CYB561	CYB561A1|FRRS2|ORTHYP2	cytochrome b561	protein-coding
44989.8	chr17	55700222	55701349	70366.2	intron (NM_001322250, intron 9 of 13)	intron (NM_001322250, intron 9 of 13)	-15012	NR_110807	101927539	Hs.680439	NR_110807	ENSG00000263499	LOC101927539	-	uncharacterized LOC101927539	ncRNA
70478.7	chr17	74539752	74540382	69487.8	non-coding (NR_033357, exon 5 of 5)	non-coding (NR_033357, exon 5 of 5)	3941	NM_001077620	768206	Hs.634380	NM_001077620	ENSG00000214140	PRCD	RP36	photoreceptor disc component	protein-coding
43801.9	chr1	156221209	156221724	69480.1	intron (NM_015327, intron 19 of 21)	intron (NM_015327, intron 19 of 21)	-3558	NM_001272106	79957	Hs.235873	NM_024897	ENSG00000160781	PAQR6	PRdelta	progestin and adipoQ receptor family member 6	protein-coding
29675	chr7	127724760	127724964	68778.2	exon (NM_014390, exon 19 of 24)	exon (NM_014390, exon 19 of 24)	2949	NR_030324	693178		NR_030324	ENSG00000207588	MIR593	MIRN593|hsa-mir-593	microRNA 593	ncRNA
57049.9	chr17	55742517	55742713	68728.4	intron (NM_138962, intron 11 of 13)	intron (NM_138962, intron 11 of 13)	-56842	NR_110807	101927539	Hs.680439	NR_110807	ENSG00000263499	LOC101927539	-	uncharacterized LOC101927539	ncRNA
52266.8	chr17	55745087	55745274	67421.7	intron (NM_138962, intron 11 of 13)	intron (NM_138962, intron 11 of 13)	-59407	NR_110807	101927539	Hs.680439	NR_110807	ENSG00000263499	LOC101927539	-	uncharacterized LOC101927539	ncRNA
49906.9	chr17	55745808	55746110	66014.7	intron (NM_138962, intron 11 of 13)	intron (NM_138962, intron 11 of 13)	-60186	NR_110807	101927539	Hs.680439	NR_110807	ENSG00000263499	LOC101927539	-	uncharacterized LOC101927539	ncRNA
42513.5	chr17	55612594	55613140	65872.2	intron (NM_001322250, intron 7 of 13)	intron (NM_001322250, intron 7 of 13)	-11909	NR_110808	101927557	Hs.639984	NR_110808	ENSG00000266100	LOC101927557	-	uncharacterized LOC101927557	ncRNA
28821.6	chr7	127725265	127725748	63690.5	intron (NM_014390, intron 19 of 23)	intron (NM_014390, intron 19 of 23)	3593	NR_030324	693178		NR_030324	ENSG00000207588	MIR593	MIRN593|hsa-mir-593	microRNA 593	ncRNA
55379	chr17	46080350	46080717	63092.2	Intergenic	Intergenic	-29715	NR_162100	113218499		NR_162100		MIR10226	-	microRNA 10226	ncRNA
40285.1	chr17	55702793	55703174	62557	intron (NM_001322250, intron 9 of 13)	intron (NM_001322250, intron 9 of 13)	-17210	NR_110807	101927539	Hs.680439	NR_110807	ENSG00000263499	LOC101927539	-	uncharacterized LOC101927539	ncRNA
55477.1	chr17	46080880	46081647	62492.7	Intergenic	Intergenic	-28985	NR_162100	113218499		NR_162100		MIR10226	-	microRNA 10226	ncRNA
18463.6	chr17	46073492	46074258	61891.6	Intergenic	Intergenic	25396	NM_001278198	80279	Hs.20157	NM_025197	ENSG00000108465	CDK5RAP3	C53|HSF-27|IC53|LZAP|MST016|OK/SW-cl.114|PP1553	CDK5 regulatory subunit associated protein 3	protein-coding
48694.1	chr1	162889250	162889837	61153.9	Intergenic	L1PREC2|LINE|L1	-50938	NM_178550	339512	Hs.407631	NM_178550	ENSG00000185860	CCDC190	C1orf110	coiled-coil domain containing 190	protein-coding
24017.2	chr17	55609402	55609745	60965.6	intron (NM_001322250, intron 7 of 13)	intron (NM_001322250, intron 7 of 13)	-8615	NR_110808	101927557	Hs.639984	NR_110808	ENSG00000266100	LOC101927557	-	uncharacterized LOC101927557	ncRNA
10595.1	chr7	127720202	127720508	60921	intron (NM_014390, intron 17 of 23)	intron (NM_014390, intron 17 of 23)	-1558	NR_030324	693178		NR_030324	ENSG00000207588	MIR593	MIRN593|hsa-mir-593	microRNA 593	ncRNA
50267.7	chr17	46091944	46092325	60207.6	Intergenic	Intergenic	-18114	NR_162100	113218499		NR_162100		MIR10226	-	microRNA 10226	ncRNA
46471	chr1	179755836	179756655	60172.4	intron (NM_001329719, intron 1 of 4)	intron (NM_001329719, intron 1 of 4)	-16814	NR_162130	113219451		NR_162130		MIR12116	-	microRNA 12116	ncRNA
58428.8	chr11	2000041	2000667	59390.9	Intergenic	Intergenic	10796	NR_024471	100133545	Hs.677620	NR_024471	ENSG00000226416	MRPL23-AS1	-	MRPL23 antisense RNA 1	ncRNA
52994.4	chr17	55617202	55617386	58473	intron (NM_001322250, intron 7 of 13)	intron (NM_001322250, intron 7 of 13)	-16336	NR_110808	101927557	Hs.639984	NR_110808	ENSG00000266100	LOC101927557	-	uncharacterized LOC101927557	ncRNA
49359.1	chr17	55614961	55615261	58197.7	intron (NM_001322250, intron 7 of 13)	intron (NM_001322250, intron 7 of 13)	-14153	NR_110808	101927557	Hs.639984	NR_110808	ENSG00000266100	LOC101927557	-	uncharacterized LOC101927557	ncRNA
47586.8	chr1	162888181	162888683	58146.5	Intergenic	L1PREC2|LINE|L1	-49827	NM_178550	339512	Hs.407631	NM_178550	ENSG00000185860	CCDC190	C1orf110	coiled-coil domain containing 190	protein-coding
45730.9	chr1	179754097	179754434	58129.2	intron (NM_001329719, intron 1 of 4)	intron (NM_001329719, intron 1 of 4)	-18794	NR_162130	113219451		NR_162130		MIR12116	-	microRNA 12116	ncRNA
40096.3	chr17	74838135	74838506	58053.1	Intergenic	Intergenic	-13928	NR_135283	283994	Hs.645372	NR_135283	ENSG00000267535	LINC00868	C17orf52	long intergenic non-protein coding RNA 868	ncRNA
39928.6	chr17	55682222	55683167	57826.3	intron (NR_110807, intron 2 of 2)	intron (NR_110807, intron 2 of 2)	3079	NR_110807	101927539	Hs.680439	NR_110807	ENSG00000263499	LOC101927539	-	uncharacterized LOC101927539	ncRNA
58371.1	chr7	5465018	5465679	57504.7	TTS (NM_001354886)	TTS (NM_001354886)	-2171	NM_001080495	84629	Hs.520638	NM_001013722	ENSG00000182095	TNRC18	CAGL79|TNRC18A	trinucleotide repeat containing 18	protein-coding
25198.7	chr17	46059590	46060304	56892.2	TTS (NM_001278197)	TTS (NM_001278197)	11468	NM_001278198	80279	Hs.20157	NM_025197	ENSG00000108465	CDK5RAP3	C53|HSF-27|IC53|LZAP|MST016|OK/SW-cl.114|PP1553	CDK5 regulatory subunit associated protein 3	protein-coding
23221.1	chr16	55689456	55689698	55710.6	promoter-TSS (NM_001043)	promoter-TSS (NM_001043)	-399	NM_001172501	6530	Hs.78036	NM_001043	ENSG00000103546	SLC6A2	NAT1|NET|NET1|SLC6A5	solute carrier family 6 member 2	protein-coding
52829.3	chr1	180897053	180897430	55499.6	intron (NM_020950, intron 3 of 8)	intron (NM_020950, intron 3 of 8)	15208	NM_020950	57710	Hs.734816	NM_020950	ENSG00000135835	KIAA1614	-	KIAA1614	protein-coding
30381	chr12	50374598	50374973	55424.9	Intergenic	G-rich|Low_complexity|Low_complexity	8055	NM_001652	363	Hs.54505	NM_001652	ENSG00000086159	AQP6	AQP2L|KID	aquaporin 6	protein-coding
34130.3	chr7	127997282	127997847	54902	intron (NM_001174164, intron 5 of 5)	intron (NM_001174164, intron 5 of 5)	4175	NM_001174164	401399	Hs.381096	NM_001114726	ENSG00000224940	PRRT4	-	proline rich transmembrane protein 4	protein-coding
37670.7	chr5	168311229	168311414	54676.6	intron (NM_001271946, intron 4 of 35)	intron (NM_001271946, intron 4 of 35)	-116061	NR_029632	407001		NR_029632	ENSG00000207739	MIR218-2	MIRN218-2|mir-218-2	microRNA 218-2	ncRNA
51354.1	chr1	180896574	180896776	53976.7	intron (NM_020950, intron 3 of 8)	intron (NM_020950, intron 3 of 8)	14642	NM_020950	57710	Hs.734816	NM_020950	ENSG00000135835	KIAA1614	-	KIAA1614	protein-coding
50246.4	chr17	61524515	61524785	53646.2	promoter-TSS (NM_001915)	promoter-TSS (NM_001915)	-983	NM_001915	1534	Hs.355264	NM_001915	ENSG00000008283	CYB561	CYB561A1|FRRS2|ORTHYP2	cytochrome b561	protein-coding
17912.5	chr17	55607794	55608389	53392.2	intron (NM_001322250, intron 7 of 13)	intron (NM_001322250, intron 7 of 13)	-7133	NR_110808	101927557	Hs.639984	NR_110808	ENSG00000266100	LOC101927557	-	uncharacterized LOC101927557	ncRNA
36407.7	chr17	55680191	55680418	52992.3	intron (NR_110807, intron 2 of 2)	intron (NR_110807, intron 2 of 2)	5469	NR_110807	101927539	Hs.680439	NR_110807	ENSG00000263499	LOC101927539	-	uncharacterized LOC101927539	ncRNA
52901.1	chr17	55643806	55644464	52487.5	intron (NM_001322250, intron 7 of 13)	intron (NM_001322250, intron 7 of 13)	41638	NR_110807	101927539	Hs.680439	NR_110807	ENSG00000263499	LOC101927539	-	uncharacterized LOC101927539	ncRNA
48436.6	chr17	55619778	55620274	52174.7	intron (NM_001322250, intron 7 of 13)	MER5B|DNA|hAT-Charlie	-19068	NR_110808	101927557	Hs.639984	NR_110808	ENSG00000266100	LOC101927557	-	uncharacterized LOC101927557	ncRNA
49112.4	chr14	100905524	100905797	51805.2	intron (NM_001350949, intron 2 of 6)	intron (NM_001350949, intron 2 of 6)	62838	NM_024515	79446	Hs.497599	NM_024515	ENSG00000176473	WDR25	C14orf67	WD repeat domain 25	protein-coding
48180	chr1	180895403	180896117	51578.1	intron (NM_020950, intron 3 of 8)	intron (NM_020950, intron 3 of 8)	13727	NM_020950	57710	Hs.734816	NM_020950	ENSG00000135835	KIAA1614	-	KIAA1614	protein-coding
36344	chr1	179750944	179751658	51487	intron (NM_001329719, intron 1 of 4)	intron (NM_001329719, intron 1 of 4)	-21758	NR_162130	113219451		NR_162130		MIR12116	-	microRNA 12116	ncRNA
40783.6	chr17	55739950	55740303	51241.4	intron (NM_138962, intron 11 of 13)	intron (NM_138962, intron 11 of 13)	-54353	NR_110807	101927539	Hs.680439	NR_110807	ENSG00000263499	LOC101927539	-	uncharacterized LOC101927539	ncRNA
18481.3	chr7	158895606	158895946	51120.8	intron (NR_130758, intron 4 of 12)	intron (NR_130758, intron 4 of 12)	-5881	NM_001308259	7434	Hs.585052	NM_003382	ENSG00000106018	VIPR2	C16DUPq36.3|DUP7q36.3|PACAP-R-3|PACAP-R3|VIP-R-2|VPAC2|VPAC2R|VPCAP2R	vasoactive intestinal peptide receptor 2	protein-coding
47860.6	chr14	101144516	101144781	50747.7	Intergenic	Intergenic	21043	NR_024096	283601	Hs.379802	NM_001007560	ENSG00000196273	LINC00523	C14orf70	long intergenic non-protein coding RNA 523	ncRNA
40672.6	chr10	104388144	104388380	50501.7	intron (NM_016169, intron 11 of 11)	intron (NM_016169, intron 11 of 11)	-15990	NM_030912	81603	Hs.336810	NM_030912	ENSG00000171206	TRIM8	GERP|RNF27	tripartite motif containing 8	protein-coding
26905.3	chr19	47134216	47134456	50384.8	Intergenic	Intergenic	3603	NM_033258	94235	Hs.283961	NM_033258	ENSG00000167414	GNG8	-	G protein subunit gamma 8	protein-coding
17096.3	chr1	203331446	203331993	50377.2	Intergenic	Intergenic	-11469	NM_002023	2331	Hs.519168	NM_002023	ENSG00000122176	FMOD	FM|SLRR2E	fibromodulin	protein-coding
46707.9	chr17	55619184	55619541	50346.6	intron (NM_001322250, intron 7 of 13)	intron (NM_001322250, intron 7 of 13)	-18404	NR_110808	101927557	Hs.639984	NR_110808	ENSG00000266100	LOC101927557	-	uncharacterized LOC101927557	ncRNA
48401.7	chr14	100906647	100907639	50288.2	intron (NM_001350949, intron 2 of 6)	intron (NM_001350949, intron 2 of 6)	64321	NM_024515	79446	Hs.497599	NM_024515	ENSG00000176473	WDR25	C14orf67	WD repeat domain 25	protein-coding
24064.8	chr15	74520864	74521338	50136.9	Intergenic	Intergenic	-7566	NM_025055	80125	Hs.383206	NM_025055	ENSG00000140481	CCDC33	CT61|HP11097	coiled-coil domain containing 33	protein-coding
9842.77	chr7	127716996	127717350	50078.8	intron (NM_014390, intron 17 of 23)	intron (NM_014390, intron 17 of 23)	-4740	NR_030324	693178		NR_030324	ENSG00000207588	MIR593	MIRN593|hsa-mir-593	microRNA 593	ncRNA
40140.7	chr1	234679156	234680289	50053.8	Intergenic	Intergenic	-12197	NR_038426	100506795	Hs.448989	NR_038426	ENSG00000231768	LINC01354	-	long intergenic non-protein coding RNA 1354	ncRNA
24980.4	chr15	74583389	74584420	49991.4	intron (NM_025055, intron 10 of 18)	intron (NM_025055, intron 10 of 18)	-26996	NM_001287181	80125	Hs.383206	NM_025055	ENSG00000140481	CCDC33	CT61|HP11097	coiled-coil domain containing 33	protein-coding
18693.4	chr7	158896873	158897291	49918.1	intron (NR_130758, intron 3 of 12)	intron (NR_130758, intron 3 of 12)	-7187	NM_001308259	7434	Hs.585052	NM_003382	ENSG00000106018	VIPR2	C16DUPq36.3|DUP7q36.3|PACAP-R-3|PACAP-R3|VIP-R-2|VPAC2|VPAC2R|VPCAP2R	vasoactive intestinal peptide receptor 2	protein-coding
3402.69	chr11	113448596	113449194	49815.9	Intergenic	Intergenic	-102775	NM_000795	1813	Hs.73893	NM_000795	ENSG00000149295	DRD2	D2DR|D2R	dopamine receptor D2	protein-coding
24951.8	chr12	50377619	50378071	49596.8	Intergenic	Intergenic	11115	NM_001652	363	Hs.54505	NM_001652	ENSG00000086159	AQP6	AQP2L|KID	aquaporin 6	protein-coding
24694.5	chr15	74517166	74517601	49554.5	Intergenic	Intergenic	-11284	NM_025055	80125	Hs.383206	NM_025055	ENSG00000140481	CCDC33	CT61|HP11097	coiled-coil domain containing 33	protein-coding
38037.5	chr1	179758025	179758256	49387.9	intron (NM_001329719, intron 1 of 4)	intron (NM_001329719, intron 1 of 4)	-14919	NR_162130	113219451		NR_162130		MIR12116	-	microRNA 12116	ncRNA
42919.3	chr14	100889997	100890302	49371.5	intron (NM_001350949, intron 2 of 6)	intron (NM_001350949, intron 2 of 6)	47327	NM_024515	79446	Hs.497599	NM_024515	ENSG00000176473	WDR25	C14orf67	WD repeat domain 25	protein-coding
47022.8	chr11	125983519	125983778	49366.2	Intergenic	MIRb|SINE|MIR	-50461	NM_016952	50937	Hs.38034	NM_016952	ENSG00000064309	CDON	CDO|CDON1|HPE11|ORCAM	cell adhesion associated, oncogene regulated	protein-coding
26836.8	chr5	168308988	168309268	49274.5	intron (NM_001271946, intron 5 of 35)	intron (NM_001271946, intron 5 of 35)	-113868	NR_029632	407001		NR_029632	ENSG00000207739	MIR218-2	MIRN218-2|mir-218-2	microRNA 218-2	ncRNA
19720.1	chr12	110093453	110093767	49030.1	Intergenic	MIRc|SINE|MIR	-58020	NM_032829	84915	Hs.661785	NM_032829	ENSG00000139438	FAM222A	C12orf34	family with sequence similarity 222 member A	protein-coding
48601.1	chr17	55644675	55645172	48927.1	intron (NM_001322250, intron 7 of 13)	intron (NM_001322250, intron 7 of 13)	40850	NR_110807	101927539	Hs.680439	NR_110807	ENSG00000263499	LOC101927539	-	uncharacterized LOC101927539	ncRNA
34242.4	chr5	168312111	168313517	48896.8	intron (NM_001271946, intron 4 of 35)	intron (NM_001271946, intron 4 of 35)	-117554	NR_029632	407001		NR_029632	ENSG00000207739	MIR218-2	MIRN218-2|mir-218-2	microRNA 218-2	ncRNA
39532	chr14	101237380	101237840	48458.1	Intergenic	MER34|LTR|ERV1	-43218	NR_039729	100616495		NR_039729	ENSG00000266461	MIR2392	-	microRNA 2392	ncRNA
43358	chr17	55676311	55676677	48366.5	intron (NM_001322250, intron 8 of 13)	intron (NM_001322250, intron 8 of 13)	9279	NR_110807	101927539	Hs.680439	NR_110807	ENSG00000263499	LOC101927539	-	uncharacterized LOC101927539	ncRNA
54468.4	chr1	29798368	29798990	48265.6	Intergenic	Intergenic	-122053	NR_110758	101928460	Hs.434659	NR_110758	ENSG00000230523	LINC01756	-	long intergenic non-protein coding RNA 1756	ncRNA
28955.1	chr11	43943819	43944165	48085.9	Intergenic	Intergenic	-1498	NR_038907	100507300	Hs.664588	NR_038907	ENSG00000244926	ALKBH3-AS1	-	ALKBH3 antisense RNA 1	ncRNA
47170.4	chr17	55622471	55622964	48078.6	intron (NM_001322250, intron 7 of 13)	intron (NM_001322250, intron 7 of 13)	-21759	NR_110808	101927557	Hs.639984	NR_110808	ENSG00000266100	LOC101927557	-	uncharacterized LOC101927557	ncRNA
36954.9	chr12	52594480	52594739	47925.1	Intergenic	Intergenic	-8811	NM_001081492	144501	Hs.140978	NM_182507	ENSG00000167767	KRT80	KB20	keratin 80	protein-coding
24603.5	chr12	50372620	50373435	47900.4	Intergenic	Intergenic	6297	NM_001652	363	Hs.54505	NM_001652	ENSG00000086159	AQP6	AQP2L|KID	aquaporin 6	protein-coding
15549.8	chr17	55829191	55829771	47821.8	Intergenic	Intergenic	-6821	NM_001282544	101927581	Hs.540784	NM_001282544	ENSG00000166329	CCDC182	-	coiled-coil domain containing 182	protein-coding
50620	chr7	19148671	19148879	47812.1	Intergenic	Intergenic	8484	NR_149001	7291	Hs.66744	NM_000474	ENSG00000122691	TWIST1	ACS3|BPES2|BPES3|CRS|CRS1|CSO|SCS|SWCOS|TWIST|bHLHa38	twist family bHLH transcription factor 1	protein-coding
23736.8	chr15	74585325	74585825	47593.2	intron (NM_025055, intron 10 of 18)	intron (NM_025055, intron 10 of 18)	-25325	NM_001287181	80125	Hs.383206	NM_025055	ENSG00000140481	CCDC33	CT61|HP11097	coiled-coil domain containing 33	protein-coding
31265.9	chr7	50628780	50629030	47516.8	promoter-TSS (NM_001242889)	promoter-TSS (NM_001242889)	-137	NM_001242890	1644	Hs.359698	NM_000790	ENSG00000132437	DDC	AADC	dopa decarboxylase	protein-coding
4257.58	chr1	208704453	208705181	47431.7	Intergenic	Intergenic	-197216	NR_146914	105372893	Hs.568720	NR_146914	ENSG00000232812	LINC01717	-	long intergenic non-protein coding RNA 1717	ncRNA
7599.67	chr2	96756756	96757564	47204	Intergenic	Intergenic	25150	NM_000682	151	Hs.247686	NM_000682	ENSG00000274286	ADRA2B	ADRA2L1|ADRA2RL1|ADRARL1|ALPHA2BAR|FAME2|alpha-2BAR	adrenoceptor alpha 2B	protein-coding
35640.7	chr1	162854908	162855664	47202.3	Intergenic	Intergenic	-16681	NM_178550	339512	Hs.407631	NM_178550	ENSG00000185860	CCDC190	C1orf110	coiled-coil domain containing 190	protein-coding
28717.6	chr7	127996613	127996953	47042	intron (NM_001174164, intron 5 of 5)	intron (NM_001174164, intron 5 of 5)	4956	NM_001174164	401399	Hs.381096	NM_001114726	ENSG00000224940	PRRT4	-	proline rich transmembrane protein 4	protein-coding
42725.7	chr14	100888442	100888788	46983.6	intron (NM_001350949, intron 2 of 6)	MLT1G1|LTR|ERVL-MaLR	45793	NM_024515	79446	Hs.497599	NM_024515	ENSG00000176473	WDR25	C14orf67	WD repeat domain 25	protein-coding
45096.5	chr17	55675166	55675550	46938.4	intron (NM_001322250, intron 8 of 13)	intron (NM_001322250, intron 8 of 13)	10415	NR_110807	101927539	Hs.680439	NR_110807	ENSG00000263499	LOC101927539	-	uncharacterized LOC101927539	ncRNA
48678.8	chr7	5463654	5463922	46938.1	promoter-TSS (NM_001080495)	promoter-TSS (NM_001080495)	-611	NM_001080495	84629	Hs.520638	NM_001013722	ENSG00000182095	TNRC18	CAGL79|TNRC18A	trinucleotide repeat containing 18	protein-coding
36345.4	chr16	57543833	57544531	46864.9	Intergenic	Intergenic	-23777	NM_018110	55715	Hs.279832	NM_018110	ENSG00000125170	DOK4	IRS-5|IRS5	docking protein 4	protein-coding
4285.61	chr1	208706942	208707648	46851.8	Intergenic	Intergenic	-194738	NR_146914	105372893	Hs.568720	NR_146914	ENSG00000232812	LINC01717	-	long intergenic non-protein coding RNA 1717	ncRNA
21660.5	chr12	50265034	50265303	46833.6	intron (NM_012306, intron 11 of 11)	intron (NM_012306, intron 11 of 11)	-28279	NM_181708	144233	Hs.142736	NM_181708	ENSG00000186666	BCDIN3D	-	BCDIN3 domain containing RNA methyltransferase	protein-coding
23518	chr5	21481909	21482279	46768.5	intron (NR_027026, intron 3 of 4)	intron (NR_027026, intron 3 of 4)	22505	NR_027026	728411	Hs.88181	NM_207331	ENSG00000183666	GUSBP1	-	GUSB pseudogene 1	pseudo
16238.6	chr1	203331098	203331275	46643.6	Intergenic	Intergenic	-10936	NM_002023	2331	Hs.519168	NM_002023	ENSG00000122176	FMOD	FM|SLRR2E	fibromodulin	protein-coding
3135.39	chr11	113449651	113449911	46603.3	Intergenic	Intergenic	-103661	NM_000795	1813	Hs.73893	NM_000795	ENSG00000149295	DRD2	D2DR|D2R	dopamine receptor D2	protein-coding
37415.2	chr1	234678178	234678518	46597.2	Intergenic	Intergenic	-10823	NR_038426	100506795	Hs.448989	NR_038426	ENSG00000231768	LINC01354	-	long intergenic non-protein coding RNA 1354	ncRNA
26603.7	chr11	12000782	12001775	46567.7	intron (NM_001018057, intron 3 of 6)	intron (NM_001018057, intron 3 of 6)	28908	NM_001018057	27122	Hs.292156	NM_013253	ENSG00000050165	DKK3	REIC|RIG	dickkopf WNT signaling pathway inhibitor 3	protein-coding
27330.3	chr7	50630079	50630394	46508.9	intron (NM_001082971, intron 1 of 14)	intron (NM_001082971, intron 1 of 14)	-1468	NM_001242890	1644	Hs.359698	NM_000790	ENSG00000132437	DDC	AADC	dopa decarboxylase	protein-coding
48482.5	chr11	8253660	8253928	46441.6	intron (NM_001270428, intron 1 of 3)	intron (NM_001270428, intron 1 of 3)	31631	NM_002315	4004	Hs.654426	NM_002315	ENSG00000166407	LMO1	RBTN1|RHOM1|TTG1	LIM domain only 1	protein-coding
47537.2	chr17	55641467	55641701	46310.7	intron (NM_001322250, intron 7 of 13)	intron (NM_001322250, intron 7 of 13)	-40626	NR_110808	101927557	Hs.639984	NR_110808	ENSG00000266100	LOC101927557	-	uncharacterized LOC101927557	ncRNA
46732.2	chr1	234859358	234860657	46226.9	intron (NR_038856, intron 1 of 2)	intron (NR_038856, intron 1 of 2)	218	NR_038856	100506810	Hs.586634	NR_038856	ENSG00000227630	LINC01132	-	long intergenic non-protein coding RNA 1132	ncRNA
53909.7	chr1	29799799	29800002	46144.8	Intergenic	ERV3-16A3_I-int|LTR|ERVL	-123274	NR_110758	101928460	Hs.434659	NR_110758	ENSG00000230523	LINC01756	-	long intergenic non-protein coding RNA 1756	ncRNA
41799.8	chr2	238794396	238794623	46038	intron (NM_001308353, intron 3 of 3)	intron (NM_001308353, intron 3 of 3)	26243	NM_005855	10267	Hs.471783	NM_005855	ENSG00000132329	RAMP1	-	receptor activity modifying protein 1	protein-coding
29040.9	chr17	55749336	55749597	45952.4	intron (NM_138962, intron 11 of 13)	intron (NM_138962, intron 11 of 13)	-63693	NR_110807	101927539	Hs.680439	NR_110807	ENSG00000263499	LOC101927539	-	uncharacterized LOC101927539	ncRNA
43745.5	chr11	1976824	1977283	45931.2	intron (NM_021134, intron 4 of 4)	intron (NM_021134, intron 4 of 4)	6492	NR_132974	106635549		NR_132974		SNORD131	-	small nucleolar RNA, C/D box 131	snoRNA
15538.1	chr17	55830036	55830234	45864.3	Intergenic	L2c|LINE|L2	-7475	NM_001282544	101927581	Hs.540784	NM_001282544	ENSG00000166329	CCDC182	-	coiled-coil domain containing 182	protein-coding
19528.6	chr5	168255921	168256496	45488.6	intron (NM_001271946, intron 6 of 35)	intron (NM_001271946, intron 6 of 35)	-60948	NR_029632	407001		NR_029632	ENSG00000207739	MIR218-2	MIRN218-2|mir-218-2	microRNA 218-2	ncRNA
18845.5	chr12	110094407	110095060	45422.4	Intergenic	Intergenic	-56897	NM_032829	84915	Hs.661785	NM_032829	ENSG00000139438	FAM222A	C12orf34	family with sequence similarity 222 member A	protein-coding
32071.5	chr11	43947499	43948078	45319.1	Intergenic	Intergenic	-5294	NR_038907	100507300	Hs.664588	NR_038907	ENSG00000244926	ALKBH3-AS1	-	ALKBH3 antisense RNA 1	ncRNA
16554.7	chr16	5553931	5554812	45256.5	Intergenic	Intergenic	111880	NR_110902	101926950	Hs.613285	NR_110902	ENSG00000260338	LINC01570	-	long intergenic non-protein coding RNA 1570	ncRNA
25043.9	chr12	50262900	50263479	45158.2	3' UTR (NM_012306, exon 12 of 12)	3' UTR (NM_012306, exon 12 of 12)	-26300	NM_181708	144233	Hs.142736	NM_181708	ENSG00000186666	BCDIN3D	-	BCDIN3 domain containing RNA methyltransferase	protein-coding
47688.8	chr2	47313762	47314087	45132.4	TTS (NM_001163561)	TTS (NM_001163561)	68523	NM_173649	285051	Hs.531575	NM_173649	ENSG00000239605	STPG4	C2orf61|GSE	sperm-tail PG-rich repeat containing 4	protein-coding
43814.6	chr14	100904802	100905002	45096.3	intron (NM_001350949, intron 2 of 6)	MIRb|SINE|MIR	62080	NM_024515	79446	Hs.497599	NM_024515	ENSG00000176473	WDR25	C14orf67	WD repeat domain 25	protein-coding
26532.5	chr17	55858840	55859772	45091	Intergenic	Intergenic	-36646	NM_001282544	101927581	Hs.540784	NM_001282544	ENSG00000166329	CCDC182	-	coiled-coil domain containing 182	protein-coding
46864.3	chr7	19148021	19148386	44994	Intergenic	Intergenic	9056	NR_149001	7291	Hs.66744	NM_000474	ENSG00000122691	TWIST1	ACS3|BPES2|BPES3|CRS|CRS1|CSO|SCS|SWCOS|TWIST|bHLHa38	twist family bHLH transcription factor 1	protein-coding
36284	chr1	27626229	27626653	44989.9	intron (NM_001276252, intron 12 of 15)	intron (NM_001276252, intron 12 of 15)	-22195	NM_032125	84065	Hs.469171	NM_032125	ENSG00000186501	TMEM222	C1orf160	transmembrane protein 222	protein-coding
28045.7	chr5	69196052	69196232	44955.7	non-coding (NR_157804, exon 1 of 2)	non-coding (NR_157804, exon 1 of 2)	1255	NR_160659	102724995	Hs.711155	NR_160659		LOC102724995	-	POM121 transmembrane nucleoporin pseudogene	pseudo
19564.3	chr5	34181252	34181565	44902.2	intron (NR_146599, intron 3 of 11)	intron (NR_146599, intron 3 of 11)	-8278	NR_157803	646652	Hs.546584	NR_157803		LOC646652	-	integral membrane glycoprotein-like pseudogene	pseudo
21874.7	chr12	50378331	50378801	44747.7	Intergenic	Intergenic	11836	NM_001652	363	Hs.54505	NM_001652	ENSG00000086159	AQP6	AQP2L|KID	aquaporin 6	protein-coding
23656	chr2	43132854	43133191	44742.4	Intergenic	Intergenic	-113299	NM_012205	23498	Hs.368805	NM_012205	ENSG00000162882	HAAO	3-HAO|HAO|VCRL1|h3HAO	3-hydroxyanthranilate 3,4-dioxygenase	protein-coding
33523.5	chr10	81030389	81030996	44611.9	intron (NM_020338, intron 7 of 24)	intron (NM_020338, intron 7 of 24)	-76533	NM_005729	10105	Hs.381072	NM_005729	ENSG00000108179	PPIF	CYP3|CyP-M|Cyp-D|CypD	peptidylprolyl isomerase F	protein-coding
37924.6	chr7	135006175	135006921	44566	Intergenic	PABL_B-int|LTR|ERV1	89817	NM_182489	346673	Hs.592279	NM_182489	ENSG00000146857	STRA8	-	stimulated by retinoic acid 8	protein-coding
42908	chr11	125984421	125984740	44461.3	Intergenic	Intergenic	-51393	NM_016952	50937	Hs.38034	NM_016952	ENSG00000064309	CDON	CDO|CDON1|HPE11|ORCAM	cell adhesion associated, oncogene regulated	protein-coding
19992.3	chr17	46064735	46064980	44323.9	Intergenic	Intergenic	16378	NM_001278198	80279	Hs.20157	NM_025197	ENSG00000108465	CDK5RAP3	C53|HSF-27|IC53|LZAP|MST016|OK/SW-cl.114|PP1553	CDK5 regulatory subunit associated protein 3	protein-coding
40522.7	chr2	238792726	238793121	44294.1	intron (NM_001308353, intron 3 of 3)	intron (NM_001308353, intron 3 of 3)	24657	NM_005855	10267	Hs.471783	NM_005855	ENSG00000132329	RAMP1	-	receptor activity modifying protein 1	protein-coding
18892.6	chr5	168253401	168253732	44293.2	intron (NM_001271946, intron 6 of 35)	MIR|SINE|MIR	-58306	NR_029632	407001		NR_029632	ENSG00000207739	MIR218-2	MIRN218-2|mir-218-2	microRNA 218-2	ncRNA
20890.9	chr7	43570809	43571987	44206	intron (NM_015052, intron 24 of 29)	L2a|LINE|L2	-9257	NR_038276	100506895	Hs.676047	NR_038276	ENSG00000231638	LUARIS	SCAT6|lncRNA32	lncRNA upregulator of antiviral response interferon signaling	ncRNA
37819.1	chr10	80983235	80983733	44121.6	intron (NM_020338, intron 7 of 24)	intron (NM_020338, intron 7 of 24)	-123741	NM_005729	10105	Hs.381072	NM_005729	ENSG00000108179	PPIF	CYP3|CyP-M|Cyp-D|CypD	peptidylprolyl isomerase F	protein-coding
24657.1	chr18	45561169	45561747	44107.1	intron (NM_001371287, intron 5 of 5)	intron (NM_001371287, intron 5 of 5)	102061	NM_001039360	201501	Hs.515388	NM_001039360	ENSG00000184828	ZBTB7C	APM-1|APM1|ZBTB36|ZNF857C	zinc finger and BTB domain containing 7C	protein-coding
27610.4	chr5	69197717	69197943	44046.9	promoter-TSS (NR_160659)	promoter-TSS (NR_160659)	-433	NR_160659	102724995	Hs.711155	NR_160659		LOC102724995	-	POM121 transmembrane nucleoporin pseudogene	pseudo
43105.8	chr17	55623126	55623482	44037.8	intron (NM_001322250, intron 7 of 13)	intron (NM_001322250, intron 7 of 13)	-22346	NR_110808	101927557	Hs.639984	NR_110808	ENSG00000266100	LOC101927557	-	uncharacterized LOC101927557	ncRNA
32683.2	chr10	81029354	81029542	43909.6	intron (NM_020338, intron 7 of 24)	intron (NM_020338, intron 7 of 24)	-77777	NM_005729	10105	Hs.381072	NM_005729	ENSG00000108179	PPIF	CYP3|CyP-M|Cyp-D|CypD	peptidylprolyl isomerase F	protein-coding
45594.8	chr2	220372976	220373178	43713.8	Intergenic	Intergenic	-5815	NM_182847	55515	Hs.87469	NM_018674	ENSG00000072182	ASIC4	ACCN4|BNAC4	acid sensing ion channel subunit family member 4	protein-coding
44555.9	chr2	220372383	220372892	43671.5	TTS (NM_013335)	TTS (NM_013335)	-6255	NM_182847	55515	Hs.87469	NM_018674	ENSG00000072182	ASIC4	ACCN4|BNAC4	acid sensing ion channel subunit family member 4	protein-coding
42472.7	chr11	72019052	72020344	43620.7	intron (NM_030813, intron 8 of 16)	intron (NM_030813, intron 8 of 16)	-64478	NM_005169	401	Hs.731115	NM_005169	ENSG00000165462	PHOX2A	ARIX|CFEOM2|FEOM2|NCAM2|PMX2A	paired like homeobox 2A	protein-coding
37128.9	chr7	135005059	135005395	43592.6	Intergenic	Intergenic	88496	NM_182489	346673	Hs.592279	NM_182489	ENSG00000146857	STRA8	-	stimulated by retinoic acid 8	protein-coding
31212.8	chr5	141562163	141562767	43578.4	Intergenic	Intergenic	74121	NM_030571	80762	Hs.9788	NM_030571	ENSG00000131507	NDFIP1	N4WBP5	Nedd4 family interacting protein 1	protein-coding
21562.2	chr20	49774007	49774522	43499.4	Intergenic	MIRb|SINE|MIR	-134620	NM_002237	3755	Hs.118695	NM_002237	ENSG00000026559	KCNG1	K13|KCNG|KV6.1|kH2	potassium voltage-gated channel modifier subfamily G member 1	protein-coding
31951.9	chr1	162859501	162860306	43378.8	Intergenic	Intergenic	-21298	NM_178550	339512	Hs.407631	NM_178550	ENSG00000185860	CCDC190	C1orf110	coiled-coil domain containing 190	protein-coding
27262.1	chr2	46566449	46566666	43299.7	intron (NM_001430, intron 1 of 15)	intron (NM_001430, intron 1 of 15)	42011	NM_001430	2034	Hs.468410	NM_001430	ENSG00000116016	EPAS1	ECYT4|HIF2A|HLF|MOP2|PASD2|bHLHe73	endothelial PAS domain protein 1	protein-coding
3620.78	chr1	208707882	208708133	43203.3	Intergenic	Intergenic	-194026	NR_146914	105372893	Hs.568720	NR_146914	ENSG00000232812	LINC01717	-	long intergenic non-protein coding RNA 1717	ncRNA
33597.7	chr8	38794245	38794844	43136.4	intron (NM_021623, intron 3 of 12)	intron (NM_021623, intron 3 of 12)	35680	NM_021623	59339	Hs.369123	NM_021623	ENSG00000169499	PLEKHA2	TAPP2	pleckstrin homology domain containing A2	protein-coding
26828.4	chr1	211665484	211666326	43027.9	5' UTR (NM_001164688, exon 1 of 3)	5' UTR (NM_001164688, exon 1 of 3)	354	NM_183059	343035	Hs.632495	NM_183059	ENSG00000198570	RD3	C1orf36|LCA12	retinal degeneration 3, GUCY2D regulator	protein-coding
17638.7	chr5	168252676	168252940	42983.9	intron (NM_001271946, intron 6 of 35)	intron (NM_001271946, intron 6 of 35)	-57548	NR_029632	407001		NR_029632	ENSG00000207739	MIR218-2	MIRN218-2|mir-218-2	microRNA 218-2	ncRNA
42166.3	chr7	50575469	50576639	42953	intron (NM_001242889, intron 4 of 12)	intron (NM_001242889, intron 4 of 12)	-23403	NR_033845	100129427	Hs.680434	NR_033845	ENSG00000226122	DDC-AS1	-	DDC antisense RNA 1	ncRNA
23005.9	chr8	140440607	140440989	42641.5	Intergenic	Intergenic	274568	NM_001282534	51305	Hs.493037	NM_001282534	ENSG00000169427	KCNK9	K2p9.1|KT3.2|TASK-3|TASK3	potassium two pore domain channel subfamily K member 9	protein-coding
47120	chr11	8255172	8255795	42376	intron (NM_001270428, intron 1 of 3)	intron (NM_001270428, intron 1 of 3)	29942	NM_002315	4004	Hs.654426	NM_002315	ENSG00000166407	LMO1	RBTN1|RHOM1|TTG1	LIM domain only 1	protein-coding
16430.8	chr12	110092070	110092480	42357.6	Intergenic	Intergenic	-59355	NM_032829	84915	Hs.661785	NM_032829	ENSG00000139438	FAM222A	C12orf34	family with sequence similarity 222 member A	protein-coding
37290.4	chr1	179711567	179711744	42343.5	promoter-TSS (NM_173509)	promoter-TSS (NM_173509)	511	NR_138086	148753	Hs.400696	NM_173509	ENSG00000143340	FAM163A	C1orf76|NDSP	family with sequence similarity 163 member A	protein-coding
33203.5	chr12	52593246	52593493	42254.3	Intergenic	Intergenic	-7571	NM_001081492	144501	Hs.140978	NM_182507	ENSG00000167767	KRT80	KB20	keratin 80	protein-coding
41410.2	chr5	148801971	148802579	42170.7	intron (NR_105060, intron 2 of 4)	intron (NR_105060, intron 2 of 4)	-6206	NR_029684	406935		NR_029684	ENSG00000284182	MIR143	MIRN143|mir-143	microRNA 143	ncRNA
18087.2	chr7	2105846	2106273	42007.9	intron (NM_001304523, intron 11 of 17)	intron (NM_001304523, intron 11 of 17)	22628	NR_145797	109623488		NR_145797		SNORA114	-	small nucleolar RNA, H/ACA box 114	snoRNA
45200.9	chr2	47315647	47316215	41921	intron (NM_001163561, intron 6 of 6)	intron (NM_001163561, intron 6 of 6)	66516	NM_173649	285051	Hs.531575	NM_173649	ENSG00000239605	STPG4	C2orf61|GSE	sperm-tail PG-rich repeat containing 4	protein-coding
24866.1	chr1	156229551	156229898	41849.2	intron (NM_015327, intron 15 of 21)	Charlie15a|DNA|hAT-Charlie	-11816	NM_001272106	79957	Hs.235873	NM_024897	ENSG00000160781	PAQR6	PRdelta	progestin and adipoQ receptor family member 6	protein-coding
26450.5	chr2	46566906	46567612	41823.2	intron (NM_001430, intron 1 of 15)	intron (NM_001430, intron 1 of 15)	42713	NM_001430	2034	Hs.468410	NM_001430	ENSG00000116016	EPAS1	ECYT4|HIF2A|HLF|MOP2|PASD2|bHLHe73	endothelial PAS domain protein 1	protein-coding
9202.71	chr17	55824775	55825134	41789.8	Intergenic	L2b|LINE|L2	-2294	NM_001282544	101927581	Hs.540784	NM_001282544	ENSG00000166329	CCDC182	-	coiled-coil domain containing 182	protein-coding
46148.1	chr7	19149972	19150273	41731.3	Intergenic	Intergenic	7137	NR_149001	7291	Hs.66744	NM_000474	ENSG00000122691	TWIST1	ACS3|BPES2|BPES3|CRS|CRS1|CSO|SCS|SWCOS|TWIST|bHLHa38	twist family bHLH transcription factor 1	protein-coding
34958.7	chr1	162851895	162852510	41607.5	Intergenic	Intergenic	-13597	NM_178550	339512	Hs.407631	NM_178550	ENSG00000185860	CCDC190	C1orf110	coiled-coil domain containing 190	protein-coding
13877.7	chr1	203333178	203333915	41572	Intergenic	Intergenic	-13296	NM_002023	2331	Hs.519168	NM_002023	ENSG00000122176	FMOD	FM|SLRR2E	fibromodulin	protein-coding
55320.5	chr10	8101961	8102400	41521.8	intron (NM_002051, intron 3 of 5)	intron (NM_002051, intron 3 of 5)	5529	NM_002051	2625	Hs.524134	NM_002051	ENSG00000107485	GATA3	HDR|HDRS	GATA binding protein 3	protein-coding
27762.9	chr5	153902815	153903693	41439.5	Intergenic	Intergenic	-45467	NM_004821	9421	Hs.152531	NM_004821	ENSG00000113196	HAND1	Hxt|Thing1|bHLHa27|eHand	heart and neural crest derivatives expressed 1	protein-coding
16417.7	chr1	50739672	50739957	41355.2	Intergenic	Intergenic	149301	NM_032110	63950	Hs.334481	NM_032110	ENSG00000142700	DMRTA2	-	DMRT like family A2	protein-coding
22476.8	chr8	140438797	140439413	41265.8	Intergenic	Intergenic	276261	NM_001282534	51305	Hs.493037	NM_001282534	ENSG00000169427	KCNK9	K2p9.1|KT3.2|TASK-3|TASK3	potassium two pore domain channel subfamily K member 9	protein-coding
29061.9	chr5	141705230	141705438	41258.1	promoter-TSS (NM_001127496)	promoter-TSS (NM_001127496)	476	NR_120664	101926941	Hs.658945	NR_120664	ENSG00000231185	SPRY4-AS1	THCAT68	SPRY4 antisense RNA 1	ncRNA
11695.4	chr12	110083075	110083928	41231	Intergenic	MIRb|SINE|MIR	-68129	NM_032829	84915	Hs.661785	NM_032829	ENSG00000139438	FAM222A	C12orf34	family with sequence similarity 222 member A	protein-coding
61709.8	chr14	101249020	101249422	41182.7	Intergenic	L2b|LINE|L2	-31607	NR_039729	100616495		NR_039729	ENSG00000266461	MIR2392	-	microRNA 2392	ncRNA
14864.7	chr12	50266407	50266728	41156.5	intron (NM_012306, intron 11 of 11)	MIRb|SINE|MIR	-29678	NM_181708	144233	Hs.142736	NM_181708	ENSG00000186666	BCDIN3D	-	BCDIN3 domain containing RNA methyltransferase	protein-coding
39649	chr2	47289411	47289848	41143.4	intron (NM_020458, intron 19 of 19)	intron (NM_020458, intron 19 of 19)	92818	NM_173649	285051	Hs.531575	NM_173649	ENSG00000239605	STPG4	C2orf61|GSE	sperm-tail PG-rich repeat containing 4	protein-coding
26424.2	chr14	93477711	93477906	41019.9	intron (NM_001142593, intron 4 of 10)	intron (NM_001142593, intron 4 of 10)	25511	NM_001363707	3705	Hs.308122	NM_014216	ENSG00000100605	ITPK1	ITRPK1	inositol-tetrakisphosphate 1-kinase	protein-coding
35202.3	chr17	80059221	80059418	40964.9	TTS (NM_198082)	TTS (NM_198082)	-3207	NM_004104	2194	Hs.83190	NM_004104	ENSG00000169710	FASN	FAS|OA-519|SDR27X1	fatty acid synthase	protein-coding
22884.2	chr17	74840344	74840688	40893.6	Intergenic	Intergenic	-11732	NR_135283	283994	Hs.645372	NR_135283	ENSG00000267535	LINC00868	C17orf52	long intergenic non-protein coding RNA 868	ncRNA
38673.4	chr11	72018533	72018729	40861.1	intron (NM_030813, intron 9 of 16)	intron (NM_030813, intron 9 of 16)	-63411	NM_005169	401	Hs.731115	NM_005169	ENSG00000165462	PHOX2A	ARIX|CFEOM2|FEOM2|NCAM2|PMX2A	paired like homeobox 2A	protein-coding
21031.2	chr2	47465981	47467025	40854.9	intron (NR_110207, intron 1 of 2)	intron (NR_110207, intron 1 of 2)	-62428	NM_001305625	805	Hs.468442	NM_001743	ENSG00000143933	CALM2	CALM|CALML2|CAM1|CAM3|CAMC|CAMII|CAMIII|LQT15|PHKD|PHKD2|caM	calmodulin 2	protein-coding
20926.8	chr14	100869794	100869971	40755.2	intron (NM_001350949, intron 2 of 6)	MIRb|SINE|MIR	27060	NM_024515	79446	Hs.497599	NM_024515	ENSG00000176473	WDR25	C14orf67	WD repeat domain 25	protein-coding
19006.7	chr6	166904303	166904987	40727.4	intron (NM_001006932, intron 9 of 21)	intron (NM_001006932, intron 9 of 21)	18276	NR_031734	100302141		NR_031734	ENSG00000222958	MIR1913	MIRN1913|hsa-mir-1913	microRNA 1913	ncRNA
24479.1	chr16	57514786	57515127	40721	promoter-TSS (NM_001369619)	promoter-TSS (NM_001369619)	-667	NM_001369620	55715	Hs.279832	NM_018110	ENSG00000125170	DOK4	IRS-5|IRS5	docking protein 4	protein-coding
15322.7	chr5	21492783	21493094	40615.6	intron (NR_027028, intron 4 of 5)	intron (NR_027028, intron 4 of 5)	33349	NR_027026	728411	Hs.88181	NM_207331	ENSG00000183666	GUSBP1	-	GUSB pseudogene 1	pseudo
23158.1	chr5	141559493	141559913	40523.2	Intergenic	Intergenic	71359	NM_030571	80762	Hs.9788	NM_030571	ENSG00000131507	NDFIP1	N4WBP5	Nedd4 family interacting protein 1	protein-coding
35751	chr17	71353472	71353892	40405.9	intron (NM_001144952, intron 40 of 44)	intron (NM_001144952, intron 40 of 44)	-45542	NM_012121	23580	Hs.3903	NM_012121	ENSG00000179604	CDC42EP4	BORG4|CEP4|KAIA1777	CDC42 effector protein 4	protein-coding
58218.1	chr14	101250311	101250612	40390.4	Intergenic	Charlie13b|DNA|hAT-Charlie	-30367	NR_039729	100616495		NR_039729	ENSG00000266461	MIR2392	-	microRNA 2392	ncRNA
34772.7	chr5	139047398	139047782	40161	intron (NM_001317203, intron 2 of 3)	intron (NM_001317203, intron 2 of 3)	-7438	NM_001317211	51523	Hs.189119	NM_016463	ENSG00000171604	CXXC5	CF5|HSPC195|RINF|WID	CXXC finger protein 5	protein-coding
29720.7	chr2	217485881	217486260	40158.8	Intergenic	Intergenic	-11481	NM_001313993	3485	Hs.438102	NM_000597	ENSG00000115457	IGFBP2	IBP2|IGF-BP53	insulin like growth factor binding protein 2	protein-coding
33339	chr1	234746131	234746309	40133.2	promoter-TSS (NM_182972)	promoter-TSS (NM_182972)	-949	NM_182972	359948	Hs.350268	NM_182972	ENSG00000168264	IRF2BP2	CVID14	interferon regulatory factor 2 binding protein 2	protein-coding
15580.7	chr14	106365097	106365432	40127.2	Intergenic	Intergenic	-18574	NR_026800	9834	Hs.649259	NM_014151	ENSG00000226777	FAM30A	C14orf110|HSPC053|KIAA0125	family with sequence similarity 30 member A	ncRNA
30793	chr2	3651768	3652128	40099.4	exon (NM_024027, exon 2 of 7)	exon (NM_024027, exon 2 of 7)	-1694	NM_001255988	78989	Hs.32603	NM_024027	ENSG00000118004	COLEC11	3MC2|CL-K1-I|CL-K1-II|CL-K1-IIa|CL-K1-IIb|CLK1	collectin subfamily member 11	protein-coding
20662.7	chr17	75283123	75283438	40098.6	promoter-TSS (NM_001113492)	promoter-TSS (NM_001113492)	-693	NM_001113492	10801	Hs.440932	NM_006640	ENSG00000184640	SEPTIN9	AF17q25|MSF|MSF1|NAPB|PNUTL4|SEPT9|SINT1|SeptD1	septin 9	protein-coding
11157	chr7	127736980	127737817	40011.1	Intergenic	Intergenic	15485	NR_030324	693178		NR_030324	ENSG00000207588	MIR593	MIRN593|hsa-mir-593	microRNA 593	ncRNA
44210.7	chr3	50418760	50419065	39980.8	intron (NM_001291101, intron 6 of 37)	intron (NM_001291101, intron 6 of 37)	16118	NR_111913	11068	Hs.149443	NM_007022	ENSG00000114395	CYB561D2	101F6|TSP10|XXcos-LUCA11.4	cytochrome b561 family member D2	protein-coding
52024.1	chr3	128130426	128130746	39951.2	Intergenic	Intergenic	-51851	NR_037890	285224	Hs.683815	NR_037890	ENSG00000242049	DNAJB8-AS1	-	DNAJB8 antisense RNA 1	ncRNA
23067	chr2	43133835	43134303	39944.4	Intergenic	Intergenic	-114346	NM_012205	23498	Hs.368805	NM_012205	ENSG00000162882	HAAO	3-HAO|HAO|VCRL1|h3HAO	3-hydroxyanthranilate 3,4-dioxygenase	protein-coding
41349.4	chr7	19147202	19147403	39788.1	Intergenic	CpG	9957	NR_149001	7291	Hs.66744	NM_000474	ENSG00000122691	TWIST1	ACS3|BPES2|BPES3|CRS|CRS1|CSO|SCS|SWCOS|TWIST|bHLHa38	twist family bHLH transcription factor 1	protein-coding
36480.2	chr11	125984955	125985369	39736.6	Intergenic	Intergenic	-51975	NM_016952	50937	Hs.38034	NM_016952	ENSG00000064309	CDON	CDO|CDON1|HPE11|ORCAM	cell adhesion associated, oncogene regulated	protein-coding
21479.3	chr2	91762244	91762714	39592.4	Intergenic	Intergenic	85496	NR_027238	654342	Hs.469287	NR_027238		LSP1P4	-	LSP1 pseudogene 4	pseudo
20604.3	chr17	75283616	75284083	39571.6	promoter-TSS (NM_001113492)	promoter-TSS (NM_001113492)	-124	NM_001113492	10801	Hs.440932	NM_006640	ENSG00000184640	SEPTIN9	AF17q25|MSF|MSF1|NAPB|PNUTL4|SEPT9|SINT1|SeptD1	septin 9	protein-coding
34628.4	chr2	238795308	238795563	39510.6	intron (NM_001308353, intron 3 of 3)	intron (NM_001308353, intron 3 of 3)	27169	NM_005855	10267	Hs.471783	NM_005855	ENSG00000132329	RAMP1	-	receptor activity modifying protein 1	protein-coding
32387.9	chr8	38795959	38796205	39440.6	intron (NM_021623, intron 3 of 12)	intron (NM_021623, intron 3 of 12)	-35665	NM_153692	203100	Hs.661014	NM_153692	ENSG00000169495	HTRA4	-	HtrA serine peptidase 4	protein-coding
43684.1	chr2	47284215	47284890	39336.6	intron (NM_020458, intron 18 of 19)	intron (NM_020458, intron 18 of 19)	97895	NM_173649	285051	Hs.531575	NM_173649	ENSG00000239605	STPG4	C2orf61|GSE	sperm-tail PG-rich repeat containing 4	protein-coding
28342.6	chr1	156227574	156227872	39318.2	intron (NM_001323614, intron 15 of 20)	intron (NM_001323614, intron 15 of 20)	-9815	NM_001272106	79957	Hs.235873	NM_024897	ENSG00000160781	PAQR6	PRdelta	progestin and adipoQ receptor family member 6	protein-coding
46478.7	chr10	72994768	72994962	39260.7	intron (NM_001244889, intron 1 of 15)	(TCTCTG)n|Simple_repeat|Simple_repeat	-16880	NR_038453	728978	Hs.646725	NR_038453	ENSG00000237512	UNC5B-AS1	-	UNC5B antisense RNA 1	ncRNA
12194.1	chr1	212809248	212810515	39071.2	Intergenic	Intergenic	12065	NM_153606	149647	Hs.129293	NM_153606	ENSG00000162771	FAM71A	GARI-L4	family with sequence similarity 71 member A	protein-coding
20681.7	chr2	47465176	47465428	39004	intron (NR_110207, intron 1 of 2)	intron (NR_110207, intron 1 of 2)	-61227	NM_001305625	805	Hs.468442	NM_001743	ENSG00000143933	CALM2	CALM|CALML2|CAM1|CAM3|CAMC|CAMII|CAMIII|LQT15|PHKD|PHKD2|caM	calmodulin 2	protein-coding
48538.2	chr3	50465759	50466298	38796.6	intron (NM_001291101, intron 3 of 37)	intron (NM_001291101, intron 3 of 37)	63234	NR_111913	11068	Hs.149443	NM_007022	ENSG00000114395	CYB561D2	101F6|TSP10|XXcos-LUCA11.4	cytochrome b561 family member D2	protein-coding
25689.4	chr10	73015132	73015711	38794.5	intron (NM_001244889, intron 1 of 15)	intron (NM_001244889, intron 1 of 15)	-37436	NR_038453	728978	Hs.646725	NR_038453	ENSG00000237512	UNC5B-AS1	-	UNC5B antisense RNA 1	ncRNA
53644	chr10	8103307	8103551	38725.9	intron (NM_002051, intron 3 of 5)	intron (NM_002051, intron 3 of 5)	6778	NM_002051	2625	Hs.524134	NM_002051	ENSG00000107485	GATA3	HDR|HDRS	GATA binding protein 3	protein-coding
39055.6	chr11	71752129	71752307	38721.4	intron (NR_104476, intron 2 of 24)	intron (NR_104476, intron 2 of 24)	26881	NR_104178	100128494	Hs.713607	NR_104178	ENSG00000251143	LOC100128494	-	uncharacterized LOC100128494	ncRNA
25402.9	chr16	57518090	57518378	38674	intron (NM_001369618, intron 1 of 7)	intron (NM_001369618, intron 1 of 7)	2171	NM_001369618	55715	Hs.279832	NM_018110	ENSG00000125170	DOK4	IRS-5|IRS5	docking protein 4	protein-coding
9697.99	chr17	59563747	59565392	38664.4	Intergenic	Intergenic	30720	NM_018488	9496	Hs.143907	NM_018488	ENSG00000121075	TBX4	ICPPS|SPS	T-box transcription factor 4	protein-coding
26875.4	chr7	128003250	128003861	38638.9	Intergenic	Intergenic	-1811	NM_001114726	401399	Hs.381096	NM_001114726	ENSG00000224940	PRRT4	-	proline rich transmembrane protein 4	protein-coding
43649.1	chr5	50263398	50263615	38569.7	Intergenic	Intergenic	2515	NR_104653	100287592	Hs.519298	NR_104653	ENSG00000251573	LINC02106	-	long intergenic non-protein coding RNA 2106	ncRNA
23499.7	chr2	25515403	25515647	38495.6	intron (NR_135490, intron 3 of 23)	CR1_Mam|LINE|CR1	36065	NR_031570	100302246		NR_031570	ENSG00000221445	MIR1301	MIRN1301|hsa-mir-1301|mir-1301	microRNA 1301	ncRNA
27149.7	chr1	154941297	154941599	38459.3	intron (NM_183001, intron 2 of 11)	intron (NM_183001, intron 2 of 11)	1775	NM_183001	6464	Hs.433795	NM_003029	ENSG00000160691	SHC1	SHC|SHCA	SHC adaptor protein 1	protein-coding
31685.6	chr4	174427116	174427321	38411.4	intron (NM_001329597, intron 1 of 3)	intron (NM_001329597, intron 1 of 3)	13171	NM_001329597	11341	Hs.7122	NM_007281	ENSG00000164106	SCRG1	SCRG-1	stimulator of chondrogenesis 1	protein-coding
19713.8	chr20	49772977	49773471	38360.7	Intergenic	Intergenic	-133580	NM_002237	3755	Hs.118695	NM_002237	ENSG00000026559	KCNG1	K13|KCNG|KV6.1|kH2	potassium voltage-gated channel modifier subfamily G member 1	protein-coding
28985.5	chr4	41884809	41885105	38343.6	promoter-TSS (NR_104143)	promoter-TSS (NR_104143)	-329	NR_104143	101927074	Hs.611425	NR_104143	ENSG00000245870	LINC00682	-	long intergenic non-protein coding RNA 682	ncRNA
19639.6	chr6	43909672	43910387	38307.1	Intergenic	Intergenic	51264	NR_024478	100132354	Hs.376232	NR_024478		LINC01512	HI-LNC77	long intergenic non-protein coding RNA 1512	ncRNA
18495.7	chr20	49775828	49776131	38168.4	Intergenic	Intergenic	-136335	NM_002237	3755	Hs.118695	NM_002237	ENSG00000026559	KCNG1	K13|KCNG|KV6.1|kH2	potassium voltage-gated channel modifier subfamily G member 1	protein-coding
14676.3	chr16	55686032	55686872	38167	Intergenic	Intergenic	-3524	NM_001172501	6530	Hs.78036	NM_001043	ENSG00000103546	SLC6A2	NAT1|NET|NET1|SLC6A5	solute carrier family 6 member 2	protein-coding
22331.9	chr7	12130602	12131166	38034.2	Intergenic	HERVL18-int|LTR|ERVL	-120036	NM_018374	54664	Hs.396358	NM_018374	ENSG00000106460	TMEM106B	HLD16	transmembrane protein 106B	protein-coding
22302.1	chr7	12129719	12130189	37942.7	Intergenic	LTR18B|LTR|ERVL	-120966	NM_018374	54664	Hs.396358	NM_018374	ENSG00000106460	TMEM106B	HLD16	transmembrane protein 106B	protein-coding
13069.1	chr5	168305009	168305573	37942	intron (NM_001271946, intron 5 of 35)	intron (NM_001271946, intron 5 of 35)	-110031	NR_029632	407001		NR_029632	ENSG00000207739	MIR218-2	MIRN218-2|mir-218-2	microRNA 218-2	ncRNA
10254.5	chr14	69504510	69505870	37931.1	Intergenic	Intergenic	58791	NR_073422	161159	Hs.603341	NR_073422	ENSG00000259062	ACTN1-AS1	C14orf84	ACTN1 antisense RNA 1	ncRNA
22943	chr10	81018513	81019106	37864	intron (NM_020338, intron 7 of 24)	intron (NM_020338, intron 7 of 24)	-88416	NM_005729	10105	Hs.381072	NM_005729	ENSG00000108179	PPIF	CYP3|CyP-M|Cyp-D|CypD	peptidylprolyl isomerase F	protein-coding
48926.6	chrX	114993230	114993462	37726.2	intron (NR_147172, intron 2 of 2)	CpG	36049	NR_147172	106029310	Hs.571742	NR_147172		DANT1	-	DXZ4 associated non-coding transcript 1, proximal	ncRNA
37657.4	chr11	71752474	71752915	37699	intron (NR_104476, intron 2 of 24)	intron (NR_104476, intron 2 of 24)	27357	NR_104178	100128494	Hs.713607	NR_104178	ENSG00000251143	LOC100128494	-	uncharacterized LOC100128494	ncRNA
22503.7	chr6	44018775	44019075	37698.7	intron (NR_125864, intron 1 of 4)	intron (NR_125864, intron 1 of 4)	23464	NR_125864	101929705	Hs.670378	NR_125864	ENSG00000237686	LOC101929705	-	uncharacterized LOC101929705	ncRNA
17601.9	chr9	34554987	34555333	37694.5	intron (NM_147164, intron 7 of 9)	intron (NM_147164, intron 7 of 9)	-12850	NR_024369	415056	Hs.734229	NR_024369		CNTFR-AS1	-	CNTFR antisense RNA 1	ncRNA
35267.9	chr11	125981366	125981732	37659.1	Intergenic	Intergenic	-48362	NM_016952	50937	Hs.38034	NM_016952	ENSG00000064309	CDON	CDO|CDON1|HPE11|ORCAM	cell adhesion associated, oncogene regulated	protein-coding
12832.7	chr16	5556471	5556674	37598.9	Intergenic	Intergenic	109679	NR_110902	101926950	Hs.613285	NR_110902	ENSG00000260338	LINC01570	-	long intergenic non-protein coding RNA 1570	ncRNA
7011.83	chr1	202681403	202682038	37580.2	Intergenic	Intergenic	-2138	NM_177402	127833	Hs.25422	NM_177402	ENSG00000143858	SYT2	CMS7|MYSPC|SytII	synaptotagmin 2	protein-coding
11153	chr7	127735447	127735681	37553.6	Intergenic	Intergenic	13651	NR_030324	693178		NR_030324	ENSG00000207588	MIR593	MIRN593|hsa-mir-593	microRNA 593	ncRNA
21167.4	chr1	234689148	234689570	37496.5	Intergenic	Intergenic	-21834	NR_038426	100506795	Hs.448989	NR_038426	ENSG00000231768	LINC01354	-	long intergenic non-protein coding RNA 1354	ncRNA
15371.5	chr12	52305694	52305977	37459.2	promoter-TSS (NM_001077401)	promoter-TSS (NM_001077401)	-332	NM_001077401	94	Hs.591026	NM_000020	ENSG00000139567	ACVRL1	ACVRLK1|ALK-1|ALK1|HHT|HHT2|ORW2|SKR3|TSR-I	activin A receptor like type 1	protein-coding
28230.2	chr7	4184260	4184719	37442.9	intron (NM_152744, intron 28 of 44)	intron (NM_152744, intron 28 of 44)	-10020	NR_158215	105375131		NR_158215		LOC105375131	-	uncharacterized LOC105375131	ncRNA
12529.7	chr14	104348833	104349230	37419.6	Intergenic	Intergenic	34973	NR_038436	145216	Hs.578091	NR_038436	ENSG00000258735	LINC00637	-	long intergenic non-protein coding RNA 637	ncRNA
10800.1	chr1	203329830	203330218	37356.4	Intergenic	Intergenic	-9774	NM_002023	2331	Hs.519168	NM_002023	ENSG00000122176	FMOD	FM|SLRR2E	fibromodulin	protein-coding
12840.1	chr5	173147396	173148033	37347.2	intron (NR_108027, intron 1 of 2)	intron (NR_108027, intron 1 of 2)	25498	NR_108027	101928136	Hs.449267	NR_108027	ENSG00000253686	LINC01484	-	long intergenic non-protein coding RNA 1484	ncRNA
29658	chr2	217484147	217484710	37297.4	Intergenic	Intergenic	-12767	NR_110392	101928232	Hs.694592	NR_110392		LINC01280	-	long intergenic non-protein coding RNA 1280	ncRNA
36719.5	chr3	50428327	50428540	37296.7	intron (NM_001291101, intron 4 of 37)	intron (NM_001291101, intron 4 of 37)	25639	NR_111913	11068	Hs.149443	NM_007022	ENSG00000114395	CYB561D2	101F6|TSP10|XXcos-LUCA11.4	cytochrome b561 family member D2	protein-coding
8797.42	chr2	29472591	29473039	37269.6	intron (NM_004304, intron 12 of 28)	intron (NM_004304, intron 12 of 28)	-26049	NM_001353765	238	Hs.654469	NM_004304	ENSG00000171094	ALK	CD246|NBLST3	ALK receptor tyrosine kinase	protein-coding
48100.5	chrX	114981306	114981572	37123.3	intron (NR_147172, intron 2 of 2)	CpG	24142	NR_147172	106029310	Hs.571742	NR_147172		DANT1	-	DXZ4 associated non-coding transcript 1, proximal	ncRNA
32238.8	chr4	174443151	174443931	37114.7	Intergenic	CpG	-3152	NM_001329597	11341	Hs.7122	NM_007281	ENSG00000164106	SCRG1	SCRG-1	stimulator of chondrogenesis 1	protein-coding
22018.5	chr1	229545903	229546121	37092.6	Intergenic	Intergenic	23831	NM_001100	58	Hs.1288	NM_001100	ENSG00000143632	ACTA1	ACTA|ASMA|CFTD|CFTD1|CFTDM|MPFD|NEM1|NEM2|NEM3|SHPM	actin alpha 1, skeletal muscle	protein-coding
49444.3	chrX	114978321	114978615	37081.5	intron (NR_147172, intron 2 of 2)	CpG	21171	NR_147172	106029310	Hs.571742	NR_147172		DANT1	-	DXZ4 associated non-coding transcript 1, proximal	ncRNA
21674.7	chr11	43969522	43969828	37023.7	Intergenic	Intergenic	5488	NM_001145033	387763	Hs.530443	NM_001145033	ENSG00000187479	C11orf96	AG2	chromosome 11 open reading frame 96	protein-coding
1962.13	chr3	75378839	75379282	37023.1	Intergenic	Intergenic	105206	NR_024241	692099	Hs.591652	NR_024241	ENSG00000244026	FAM86DP	FAM86D	family with sequence similarity 86 member D, pseudogene	pseudo
19903.7	chr5	68930571	68930850	36943.7	Intergenic	Intergenic	74638	NM_001098728	728340	Hs.191356	NM_001098728	ENSG00000183474	GTF2H2C	GTF2H2C_2	GTF2H2 family member C	protein-coding
24410.5	chr10	81020992	81021336	36937.2	intron (NM_020338, intron 7 of 24)	intron (NM_020338, intron 7 of 24)	-86061	NM_005729	10105	Hs.381072	NM_005729	ENSG00000108179	PPIF	CYP3|CyP-M|Cyp-D|CypD	peptidylprolyl isomerase F	protein-coding
31508.9	chr4	174440355	174440695	36907.8	promoter-TSS (NM_001329597)	promoter-TSS (NM_001329597)	-136	NM_001329597	11341	Hs.7122	NM_007281	ENSG00000164106	SCRG1	SCRG-1	stimulator of chondrogenesis 1	protein-coding
49021.7	chrX	114984219	114984408	36894.2	intron (NR_147172, intron 2 of 2)	CpG	27016	NR_147172	106029310	Hs.571742	NR_147172		DANT1	-	DXZ4 associated non-coding transcript 1, proximal	ncRNA
28126.3	chr20	30158524	30159005	36803.6	intron (NR_046853, intron 2 of 2)	intron (NR_046853, intron 2 of 2)	2302	NR_046853	100874042	Hs.373741	NR_046853	ENSG00000230613	HM13-AS1	-	HM13 antisense RNA 1	ncRNA
49295.3	chrX	114990237	114990536	36798.5	intron (NR_147172, intron 2 of 2)	CpG	33089	NR_147172	106029310	Hs.571742	NR_147172		DANT1	-	DXZ4 associated non-coding transcript 1, proximal	ncRNA
35801.8	chr10	72991865	72992061	36793.7	intron (NM_001244889, intron 1 of 15)	intron (NM_001244889, intron 1 of 15)	-13978	NR_038453	728978	Hs.646725	NR_038453	ENSG00000237512	UNC5B-AS1	-	UNC5B antisense RNA 1	ncRNA
29640.7	chr5	139039808	139040041	36791.1	intron (NM_001317207, intron 1 of 2)	intron (NM_001317207, intron 1 of 2)	784	NM_001317206	51523	Hs.189119	NM_016463	ENSG00000171604	CXXC5	CF5|HSPC195|RINF|WID	CXXC finger protein 5	protein-coding
38857.6	chr15	37392426	37392627	36673.9	promoter-TSS (NM_172316)	promoter-TSS (NM_172316)	224	NR_051953	4212	Hs.510989	NM_002399	ENSG00000134138	MEIS2	CPCMR|HsT18361|MRG1	Meis homeobox 2	protein-coding
48731.2	chrX	114975310	114975546	36607.6	intron (NR_147172, intron 2 of 2)	CpG	18131	NR_147172	106029310	Hs.571742	NR_147172		DANT1	-	DXZ4 associated non-coding transcript 1, proximal	ncRNA
47944.6	chrX	114996156	114996482	36582.6	intron (NR_147172, intron 2 of 2)	CpG	39022	NR_147172	106029310	Hs.571742	NR_147172		DANT1	-	DXZ4 associated non-coding transcript 1, proximal	ncRNA
40634.6	chr1	29796673	29797025	36567.8	Intergenic	Intergenic	-120223	NR_110758	101928460	Hs.434659	NR_110758	ENSG00000230523	LINC01756	-	long intergenic non-protein coding RNA 1756	ncRNA
24138.8	chr10	73016021	73016405	36555.5	intron (NM_001244889, intron 1 of 15)	intron (NM_001244889, intron 1 of 15)	-38228	NR_038453	728978	Hs.646725	NR_038453	ENSG00000237512	UNC5B-AS1	-	UNC5B antisense RNA 1	ncRNA
12684.4	chr5	173146745	173147032	36536.1	intron (NR_108027, intron 1 of 2)	intron (NR_108027, intron 1 of 2)	26324	NR_108027	101928136	Hs.449267	NR_108027	ENSG00000253686	LINC01484	-	long intergenic non-protein coding RNA 1484	ncRNA
34620.6	chr1	180899837	180900185	36503.2	intron (NM_020950, intron 4 of 8)	intron (NM_020950, intron 4 of 8)	17978	NM_020950	57710	Hs.734816	NM_020950	ENSG00000135835	KIAA1614	-	KIAA1614	protein-coding
21253.8	chr5	70071897	70072078	36485.3	non-coding (NR_157804, exon 1 of 1)	non-coding (NR_157804, exon 1 of 1)	476	NR_160659	102724995	Hs.711155	NR_160659		LOC102724995	-	POM121 transmembrane nucleoporin pseudogene	pseudo
47728.2	chrX	114966361	114966645	36433.9	intron (NR_147172, intron 2 of 2)	CpG	9206	NR_147172	106029310	Hs.571742	NR_147172		DANT1	-	DXZ4 associated non-coding transcript 1, proximal	ncRNA
29741.7	chr6	137289807	137290365	36418.3	Intergenic	Intergenic	24282	NR_027994	100294720	Hs.520412	NR_027994	ENSG00000225391	NHEG1	-	neuroblastoma highly expressed 1	ncRNA
8147.25	chr11	75219345	75219585	36406.9	intron (NM_030792, intron 1 of 16)	MIRb|SINE|MIR	17153	NM_001351168	81544	Hs.503297	NM_030792	ENSG00000158555	GDPD5	GDE2|PP1665	glycerophosphodiester phosphodiesterase domain containing 5	protein-coding
8084.46	chr11	75218738	75218943	36406.6	intron (NM_030792, intron 1 of 16)	intron (NM_030792, intron 1 of 16)	17778	NM_001351168	81544	Hs.503297	NM_030792	ENSG00000158555	GDPD5	GDE2|PP1665	glycerophosphodiester phosphodiesterase domain containing 5	protein-coding
21258.8	chr5	70072740	70072950	36383.4	promoter-TSS (NR_160659).2	promoter-TSS (NR_160659).2	-382	NR_160659	102724995	Hs.711155	NR_160659		LOC102724995	-	POM121 transmembrane nucleoporin pseudogene	pseudo
29974.9	chr6	137290531	137291297	36365.6	Intergenic	Intergenic	23454	NR_027994	100294720	Hs.520412	NR_027994	ENSG00000225391	NHEG1	-	neuroblastoma highly expressed 1	ncRNA
6014.61	chr9	100934817	100935162	36360.8	5' UTR (NM_003389, exon 1 of 12)	5' UTR (NM_003389, exon 1 of 12)	185	NM_003389	7464	Hs.113094	NM_003389	ENSG00000106789	CORO2A	CLIPINB|IR10|WDR2	coronin 2A	protein-coding
31123.1	chr4	174442364	174442810	36197.9	Intergenic	Intergenic	-2198	NM_001329597	11341	Hs.7122	NM_007281	ENSG00000164106	SCRG1	SCRG-1	stimulator of chondrogenesis 1	protein-coding
48628.1	chrX	114963387	114963669	36182.5	intron (NR_147172, intron 2 of 2)	CpG	6231	NR_147172	106029310	Hs.571742	NR_147172		DANT1	-	DXZ4 associated non-coding transcript 1, proximal	ncRNA
49515.8	chrX	114987260	114987520	36164	intron (NR_147172, intron 2 of 2)	CpG	30093	NR_147172	106029310	Hs.571742	NR_147172		DANT1	-	DXZ4 associated non-coding transcript 1, proximal	ncRNA
29372.6	chr16	4442698	4442878	36153.5	intron (NM_001351729, intron 7 of 27)	intron (NM_001351729, intron 7 of 27)	20939	NM_138440	114990	Hs.372579	NM_138440	ENSG00000168140	VASN	SLITL2	vasorin	protein-coding
8442.03	chr7	158892061	158892388	36136.8	intron (NR_130758, intron 4 of 12)	intron (NR_130758, intron 4 of 12)	-2329	NM_001308259	7434	Hs.585052	NM_003382	ENSG00000106018	VIPR2	C16DUPq36.3|DUP7q36.3|PACAP-R-3|PACAP-R3|VIP-R-2|VPAC2|VPAC2R|VPCAP2R	vasoactive intestinal peptide receptor 2	protein-coding
36255.3	chr17	55585159	55585708	35993.4	intron (NM_001322250, intron 6 of 13)	intron (NM_001322250, intron 6 of 13)	15525	NR_110808	101927557	Hs.639984	NR_110808	ENSG00000266100	LOC101927557	-	uncharacterized LOC101927557	ncRNA
32975.1	chr2	238791575	238791760	35987.2	intron (NM_001308353, intron 3 of 3)	intron (NM_001308353, intron 3 of 3)	23401	NM_005855	10267	Hs.471783	NM_005855	ENSG00000132329	RAMP1	-	receptor activity modifying protein 1	protein-coding
16632.2	chr9	34554380	34554652	35981	intron (NM_147164, intron 7 of 9)	intron (NM_147164, intron 7 of 9)	-13494	NR_024369	415056	Hs.734229	NR_024369		CNTFR-AS1	-	CNTFR antisense RNA 1	ncRNA
22584	chr17	55629477	55629894	35961	intron (NM_001322250, intron 7 of 13)	intron (NM_001322250, intron 7 of 13)	-28727	NR_110808	101927557	Hs.639984	NR_110808	ENSG00000266100	LOC101927557	-	uncharacterized LOC101927557	ncRNA
13402.6	chr12	52308337	52308562	35951.3	intron (NM_000020, intron 6 of 9)	intron (NM_000020, intron 6 of 9)	2282	NM_001077401	94	Hs.591026	NM_000020	ENSG00000139567	ACVRL1	ACVRLK1|ALK-1|ALK1|HHT|HHT2|ORW2|SKR3|TSR-I	activin A receptor like type 1	protein-coding
5973.22	chr17	55726922	55727251	35932.1	intron (NM_001322250, intron 10 of 13)	intron (NM_001322250, intron 10 of 13)	-41313	NR_110807	101927539	Hs.680439	NR_110807	ENSG00000263499	LOC101927539	-	uncharacterized LOC101927539	ncRNA
47768.4	chrX	114972306	114972497	35883.8	intron (NR_147172, intron 2 of 2)	CpG	15104	NR_147172	106029310	Hs.571742	NR_147172		DANT1	-	DXZ4 associated non-coding transcript 1, proximal	ncRNA
19526.9	chr14	65228537	65229658	35802.4	intron (NM_001355436, intron 32 of 35)	intron (NM_001355436, intron 32 of 35)	23307	NR_107009	102465841		NR_107009	ENSG00000284269	MIR7855	hsa-mir-7855	microRNA 7855	ncRNA
6366.55	chr6	166885259	166885685	35709	intron (NM_001006932, intron 11 of 21)	intron (NM_001006932, intron 11 of 21)	-6601	NR_046793	100874353	Hs.675698	NR_046793	ENSG00000232082	RPS6KA2-IT1	-	RPS6KA2 intronic transcript 1	ncRNA
31478.1	chr7	23510869	23511054	35702.8	promoter-TSS (NM_006547)	promoter-TSS (NM_006547)	-851	NM_006547	10643	Hs.700696	NM_006547	ENSG00000136231	IGF2BP3	CT98|IMP-3|IMP3|KOC|KOC1|VICKZ3	insulin like growth factor 2 mRNA binding protein 3	protein-coding
26824.4	chr1	156226988	156227223	35601.5	intron (NM_001323614, intron 15 of 20)	MIRb|SINE|MIR	-9197	NM_001272106	79957	Hs.235873	NM_024897	ENSG00000160781	PAQR6	PRdelta	progestin and adipoQ receptor family member 6	protein-coding
31238.1	chr2	3654494	3654769	35543.7	intron (NM_001255989, intron 1 of 3)	intron (NM_001255989, intron 1 of 3)	989	NM_001255989	78989	Hs.32603	NM_024027	ENSG00000118004	COLEC11	3MC2|CL-K1-I|CL-K1-II|CL-K1-IIa|CL-K1-IIb|CLK1	collectin subfamily member 11	protein-coding
29282.2	chr5	138289262	138289469	35526.2	intron (NM_001037633, intron 8 of 10)	intron (NM_001037633, intron 8 of 10)	78276	NM_001324010	1495	Hs.445981	NM_001903	ENSG00000044115	CTNNA1	CAP102|MDPT2	catenin alpha 1	protein-coding
17916.1	chr2	43131048	43131430	35438.7	Intergenic	Intergenic	-111516	NM_012205	23498	Hs.368805	NM_012205	ENSG00000162882	HAAO	3-HAO|HAO|VCRL1|h3HAO	3-hydroxyanthranilate 3,4-dioxygenase	protein-coding
9267.38	chr6	37457735	37458156	35429.3	intron (NM_138493, intron 1 of 3)	intron (NM_138493, intron 1 of 3)	9724	NM_138493	154467	Hs.284207	NM_138493	ENSG00000198937	CCDC167	C6orf129|HSPC265	coiled-coil domain containing 167	protein-coding
11667.1	chr14	104349689	104350010	35350.7	Intergenic	Intergenic	35791	NR_038436	145216	Hs.578091	NR_038436	ENSG00000258735	LINC00637	-	long intergenic non-protein coding RNA 637	ncRNA
21705.1	chr1	229546395	229547051	35350.2	Intergenic	Intergenic	23120	NM_001100	58	Hs.1288	NM_001100	ENSG00000143632	ACTA1	ACTA|ASMA|CFTD|CFTD1|CFTDM|MPFD|NEM1|NEM2|NEM3|SHPM	actin alpha 1, skeletal muscle	protein-coding
8364.02	chr17	55823489	55824041	35281.4	Intergenic	MSTD|LTR|ERVL-MaLR	-1105	NM_001282544	101927581	Hs.540784	NM_001282544	ENSG00000166329	CCDC182	-	coiled-coil domain containing 182	protein-coding
25432.5	chr2	46558858	46559781	35260.5	intron (NM_001430, intron 1 of 15)	intron (NM_001430, intron 1 of 15)	34773	NM_001430	2034	Hs.468410	NM_001430	ENSG00000116016	EPAS1	ECYT4|HIF2A|HLF|MOP2|PASD2|bHLHe73	endothelial PAS domain protein 1	protein-coding
20425.7	chr10	104391369	104391694	35176.4	3' UTR (NM_016169, exon 12 of 12)	3' UTR (NM_016169, exon 12 of 12)	-12721	NM_030912	81603	Hs.336810	NM_030912	ENSG00000171206	TRIM8	GERP|RNF27	tripartite motif containing 8	protein-coding
26007.9	chr2	29485267	29486245	35136	intron (NM_004304, intron 11 of 28)	intron (NM_004304, intron 11 of 28)	-38990	NM_001353765	238	Hs.654469	NM_004304	ENSG00000171094	ALK	CD246|NBLST3	ALK receptor tyrosine kinase	protein-coding
14084.6	chr1	53833508	53834105	35068.1	Intergenic	Intergenic	39901	NR_131923	105378732	Hs.118609	NR_131923	ENSG00000225675	LINC01771	-	long intergenic non-protein coding RNA 1771	ncRNA
6574	chr9	100931484	100931684	35029.4	intron (NM_052820, intron 1 of 11)	intron (NM_052820, intron 1 of 11)	3590	NM_003389	7464	Hs.113094	NM_003389	ENSG00000106789	CORO2A	CLIPINB|IR10|WDR2	coronin 2A	protein-coding
20096.2	chr1	229544522	229544853	35021.3	Intergenic	Intergenic	25156	NM_001100	58	Hs.1288	NM_001100	ENSG00000143632	ACTA1	ACTA|ASMA|CFTD|CFTD1|CFTDM|MPFD|NEM1|NEM2|NEM3|SHPM	actin alpha 1, skeletal muscle	protein-coding
29802.8	chr7	23510004	23510664	34995.8	promoter-TSS (NM_006547)	promoter-TSS (NM_006547)	-224	NM_006547	10643	Hs.700696	NM_006547	ENSG00000136231	IGF2BP3	CT98|IMP-3|IMP3|KOC|KOC1|VICKZ3	insulin like growth factor 2 mRNA binding protein 3	protein-coding
37891.3	chr17	55583389	55583676	34994.8	intron (NM_001322250, intron 6 of 13)	intron (NM_001322250, intron 6 of 13)	17426	NR_110808	101927557	Hs.639984	NR_110808	ENSG00000266100	LOC101927557	-	uncharacterized LOC101927557	ncRNA
14632.6	chr16	5552484	5553046	34982.2	Intergenic	Intergenic	113486	NR_110902	101926950	Hs.613285	NR_110902	ENSG00000260338	LINC01570	-	long intergenic non-protein coding RNA 1570	ncRNA
30160.4	chr17	55625681	55625948	34958.2	intron (NM_001322250, intron 7 of 13)	intron (NM_001322250, intron 7 of 13)	-24856	NR_110808	101927557	Hs.639984	NR_110808	ENSG00000266100	LOC101927557	-	uncharacterized LOC101927557	ncRNA
16143.3	chr9	34553624	34553935	34939.8	intron (NM_147164, intron 7 of 9)	intron (NM_147164, intron 7 of 9)	-14231	NR_024369	415056	Hs.734229	NR_024369		CNTFR-AS1	-	CNTFR antisense RNA 1	ncRNA
9480.65	chr6	37458966	37459384	34930.2	intron (NM_138493, intron 1 of 3)	intron (NM_138493, intron 1 of 3)	8494	NM_138493	154467	Hs.284207	NM_138493	ENSG00000198937	CCDC167	C6orf129|HSPC265	coiled-coil domain containing 167	protein-coding
12353.1	chr1	50738518	50738975	34909.1	Intergenic	Intergenic	150369	NM_032110	63950	Hs.334481	NM_032110	ENSG00000142700	DMRTA2	-	DMRT like family A2	protein-coding
19533.4	chr1	211666977	211667176	34764.4	promoter-TSS (NM_001164688)	promoter-TSS (NM_001164688)	-817	NM_001164688	343035	Hs.632495	NM_183059	ENSG00000198570	RD3	C1orf36|LCA12	retinal degeneration 3, GUCY2D regulator	protein-coding
12833.8	chr2	109789715	109790032	34735.4	intron (NM_001099289, intron 1 of 9)	intron (NM_001099289, intron 1 of 9)	-31829	NR_036223	100422863		NR_036223	ENSG00000264934	MIR4265	-	microRNA 4265	ncRNA
32383.6	chr4	174457986	174458273	34725.2	intron (NR_136195, intron 3 of 4)	intron (NR_136195, intron 3 of 4)	6520	NR_003679	79804	Hs.61435	NR_003679	ENSG00000237125	HAND2-AS1	DEIN|NBLA00301|UPH	HAND2 antisense RNA 1	ncRNA
28303.7	chr4	41750343	41750548	34682.8	exon (NM_003924, exon 1 of 3)	exon (NM_003924, exon 1 of 3)	542	NM_003924	8929	Hs.87202	NM_003924	ENSG00000109132	PHOX2B	CCHS|NBLST2|NBPhox|PMX2B	paired like homeobox 2B	protein-coding
18522.4	chr1	229001617	229002041	34670.3	Intergenic	Intergenic	130603	NM_021205	58480	Hs.647774	NM_021205	ENSG00000116574	RHOU	ARHU|CDC42L1|G28K|WRCH1|hG28K	ras homolog family member U	protein-coding
31434	chr12	53616173	53616375	34583	intron (NM_001243730, intron 2 of 8)	intron (NM_001243730, intron 2 of 8)	-2128	NM_001243732	5916	Hs.1497	NM_000966	ENSG00000172819	RARG	NR1B3|RARC	retinoic acid receptor gamma	protein-coding
23688.4	chr11	11990196	11990698	34534.9	intron (NM_001018057, intron 3 of 6)	intron (NM_001018057, intron 3 of 6)	39739	NM_001018057	27122	Hs.292156	NM_013253	ENSG00000050165	DKK3	REIC|RIG	dickkopf WNT signaling pathway inhibitor 3	protein-coding
41334.7	chr1	29800854	29801356	34505.2	Intergenic	Intergenic	-124479	NR_110758	101928460	Hs.434659	NR_110758	ENSG00000230523	LINC01756	-	long intergenic non-protein coding RNA 1756	ncRNA
23150.5	chr11	78451329	78452240	34494.7	intron (NM_001098816, intron 19 of 33)	intron (NM_001098816, intron 19 of 33)	-165875	NM_024678	79731	Hs.503389	NM_024678	ENSG00000137513	NARS2	DFNB94|SLM5|asnRS	asparaginyl-tRNA synthetase 2, mitochondrial	protein-coding
15260.4	chr1	50741344	50742018	34487.9	Intergenic	Intergenic	147434	NM_032110	63950	Hs.334481	NM_032110	ENSG00000142700	DMRTA2	-	DMRT like family A2	protein-coding
31836.2	chr11	8263887	8264494	34365.9	intron (NM_001270428, intron 1 of 3)	intron (NM_001270428, intron 1 of 3)	21235	NM_002315	4004	Hs.654426	NM_002315	ENSG00000166407	LMO1	RBTN1|RHOM1|TTG1	LIM domain only 1	protein-coding
29228.9	chr10	73036750	73037042	34308.9	intron (NM_001244889, intron 1 of 15)	intron (NM_001244889, intron 1 of 15)	-42114	NM_001363518	55315	Hs.438419	NM_018344	ENSG00000198246	SLC29A3	ENT3|HCLAP|HJCD|PHID	solute carrier family 29 member 3	protein-coding
4170.23	chr7	132183148	132183397	34300.6	intron (NM_181775, intron 3 of 4)	THE1B|LTR|ERVL-MaLR	77957	NM_001105543	91584	Hs.511454	NM_020911	ENSG00000221866	PLXNA4	FAYV2820|PLEXA4|PLXNA4A|PLXNA4B|PRO34003	plexin A4	protein-coding
12635.4	chr2	109787893	109788876	34261.8	intron (NM_001099289, intron 1 of 9)	intron (NM_001099289, intron 1 of 9)	-30340	NR_036223	100422863		NR_036223	ENSG00000264934	MIR4265	-	microRNA 4265	ncRNA
18651.8	chr1	179736143	179736777	34211.3	intron (NM_001329719, intron 1 of 4)	intron (NM_001329719, intron 1 of 4)	24034	NM_001329718	148753	Hs.400696	NM_173509	ENSG00000143340	FAM163A	C1orf76|NDSP	family with sequence similarity 163 member A	protein-coding
38708	chr10	73001181	73001743	34205.1	intron (NM_001244889, intron 1 of 15)	intron (NM_001244889, intron 1 of 15)	-23477	NR_038453	728978	Hs.646725	NR_038453	ENSG00000237512	UNC5B-AS1	-	UNC5B antisense RNA 1	ncRNA
20085.2	chr7	12132385	12132807	34143.2	Intergenic	LTR18B|LTR|ERVL	-118324	NM_018374	54664	Hs.396358	NM_018374	ENSG00000106460	TMEM106B	HLD16	transmembrane protein 106B	protein-coding
11927.3	chr11	11559665	11560432	34111.7	intron (NM_001363464, intron 1 of 9)	intron (NM_001363464, intron 1 of 9)	83504	NM_001363464	374378	Hs.655152	NM_198516	ENSG00000110328	GALNT18	GALNACT18|GALNT15|GALNTL4|GalNAc-T15|GalNAc-T18	polypeptide N-acetylgalactosaminyltransferase 18	protein-coding
26253.6	chr14	89451785	89452988	34108.2	Intergenic	Intergenic	161391	NR_159362	123016	Hs.303055	NM_144596	ENSG00000165533	TTC8	BBS8|RP51	tetratricopeptide repeat domain 8	protein-coding
22912	chr16	29189410	29189797	34036.9	Intergenic	Intergenic	103440	NR_003369	653390	Hs.720348	NR_003369	ENSG00000103472	RRN3P2	-	RRN3 homolog, RNA polymerase I transcription factor pseudogene 2	pseudo
5180.89	chr3	124015928	124016374	33863.6	intron (NM_001024660, intron 5 of 59)	intron (NM_001024660, intron 5 of 59)	-77028	NR_106731	102464832		NR_106731	ENSG00000276656	MIR6083	hsa-mir-6083	microRNA 6083	ncRNA
38081.8	chr14	77384584	77384927	33821.8	Intergenic	Intergenic	-41226	NR_133913	105370578	Hs.574184	NR_133913	ENSG00000258602	LINC01629	linc-KIAA1737-2	long intergenic non-protein coding RNA 1629	ncRNA
37514.6	chr9	129296767	129297422	33762.3	Intergenic	Intergenic	-79628	NM_001174147	4010	Hs.129133	NM_002316	ENSG00000136944	LMX1B	LMX1.2|NPS1	LIM homeobox transcription factor 1 beta	protein-coding
18745.2	chr1	229002421	229003189	33754.3	Intergenic	Intergenic	131579	NM_021205	58480	Hs.647774	NM_021205	ENSG00000116574	RHOU	ARHU|CDC42L1|G28K|WRCH1|hG28K	ras homolog family member U	protein-coding
22397.3	chr2	240196717	240196953	33740.6	intron (NM_006037, intron 2 of 26)	CpG	-30322	NR_036229	100423043		NR_036229	ENSG00000265215	MIR4269	-	microRNA 4269	ncRNA
27213.4	chr10	81034056	81034272	33663.6	intron (NM_020338, intron 7 of 24)	intron (NM_020338, intron 7 of 24)	-73061	NM_005729	10105	Hs.381072	NM_005729	ENSG00000108179	PPIF	CYP3|CyP-M|Cyp-D|CypD	peptidylprolyl isomerase F	protein-coding
26174.2	chr5	153898054	153898482	33534.3	Intergenic	Intergenic	-40481	NM_004821	9421	Hs.152531	NM_004821	ENSG00000113196	HAND1	Hxt|Thing1|bHLHa27|eHand	heart and neural crest derivatives expressed 1	protein-coding
12802.7	chr14	100875331	100875704	33514.6	intron (NM_001350949, intron 2 of 6)	intron (NM_001350949, intron 2 of 6)	32695	NM_024515	79446	Hs.497599	NM_024515	ENSG00000176473	WDR25	C14orf67	WD repeat domain 25	protein-coding
5595.34	chr17	55726027	55726287	33494.7	intron (NM_001322250, intron 10 of 13)	intron (NM_001322250, intron 10 of 13)	-40384	NR_110807	101927539	Hs.680439	NR_110807	ENSG00000263499	LOC101927539	-	uncharacterized LOC101927539	ncRNA
5124.04	chr3	124016532	124016798	33466.8	intron (NM_001024660, intron 5 of 59)	MLT1L|LTR|ERVL-MaLR	-76514	NR_106731	102464832		NR_106731	ENSG00000276656	MIR6083	hsa-mir-6083	microRNA 6083	ncRNA
45791.1	chr3	50468363	50468788	33446.7	intron (NM_001291101, intron 3 of 37)	intron (NM_001291101, intron 3 of 37)	65781	NR_111913	11068	Hs.149443	NM_007022	ENSG00000114395	CYB561D2	101F6|TSP10|XXcos-LUCA11.4	cytochrome b561 family member D2	protein-coding
24915.3	chr2	2850857	2851405	33440.2	Intergenic	Intergenic	278667	NR_110228	101927554	Hs.638446	NR_110228	ENSG00000234423	LINC01250	-	long intergenic non-protein coding RNA 1250	ncRNA
13017.7	chr3	139391763	139392057	33427.9	intron (NM_001320510, intron 1 of 6)	intron (NM_001320510, intron 1 of 6)	4904	NM_001320510	349565	Hs.208673	NM_178177	ENSG00000163864	NMNAT3	FKSG76|PNAT-3|PNAT3	nicotinamide nucleotide adenylyltransferase 3	protein-coding
16213.9	chr8	11600020	11600383	33322.3	intron (NM_002052, intron 2 of 6)	intron (NM_002052, intron 2 of 6)	-18564	NM_001031839	606553	Hs.545529	NM_001031839		C8orf49	G4DM	chromosome 8 open reading frame 49	protein-coding
22897.5	chr5	153905826	153906148	33313.2	Intergenic	Intergenic	-48200	NM_004821	9421	Hs.152531	NM_004821	ENSG00000113196	HAND1	Hxt|Thing1|bHLHa27|eHand	heart and neural crest derivatives expressed 1	protein-coding
18289	chr1	179730413	179730915	33302.8	intron (NM_001329719, intron 1 of 4)	intron (NM_001329719, intron 1 of 4)	18238	NM_001329718	148753	Hs.400696	NM_173509	ENSG00000143340	FAM163A	C1orf76|NDSP	family with sequence similarity 163 member A	protein-coding
38675.3	chr2	219864449	219864832	33230.3	Intergenic	Intergenic	1790	NR_029867	494324		NR_029867	ENSG00000198973	MIR375	MIRN375|hsa-mir-375|miRNA375|mir-375	microRNA 375	ncRNA
37128.3	chr10	126712513	126713027	33117.3	intron (NM_001329, intron 3 of 10)	intron (NM_001329, intron 3 of 10)	3870	NM_022802	1488	Hs.501345	NM_001329	ENSG00000175029	CTBP2	-	C-terminal binding protein 2	protein-coding
15819.2	chr7	6207541	6207843	33071.6	intron (NM_004227, intron 9 of 12)	intron (NM_004227, intron 9 of 12)	4076	NM_001367582	9265	Hs.487479	NM_004227	ENSG00000008256	CYTH3	ARNO3|GRP1|PSCD3|cytohesin-3	cytohesin 3	protein-coding
3820.55	chr7	132181809	132181995	33052	intron (NM_181775, intron 3 of 4)	(CA)n|Simple_repeat|Simple_repeat	79327	NM_001105543	91584	Hs.511454	NM_020911	ENSG00000221866	PLXNA4	FAYV2820|PLEXA4|PLXNA4A|PLXNA4B|PRO34003	plexin A4	protein-coding
8909.86	chr8	41473057	41473827	32942.9	intron (NM_178819, intron 10 of 12)	intron (NM_178819, intron 10 of 12)	31436	NM_152568	157848		NM_152568	ENSG00000165066	NKX6-3	NKX6.3	NK6 homeobox 3	protein-coding
11179.6	chr14	96561975	96562615	32924.7	Intergenic	Intergenic	56596	NM_001282463	56967	Hs.6434	NM_020215	ENSG00000227051	C14orf132	C14orf88	chromosome 14 open reading frame 132	protein-coding
24632.6	chr17	2809479	2809874	32868.4	intron (NM_001100398, intron 3 of 23)	intron (NM_001100398, intron 3 of 23)	59513	NR_110818	101927911	Hs.626373	NR_110818	ENSG00000262884	LOC101927911	-	uncharacterized LOC101927911	ncRNA
15998.6	chr6	43457415	43457737	32783.8	promoter-TSS (NM_001350565)	promoter-TSS (NM_001350565)	80	NM_001350567	93643	Hs.520145	NM_080604	ENSG00000137221	TJAP1	PILT|TJP4	tight junction associated protein 1	protein-coding
2961.89	chr5	148439820	148440331	32713.5	intron (NM_024577, intron 1 of 16)	intron (NM_024577, intron 1 of 16)	1897	NR_030310	693169		NR_030310	ENSG00000207714	MIR584	MIRN584|hsa-mir-584	microRNA 584	ncRNA
4101.41	chr7	132183804	132184810	32631.6	intron (NM_181775, intron 3 of 4)	intron (NM_181775, intron 3 of 4)	76922	NM_001105543	91584	Hs.511454	NM_020911	ENSG00000221866	PLXNA4	FAYV2820|PLEXA4|PLXNA4A|PLXNA4B|PRO34003	plexin A4	protein-coding
17059.6	chr9	34558073	34558300	32629.2	intron (NM_147164, intron 4 of 9)	intron (NM_147164, intron 4 of 9)	-9824	NR_024369	415056	Hs.734229	NR_024369		CNTFR-AS1	-	CNTFR antisense RNA 1	ncRNA
19396.2	chr7	2119028	2119741	32601.2	intron (NM_001304523, intron 10 of 17)	intron (NM_001304523, intron 10 of 17)	9303	NR_145797	109623488		NR_145797		SNORA114	-	small nucleolar RNA, H/ACA box 114	snoRNA
9163.94	chr12	110044031	110044932	32539.9	Intergenic	Intergenic	32882	NM_000431	4598	Hs.130607	NM_000431	ENSG00000110921	MVK	LRBP|MK|MVLK|POROK3	mevalonate kinase	protein-coding
26493.8	chr17	55648202	55648471	32529.7	intron (NM_001322250, intron 7 of 13)	intron (NM_001322250, intron 7 of 13)	37437	NR_110807	101927539	Hs.680439	NR_110807	ENSG00000263499	LOC101927539	-	uncharacterized LOC101927539	ncRNA
24019	chr22	20885850	20886307	32529.6	intron (NM_001293237, intron 1 of 16)	L2c|LINE|L2	23744	NM_001293237	51586	Hs.517421	NM_015889	ENSG00000099917	MED15	ARC105|CAG7A|CTG7A|PCQAP|TIG-1|TIG1|TNRC7	mediator complex subunit 15	protein-coding
21164.2	chr15	78970352	78970601	32495.1	Intergenic	L1MB4|LINE|L1	-36924	NM_001256567	1143	Hs.624178	NM_000750	ENSG00000117971	CHRNB4	-	cholinergic receptor nicotinic beta 4 subunit	protein-coding
23499.9	chr2	46558231	46558734	32494.9	intron (NM_001430, intron 1 of 15)	L2c|LINE|L2	33936	NM_001430	2034	Hs.468410	NM_001430	ENSG00000116016	EPAS1	ECYT4|HIF2A|HLF|MOP2|PASD2|bHLHe73	endothelial PAS domain protein 1	protein-coding
33750.7	chr2	208028783	208028969	32479.8	intron (NM_001270943, intron 1 of 3)	intron (NM_001270943, intron 1 of 3)	1796	NM_003709	8609	Hs.59908	NM_003709	ENSG00000118263	KLF7	UKLF	Kruppel like factor 7	protein-coding
9209.32	chr12	110043695	110043933	32477.3	Intergenic	MER102c|DNA|hAT-Charlie	32215	NM_000431	4598	Hs.130607	NM_000431	ENSG00000110921	MVK	LRBP|MK|MVLK|POROK3	mevalonate kinase	protein-coding
18568.7	chr1	202137300	202137510	32465	non-coding (NR_002930, exon 1 of 22)	non-coding (NR_002930, exon 1 of 22)	226	NR_002930	148713	Hs.523870	NR_002930	ENSG00000243323	PTPRVP	ESP|OST-PTP|PTPRV	protein tyrosine phosphatase receptor type V, pseudogene	pseudo
7671.31	chr11	75217411	75217700	32442.2	intron (NM_030792, intron 1 of 16)	intron (NM_030792, intron 1 of 16)	19063	NM_001351168	81544	Hs.503297	NM_030792	ENSG00000158555	GDPD5	GDE2|PP1665	glycerophosphodiester phosphodiesterase domain containing 5	protein-coding
21740.7	chr19	7683711	7684189	32428.1	TTS (NM_001080429)	TTS (NM_001080429)	1625	NR_106850	102465475		NR_106850	ENSG00000273657	MIR6792	hsa-mir-6792	microRNA 6792	ncRNA
32906.8	chr17	2831579	2832258	32417.6	intron (NM_001100398, intron 3 of 23)	intron (NM_001100398, intron 3 of 23)	37271	NR_110818	101927911	Hs.626373	NR_110818	ENSG00000262884	LOC101927911	-	uncharacterized LOC101927911	ncRNA
27052.9	chr15	78973997	78974403	32393.8	Intergenic	Intergenic	-40648	NM_001256567	1143	Hs.624178	NM_000750	ENSG00000117971	CHRNB4	-	cholinergic receptor nicotinic beta 4 subunit	protein-coding
28597	chr10	73039082	73039331	32383.3	intron (NM_001244889, intron 1 of 15)	intron (NM_001244889, intron 1 of 15)	-39804	NM_001363518	55315	Hs.438419	NM_018344	ENSG00000198246	SLC29A3	ENT3|HCLAP|HJCD|PHID	solute carrier family 29 member 3	protein-coding
19912.6	chr1	234690695	234690949	32374.9	Intergenic	Intergenic	-23297	NR_038426	100506795	Hs.448989	NR_038426	ENSG00000231768	LINC01354	-	long intergenic non-protein coding RNA 1354	ncRNA
15880.5	chr7	6206957	6207250	32370.9	intron (NM_004227, intron 9 of 12)	intron (NM_004227, intron 9 of 12)	4665	NM_001367582	9265	Hs.487479	NM_004227	ENSG00000008256	CYTH3	ARNO3|GRP1|PSCD3|cytohesin-3	cytohesin 3	protein-coding
6782.86	chr7	44022343	44022696	32324	intron (NR_003655, intron 7 of 15)	intron (NR_003655, intron 7 of 15)	-17970	NM_175064	285955	Hs.645483	NM_175064	ENSG00000136206	SPDYE1	Ringo1|SPDYB2L2|SPDYE|WBSCR19	speedy/RINGO cell cycle regulator family member E1	protein-coding
29926.1	chr17	61918858	61919265	32289.1	intron (NM_001098426, intron 1 of 12)	intron (NM_001098426, intron 1 of 12)	765	NM_001330439	6603	Hs.250581	NM_003077	ENSG00000108604	SMARCD2	BAF60B|CRACD2|PRO2451|Rsc6p|SGD2	SWI/SNF related, matrix associated, actin dependent regulator of chromatin, subfamily d, member 2	protein-coding
5984.61	chr3	139741308	139741681	32280.5	intron (NM_022131, intron 1 of 16)	intron (NM_022131, intron 1 of 16)	87467	NM_022131	64084	Hs.158529	NM_022131	ENSG00000158258	CLSTN2	ALC-GAMMA|CDHR13|CS2|CSTN2|alcagamma	calsyntenin 2	protein-coding
21686.9	chr16	29190692	29191118	32276	Intergenic	Intergenic	104742	NR_003369	653390	Hs.720348	NR_003369	ENSG00000103472	RRN3P2	-	RRN3 homolog, RNA polymerase I transcription factor pseudogene 2	pseudo
29259.2	chr4	151502862	151503252	32257.2	promoter-TSS (NM_006439)	promoter-TSS (NM_006439)	-246	NM_006439	10586	Hs.584852	NM_006439	ENSG00000181541	MAB21L2	MCOPS14|MCSKS14	mab-21 like 2	protein-coding
18918.7	chr6	40379616	40380040	32237.7	intron (NM_020737, intron 2 of 2)	MIR|SINE|MIR	33752	NR_160958	732253	Hs.180197	NM_001359094		TDRG1	LINC00532|lincRNA-NR_024015	testis development related 1	ncRNA
15676.1	chr1	156230871	156231143	32210.7	intron (NM_015327, intron 14 of 21)	intron (NM_015327, intron 14 of 21)	-13099	NM_001272106	79957	Hs.235873	NM_024897	ENSG00000160781	PAQR6	PRdelta	progestin and adipoQ receptor family member 6	protein-coding
16308.4	chr17	55595992	55596196	32200.5	intron (NM_001322250, intron 6 of 13)	intron (NM_001322250, intron 6 of 13)	4864	NR_110808	101927557	Hs.639984	NR_110808	ENSG00000266100	LOC101927557	-	uncharacterized LOC101927557	ncRNA
27868.5	chr14	102307023	102307613	32195.5	intron (NM_001352916, intron 2 of 13)	intron (NM_001352916, intron 2 of 13)	31118	NM_001352912	5527	Hs.368264	NM_002719	ENSG00000078304	PPP2R5C	B56G|B56gamma|PR61G	protein phosphatase 2 regulatory subunit B'gamma	protein-coding
22459.8	chr11	72063905	72064380	32152.2	intron (NM_030813, intron 6 of 16)	intron (NM_030813, intron 6 of 16)	81433	NM_001258392	81570	Hs.523877	NM_030813	ENSG00000162129	CLPB	ANKCLB|HSP78|MEGCANN|MGCA7|SKD3	ClpB homolog, mitochondrial AAA ATPase chaperonin	protein-coding
29528.6	chr1	156076017	156076228	32142.2	intron (NM_001282625, intron 3 of 12)	intron (NM_001282625, intron 3 of 12)	-8339	NM_170708	4000	Hs.594444	NM_005572	ENSG00000160789	LMNA	CDCD1|CDDC|CMD1A|CMT2B1|EMD2|FPL|FPLD|FPLD2|HGPS|IDC|LDP1|LFP|LGMD1B|LMN1|LMNC|LMNL1|MADA|PRO1	lamin A/C	protein-coding
47769.1	chr3	128128108	128128417	32140.8	TTS (NM_021937)	TTS (NM_021937)	-54175	NR_037890	285224	Hs.683815	NR_037890	ENSG00000242049	DNAJB8-AS1	-	DNAJB8 antisense RNA 1	ncRNA
11498.9	chr1	53836886	53837135	32135.7	Intergenic	Intergenic	43105	NR_131923	105378732	Hs.118609	NR_131923	ENSG00000225675	LINC01771	-	long intergenic non-protein coding RNA 1771	ncRNA
10862	chr1	212812118	212812528	32064.1	Intergenic	Intergenic	14507	NM_153606	149647	Hs.129293	NM_153606	ENSG00000162771	FAM71A	GARI-L4	family with sequence similarity 71 member A	protein-coding
27930.1	chr11	72070038	72070246	32006.3	intron (NM_001258393, intron 3 of 14)	intron (NM_001258393, intron 3 of 14)	75433	NM_001258392	81570	Hs.523877	NM_030813	ENSG00000162129	CLPB	ANKCLB|HSP78|MEGCANN|MGCA7|SKD3	ClpB homolog, mitochondrial AAA ATPase chaperonin	protein-coding
14780.6	chr2	65578279	65578809	31988	intron (NM_181784, intron 1 of 5)	intron (NM_181784, intron 1 of 5)	15368	NM_001128210	200734	Hs.59332	NM_181784	ENSG00000198369	SPRED2	Spred-2	sprouty related EVH1 domain containing 2	protein-coding
17877.5	chr1	211667288	211667499	31977.5	Intergenic	Intergenic	-1134	NM_001164688	343035	Hs.632495	NM_183059	ENSG00000198570	RD3	C1orf36|LCA12	retinal degeneration 3, GUCY2D regulator	protein-coding
30338.6	chr11	8264968	8265392	31952.3	intron (NM_001270428, intron 1 of 3)	L3|LINE|CR1	20245	NM_002315	4004	Hs.654426	NM_002315	ENSG00000166407	LMO1	RBTN1|RHOM1|TTG1	LIM domain only 1	protein-coding
17350.2	chr1	179729611	179729976	31951.9	intron (NM_001329719, intron 1 of 4)	intron (NM_001329719, intron 1 of 4)	17367	NM_001329718	148753	Hs.400696	NM_173509	ENSG00000143340	FAM163A	C1orf76|NDSP	family with sequence similarity 163 member A	protein-coding
24984.5	chr15	45461434	45462429	31949.1	intron (NM_001301170, intron 3 of 3)	intron (NM_001301170, intron 3 of 3)	11474	NM_001301171	90525	Hs.310399	NM_138356	ENSG00000138606	SHF	-	Src homology 2 domain containing F	protein-coding
24607.6	chr11	1898117	1898299	31910.5	intron (NM_001013254, intron 1 of 10)	intron (NM_001013254, intron 1 of 10)	-3067	NR_107001	102465993		NR_107001	ENSG00000284594	MIR7847	hsa-mir-7847	microRNA 7847	ncRNA
31557.1	chr7	152536899	152537580	31898.7	intron (NM_001350946, intron 8 of 8)	intron (NM_001350946, intron 8 of 8)	80402	NM_020445	57180	Hs.647117	NM_020445	ENSG00000133627	ACTR3B	ARP11|ARP3BETA	actin related protein 3B	protein-coding
12138.2	chr3	139392719	139393723	31817.6	intron (NM_001320510, intron 1 of 6)	intron (NM_001320510, intron 1 of 6)	3593	NM_001320510	349565	Hs.208673	NM_178177	ENSG00000163864	NMNAT3	FKSG76|PNAT-3|PNAT3	nicotinamide nucleotide adenylyltransferase 3	protein-coding
34433.7	chr10	8094012	8094197	31806.5	TTS (NR_104336)	TTS (NR_104336)	350	NR_104329	399717	Hs.158992	NM_207423	ENSG00000197308	GATA3-AS1	-	GATA3 antisense RNA 1	ncRNA
37712.1	chr1	149859973	149860154	31673.4	promoter-TSS (NM_175065)	promoter-TSS (NM_175065)	-597	NM_175065	317772	Hs.664173	NM_175065	ENSG00000184270	HIST2H2AB	H2AB	histone cluster 2 H2A family member b	protein-coding
36255.5	chr17	55517970	55518255	31662	intron (NM_001322250, intron 6 of 13)	intron (NM_001322250, intron 6 of 13)	82846	NR_110808	101927557	Hs.639984	NR_110808	ENSG00000266100	LOC101927557	-	uncharacterized LOC101927557	ncRNA
28413.3	chr17	38467265	38467622	31661.7	intron (NM_000964, intron 1 of 8)	intron (NM_000964, intron 1 of 8)	2011	NM_000964	5914	Hs.654583	NM_000964	ENSG00000131759	RARA	NR1B1|RAR	retinoic acid receptor alpha	protein-coding
24950.9	chr17	39686468	39687302	31632.5	Intergenic	MIRc|SINE|MIR	-2325	NM_002276	3880	Hs.654568	NM_002276	ENSG00000171345	KRT19	CK19|K19|K1CS	keratin 19	protein-coding
9835.51	chr2	10533005	10533752	31626.5	intron (NM_001258359, intron 1 of 4)	intron (NM_001258359, intron 1 of 4)	24488	NM_001258359	3241	Hs.580427	NM_002149	ENSG00000115756	HPCAL1	BDR1|HLP2|VILIP-3	hippocalcin like 1	protein-coding
8528.54	chr17	59561671	59561886	31590.2	3' UTR (NM_018488, exon 8 of 8)	3' UTR (NM_018488, exon 8 of 8)	27929	NM_018488	9496	Hs.143907	NM_018488	ENSG00000121075	TBX4	ICPPS|SPS	T-box transcription factor 4	protein-coding
29324.4	chr4	141072816	141073171	31580.7	intron (NM_018717, intron 1 of 4)	CpG	2345	NM_018717	55534	Hs.586165	NM_018717	ENSG00000196782	MAML3	CAGH3|ERDA3|GDN|MAM-2|MAM2|TNRC3|mam-3	mastermind like transcriptional coactivator 3	protein-coding
7606.25	chr3	38765105	38765899	31563	intron (NM_006514, intron 17 of 26)	intron (NM_006514, intron 17 of 26)	69999	NM_001293306	6336	Hs.250443	NM_006514	ENSG00000185313	SCN10A	FEPS2|Nav1.8|PN3|SNS|hPN3	sodium voltage-gated channel alpha subunit 10	protein-coding
1292.31	chr5	148394265	148395054	31504.5	intron (NM_024577, intron 12 of 16)	intron (NM_024577, intron 12 of 16)	47313	NR_030310	693169		NR_030310	ENSG00000207714	MIR584	MIRN584|hsa-mir-584	microRNA 584	ncRNA
7267.2	chr11	75220271	75220523	31483.5	intron (NM_030792, intron 1 of 16)	intron (NM_030792, intron 1 of 16)	16221	NM_001351168	81544	Hs.503297	NM_030792	ENSG00000158555	GDPD5	GDE2|PP1665	glycerophosphodiester phosphodiesterase domain containing 5	protein-coding
15619.8	chr5	173511660	173512350	31452.7	intron (NM_015980, intron 3 of 4)	intron (NM_015980, intron 3 of 4)	39296	NM_015980	51617	Hs.559412	NM_015980	ENSG00000170091	NSG2	CALY3|HMP19	neuronal vesicle trafficking associated 2	protein-coding
24378.3	chr10	74089205	74089507	31451.7	Intergenic	Intergenic	25321	NM_001002762	54788	Hs.500013	NM_017626	ENSG00000148719	DNAJB12	DJ10	DnaJ heat shock protein family (Hsp40) member B12	protein-coding
22000.4	chr17	49433014	49433573	31412.7	Intergenic	Intergenic	19217	NR_122104	440446	Hs.626751	NR_122104	ENSG00000267452	LINC02072	-	long intergenic non-protein coding RNA 2072	ncRNA
18241.2	chr2	25514001	25514306	31394.2	intron (NR_135490, intron 3 of 23)	intron (NR_135490, intron 3 of 23)	37437	NR_031570	100302246		NR_031570	ENSG00000221445	MIR1301	MIRN1301|hsa-mir-1301|mir-1301	microRNA 1301	ncRNA
15276	chr10	80193848	80194360	31387.8	Intergenic	Intergenic	167005	NR_073447	414243	Hs.55047	NR_073447	ENSG00000230417	LINC00595	C10orf101	long intergenic non-protein coding RNA 595	ncRNA
29782.8	chr15	78284277	78284525	31314	Intergenic	Intergenic	2166	NR_026998	91450	Hs.406766	NR_026998		LOC91450	-	uncharacterized LOC91450	ncRNA
7218.21	chr1	7010177	7010401	31305.3	intron (NM_001349609, intron 3 of 22)	intron (NM_001349609, intron 3 of 22)	164775	NR_146203	23261	Hs.397705	NM_015215	ENSG00000171735	CAMTA1	CANPMR	calmodulin binding transcription activator 1	protein-coding
21477.4	chr1	211663326	211663540	31298.8	intron (NM_183059, intron 1 of 2)	intron (NM_183059, intron 1 of 2)	2826	NM_183059	343035	Hs.632495	NM_183059	ENSG00000198570	RD3	C1orf36|LCA12	retinal degeneration 3, GUCY2D regulator	protein-coding
1725.36	chr3	75381209	75381643	31284.2	Intergenic	Intergenic	102840	NR_024241	692099	Hs.591652	NR_024241	ENSG00000244026	FAM86DP	FAM86D	family with sequence similarity 86 member D, pseudogene	pseudo
33220.7	chr10	126714366	126714601	31152.9	intron (NM_001329, intron 3 of 10)	intron (NM_001329, intron 3 of 10)	2157	NM_022802	1488	Hs.501345	NM_001329	ENSG00000175029	CTBP2	-	C-terminal binding protein 2	protein-coding
35161.3	chr11	2214512	2214760	31115.8	Intergenic	Intergenic	20343	NR_039834	100616126		NR_039834	ENSG00000265258	MIR4686	-	microRNA 4686	ncRNA
26345.8	chr3	52102190	52102426	31111.3	Intergenic	Intergenic	-3180	NR_027331	100128378	Hs.640106	NM_001123039		LINC00696	C3orf74	long intergenic non-protein coding RNA 696	ncRNA
3484.15	chr3	123440130	123440470	31069.2	intron (NM_053028, intron 12 of 31)	intron (NM_053028, intron 12 of 31)	31809	NR_046629	100873940	Hs.667316	NR_046629	ENSG00000250174	MYLK-AS2	-	MYLK antisense RNA 2	ncRNA
16096.1	chr7	6205638	6205998	31066.3	intron (NM_004227, intron 9 of 12)	intron (NM_004227, intron 9 of 12)	5950	NM_001367582	9265	Hs.487479	NM_004227	ENSG00000008256	CYTH3	ARNO3|GRP1|PSCD3|cytohesin-3	cytohesin 3	protein-coding
6259.48	chr12	110087698	110087996	31065.5	Intergenic	Intergenic	-63783	NM_032829	84915	Hs.661785	NM_032829	ENSG00000139438	FAM222A	C12orf34	family with sequence similarity 222 member A	protein-coding
24041.4	chr1	6567626	6567982	31064.3	intron (NM_198681, intron 1 of 21)	intron (NM_198681, intron 1 of 21)	-10300	NM_001042663	57449	Hs.284232	NM_020631	ENSG00000171680	PLEKHG5	CMTRIC|DSMA4|GEF720|Syx|Tech	pleckstrin homology and RhoGEF domain containing G5	protein-coding
21363.8	chr4	41875566	41876854	31045	Intergenic	Intergenic	8418	NR_104143	101927074	Hs.611425	NR_104143	ENSG00000245870	LINC00682	-	long intergenic non-protein coding RNA 682	ncRNA
16812.6	chr1	204302112	204302336	31040.2	intron (NM_014935, intron 1 of 22)	intron (NM_014935, intron 1 of 22)	26833	NM_014935	22874	Hs.253146	NM_014935	ENSG00000143850	PLEKHA6	PEPP-3|PEPP3	pleckstrin homology domain containing A6	protein-coding
5660.86	chr8	11429823	11430185	31024.3	Intergenic	Intergenic	-4040	NR_040035	83655	Hs.742430	NR_040035	ENSG00000170983	LINC00208	C8orf14|NCRNA00208|VIR35	long intergenic non-protein coding RNA 208	ncRNA
32015.4	chr13	36050802	36050992	30927.6	promoter-TSS (NM_005584)	promoter-TSS (NM_005584)	11	NM_001204197	26960	Hs.491172	NM_015678	ENSG00000172915	NBEA	BCL8B|LYST2	neurobeachin	protein-coding
7102.93	chr1	7009842	7010100	30927.4	intron (NM_001349609, intron 3 of 22)	MIRb|SINE|MIR	164457	NR_146203	23261	Hs.397705	NM_015215	ENSG00000171735	CAMTA1	CANPMR	calmodulin binding transcription activator 1	protein-coding
14393	chr19	5894536	5894766	30917.6	TTS (NR_034166)	TTS (NR_034166)	9150	NR_034166	126328	Hs.406062	NM_175614	ENSG00000174886	NDUFA11	B14.7|CI-B14.7|MC1DN14	NADH:ubiquinone oxidoreductase subunit A11	protein-coding
28430.6	chr4	175137500	175137851	30832.6	intron (NR_125896, intron 1 of 4)	intron (NR_125896, intron 1 of 4)	3874	NR_125896	101928509	Hs.147719	NR_125896	ENSG00000248174	LINC02268	-	long intergenic non-protein coding RNA 2268	ncRNA
26037.7	chr2	47260368	47260614	30823.7	intron (NM_020458, intron 15 of 19)	intron (NM_020458, intron 15 of 19)	-91497	NM_001171511	90411	Hs.662152	NM_139279	ENSG00000180398	MCFD2	F5F8D|F5F8D2|LMAN1IP|SDNSF	multiple coagulation factor deficiency 2	protein-coding
4802.8	chr11	75182421	75182728	30802.2	intron (NM_030792, intron 3 of 16)	intron (NM_030792, intron 3 of 16)	-19202	NM_001351167	81544	Hs.503297	NM_030792	ENSG00000158555	GDPD5	GDE2|PP1665	glycerophosphodiester phosphodiesterase domain containing 5	protein-coding
29149.6	chr14	89370313	89370796	30776.2	Intergenic	Intergenic	79559	NR_159362	123016	Hs.303055	NM_144596	ENSG00000165533	TTC8	BBS8|RP51	tetratricopeptide repeat domain 8	protein-coding
35888.4	chr7	50564745	50565360	30729.1	intron (NM_001082971, intron 8 of 14)	intron (NM_001082971, intron 8 of 14)	-34405	NR_033845	100129427	Hs.680434	NR_033845	ENSG00000226122	DDC-AS1	-	DDC antisense RNA 1	ncRNA
26013.5	chr2	47261331	47261508	30723	intron (NM_020458, intron 15 of 19)	intron (NM_020458, intron 15 of 19)	-92425	NM_001171511	90411	Hs.662152	NM_139279	ENSG00000180398	MCFD2	F5F8D|F5F8D2|LMAN1IP|SDNSF	multiple coagulation factor deficiency 2	protein-coding
43135.6	chr17	75372218	75372399	30702.7	5' UTR (NM_001113494, exon 1 of 11)	5' UTR (NM_001113494, exon 1 of 11)	143	NM_001113494	10801	Hs.440932	NM_006640	ENSG00000184640	SEPTIN9	AF17q25|MSF|MSF1|NAPB|PNUTL4|SEPT9|SINT1|SeptD1	septin 9	protein-coding
18675.4	chr6	40378442	40379047	30683	intron (NM_020737, intron 2 of 2)	intron (NM_020737, intron 2 of 2)	32668	NR_160958	732253	Hs.180197	NM_001359094		TDRG1	LINC00532|lincRNA-NR_024015	testis development related 1	ncRNA
3586.85	chr11	75177341	75177543	30681.7	intron (NM_030792, intron 3 of 16)	intron (NM_030792, intron 3 of 16)	-14070	NM_001351167	81544	Hs.503297	NM_030792	ENSG00000158555	GDPD5	GDE2|PP1665	glycerophosphodiester phosphodiesterase domain containing 5	protein-coding
17420.3	chr1	54763576	54764310	30586.9	intron (NM_001009955, intron 4 of 16)	intron (NM_001009955, intron 4 of 16)	61827	NR_103541	619518	Hs.591438	NM_001034847	ENSG00000198711	SSBP3-AS1	C1orf191|MST128|MSTP128	SSBP3 antisense RNA 1	ncRNA
21591.7	chr1	9665228	9665574	30565.9	TTS (NM_001010866)	TTS (NM_001010866)	16432	NM_001010866	199953	Hs.632365	NM_001010866	ENSG00000188807	TMEM201	Ima1|NET5|SAMP1	transmembrane protein 201	protein-coding
28276.3	chr6	50786484	50786673	30559.9	promoter-TSS (NM_003221)	promoter-TSS (NM_003221)	-6	NM_003221	7021	Hs.33102	NM_003221	ENSG00000008196	TFAP2B	AP-2B|AP2-B|PDA2	transcription factor AP-2 beta	protein-coding
22439	chr5	138290746	138291124	30524.9	intron (NM_001037633, intron 8 of 10)	intron (NM_001037633, intron 8 of 10)	79846	NM_001324010	1495	Hs.445981	NM_001903	ENSG00000044115	CTNNA1	CAP102|MDPT2	catenin alpha 1	protein-coding
3124.86	chr9	116342126	116342360	30507.7	promoter-TSS (NM_001282922)	promoter-TSS (NM_001282922)	-965	NM_001282922	5998	Hs.494875	NM_017790	ENSG00000138835	RGS3	C2PA|RGP3	regulator of G protein signaling 3	protein-coding
13192.4	chr2	65576861	65577337	30503.1	intron (NM_181784, intron 1 of 5)	intron (NM_181784, intron 1 of 5)	16813	NM_001128210	200734	Hs.59332	NM_181784	ENSG00000198369	SPRED2	Spred-2	sprouty related EVH1 domain containing 2	protein-coding
29335.9	chr7	104656054	104656254	30455.7	intron (NM_182931, intron 1 of 26)	intron (NM_182931, intron 1 of 26)	1502	NM_182931	55904	Hs.592262	NM_018682	ENSG00000005483	KMT2E	HDCMC04P|MLL5|NKp44L	lysine methyltransferase 2E	protein-coding
15074.6	chr11	75051141	75051393	30455.3	intron (NM_004041, intron 1 of 15)	intron (NM_004041, intron 1 of 15)	-5037	NR_029891	442900		NR_029891	ENSG00000199090	MIR326	MIRN326|hsa-mir-326|mir-326	microRNA 326	ncRNA
12633.1	chr11	72982780	72983414	30437.6	promoter-TSS (NM_001277204)	promoter-TSS (NM_001277204)	-90	NM_001277204	5031	Hs.16362	NM_004154	ENSG00000171631	P2RY6	P2Y6	pyrimidinergic receptor P2Y6	protein-coding
17102	chr11	68925871	68926205	30417.6	3' UTR (NM_001369201, exon 2 of 2)	3' UTR (NM_001369201, exon 2 of 2)	2635	NM_001369201	107984345		NM_001369201		SMIM38	-	small integral membrane protein 38	protein-coding
15133.9	chr20	49745770	49746191	30411.6	Intergenic	Intergenic	-106336	NM_002237	3755	Hs.118695	NM_002237	ENSG00000026559	KCNG1	K13|KCNG|KV6.1|kH2	potassium voltage-gated channel modifier subfamily G member 1	protein-coding
14183.8	chr14	50528402	50529309	30409.9	intron (NR_131171, intron 2 of 8)	intron (NR_131171, intron 2 of 8)	42906	NR_131171	196913	Hs.406934	NM_001014830		LINC01599	C14orf183	long intergenic non-protein coding RNA 1599	ncRNA
24621.2	chr5	153896622	153897517	30394.2	Intergenic	Intergenic	-39282	NM_004821	9421	Hs.152531	NM_004821	ENSG00000113196	HAND1	Hxt|Thing1|bHLHa27|eHand	heart and neural crest derivatives expressed 1	protein-coding
32384.1	chr14	94214539	94215335	30362.7	intron (NM_178013, intron 3 of 4)	intron (NM_178013, intron 3 of 4)	39894	NM_178013	145270	Hs.432401	NM_178004	ENSG00000175785	PRIMA1	PRIMA	proline rich membrane anchor 1	protein-coding
28782.5	chr17	71339373	71340068	30357.4	intron (NM_001144952, intron 44 of 44)	intron (NM_001144952, intron 44 of 44)	-31580	NM_012121	23580	Hs.3903	NM_012121	ENSG00000179604	CDC42EP4	BORG4|CEP4|KAIA1777	CDC42 effector protein 4	protein-coding
3107.58	chr3	123439090	123439316	30355.4	intron (NM_053028, intron 12 of 31)	intron (NM_053028, intron 12 of 31)	30712	NR_046629	100873940	Hs.667316	NR_046629	ENSG00000250174	MYLK-AS2	-	MYLK antisense RNA 2	ncRNA
29133.2	chr7	100200603	100200810	30351.4	non-coding (NR_038910, exon 2 of 9)	non-coding (NR_038910, exon 2 of 9)	720	NM_002593	5118	Hs.202097	NM_002593	ENSG00000106333	PCOLCE	PCPE|PCPE-1|PCPE1	procollagen C-endopeptidase enhancer	protein-coding
3768.62	chr11	76806722	76806913	30335.2	intron (NM_004055, intron 3 of 12)	intron (NM_004055, intron 3 of 12)	-7069	NM_006189	4975	Hs.673853	NM_006189	ENSG00000254550	OMP	-	olfactory marker protein	protein-coding
6583.81	chr12	110189813	110190396	30310.9	intron (NM_032829, intron 2 of 2)	intron (NM_032829, intron 2 of 2)	21188	NR_026661	84983	Hs.675961	NM_032897	ENSG00000255650	FAM222A-AS1	-	FAM222A antisense RNA 1	ncRNA
29207.5	chr17	38463243	38463959	30306.8	Intergenic	Intergenic	-1831	NM_000964	5914	Hs.654583	NM_000964	ENSG00000131759	RARA	NR1B1|RAR	retinoic acid receptor alpha	protein-coding
19356	chr5	14417562	14417883	30253	intron (NR_134469, intron 33 of 56)	intron (NR_134469, intron 33 of 56)	-46370	NR_145815	109623458		NR_145815		SNORD170	-	small nucleolar RNA, C/D box 170	snoRNA
19587.2	chr5	14418039	14418216	30248.5	intron (NR_134469, intron 33 of 56)	intron (NR_134469, intron 33 of 56)	-45965	NR_145815	109623458		NR_145815		SNORD170	-	small nucleolar RNA, C/D box 170	snoRNA
24333.1	chr10	74080491	74080750	30243.3	Intergenic	MIRc|SINE|MIR	34057	NM_001002762	54788	Hs.500013	NM_017626	ENSG00000148719	DNAJB12	DJ10	DnaJ heat shock protein family (Hsp40) member B12	protein-coding
1756.25	chr7	132071051	132071279	30194.1	intron (NM_001105543, intron 3 of 3)	intron (NM_001105543, intron 3 of 3)	125545	NR_134565	101928807	Hs.552131	NR_134565		LOC101928807	-	uncharacterized LOC101928807	ncRNA
22660.2	chr1	156662432	156662696	30106.6	Intergenic	Intergenic	12811	NM_001878	1382	Hs.405662	NM_001878	ENSG00000143320	CRABP2	CRABP-II|RBP6	cellular retinoic acid binding protein 2	protein-coding
16155.6	chr10	73021889	73022109	30056.1	intron (NM_001244889, intron 1 of 15)	intron (NM_001244889, intron 1 of 15)	-44014	NR_038453	728978	Hs.646725	NR_038453	ENSG00000237512	UNC5B-AS1	-	UNC5B antisense RNA 1	ncRNA
31946.5	chr5	92935284	92935486	30046.2	Intergenic	Intergenic	16457	NM_005654	7025	Hs.519445	NM_005654	ENSG00000175745	NR2F1	BBOAS|BBSOAS|COUP-TFI|COUPTF1|EAR-3|EAR3|ERBAL3|SVP44|TCFCOUP1|TFCOUP1	nuclear receptor subfamily 2 group F member 1	protein-coding
2802.8	chr11	113444742	113445637	30041.7	Intergenic	Intergenic	-99069	NM_000795	1813	Hs.73893	NM_000795	ENSG00000149295	DRD2	D2DR|D2R	dopamine receptor D2	protein-coding
2991.79	chr9	116341298	116341865	29995.6	intron (NM_001351526, intron 2 of 8)	intron (NM_001351526, intron 2 of 8)	-1627	NM_001282922	5998	Hs.494875	NM_017790	ENSG00000138835	RGS3	C2PA|RGP3	regulator of G protein signaling 3	protein-coding
5501.54	chr8	11429190	11429489	29948.9	Intergenic	MIRb|SINE|MIR	-4705	NR_040035	83655	Hs.742430	NR_040035	ENSG00000170983	LINC00208	C8orf14|NCRNA00208|VIR35	long intergenic non-protein coding RNA 208	ncRNA
5592.03	chr8	11428550	11428830	29901.1	Intergenic	Intergenic	-5354	NR_040035	83655	Hs.742430	NR_040035	ENSG00000170983	LINC00208	C8orf14|NCRNA00208|VIR35	long intergenic non-protein coding RNA 208	ncRNA
23793.3	chr11	71949434	71949611	29864.5	TTS (NM_005169)	TTS (NM_005169)	5698	NM_005169	401	Hs.731115	NM_005169	ENSG00000165462	PHOX2A	ARIX|CFEOM2|FEOM2|NCAM2|PMX2A	paired like homeobox 2A	protein-coding
12337.2	chr2	38083265	38083791	29858	intron (NR_110012, intron 2 of 3)	intron (NR_110012, intron 2 of 3)	19478	NR_110012	101929559	Hs.468200	NR_110011	ENSG00000237803	LINC00211	NCRNA00211	long intergenic non-protein coding RNA 211	ncRNA
40198.9	chr14	77506314	77506573	29853.7	promoter-TSS (NR_110554)	promoter-TSS (NR_110554)	-949	NR_110554	283575	Hs.651736	NR_110554	ENSG00000246548	LINC02288	-	long intergenic non-protein coding RNA 2288	ncRNA
29021.5	chr7	152538961	152539227	29826.3	intron (NM_001350946, intron 8 of 8)	L1ME1|LINE|L1	82257	NM_020445	57180	Hs.647117	NM_020445	ENSG00000133627	ACTR3B	ARP11|ARP3BETA	actin related protein 3B	protein-coding
18741.2	chr14	100030771	100031316	29818.7	intron (NM_001144995, intron 1 of 5)	intron (NM_001144995, intron 1 of 5)	39501	NM_001144995	317762	Hs.709288	NM_001144995	ENSG00000205476	CCDC85C	-	coiled-coil domain containing 85C	protein-coding
37755	chr17	55663119	55663299	29817.5	intron (NM_001322250, intron 7 of 13)	intron (NM_001322250, intron 7 of 13)	22564	NR_110807	101927539	Hs.680439	NR_110807	ENSG00000263499	LOC101927539	-	uncharacterized LOC101927539	ncRNA
37540.3	chr17	55663392	55663707	29807.5	intron (NM_001322250, intron 7 of 13)	intron (NM_001322250, intron 7 of 13)	22224	NR_110807	101927539	Hs.680439	NR_110807	ENSG00000263499	LOC101927539	-	uncharacterized LOC101927539	ncRNA
21099.8	chr5	168199435	168200213	29773.1	exon (NM_003062, exon 14 of 36)	exon (NM_003062, exon 14 of 36)	-4564	NR_029632	407001		NR_029632	ENSG00000207739	MIR218-2	MIRN218-2|mir-218-2	microRNA 218-2	ncRNA
20322.7	chr17	76930455	76930669	29772.9	Intergenic	CT-rich|Low_complexity|Low_complexity	-9093	NM_003255	7077	Hs.633514	NM_003255	ENSG00000035862	TIMP2	CSC-21K|DDC8	TIMP metallopeptidase inhibitor 2	protein-coding
2612.03	chr15	74569685	74569990	29750.2	intron (NM_025055, intron 7 of 18)	intron (NM_025055, intron 7 of 18)	-41063	NM_001287181	80125	Hs.383206	NM_025055	ENSG00000140481	CCDC33	CT61|HP11097	coiled-coil domain containing 33	protein-coding
22567.6	chr20	45985434	45985633	29717.3	promoter-TSS (NM_183048)	promoter-TSS (NM_183048)	-90	NM_001281784	23613	Hs.446240	NM_012408	ENSG00000101040	ZMYND8	PRKCBP1|PRO2893|RACK7	zinc finger MYND-type containing 8	protein-coding
28839.4	chr4	17492908	17493203	29713	intron (NR_156494, intron 4 of 5)	L3|LINE|CR1	20658	NM_000320	5860	Hs.75438	NM_000320	ENSG00000151552	QDPR	DHPR|HDHPR|PKU2|SDR33C1	quinoid dihydropteridine reductase	protein-coding
16494.7	chr20	37511848	37512215	29704.2	intron (NM_001172735, intron 2 of 9)	intron (NM_001172735, intron 2 of 9)	-43029	NM_030919	81610	Hs.726442	NM_030919	ENSG00000101447	FAM83D	C20orf129|CHICA|dJ616B8.3	family with sequence similarity 83 member D	protein-coding
16508.8	chr10	81008336	81008822	29660.3	intron (NM_020338, intron 7 of 24)	intron (NM_020338, intron 7 of 24)	-98646	NM_005729	10105	Hs.381072	NM_005729	ENSG00000108179	PPIF	CYP3|CyP-M|Cyp-D|CypD	peptidylprolyl isomerase F	protein-coding
5758.99	chr8	27530595	27531040	29646.8	TTS (NM_016240)	TTS (NM_016240)	-28377	NR_037417	100500858		NR_037417	ENSG00000284351	MIR3622A	mir-3622a	microRNA 3622a	ncRNA
22798.5	chr5	149537780	149537977	29645.8	Intergenic	Intergenic	-2470	NM_001355017	5159	Hs.509067	NM_002609	ENSG00000113721	PDGFRB	CD140B|IBGC4|IMF1|JTK12|KOGS|PDGFR|PDGFR-1|PDGFR1|PENTT	platelet derived growth factor receptor beta	protein-coding
8231.3	chr7	50635257	50635974	29640.4	Intergenic	MER20|DNA|hAT-Charlie	-2513	NM_001082971	1644	Hs.359698	NM_000790	ENSG00000132437	DDC	AADC	dopa decarboxylase	protein-coding
20994.8	chr2	219123811	219124227	29596	promoter-TSS (NM_001321950)	promoter-TSS (NM_001321950)	-200	NM_001321950	151306	Hs.160954	NM_170699	ENSG00000179921	GPBAR1	BG37|GPCR19|GPR131|M-BAR|TGR5	G protein-coupled bile acid receptor 1	protein-coding
9360.39	chr14	96556909	96557413	29592.3	3' UTR (NM_001289139, exon 3 of 3)	3' UTR (NM_001289139, exon 3 of 3)	51462	NM_001282463	56967	Hs.6434	NM_020215	ENSG00000227051	C14orf132	C14orf88	chromosome 14 open reading frame 132	protein-coding
13975.9	chr7	149473557	149473745	29592.1	intron (NR_163594, intron 2 of 102)	intron (NR_163594, intron 2 of 102)	520	NR_163594	23145	Hs.632022	NR_163594	ENSG00000197558	SSPO	-	SCO-spondin	pseudo
12480.5	chr11	72982427	72982697	29563	promoter-TSS (NM_001277204)	promoter-TSS (NM_001277204)	-625	NM_001277204	5031	Hs.16362	NM_004154	ENSG00000171631	P2RY6	P2Y6	pyrimidinergic receptor P2Y6	protein-coding
5383.08	chr17	1987802	1988197	29548.3	intron (NM_017575, intron 14 of 18)	intron (NM_017575, intron 14 of 18)	4056	NM_001282326	23293	Hs.448342	NM_017575	ENSG00000070366	SMG6	C17orf31|EST1A|SMG-6|hSMG5/7a	SMG6 nonsense mediated mRNA decay factor	protein-coding
30408.5	chr17	19290617	19291003	29514.8	promoter-TSS (NM_001198695)	promoter-TSS (NM_001198695)	-307	NM_002404	4239	Hs.296049	NM_002404	ENSG00000166482	MFAP4	-	microfibril associated protein 4	protein-coding
3654.17	chr11	76807010	76807206	29484.7	intron (NM_004055, intron 3 of 12)	intron (NM_004055, intron 3 of 12)	-6778	NM_006189	4975	Hs.673853	NM_006189	ENSG00000254550	OMP	-	olfactory marker protein	protein-coding
4395.5	chr3	124014090	124014476	29484.6	intron (NM_001024660, intron 5 of 59)	intron (NM_001024660, intron 5 of 59)	-78896	NR_106731	102464832		NR_106731	ENSG00000276656	MIR6083	hsa-mir-6083	microRNA 6083	ncRNA
22274.9	chr12	131104210	131104467	29474.7	intron (NM_001351228, intron 2 of 21)	intron (NM_001351228, intron 2 of 21)	8663	NM_015347	23504	Hs.657441	NM_015347	ENSG00000060709	RIMBP2	PPP1R133|RBP2|RIM-BP2	RIMS binding protein 2	protein-coding
18673	chr17	2907512	2907719	29467.4	intron (NM_001100398, intron 13 of 23)	intron (NM_001100398, intron 13 of 23)	-38426	NR_110818	101927911	Hs.626373	NR_110818	ENSG00000262884	LOC101927911	-	uncharacterized LOC101927911	ncRNA
25965.4	chr4	175138803	175139111	29461.2	intron (NR_125896, intron 1 of 4)	intron (NR_125896, intron 1 of 4)	2592	NR_125896	101928509	Hs.147719	NR_125896	ENSG00000248174	LINC02268	-	long intergenic non-protein coding RNA 2268	ncRNA
10902.6	chr8	142386387	142386619	29453.7	Intergenic	Intergenic	-9117	NM_005293	2843	Hs.152432	NM_005293	ENSG00000204882	GPR20	-	G protein-coupled receptor 20	protein-coding
20472.4	chr5	168196993	168197600	29419.9	intron (NM_001271946, intron 14 of 35)	intron (NM_001271946, intron 14 of 35)	-2036	NR_029632	407001		NR_029632	ENSG00000207739	MIR218-2	MIRN218-2|mir-218-2	microRNA 218-2	ncRNA
25337.2	chr11	72122737	72123210	29401.3	intron (NM_001258394, intron 2 of 17)	intron (NM_001258394, intron 2 of 17)	22602	NM_001258392	81570	Hs.523877	NM_030813	ENSG00000162129	CLPB	ANKCLB|HSP78|MEGCANN|MGCA7|SKD3	ClpB homolog, mitochondrial AAA ATPase chaperonin	protein-coding
2175.73	chr5	148385059	148385616	29381.1	intron (NM_024577, intron 16 of 16)	intron (NM_024577, intron 16 of 16)	56635	NR_030310	693169		NR_030310	ENSG00000207714	MIR584	MIRN584|hsa-mir-584	microRNA 584	ncRNA
28450.5	chr1	156093284	156093859	29376.7	intron (NM_005572, intron 1 of 9)	intron (NM_005572, intron 1 of 9)	-2337	NM_001282624	4000	Hs.594444	NM_005572	ENSG00000160789	LMNA	CDCD1|CDDC|CMD1A|CMT2B1|EMD2|FPL|FPLD|FPLD2|HGPS|IDC|LDP1|LFP|LGMD1B|LMN1|LMNC|LMNL1|MADA|PRO1	lamin A/C	protein-coding
33798.2	chr11	2212248	2212533	29339.6	Intergenic	Intergenic	18097	NR_039834	100616126		NR_039834	ENSG00000265258	MIR4686	-	microRNA 4686	ncRNA
3469.9	chr3	123441201	123441401	29332.8	intron (NM_053028, intron 11 of 31)	intron (NM_053028, intron 11 of 31)	32810	NR_046629	100873940	Hs.667316	NR_046629	ENSG00000250174	MYLK-AS2	-	MYLK antisense RNA 2	ncRNA
27142.6	chr1	234747710	234747943	29258.7	Intergenic	Intergenic	-2555	NM_182972	359948	Hs.350268	NM_182972	ENSG00000168264	IRF2BP2	CVID14	interferon regulatory factor 2 binding protein 2	protein-coding
13501.4	chr18	46277808	46278001	29192.4	intron (NM_014772, intron 7 of 11)	intron (NM_014772, intron 7 of 11)	80933	NR_039897	100616366		NR_039897	ENSG00000266276	MIR4743	-	microRNA 4743	ncRNA
33992.4	chr5	50686992	50687370	29173.3	exon (NM_002202, exon 5 of 6)	exon (NM_002202, exon 5 of 6)	7899	NM_002202	3670	Hs.505	NM_002202	ENSG00000016082	ISL1	ISLET1|Isl-1	ISL LIM homeobox 1	protein-coding
24242.5	chr10	73011153	73011393	29172.9	intron (NM_001244889, intron 1 of 15)	intron (NM_001244889, intron 1 of 15)	-33288	NR_038453	728978	Hs.646725	NR_038453	ENSG00000237512	UNC5B-AS1	-	UNC5B antisense RNA 1	ncRNA
28305.8	chr4	17492208	17492758	29123.2	intron (NR_156494, intron 4 of 5)	intron (NR_156494, intron 4 of 5)	21230	NM_000320	5860	Hs.75438	NM_000320	ENSG00000151552	QDPR	DHPR|HDHPR|PKU2|SDR33C1	quinoid dihydropteridine reductase	protein-coding
32258.4	chr12	122712525	122713034	29120.2	promoter-TSS (NM_019887)	promoter-TSS (NM_019887)	-776	NM_019887	56616	Hs.169611	NM_019887	ENSG00000184047	DIABLO	DFNA64|SMAC	diablo IAP-binding mitochondrial protein	protein-coding
28642	chr4	141159609	141159982	29099.9	Intergenic	Intergenic	-18667	NM_032547	60592	Hs.480815	NM_032547	ENSG00000153130	SCOC	HRIHFB2072|SCOCO|UNC-69	short coiled-coil protein	protein-coding
40127.5	chr14	77506738	77506940	29059.3	promoter-TSS (NR_110554)	promoter-TSS (NR_110554)	-553	NR_110554	283575	Hs.651736	NR_110554	ENSG00000246548	LINC02288	-	long intergenic non-protein coding RNA 2288	ncRNA
13388	chr18	46278583	46279050	29041.3	intron (NM_014772, intron 7 of 11)	intron (NM_014772, intron 7 of 11)	81845	NR_039897	100616366		NR_039897	ENSG00000266276	MIR4743	-	microRNA 4743	ncRNA
1781.54	chr7	132159776	132160011	29031.1	intron (NM_001105543, intron 3 of 3)	intron (NM_001105543, intron 3 of 3)	101336	NM_001105543	91584	Hs.511454	NM_020911	ENSG00000221866	PLXNA4	FAYV2820|PLEXA4|PLXNA4A|PLXNA4B|PRO34003	plexin A4	protein-coding
13574.6	chr2	16379792	16380297	29003.9	Intergenic	L2c|LINE|L2	189495	NR_126559	104797537	Hs.435748	NR_126559	ENSG00000236289	GACAT3	LINC01458|lncRNA-AC130710	gastric cancer associated transcript 3	ncRNA
19698.8	chr11	72032273	72032813	28961.3	intron (NM_030813, intron 7 of 16)	intron (NM_030813, intron 7 of 16)	-77323	NM_005169	401	Hs.731115	NM_005169	ENSG00000165462	PHOX2A	ARIX|CFEOM2|FEOM2|NCAM2|PMX2A	paired like homeobox 2A	protein-coding
27042.1	chr9	136739266	136739521	28948	intron (NM_001134398, intron 2 of 29)	intron (NM_001134398, intron 2 of 29)	118053	NM_001134398	7410	Hs.369921	NM_003371	ENSG00000160293	VAV2	VAV-2	vav guanine nucleotide exchange factor 2	protein-coding
31022	chr9	129294257	129294528	28943.5	Intergenic	Plat_L3|LINE|CR1	-82330	NM_001174147	4010	Hs.129133	NM_002316	ENSG00000136944	LMX1B	LMX1.2|NPS1	LIM homeobox transcription factor 1 beta	protein-coding
24676.4	chr2	47259541	47259747	28937	intron (NM_020458, intron 15 of 19)	intron (NM_020458, intron 15 of 19)	-90650	NM_001171511	90411	Hs.662152	NM_139279	ENSG00000180398	MCFD2	F5F8D|F5F8D2|LMAN1IP|SDNSF	multiple coagulation factor deficiency 2	protein-coding
21320	chr1	9664137	9664410	28921.1	3' UTR (NM_001010866, exon 6 of 6)	3' UTR (NM_001010866, exon 6 of 6)	15304	NM_001010866	199953	Hs.632365	NM_001010866	ENSG00000188807	TMEM201	Ima1|NET5|SAMP1	transmembrane protein 201	protein-coding
5909.48	chr2	96737710	96738091	28899.8	Intergenic	Intergenic	-36178	NM_001321531	150763	Hs.348629	NM_207328	ENSG00000186281	GPAT2	CT123	glycerol-3-phosphate acyltransferase 2, mitochondrial	protein-coding
24781.5	chr4	175139514	175139828	28899.5	intron (NR_125896, intron 1 of 4)	intron (NR_125896, intron 1 of 4)	1878	NR_125896	101928509	Hs.147719	NR_125896	ENSG00000248174	LINC02268	-	long intergenic non-protein coding RNA 2268	ncRNA
23335.2	chr3	193990602	193991082	28860.6	Intergenic	Intergenic	-22900	NR_125403	100505920	Hs.436654	NR_125403	ENSG00000225742	LINC02036	-	long intergenic non-protein coding RNA 2036	ncRNA
5691.66	chr3	139738735	139739699	28817.4	intron (NM_022131, intron 1 of 16)	intron (NM_022131, intron 1 of 16)	85190	NM_022131	64084	Hs.158529	NM_022131	ENSG00000158258	CLSTN2	ALC-GAMMA|CDHR13|CS2|CSTN2|alcagamma	calsyntenin 2	protein-coding
1648.68	chr7	132072310	132073092	28795.9	intron (NM_001105543, intron 3 of 3)	intron (NM_001105543, intron 3 of 3)	127081	NR_134565	101928807	Hs.552131	NR_134565		LOC101928807	-	uncharacterized LOC101928807	ncRNA
1821.6	chr7	132159174	132159482	28783.9	intron (NM_001105543, intron 3 of 3)	intron (NM_001105543, intron 3 of 3)	101901	NM_001105543	91584	Hs.511454	NM_020911	ENSG00000221866	PLXNA4	FAYV2820|PLEXA4|PLXNA4A|PLXNA4B|PRO34003	plexin A4	protein-coding
21049.2	chr7	73919797	73920264	28775.1	intron (NM_016328, intron 1 of 26)	intron (NM_016328, intron 1 of 26)	51794	NM_001199207	9569	Hs.647056	NM_005685	ENSG00000006704	GTF2IRD1	BEN|CREAM1|GTF3|MUSTRD1|RBAP2|WBS|WBSCR11|WBSCR12|hMusTRD1alpha1	GTF2I repeat domain containing 1	protein-coding
26162.9	chr17	17595371	17595553	28726.8	intron (NM_030665, intron 1 of 5)	intron (NM_030665, intron 1 of 5)	10690	NM_030665	10743	Hs.655395	NM_030665	ENSG00000108557	RAI1	SMCR|SMS	retinoic acid induced 1	protein-coding
28348.9	chr4	141158857	141159077	28717.8	Intergenic	Intergenic	-19495	NM_032547	60592	Hs.480815	NM_032547	ENSG00000153130	SCOC	HRIHFB2072|SCOCO|UNC-69	short coiled-coil protein	protein-coding
25870.2	chr11	133806819	133807116	28711.7	intron (NM_001277285, intron 5 of 19)	intron (NM_001277285, intron 5 of 19)	19724	NM_001277285	22997	Hs.204121	NM_014987	ENSG00000080854	IGSF9B	-	immunoglobulin superfamily member 9B	protein-coding
32018	chr20	31037729	31038100	28698.1	intron (NM_001256798, intron 10 of 10)	intron (NM_001256798, intron 10 of 10)	33379	NM_080616	140688	Hs.516978	NM_080616	ENSG00000197183	NOL4L	C20orf112|C20orf113	nucleolar protein 4 like	protein-coding
21222.9	chr15	78963950	78964626	28687.7	Intergenic	Intergenic	-30736	NM_001256567	1143	Hs.624178	NM_000750	ENSG00000117971	CHRNB4	-	cholinergic receptor nicotinic beta 4 subunit	protein-coding
4144.25	chr3	139007374	139007785	28670.7	Intergenic	Intergenic	-55215	NR_027070	140464	Hs.721270	NR_027070		PISRT1	NCRNA00195	PISRT1 lncRNA	ncRNA
23509.8	chr1	156474017	156474254	28663	Intergenic	Intergenic	-3568	NM_005920	4209	Hs.314327	NM_005920	ENSG00000116604	MEF2D	-	myocyte enhancer factor 2D	protein-coding
20266	chr11	72060731	72061214	28660.6	intron (NM_030813, intron 6 of 16)	intron (NM_030813, intron 6 of 16)	84603	NM_001258392	81570	Hs.523877	NM_030813	ENSG00000162129	CLPB	ANKCLB|HSP78|MEGCANN|MGCA7|SKD3	ClpB homolog, mitochondrial AAA ATPase chaperonin	protein-coding
6178.44	chr11	113461729	113462370	28623.2	Intergenic	Intergenic	114981	NM_030770	80975	Hs.46720	NM_030770	ENSG00000166682	TMPRSS5	SPINESIN	transmembrane serine protease 5	protein-coding
21119.5	chr19	5935156	5935628	28606.5	intron (NM_001300865, intron 4 of 15)	intron (NM_001300865, intron 4 of 15)	21127	NM_004058	828	Hs.584744	NM_004058	ENSG00000105519	CAPS	CAPS1	calcyphosine	protein-coding
33785.7	chr7	50564360	50564583	28561.4	intron (NM_001082971, intron 8 of 14)	intron (NM_001082971, intron 8 of 14)	-34986	NR_033845	100129427	Hs.680434	NR_033845	ENSG00000226122	DDC-AS1	-	DDC antisense RNA 1	ncRNA
18798.5	chr11	72037493	72038074	28523.9	intron (NM_030813, intron 7 of 16)	intron (NM_030813, intron 7 of 16)	-82563	NM_005169	401	Hs.731115	NM_005169	ENSG00000165462	PHOX2A	ARIX|CFEOM2|FEOM2|NCAM2|PMX2A	paired like homeobox 2A	protein-coding
9439.54	chr5	168577150	168577548	28513.3	intron (NM_001271946, intron 4 of 35)	intron (NM_001271946, intron 4 of 35)	113349	NR_030311	693170		NR_030311	ENSG00000207619	MIR585	MIRN585|hsa-mir-585|mir-585	microRNA 585	ncRNA
31766.2	chr17	7790766	7791006	28496.3	intron (NM_001005271, intron 1 of 39)	intron (NM_001005271, intron 1 of 39)	-1221	NM_005852	1107	Hs.25601	NM_005852	ENSG00000170004	CHD3	Mi-2a|Mi2-ALPHA|SNIBCPS|ZFH	chromodomain helicase DNA binding protein 3	protein-coding
18109.6	chr12	131118205	131118685	28485.5	promoter-TSS (NM_001351232)	promoter-TSS (NM_001351232)	20	NM_001351228	23504	Hs.657441	NM_015347	ENSG00000060709	RIMBP2	PPP1R133|RBP2|RIM-BP2	RIMS binding protein 2	protein-coding
14367.3	chr5	168374319	168374500	28480.1	intron (NM_001271946, intron 4 of 35)	intron (NM_001271946, intron 4 of 35)	-65823	NR_109897	728095	Hs.145601	NR_109897		LOC728095	-	uncharacterized LOC728095	ncRNA
21796	chr4	41886173	41886748	28477.6	Intergenic	Eulor6B|DNA?|DNA?	-1832	NR_104143	101927074	Hs.611425	NR_104143	ENSG00000245870	LINC00682	-	long intergenic non-protein coding RNA 682	ncRNA
17054.3	chr7	2268586	2269509	28426.7	intron (NM_001304523, intron 2 of 17)	intron (NM_001304523, intron 2 of 17)	3533	NM_001013836	8379	Hs.654838	NM_003550	ENSG00000002822	MAD1L1	MAD1|PIG9|TP53I9|TXBP181	mitotic arrest deficient 1 like 1	protein-coding
10298.3	chr18	43994028	43994205	28362.6	intron (NM_001256758, intron 1 of 5)	MIRc|SINE|MIR	79929	NR_046357	494470	Hs.501114	NM_152470	ENSG00000141622	RNF165	ARKL2|Ark2C|RNF111L2	ring finger protein 165	protein-coding
25889.4	chr7	55260211	55260459	28345	intron (NM_001346941, intron 15 of 21)	intron (NM_001346941, intron 15 of 21)	-3693	NR_047551	100507500	Hs.720489	NR_047551	ENSG00000224057	EGFR-AS1	-	EGFR antisense RNA 1	ncRNA
12145	chr11	72984611	72984890	28341	intron (NM_001277207, intron 2 of 2)	intron (NM_001277207, intron 2 of 2)	1563	NM_001277208	5031	Hs.16362	NM_004154	ENSG00000171631	P2RY6	P2Y6	pyrimidinergic receptor P2Y6	protein-coding
13723.7	chr3	123893832	123894035	28323.9	intron (NM_001024660, intron 1 of 59)	intron (NM_001024660, intron 1 of 59)	42157	NR_049798	100847021		NR_049798	ENSG00000266383	MIR5002	-	microRNA 5002	ncRNA
14015.2	chr3	123893385	123893731	28322.8	intron (NM_001024660, intron 1 of 59)	intron (NM_001024660, intron 1 of 59)	41782	NR_049798	100847021		NR_049798	ENSG00000266383	MIR5002	-	microRNA 5002	ncRNA
23141.6	chr2	47270330	47270573	28290.3	intron (NM_020458, intron 15 of 19)	intron (NM_020458, intron 15 of 19)	-101457	NM_001171511	90411	Hs.662152	NM_139279	ENSG00000180398	MCFD2	F5F8D|F5F8D2|LMAN1IP|SDNSF	multiple coagulation factor deficiency 2	protein-coding
22846.1	chr2	3130975	3131360	28283.8	Intergenic	Intergenic	-1369	NR_110228	101927554	Hs.638446	NR_110228	ENSG00000234423	LINC01250	-	long intergenic non-protein coding RNA 1250	ncRNA
7275.53	chr1	230515614	230516334	28283.7	intron (NM_001258311, intron 1 of 6)	intron (NM_001258311, intron 1 of 6)	46104	NM_001258311	79605	Hs.520463	NM_024554	ENSG00000177614	PGBD5	-	piggyBac transposable element derived 5	protein-coding
26550.3	chr1	234748272	234748717	28222.2	Intergenic	Intergenic	-3223	NM_182972	359948	Hs.350268	NM_182972	ENSG00000168264	IRF2BP2	CVID14	interferon regulatory factor 2 binding protein 2	protein-coding
27730.3	chr4	141160577	141160785	28221.4	Intergenic	Intergenic	-17781	NM_032547	60592	Hs.480815	NM_032547	ENSG00000153130	SCOC	HRIHFB2072|SCOCO|UNC-69	short coiled-coil protein	protein-coding
13775.5	chr20	45989394	45989582	28207.5	Intergenic	Intergenic	-3855	NM_001281772	23613	Hs.446240	NM_012408	ENSG00000101040	ZMYND8	PRKCBP1|PRO2893|RACK7	zinc finger MYND-type containing 8	protein-coding
17255.2	chr1	204304683	204305015	28195.9	intron (NM_014935, intron 1 of 22)	intron (NM_014935, intron 1 of 22)	24208	NM_014935	22874	Hs.253146	NM_014935	ENSG00000143850	PLEKHA6	PEPP-3|PEPP3	pleckstrin homology domain containing A6	protein-coding
8107.14	chr16	88514833	88515106	28194.8	Intergenic	Intergenic	-4719	NM_153813	161882	Hs.632218	NM_153813	ENSG00000179588	ZFPM1	FOG|FOG1|ZC2HC11A|ZNF408|ZNF89A	zinc finger protein, FOG family member 1	protein-coding
13077.7	chr10	80192858	80193253	28189.9	Intergenic	Intergenic	165956	NR_073447	414243	Hs.55047	NR_073447	ENSG00000230417	LINC00595	C10orf101	long intergenic non-protein coding RNA 595	ncRNA
10740.8	chr10	46974260	46974837	28126.1	Intergenic	Intergenic	-3148	NM_001370182	102724488	Hs.696346	NM_001370182	ENSG00000277758	LOC102724488	-	synaptotagmin-15	protein-coding
10530.2	chr11	76793897	76794080	28084	intron (NM_004055, intron 1 of 12)	intron (NM_004055, intron 1 of 12)	15970	NM_004055	726	Hs.248153	NM_004055	ENSG00000149260	CAPN5	ADNIV|HTRA3|VRNI|nCL-3	calpain 5	protein-coding
7386.64	chr2	47454757	47455098	28081.8	intron (NR_110207, intron 1 of 2)	intron (NR_110207, intron 1 of 2)	-50852	NM_001305625	805	Hs.468442	NM_001743	ENSG00000143933	CALM2	CALM|CALML2|CAM1|CAM3|CAMC|CAMII|CAMIII|LQT15|PHKD|PHKD2|caM	calmodulin 2	protein-coding
20670.7	chr19	42782225	42782503	27966.8	intron (NM_001304815, intron 2 of 20)	intron (NM_001304815, intron 2 of 20)	-6453	NM_015125	23152	Hs.388236	NM_015125	ENSG00000079432	CIC	MRD45	capicua transcriptional repressor	protein-coding
12385.7	chr10	80505183	80505605	27959.5	Intergenic	Intergenic	321811	NR_015429	283050	Hs.309176	NR_015429	ENSG00000224596	ZMIZ1-AS1	-	ZMIZ1 antisense RNA 1	ncRNA
14267.9	chr22	23860438	23860830	27959.3	Intergenic	Intergenic	-19655	NR_109832	101978785	Hs.575107	NR_109832		PCAT14	-	prostate cancer associated transcript 14	ncRNA
10957.5	chr6	37484675	37484964	27946.8	intron (NR_126057, intron 1 of 3)	intron (NR_126057, intron 1 of 3)	9695	NR_126057	100505530	Hs.582978	NM_001039791		LINC02520	-	long intergenic non-protein coding RNA 2520	ncRNA
7780.53	chr2	47470854	47471456	27927.1	intron (NR_110207, intron 1 of 2)	intron (NR_110207, intron 1 of 2)	-67080	NM_001305625	805	Hs.468442	NM_001743	ENSG00000143933	CALM2	CALM|CALML2|CAM1|CAM3|CAMC|CAMII|CAMIII|LQT15|PHKD|PHKD2|caM	calmodulin 2	protein-coding
2978.34	chr1	208701883	208702174	27924.2	Intergenic	Intergenic	-200005	NR_146914	105372893	Hs.568720	NR_146914	ENSG00000232812	LINC01717	-	long intergenic non-protein coding RNA 1717	ncRNA
8416.37	chr1	50737010	50737696	27898.1	Intergenic	Intergenic	151762	NM_032110	63950	Hs.334481	NM_032110	ENSG00000142700	DMRTA2	-	DMRT like family A2	protein-coding
7342.06	chr1	230517059	230517244	27867	intron (NM_001258311, intron 1 of 6)	intron (NM_001258311, intron 1 of 6)	44927	NM_001258311	79605	Hs.520463	NM_024554	ENSG00000177614	PGBD5	-	piggyBac transposable element derived 5	protein-coding
7289.58	chr2	233370687	233370906	27847.2	Intergenic	Intergenic	-14377	NM_001369848	646960	Hs.570310	NM_001195129	ENSG00000237412	PRSS56	MCOP6	serine protease 56	protein-coding
14195	chr5	168320308	168320868	27844.8	intron (NM_001271946, intron 4 of 35)	intron (NM_001271946, intron 4 of 35)	-119644	NR_109897	728095	Hs.145601	NR_109897		LOC728095	-	uncharacterized LOC728095	ncRNA
19436.1	chr11	76784442	76784856	27822.8	intron (NM_004055, intron 1 of 12)	intron (NM_004055, intron 1 of 12)	6631	NM_004055	726	Hs.248153	NM_004055	ENSG00000149260	CAPN5	ADNIV|HTRA3|VRNI|nCL-3	calpain 5	protein-coding
12716.1	chr10	80502851	80503397	27816.6	Intergenic	Intergenic	324081	NR_015429	283050	Hs.309176	NR_015429	ENSG00000224596	ZMIZ1-AS1	-	ZMIZ1 antisense RNA 1	ncRNA
10624.9	chr11	78459949	78460138	27810.1	intron (NM_001098816, intron 19 of 33)	MIRb|SINE|MIR	-174134	NM_024678	79731	Hs.503389	NM_024678	ENSG00000137513	NARS2	DFNB94|SLM5|asnRS	asparaginyl-tRNA synthetase 2, mitochondrial	protein-coding
18388.2	chr17	17650437	17650679	27808.5	intron (NM_030665, intron 2 of 5)	Charlie19a|DNA|hAT-Charlie	19058	NR_130894	100861516	Hs.624874	NR_130894	ENSG00000237328	RAI1-AS1	-	RAI1 antisense RNA 1	ncRNA
1749.14	chr7	132160140	132161485	27796	intron (NM_001105543, intron 3 of 3)	intron (NM_001105543, intron 3 of 3)	100417	NM_001105543	91584	Hs.511454	NM_020911	ENSG00000221866	PLXNA4	FAYV2820|PLEXA4|PLXNA4A|PLXNA4B|PRO34003	plexin A4	protein-coding
18705.3	chr12	3214086	3214459	27763.3	intron (NM_006675, intron 2 of 8)	intron (NM_006675, intron 2 of 8)	27727	NM_006675	10867	Hs.504517	NM_006675	ENSG00000011105	TSPAN9	NET-5|NET5|PP1057	tetraspanin 9	protein-coding
10411.1	chr5	168302939	168303215	27746.7	intron (NM_001271946, intron 5 of 35)	intron (NM_001271946, intron 5 of 35)	-107817	NR_029632	407001		NR_029632	ENSG00000207739	MIR218-2	MIRN218-2|mir-218-2	microRNA 218-2	ncRNA
22418.4	chr3	49210867	49211098	27745.9	intron (NM_173546, intron 2 of 5)	intron (NM_173546, intron 2 of 5)	1951	NM_173546	200942	Hs.13781	NM_173546	ENSG00000185909	KLHDC8B	CHL	kelch domain containing 8B	protein-coding
11642.9	chr10	51499098	51499323	27745.8	intron (NM_001290117, intron 6 of 6)	intron (NM_001290117, intron 6 of 6)	-12883	NR_126580	653268	Hs.447454	NM_001077685		AGAP7P	AGAP-7|AGAP7|CTGLF4|bA109G10.1	ArfGAP with GTPase domain, ankyrin repeat and PH domain 7, pseudogene	pseudo
17601.1	chr3	129277667	129277873	27743.4	intron (NM_015103, intron 32 of 35)	intron (NM_015103, intron 32 of 35)	10542	NM_001308262	132243	Hs.97358	NM_153833	ENSG00000178804	H1FOO	H1.8|H1oo|osH1	H1 histone family member O oocyte specific	protein-coding
12792.1	chr1	245847170	245847608	27729.9	intron (NM_018012, intron 10 of 14)	intron (NM_018012, intron 10 of 14)	-449570	NR_151721	111216275	Hs.663694	NR_151721	ENSG00000232192	KIF26B-AS1	-	KIF26B antisense RNA 1	ncRNA
15659.1	chr7	1896047	1896446	27727.7	intron (NM_001304523, intron 17 of 17)	CpG	-12357	NR_039799	100616160		NR_039799	ENSG00000265089	MIR4655	-	microRNA 4655	ncRNA
11686.4	chr3	197231717	197231973	27722.6	TTS (NR_145451)	TTS (NR_145451)	4687	NR_145451	100129516	Hs.635286	NR_145451		LINC02012	-	long intergenic non-protein coding RNA 2012	ncRNA
17905.4	chr1	234741706	234742098	27706.9	3' UTR (NM_182972, exon 2 of 2)	3' UTR (NM_182972, exon 2 of 2)	3369	NM_001077397	359948	Hs.350268	NM_182972	ENSG00000168264	IRF2BP2	CVID14	interferon regulatory factor 2 binding protein 2	protein-coding
12796.2	chr1	245846237	245846618	27697.8	intron (NM_018012, intron 10 of 14)	intron (NM_018012, intron 10 of 14)	-448608	NR_151721	111216275	Hs.663694	NR_151721	ENSG00000232192	KIF26B-AS1	-	KIF26B antisense RNA 1	ncRNA
18716.1	chr3	43812262	43812590	27663.3	Intergenic	Intergenic	-79340	NM_001346469	55129	Hs.656657	NM_018075	ENSG00000160746	ANO10	SCAR10|TMEM16K	anoctamin 10	protein-coding
20017.3	chr1	204256042	204256251	27612.1	intron (NM_014935, intron 1 of 22)	intron (NM_014935, intron 1 of 22)	72911	NM_014935	22874	Hs.253146	NM_014935	ENSG00000143850	PLEKHA6	PEPP-3|PEPP3	pleckstrin homology domain containing A6	protein-coding
7352.24	chr2	47453247	47453627	27596	intron (NR_110207, intron 1 of 2)	intron (NR_110207, intron 1 of 2)	-49362	NM_001305625	805	Hs.468442	NM_001743	ENSG00000143933	CALM2	CALM|CALML2|CAM1|CAM3|CAMC|CAMII|CAMIII|LQT15|PHKD|PHKD2|caM	calmodulin 2	protein-coding
9726.93	chr11	15606422	15606755	27495	Intergenic	Intergenic	-58843	NM_001293172	102724957	Hs.512245	NM_001293172		LOC102724957	-	uncharacterized LOC102724957	protein-coding
4136.99	chr3	139008705	139009088	27487.6	Intergenic	Intergenic	-53940	NM_020191	56945	Hs.745001	NM_020191	ENSG00000175110	MRPS22	C3orf5|COXPD5|GIBT|GK002|MRP-S22|ODG7|RPMS22	mitochondrial ribosomal protein S22	protein-coding
15691.9	chr2	192363942	192364123	27414.9	Intergenic	THE1B|LTR|ERVL-MaLR	-178766	NR_045622	64859	Hs.591610	NM_022837	ENSG00000173559	NABP1	OBFC2A|SOSS-B2|SSB2	nucleic acid binding protein 1	protein-coding
15920.7	chr5	168322820	168323075	27405.5	intron (NM_001271946, intron 4 of 35)	intron (NM_001271946, intron 4 of 35)	-117285	NR_109897	728095	Hs.145601	NR_109897		LOC728095	-	uncharacterized LOC728095	ncRNA
27435.7	chr11	8250844	8251275	27380.2	intron (NM_001270428, intron 2 of 3)	intron (NM_001270428, intron 2 of 3)	34366	NM_002315	4004	Hs.654426	NM_002315	ENSG00000166407	LMO1	RBTN1|RHOM1|TTG1	LIM domain only 1	protein-coding
24547.8	chr5	139088448	139089088	27364.3	Intergenic	Intergenic	33740	NM_001317210	51523	Hs.189119	NM_016463	ENSG00000171604	CXXC5	CF5|HSPC195|RINF|WID	CXXC finger protein 5	protein-coding
22250.6	chr1	163166947	163167146	27359.7	intron (NM_001254748, intron 2 of 5)	L2c|LINE|L2	5660	NM_003617	8490	Hs.24950	NM_003617	ENSG00000143248	RGS5	MST092|MST106|MST129|MSTP032|MSTP092|MSTP106|MSTP129	regulator of G protein signaling 5	protein-coding
46252.4	chr11	116373987	116374212	27352.4	Intergenic	L2c|LINE|L2	-136040	NR_135069	101929011	Hs.733911	NR_135069	ENSG00000237937	LINC02702	-	long intergenic non-protein coding RNA 2702	ncRNA
8050.32	chr17	1979250	1980108	27348.3	intron (NM_017575, intron 15 of 18)	intron (NM_017575, intron 15 of 18)	12376	NM_001282326	23293	Hs.448342	NM_017575	ENSG00000070366	SMG6	C17orf31|EST1A|SMG-6|hSMG5/7a	SMG6 nonsense mediated mRNA decay factor	protein-coding
21898.6	chr10	80999890	81000109	27335.5	intron (NM_020338, intron 7 of 24)	intron (NM_020338, intron 7 of 24)	-107226	NM_005729	10105	Hs.381072	NM_005729	ENSG00000108179	PPIF	CYP3|CyP-M|Cyp-D|CypD	peptidylprolyl isomerase F	protein-coding
9275.48	chr7	2202691	2202947	27306.3	intron (NM_001304523, intron 9 of 17)	intron (NM_001304523, intron 9 of 17)	69761	NM_001013836	8379	Hs.654838	NM_003550	ENSG00000002822	MAD1L1	MAD1|PIG9|TP53I9|TXBP181	mitotic arrest deficient 1 like 1	protein-coding
9342.57	chr11	15605798	15606056	27233.9	Intergenic	Intergenic	-59504	NM_001293172	102724957	Hs.512245	NM_001293172		LOC102724957	-	uncharacterized LOC102724957	protein-coding
18199	chr1	229829494	229829694	27227.6	Intergenic	MIR3|SINE|MIR	67600	NM_014777	9816	Hs.533628	NM_014777	ENSG00000135763	URB2	KIAA0133|NET10|NPA2	URB2 ribosome biogenesis homolog	protein-coding
26294.6	chr4	141015274	141015561	27208.5	intron (NM_018717, intron 1 of 4)	intron (NM_018717, intron 1 of 4)	-33752	NR_147610	101927516	Hs.662570	NR_147610		LOC101927516	-	uncharacterized LOC101927516	ncRNA
30262.1	chr3	57164706	57165246	27196.9	intron (NM_001318864, intron 2 of 13)	intron (NM_001318864, intron 2 of 13)	34405	NM_017563	54756	Hs.150725	NM_017563	ENSG00000144730	IL17RD	HH18|IL-17RD|IL17RLM|SEF	interleukin 17 receptor D	protein-coding
10474.5	chr11	78460448	78460710	27186	intron (NM_001098816, intron 19 of 33)	intron (NM_001098816, intron 19 of 33)	-174670	NM_024678	79731	Hs.503389	NM_024678	ENSG00000137513	NARS2	DFNB94|SLM5|asnRS	asparaginyl-tRNA synthetase 2, mitochondrial	protein-coding
18178.9	chr1	229830169	229830495	27176	Intergenic	Intergenic	68338	NM_014777	9816	Hs.533628	NM_014777	ENSG00000135763	URB2	KIAA0133|NET10|NPA2	URB2 ribosome biogenesis homolog	protein-coding
18833.7	chr4	41865593	41866304	27162.8	Intergenic	Intergenic	18680	NR_104143	101927074	Hs.611425	NR_104143	ENSG00000245870	LINC00682	-	long intergenic non-protein coding RNA 682	ncRNA
28041.8	chr17	75475996	75476177	27126.1	intron (NM_001113495, intron 1 of 9)	intron (NM_001113495, intron 1 of 9)	4761	NM_001113495	10801	Hs.440932	NM_006640	ENSG00000184640	SEPTIN9	AF17q25|MSF|MSF1|NAPB|PNUTL4|SEPT9|SINT1|SeptD1	septin 9	protein-coding
14052.6	chr5	168370952	168371420	27119.3	intron (NM_001271946, intron 4 of 35)	intron (NM_001271946, intron 4 of 35)	-69046	NR_109897	728095	Hs.145601	NR_109897		LOC728095	-	uncharacterized LOC728095	ncRNA
39046	chr17	59463313	59463553	27116.1	intron (NM_001330413, intron 25 of 25)	MIRb|SINE|MIR	13534	NR_125749	103689912	Hs.410998	NR_125749	ENSG00000267280	TBX2-AS1	-	TBX2 antisense RNA 1	ncRNA
35321.2	chr1	154973264	154973513	27114.9	Intergenic	CpG	-1718	NR_049765	51043	Hs.729279	NM_001252406	ENSG00000160685	ZBTB7B	CKROX|THPOK|ZBTB15|ZFP-67|ZFP67|ZNF857B|c-KROX|hcKROX	zinc finger and BTB domain containing 7B	protein-coding
28247.1	chr1	21634888	21635149	27070.5	intron (NM_001113348, intron 1 of 18)	intron (NM_001113348, intron 1 of 18)	15235	NR_038404	100506801	Hs.663049	NR_038404	ENSG00000231105	LOC100506801	-	uncharacterized LOC100506801	ncRNA
23016.6	chr1	54795193	54795370	27070.4	intron (NM_001009955, intron 4 of 16)	intron (NM_001009955, intron 4 of 16)	76786	NM_145716	23648	Hs.476706	NM_018070	ENSG00000157216	SSBP3	CSDP|SSDP|SSDP1	single stranded DNA binding protein 3	protein-coding
22419.8	chr3	193988916	193989396	27040.1	Intergenic	Intergenic	-21214	NR_125403	100505920	Hs.436654	NR_125403	ENSG00000225742	LINC02036	-	long intergenic non-protein coding RNA 2036	ncRNA
29600.8	chr15	37401847	37402092	27023.9	Intergenic	Intergenic	-8457	NM_001220482	4212	Hs.510989	NM_002399	ENSG00000134138	MEIS2	CPCMR|HsT18361|MRG1	Meis homeobox 2	protein-coding
15839.2	chr20	35862311	35862986	27006.4	intron (NM_002951, intron 15 of 16)	intron (NM_002951, intron 15 of 16)	22663	NM_021081	2691	Hs.37023	NM_021081	ENSG00000118702	GHRH	GHRF|GRF|INN	growth hormone releasing hormone	protein-coding
30421.4	chr3	57162098	57162529	26995.4	intron (NM_001318864, intron 2 of 13)	intron (NM_001318864, intron 2 of 13)	37068	NM_017563	54756	Hs.150725	NM_017563	ENSG00000144730	IL17RD	HH18|IL-17RD|IL17RLM|SEF	interleukin 17 receptor D	protein-coding
15422.2	chr11	15863515	15863810	26985.7	Intergenic	Intergenic	127505	NR_106721	102464826		NR_106721	ENSG00000284094	MIR6073	hsa-mir-6073	microRNA 6073	ncRNA
9456.4	chr7	2201975	2202152	26983.1	intron (NM_001304523, intron 9 of 17)	SVA_B|Other|Other	70517	NM_001013836	8379	Hs.654838	NM_003550	ENSG00000002822	MAD1L1	MAD1|PIG9|TP53I9|TXBP181	mitotic arrest deficient 1 like 1	protein-coding
27672.9	chr3	119051426	119052072	26967.7	intron (NM_020754, intron 1 of 11)	MIRb|SINE|MIR	-10142	NR_046748	100874246	Hs.607097	NR_046748	ENSG00000241155	ARHGAP31-AS1	-	ARHGAP31 antisense RNA 1	ncRNA
36252.8	chr14	77505052	77505250	26941.2	Intergenic	(TG)n|Simple_repeat|Simple_repeat	-2241	NR_110554	283575	Hs.651736	NR_110554	ENSG00000246548	LINC02288	-	long intergenic non-protein coding RNA 2288	ncRNA
36270	chr20	62088189	62088533	26937.7	intron (NM_172106, intron 1 of 15)	intron (NM_172106, intron 1 of 15)	15647	NM_172106	3785	Hs.161851	NM_004518	ENSG00000075043	KCNQ2	BFNC|EBN|EBN1|ENB1|HNSPC|KCNA11|KV7.2	potassium voltage-gated channel subfamily Q member 2	protein-coding
8543.19	chr11	11557229	11557486	26934.1	intron (NM_001363464, intron 1 of 9)	intron (NM_001363464, intron 1 of 9)	86195	NM_001363464	374378	Hs.655152	NM_198516	ENSG00000110328	GALNT18	GALNACT18|GALNT15|GALNTL4|GalNAc-T15|GalNAc-T18	polypeptide N-acetylgalactosaminyltransferase 18	protein-coding
28624.4	chr1	156679413	156679846	26893.8	Intergenic	Intergenic	-4021	NM_001199723	1382	Hs.405662	NM_001878	ENSG00000143320	CRABP2	CRABP-II|RBP6	cellular retinoic acid binding protein 2	protein-coding
19219.1	chr9	130727768	130728070	26874.3	intron (NM_001035254, intron 1 of 10)	intron (NM_001035254, intron 1 of 10)	-14926	NM_203305	399665	Hs.535972	NM_203305	ENSG00000167106	FAM102A	C9orf132|EEIG1|SYM-3A|bA203J24.7	family with sequence similarity 102 member A	protein-coding
11144	chr1	21651100	21651354	26854	intron (NM_001113348, intron 1 of 18)	intron (NM_001113348, intron 1 of 18)	20770	NM_001113348	1889	Hs.195080	NM_001397	ENSG00000117298	ECE1	ECE	endothelin converting enzyme 1	protein-coding
21871.4	chr20	37503503	37504220	26833.7	intron (NM_001172735, intron 2 of 9)	intron (NM_001172735, intron 2 of 9)	-51199	NM_030919	81610	Hs.726442	NM_030919	ENSG00000101447	FAM83D	C20orf129|CHICA|dJ616B8.3	family with sequence similarity 83 member D	protein-coding
15233.2	chr10	50568594	50569030	26829.1	Intergenic	Intergenic	35323	NM_001276451	644168	Hs.534530	NM_001080520	ENSG00000165606	DRGX	DRG11|PRRXL1	dorsal root ganglia homeobox	protein-coding
14450.4	chr22	24837873	24838229	26826.5	non-coding (NR_103543, exon 2 of 2)	non-coding (NR_103543, exon 2 of 2)	9964	NM_001278498	135	Hs.197029	NM_000675	ENSG00000128271	ADORA2A	A2aR|ADORA2|RDC8	adenosine A2a receptor	protein-coding
11497	chr10	51498356	51498839	26821	intron (NM_001290117, intron 6 of 6)	intron (NM_001290117, intron 6 of 6)	-12270	NR_126580	653268	Hs.447454	NM_001077685		AGAP7P	AGAP-7|AGAP7|CTGLF4|bA109G10.1	ArfGAP with GTPase domain, ankyrin repeat and PH domain 7, pseudogene	pseudo
17383.3	chr7	2553177	2553658	26819.4	intron (NM_001166355, intron 2 of 8)	intron (NM_001166355, intron 2 of 8)	1254	NM_001166355	3955	Hs.159142	NM_002304	ENSG00000106003	LFNG	SCDO3	LFNG O-fucosylpeptide 3-beta-N-acetylglucosaminyltransferase	protein-coding
14567.5	chr9	97852266	97852889	26791	Intergenic	Intergenic	-4201	NR_036109	100422842		NR_036109	ENSG00000207617	MIR3074	mir-3074	microRNA 3074	ncRNA
25238.4	chr1	234749079	234749385	26784.5	Intergenic	Intergenic	-3961	NM_182972	359948	Hs.350268	NM_182972	ENSG00000168264	IRF2BP2	CVID14	interferon regulatory factor 2 binding protein 2	protein-coding
27676.9	chr9	132221517	132221761	26768.5	Intergenic	Intergenic	-29300	NR_038955	100506190	Hs.529860	NR_038955		LINC00963	MetaLnc9	long intergenic non-protein coding RNA 963	ncRNA
17960.8	chr5	168201185	168201568	26693.3	exon (NM_003062, exon 13 of 36)	exon (NM_003062, exon 13 of 36)	-6116	NR_029632	407001		NR_029632	ENSG00000207739	MIR218-2	MIRN218-2|mir-218-2	microRNA 218-2	ncRNA
8934.04	chr7	2203300	2203564	26663.1	intron (NM_001304523, intron 9 of 17)	intron (NM_001304523, intron 9 of 17)	69148	NM_001013836	8379	Hs.654838	NM_003550	ENSG00000002822	MAD1L1	MAD1|PIG9|TP53I9|TXBP181	mitotic arrest deficient 1 like 1	protein-coding
20837.9	chr2	208121023	208121675	26596.7	Intergenic	Intergenic	-2309	NR_110283	101927865	Hs.574609	NR_110283		MYOSLID-AS1	-	MYOSLID antisense RNA 1	ncRNA
9864.41	chr5	133442925	133443473	26561.1	Intergenic	L3|LINE|CR1	-7173	NM_001346425	6932	Hs.573153	NM_003202	ENSG00000081059	TCF7	TCF-1	transcription factor 7	protein-coding
22005.3	chr3	193991332	193991654	26534.9	Intergenic	Intergenic	-23551	NR_125403	100505920	Hs.436654	NR_125403	ENSG00000225742	LINC02036	-	long intergenic non-protein coding RNA 2036	ncRNA
24490.9	chr17	17693291	17693654	26519.9	intron (NM_030665, intron 2 of 5)	intron (NM_030665, intron 2 of 5)	-10629	NR_024007	140771	Hs.352643	NM_144774	ENSG00000226746	SMCR5	NCRNA00034	Smith-Magenis syndrome chromosome region, candidate 5	ncRNA
2305.31	chr11	113420369	113421299	26505	Intergenic	Intergenic	-74714	NM_000795	1813	Hs.73893	NM_000795	ENSG00000149295	DRD2	D2DR|D2R	dopamine receptor D2	protein-coding
10593.1	chr6	43904984	43905249	26504	non-coding (NR_024478, exon 2 of 2)	non-coding (NR_024478, exon 2 of 2)	46351	NR_024478	100132354	Hs.376232	NR_024478		LINC01512	HI-LNC77	long intergenic non-protein coding RNA 1512	ncRNA
23889.6	chr17	17693754	17694188	26476	intron (NM_030665, intron 2 of 5)	intron (NM_030665, intron 2 of 5)	-11128	NR_024007	140771	Hs.352643	NM_144774	ENSG00000226746	SMCR5	NCRNA00034	Smith-Magenis syndrome chromosome region, candidate 5	ncRNA
8670.06	chr11	15605153	15605580	26456.2	Intergenic	Intergenic	-60065	NM_001293172	102724957	Hs.512245	NM_001293172		LOC102724957	-	uncharacterized LOC102724957	protein-coding
29416.4	chr17	73007107	73007561	26454.1	Intergenic	Intergenic	-1431	NM_001303265	3396	Hs.407955	NM_001545	ENSG00000167862	MRPL58	DS-1|DS1|ICT1|MRP-L58	mitochondrial ribosomal protein L58	protein-coding
33199	chr17	55515674	55516016	26395.7	intron (NM_001322250, intron 6 of 13)	intron (NM_001322250, intron 6 of 13)	85113	NR_110808	101927557	Hs.639984	NR_110808	ENSG00000266100	LOC101927557	-	uncharacterized LOC101927557	ncRNA
10820.7	chr8	142388487	142388873	26372.3	Intergenic	MIR3|SINE|MIR	-11294	NM_005293	2843	Hs.152432	NM_005293	ENSG00000204882	GPR20	-	G protein-coupled receptor 20	protein-coding
20716.7	chr2	3656554	3656775	26364.4	intron (NM_001255989, intron 1 of 3)	intron (NM_001255989, intron 1 of 3)	3022	NM_001255989	78989	Hs.32603	NM_024027	ENSG00000118004	COLEC11	3MC2|CL-K1-I|CL-K1-II|CL-K1-IIa|CL-K1-IIb|CLK1	collectin subfamily member 11	protein-coding
13682.4	chr11	78729146	78729793	26354.4	intron (NM_001098816, intron 6 of 33)	intron (NM_001098816, intron 6 of 33)	383684	NR_030598	100126333		NR_030598	ENSG00000211997	MIR708	MIRN708|hsa-mir-708	microRNA 708	ncRNA
7548.73	chr10	103319744	103319945	26346.2	Intergenic	Intergenic	28170	NM_001174084	27343	Hs.523230	NM_013274	ENSG00000166169	POLL	BETAN|POLKAPPA	DNA polymerase lambda	protein-coding
12975.7	chr2	42177864	42178212	26322.5	intron (NR_161189, intron 2 of 3)	intron (NR_161189, intron 2 of 3)	2908	NR_161189	400950	Hs.738713	NM_001242815	ENSG00000205086	C2orf91	-	chromosome 2 open reading frame 91	ncRNA
4998.29	chr11	61304286	61304771	26309.7	intron (NM_001370211, intron 3 of 7)	MIR3|SINE|MIR	5820	NM_001370210	9066	Hs.131188	NM_004200	ENSG00000011347	SYT7	IPCA-7|IPCA7|PCANAP7|SYT-VII|SYTVII	synaptotagmin 7	protein-coding
7693.3	chr10	103319081	103319366	26294.9	Intergenic	Intergenic	28791	NM_001174084	27343	Hs.523230	NM_013274	ENSG00000166169	POLL	BETAN|POLKAPPA	DNA polymerase lambda	protein-coding
17690	chr7	127906032	127906224	26262.8	Intergenic	Intergenic	24797	NM_000230	3952	Hs.194236	NM_000230	ENSG00000174697	LEP	LEPD|OB|OBS	leptin	protein-coding
20950.8	chr6	50794609	50794829	26258.3	intron (NM_003221, intron 2 of 6)	intron (NM_003221, intron 2 of 6)	8135	NM_003221	7021	Hs.33102	NM_003221	ENSG00000008196	TFAP2B	AP-2B|AP2-B|PDA2	transcription factor AP-2 beta	protein-coding
17021.7	chr14	100849625	100849824	26247.5	intron (NM_001350947, intron 2 of 6)	intron (NM_001350947, intron 2 of 6)	6902	NM_024515	79446	Hs.497599	NM_024515	ENSG00000176473	WDR25	C14orf67	WD repeat domain 25	protein-coding
3690.36	chr7	132185661	132185941	26230.9	intron (NM_181775, intron 3 of 4)	intron (NM_181775, intron 3 of 4)	75428	NM_001105543	91584	Hs.511454	NM_020911	ENSG00000221866	PLXNA4	FAYV2820|PLEXA4|PLXNA4A|PLXNA4B|PRO34003	plexin A4	protein-coding
18527.8	chr5	141566378	141566871	26224.3	Intergenic	Intergenic	78280	NM_030571	80762	Hs.9788	NM_030571	ENSG00000131507	NDFIP1	N4WBP5	Nedd4 family interacting protein 1	protein-coding
9895.31	chr7	44807578	44807834	26204.8	3' UTR (NM_001300959, exon 18 of 18)	3' UTR (NM_001300959, exon 18 of 18)	11919	NM_174929	83637	Hs.77978	NM_031449	ENSG00000122515	ZMIZ2	NET27|TRAFIP20|ZIMP7|hZIMP7	zinc finger MIZ-type containing 2	protein-coding
5061.78	chr16	55674652	55675571	26201.8	Intergenic	Intergenic	-14865	NM_001172501	6530	Hs.78036	NM_001043	ENSG00000103546	SLC6A2	NAT1|NET|NET1|SLC6A5	solute carrier family 6 member 2	protein-coding
12298.5	chr4	140762603	140763312	26191.9	intron (NM_018717, intron 2 of 4)	intron (NM_018717, intron 2 of 4)	175984	NM_001204368	4258	Hs.81874	NM_002413	ENSG00000085871	MGST2	GST2|MGST-II	microsomal glutathione S-transferase 2	protein-coding
24618.8	chr17	61920023	61920292	26184.5	promoter-TSS (NM_001098426)	promoter-TSS (NM_001098426)	-112	NM_001098426	6603	Hs.250581	NM_003077	ENSG00000108604	SMARCD2	BAF60B|CRACD2|PRO2451|Rsc6p|SGD2	SWI/SNF related, matrix associated, actin dependent regulator of chromatin, subfamily d, member 2	protein-coding
18668.4	chr7	130013283	130014050	26178.6	Intergenic	Intergenic	-6669	NM_001868	1357	Hs.2879	NM_001868	ENSG00000091704	CPA1	CPA	carboxypeptidase A1	protein-coding
15548.1	chr2	192365051	192365713	26178.1	Intergenic	Intergenic	-177416	NR_045622	64859	Hs.591610	NM_022837	ENSG00000173559	NABP1	OBFC2A|SOSS-B2|SSB2	nucleic acid binding protein 1	protein-coding
26396	chr17	38462759	38462965	26174.9	Intergenic	Intergenic	-2570	NM_000964	5914	Hs.654583	NM_000964	ENSG00000131759	RARA	NR1B1|RAR	retinoic acid receptor alpha	protein-coding
9839.08	chr5	168260253	168260562	26174.3	intron (NM_001271946, intron 6 of 35)	intron (NM_001271946, intron 6 of 35)	-65147	NR_029632	407001		NR_029632	ENSG00000207739	MIR218-2	MIRN218-2|mir-218-2	microRNA 218-2	ncRNA
2475.93	chr16	5656956	5657730	26170.6	intron (NR_110902, intron 2 of 2)	intron (NR_110902, intron 2 of 2)	8908	NR_110902	101926950	Hs.613285	NR_110902	ENSG00000260338	LINC01570	-	long intergenic non-protein coding RNA 1570	ncRNA
26650.1	chr21	32546147	32546980	26143.3	intron (NM_001353687, intron 14 of 26)	intron (NM_001353687, intron 14 of 26)	-13306	NM_001353685	7074	Hs.517228	NM_003253	ENSG00000156299	TIAM1	TIAM-1	T cell lymphoma invasion and metastasis 1	protein-coding
17765.5	chr7	127907326	127907694	26130.2	Intergenic	Intergenic	26179	NM_000230	3952	Hs.194236	NM_000230	ENSG00000174697	LEP	LEPD|OB|OBS	leptin	protein-coding
10453.1	chr1	179767999	179768281	26115	intron (NM_001329719, intron 1 of 4)	intron (NM_001329719, intron 1 of 4)	-4919	NR_162130	113219451		NR_162130		MIR12116	-	microRNA 12116	ncRNA
11228.1	chr20	36737009	36738060	26098.7	Intergenic	MIR|SINE|MIR	56138	NM_001323318	7052	Hs.517033	NM_004613	ENSG00000198959	TGM2	TG(C)|TGC	transglutaminase 2	protein-coding
13575.6	chr11	78730072	78730307	26074.4	intron (NM_001098816, intron 6 of 33)	intron (NM_001098816, intron 6 of 33)	382964	NR_030598	100126333		NR_030598	ENSG00000211997	MIR708	MIRN708|hsa-mir-708	microRNA 708	ncRNA
28919.1	chr1	210468299	210468795	26065.7	Intergenic	Intergenic	-33049	NM_001170564	55733	Hs.58650	NM_018194	ENSG00000054392	HHAT	MART2|SKI1|Skn	hedgehog acyltransferase	protein-coding
22263.3	chr12	113253228	113254117	26009.7	intron (NM_001347955, intron 2 of 20)	intron (NM_001347955, intron 2 of 20)	24119	NM_001347955	22895	Hs.21239	NM_014954	ENSG00000089169	RPH3A	-	rabphilin 3A	protein-coding
6679.22	chr10	105480036	105480605	26007.8	intron (NM_014631, intron 5 of 13)	intron (NM_014631, intron 5 of 13)	-26217	NR_038940	100505839	Hs.655149	NR_038940	ENSG00000280693	SH3PXD2A-AS1	-	SH3PXD2A antisense RNA 1	ncRNA
20848.1	chr22	19997293	19997657	25971.1	intron (NM_001670, intron 2 of 19)	MER58B|DNA|hAT-Charlie	6871	NM_001670	421	Hs.713616	NM_001670	ENSG00000099889	ARVCF	-	ARVCF delta catenin family member	protein-coding
17238.2	chr3	159575679	159575905	25922.6	intron (NM_001197109, intron 1 of 6)	intron (NM_001197109, intron 1 of 6)	18142	NM_001197109	29970	Hs.134665	NM_014575	ENSG00000151967	SCHIP1	SCHIP-1	schwannomin interacting protein 1	protein-coding
14104.6	chr17	61558215	61558455	25892.2	intron (NM_000789, intron 5 of 24)	intron (NM_000789, intron 5 of 24)	-3872	NM_001178057	1636	Hs.298469	NM_000789	ENSG00000159640	ACE	ACE1|CD143|DCP|DCP1	angiotensin I converting enzyme	protein-coding
20587.3	chr22	19996925	19997212	25888.6	intron (NM_001670, intron 2 of 19)	intron (NM_001670, intron 2 of 19)	7278	NM_001670	421	Hs.713616	NM_001670	ENSG00000099889	ARVCF	-	ARVCF delta catenin family member	protein-coding
18393.4	chr2	65662808	65663009	25888.3	Intergenic	Intergenic	-3175	NM_181784	200734	Hs.59332	NM_181784	ENSG00000198369	SPRED2	Spred-2	sprouty related EVH1 domain containing 2	protein-coding
31898.2	chr9	109624889	109625434	25835.1	promoter-TSS (NM_021224)	promoter-TSS (NM_021224)	-286	NM_021224	58499	Hs.370379	NM_021224	ENSG00000148143	ZNF462	ZFPIP|Zfp462	zinc finger protein 462	protein-coding
19909.4	chr17	504631	505110	25833.2	intron (NM_001366253, intron 12 of 18)	intron (NM_001366253, intron 12 of 18)	113209	NM_018289	55275	Hs.461819	NM_018289	ENSG00000141252	VPS53	HCCS1|PCH2E|hVps53L|pp13624	VPS53 subunit of GARP complex	protein-coding
8196.89	chr16	57548900	57549174	25830.3	intron (NM_033212, intron 8 of 8)	intron (NM_033212, intron 8 of 8)	21446	NM_033212	92922	Hs.644611	NM_033212	ENSG00000135736	CCDC102A	-	coiled-coil domain containing 102A	protein-coding
19307.6	chr12	131106337	131106890	25829.7	intron (NM_001351228, intron 2 of 21)	intron (NM_001351228, intron 2 of 21)	6388	NM_015347	23504	Hs.657441	NM_015347	ENSG00000060709	RIMBP2	PPP1R133|RBP2|RIM-BP2	RIMS binding protein 2	protein-coding
19646	chr19	47998056	47998338	25815.8	intron (NR_038452, intron 2 of 3)	intron (NR_038452, intron 2 of 3)	10658	NR_038452	100505681	Hs.657320	NR_038452	ENSG00000268061	NAPA-AS1	-	NAPA antisense RNA 1	ncRNA
1453.91	chr3	124002243	124002776	25798	intron (NM_001024660, intron 5 of 59)	intron (NM_001024660, intron 5 of 59)	-90670	NR_106731	102464832		NR_106731	ENSG00000276656	MIR6083	hsa-mir-6083	microRNA 6083	ncRNA
10660.9	chr3	197232883	197233330	25797.1	non-coding (NR_145451, exon 1 of 1)	non-coding (NR_145451, exon 1 of 1)	3426	NR_145451	100129516	Hs.635286	NR_145451		LINC02012	-	long intergenic non-protein coding RNA 2012	ncRNA
4841.29	chr9	124329688	124330042	25776.7	intron (NM_032552, intron 1 of 16)	intron (NM_032552, intron 1 of 16)	484	NM_032552	153090	Hs.522378	NM_032552	ENSG00000136848	DAB2IP	AF9Q34|AIP-1|AIP1|DIP1/2	DAB2 interacting protein	protein-coding
28406.8	chr5	124082312	124082579	25769.4	Intergenic	Intergenic	-1640	NM_020747	57507	Hs.266616	NM_020747	ENSG00000168916	ZNF608	NY-REN-36	zinc finger protein 608	protein-coding
8622.73	chr10	49678204	49678650	25741.3	intron (NR_144644, intron 3 of 8)	intron (NR_144644, intron 3 of 8)	23266	NM_001256026	58504	Hs.655672	NM_021226	ENSG00000128805	ARHGAP22	RhoGAP2|RhoGap22	Rho GTPase activating protein 22	protein-coding
29171.4	chr5	92937588	92937891	25735.8	Intergenic	Intergenic	18755	NR_031754	100313887		NR_031754	ENSG00000284336	MIR2277	mir-2277	microRNA 2277	ncRNA
22576.8	chr17	47592580	47592882	25720.4	TTS (NM_002507)	TTS (NM_002507)	4552	NR_106751	102465141		NR_106751	ENSG00000277478	MIR6165	hsa-mir-6165	microRNA 6165	ncRNA
23714.9	chr4	141013448	141014022	25710.5	intron (NM_018717, intron 1 of 4)	intron (NM_018717, intron 1 of 4)	-35434	NR_147610	101927516	Hs.662570	NR_147610		LOC101927516	-	uncharacterized LOC101927516	ncRNA
15785.5	chr1	204257491	204257796	25705.4	intron (NM_014935, intron 1 of 22)	intron (NM_014935, intron 1 of 22)	71414	NM_014935	22874	Hs.253146	NM_014935	ENSG00000143850	PLEKHA6	PEPP-3|PEPP3	pleckstrin homology domain containing A6	protein-coding
15027.5	chr10	50567706	50568286	25692.1	Intergenic	Intergenic	36139	NM_001276451	644168	Hs.534530	NM_001080520	ENSG00000165606	DRGX	DRG11|PRRXL1	dorsal root ganglia homeobox	protein-coding
31127.2	chr7	150653059	150653424	25691.9	promoter-TSS (NM_001204798)	promoter-TSS (NM_001204798)	-324	NM_172057	3757	Hs.647099	NM_000238	ENSG00000055118	KCNH2	ERG-1|ERG1|H-ERG|HERG|HERG1|Kv11.1|LQT2|SQT1	potassium voltage-gated channel subfamily H member 2	protein-coding
26714.7	chr3	112886812	112887116	25669	promoter-TSS (NR_110823)	promoter-TSS (NR_110823)	-386	NR_110823	101929717	Hs.638426	NR_110823	ENSG00000243795	LINC02044	-	long intergenic non-protein coding RNA 2044	ncRNA
9000.81	chr18	43992190	43992512	25667.9	intron (NM_001256758, intron 1 of 5)	intron (NM_001256758, intron 1 of 5)	78164	NR_046357	494470	Hs.501114	NM_152470	ENSG00000141622	RNF165	ARKL2|Ark2C|RNF111L2	ring finger protein 165	protein-coding
9930.7	chr1	162898488	162898723	25650.3	Intergenic	L2b|LINE|L2	-60000	NM_178550	339512	Hs.407631	NM_178550	ENSG00000185860	CCDC190	C1orf110	coiled-coil domain containing 190	protein-coding
6702.51	chr6	37455843	37456056	25636.1	intron (NM_138493, intron 1 of 3)	intron (NM_138493, intron 1 of 3)	11720	NM_138493	154467	Hs.284207	NM_138493	ENSG00000198937	CCDC167	C6orf129|HSPC265	coiled-coil domain containing 167	protein-coding
1902.1	chr7	132177802	132178193	25634.2	intron (NM_181775, intron 3 of 4)	intron (NM_181775, intron 3 of 4)	83232	NM_001105543	91584	Hs.511454	NM_020911	ENSG00000221866	PLXNA4	FAYV2820|PLEXA4|PLXNA4A|PLXNA4B|PRO34003	plexin A4	protein-coding
19721.7	chr1	163165658	163165921	25622.7	intron (NM_001254748, intron 2 of 5)	intron (NM_001254748, intron 2 of 5)	6917	NM_003617	8490	Hs.24950	NM_003617	ENSG00000143248	RGS5	MST092|MST106|MST129|MSTP032|MSTP092|MSTP106|MSTP129	regulator of G protein signaling 5	protein-coding
15579	chr5	168271891	168272174	25590	intron (NM_001271946, intron 5 of 35)	intron (NM_001271946, intron 5 of 35)	-76772	NR_029632	407001		NR_029632	ENSG00000207739	MIR218-2	MIRN218-2|mir-218-2	microRNA 218-2	ncRNA
2481.45	chr16	5666843	5667154	25562.3	promoter-TSS (NR_110902)	promoter-TSS (NR_110902)	-747	NR_110902	101926950	Hs.613285	NR_110902	ENSG00000260338	LINC01570	-	long intergenic non-protein coding RNA 1570	ncRNA
21836	chr20	37504911	37505109	25504.2	intron (NM_001172735, intron 2 of 9)	MER58B|DNA|hAT-Charlie	-50050	NM_030919	81610	Hs.726442	NM_030919	ENSG00000101447	FAM83D	C20orf129|CHICA|dJ616B8.3	family with sequence similarity 83 member D	protein-coding
15634.3	chr1	204258413	204258789	25490.3	intron (NM_014935, intron 1 of 22)	intron (NM_014935, intron 1 of 22)	70456	NM_014935	22874	Hs.253146	NM_014935	ENSG00000143850	PLEKHA6	PEPP-3|PEPP3	pleckstrin homology domain containing A6	protein-coding
27364.4	chr3	128134872	128135143	25480.3	Intergenic	Intergenic	-47430	NR_037890	285224	Hs.683815	NR_037890	ENSG00000242049	DNAJB8-AS1	-	DNAJB8 antisense RNA 1	ncRNA
16236.6	chr2	3105218	3105667	25474.8	intron (NR_110228, intron 3 of 6)	MLT1B|LTR|ERVL-MaLR	24356	NR_110228	101927554	Hs.638446	NR_110228	ENSG00000234423	LINC01250	-	long intergenic non-protein coding RNA 1250	ncRNA
1086.78	chr5	148356063	148356484	25471.1	Intergenic	L2a|LINE|L2	85699	NR_030310	693169		NR_030310	ENSG00000207714	MIR584	MIRN584|hsa-mir-584	microRNA 584	ncRNA
7172.26	chr2	47452614	47452924	25427.5	intron (NR_110207, intron 1 of 2)	intron (NR_110207, intron 1 of 2)	-48694	NM_001305625	805	Hs.468442	NM_001743	ENSG00000143933	CALM2	CALM|CALML2|CAM1|CAM3|CAMC|CAMII|CAMIII|LQT15|PHKD|PHKD2|caM	calmodulin 2	protein-coding
7123.01	chr2	9375042	9375799	25414.5	intron (NM_001135191, intron 1 of 26)	intron (NM_001135191, intron 1 of 26)	28479	NM_003887	8853	Hs.555902	NM_003887	ENSG00000151693	ASAP2	AMAP2|CENTB3|DDEF2|PAG3|PAP|Pap-alpha|SHAG1	ArfGAP with SH3 domain, ankyrin repeat and PH domain 2	protein-coding
11387.8	chr17	48737879	48738077	25405.1	intron (NM_003786, intron 7 of 30)	intron (NM_003786, intron 7 of 30)	25736	NM_003786	8714	Hs.463421	NM_003786	ENSG00000108846	ABCC3	ABC31|EST90757|MLP2|MOAT-D|MRP3|cMOAT2	ATP binding cassette subfamily C member 3	protein-coding
12645.1	chr10	105492725	105493269	25404.5	intron (NM_014631, intron 4 of 13)	intron (NM_014631, intron 4 of 13)	-13540	NR_038940	100505839	Hs.655149	NR_038940	ENSG00000280693	SH3PXD2A-AS1	-	SH3PXD2A antisense RNA 1	ncRNA
16551.8	chr18	46458132	46459105	25384.3	intron (NM_001190821, intron 3 of 3)	intron (NM_001190821, intron 3 of 3)	10559	NM_001190823	4092	Hs.465087	NM_005904	ENSG00000101665	SMAD7	CRCS3|MADH7|MADH8	SMAD family member 7	protein-coding
7356.59	chr10	105482520	105482716	25380.4	intron (NM_014631, intron 5 of 13)	L3|LINE|CR1	-23919	NR_038940	100505839	Hs.655149	NR_038940	ENSG00000280693	SH3PXD2A-AS1	-	SH3PXD2A antisense RNA 1	ncRNA
12338.7	chr5	168319874	168320067	25373.7	intron (NM_001271946, intron 4 of 35)	intron (NM_001271946, intron 4 of 35)	-120262	NR_109897	728095	Hs.145601	NR_109897		LOC728095	-	uncharacterized LOC728095	ncRNA
7773.7	chr17	1977988	1978246	25356.7	intron (NM_017575, intron 15 of 18)	intron (NM_017575, intron 15 of 18)	13938	NM_001282326	23293	Hs.448342	NM_017575	ENSG00000070366	SMG6	C17orf31|EST1A|SMG-6|hSMG5/7a	SMG6 nonsense mediated mRNA decay factor	protein-coding
15875.6	chr1	179763780	179764129	25356.7	intron (NM_001329719, intron 1 of 4)	L2c|LINE|L2	-9105	NR_162130	113219451		NR_162130		MIR12116	-	microRNA 12116	ncRNA
8660.77	chr10	105487449	105487794	25347.7	intron (NM_014631, intron 4 of 13)	intron (NM_014631, intron 4 of 13)	-18916	NR_038940	100505839	Hs.655149	NR_038940	ENSG00000280693	SH3PXD2A-AS1	-	SH3PXD2A antisense RNA 1	ncRNA
25004.3	chr6	137301252	137301599	25342.3	Intergenic	Intergenic	12943	NR_027994	100294720	Hs.520412	NR_027994	ENSG00000225391	NHEG1	-	neuroblastoma highly expressed 1	ncRNA
5867.11	chr17	21260885	21261411	25331.8	Intergenic	Intergenic	-18521	NM_021012	3768	Hs.200629	NM_021012	ENSG00000184185	KCNJ12	IRK-2|IRK2|KCNJN1|Kir2.2|Kir2.2v|hIRK|hIRK1|hkir2.2x|kcnj12x	potassium voltage-gated channel subfamily J member 12	protein-coding
38870.5	chr9	129311901	129312291	25313.2	Intergenic	Intergenic	-64626	NM_001174147	4010	Hs.129133	NM_002316	ENSG00000136944	LMX1B	LMX1.2|NPS1	LIM homeobox transcription factor 1 beta	protein-coding
27611.6	chr7	149966620	149967183	25297.5	intron (NR_147013, intron 5 of 5)	intron (NR_147013, intron 5 of 5)	33168	NM_001164459	653857	Hs.664579	NM_001164458	ENSG00000106526	ACTR3C	ARP11	actin related protein 3C	protein-coding
27161.4	chr14	90919790	90920162	25294.2	non-coding (NR_146493, exon 3 of 3)	non-coding (NR_146493, exon 3 of 3)	1485	NR_146492	101930294		NR_146492	ENSG00000258678	LINC02317	-	long intergenic non-protein coding RNA 2317	ncRNA
11366.5	chr7	47982957	47983569	25288.7	intron (NM_138295, intron 1 of 56)	intron (NM_138295, intron 1 of 56)	4825	NM_138295	168507	Hs.195979	NM_138295	ENSG00000158683	PKD1L1	HTX8|PRO19563	polycystin 1 like 1, transient receptor potential channel interacting	protein-coding
30611.3	chr1	149803937	149804313	25260.9	promoter-TSS (NM_001034077)	promoter-TSS (NM_001034077)	-96	NM_001034077	554313	Hs.55468	NM_001034077	ENSG00000270276	HIST2H4B	H4/o	histone cluster 2 H4 family member b	protein-coding
11083.5	chr11	44010853	44011125	25255.1	Intergenic	Intergenic	46802	NM_001145033	387763	Hs.530443	NM_001145033	ENSG00000187479	C11orf96	AG2	chromosome 11 open reading frame 96	protein-coding
2037.46	chr5	173284354	173284630	25235.3	Intergenic	Intergenic	-30860	NM_001308191	80315	Hs.127126	NM_030627	ENSG00000113742	CPEB4	CPE-BP4|hCPEB-4	cytoplasmic polyadenylation element binding protein 4	protein-coding
1997.23	chr16	65692233	65692754	25213.7	Intergenic	Intergenic	-82290	NR_027755	283867	Hs.444774	NM_001101346	ENSG00000261742	LINC00922	-	long intergenic non-protein coding RNA 922	ncRNA
20839.3	chr2	25534156	25534795	25208.9	intron (NR_135490, intron 2 of 23)	intron (NR_135490, intron 2 of 23)	17115	NR_031570	100302246		NR_031570	ENSG00000221445	MIR1301	MIRN1301|hsa-mir-1301|mir-1301	microRNA 1301	ncRNA
19087	chr4	140811003	140811418	25197.8	exon (NM_018717, exon 2 of 5)	exon (NM_018717, exon 2 of 5)	224237	NM_001204368	4258	Hs.81874	NM_002413	ENSG00000085871	MGST2	GST2|MGST-II	microsomal glutathione S-transferase 2	protein-coding
9801.31	chr6	40689041	40689581	25197.7	Intergenic	Intergenic	-134208	NM_020737	57497	Hs.250015	NM_020737	ENSG00000156564	LRFN2	FIGLER2|KIAA1246|SALM1	leucine rich repeat and fibronectin type III domain containing 2	protein-coding
30294.4	chr1	149804450	149804654	25167.5	TTS (NM_001034077)	TTS (NM_001034077)	331	NM_003548	8370	Hs.55468	NM_003548	ENSG00000270882	HIST2H4A	FO108|H4|H4/n|H4F2|H4FN|HIST2H4	histone cluster 2 H4 family member a	protein-coding
7531.48	chr14	96554537	96554857	25151.9	3' UTR (NM_001289139, exon 3 of 3)	3' UTR (NM_001289139, exon 3 of 3)	48998	NM_001282463	56967	Hs.6434	NM_020215	ENSG00000227051	C14orf132	C14orf88	chromosome 14 open reading frame 132	protein-coding
9435.17	chr1	162897639	162898302	25134.8	Intergenic	Intergenic	-59365	NM_178550	339512	Hs.407631	NM_178550	ENSG00000185860	CCDC190	C1orf110	coiled-coil domain containing 190	protein-coding
16671.2	chr11	15864894	15865616	25126.8	Intergenic	Intergenic	125912	NR_106721	102464826		NR_106721	ENSG00000284094	MIR6073	hsa-mir-6073	microRNA 6073	ncRNA
26408.7	chr6	26124395	26124589	25110	promoter-TSS (NM_003526)	promoter-TSS (NM_003526)	119	NM_003512	8334	Hs.484950	NM_003512	ENSG00000180573	HIST1H2AC	H2A/l|H2AFL|dJ221C16.4	histone cluster 1 H2A family member c	protein-coding
19433.1	chr2	240250288	240250530	25103.7	intron (NM_006037, intron 2 of 26)	intron (NM_006037, intron 2 of 26)	23090	NR_039948	100616360		NR_039948	ENSG00000264292	MIR2467	mir-2467	microRNA 2467	ncRNA
17476	chr11	125821203	125821737	25087.7	intron (NM_001365077, intron 5 of 11)	L2c|LINE|L2	5519	NM_001365077	338667	Hs.730137	NM_001365077		VSIG10L2	-	V-set and immunoglobulin domain containing 10 like 2	protein-coding
14876.8	chr1	113689436	113690291	25078.6	Intergenic	Intergenic	59012	NR_038846	643441	Hs.124895	NR_038846		LOC643441	-	uncharacterized LOC643441	ncRNA
38569.9	chr9	129313381	129313660	25077.8	Intergenic	Intergenic	-63202	NM_001174147	4010	Hs.129133	NM_002316	ENSG00000136944	LMX1B	LMX1.2|NPS1	LIM homeobox transcription factor 1 beta	protein-coding
24185.6	chr4	141016119	141016321	25071.4	intron (NM_018717, intron 1 of 4)	intron (NM_018717, intron 1 of 4)	-32949	NR_147610	101927516	Hs.662570	NR_147610		LOC101927516	-	uncharacterized LOC101927516	ncRNA
7693.43	chr7	158901140	158901495	25048.7	intron (NR_130758, intron 3 of 12)	intron (NR_130758, intron 3 of 12)	-11422	NM_001308259	7434	Hs.585052	NM_003382	ENSG00000106018	VIPR2	C16DUPq36.3|DUP7q36.3|PACAP-R-3|PACAP-R3|VIP-R-2|VPAC2|VPAC2R|VPCAP2R	vasoactive intestinal peptide receptor 2	protein-coding
16249.9	chr12	113247452	113247786	25033.2	intron (NM_001347955, intron 2 of 20)	intron (NM_001347955, intron 2 of 20)	18066	NM_001347955	22895	Hs.21239	NM_014954	ENSG00000089169	RPH3A	-	rabphilin 3A	protein-coding
16453.2	chr12	113248076	113248439	25021.5	intron (NM_001347955, intron 2 of 20)	intron (NM_001347955, intron 2 of 20)	18704	NM_001347955	22895	Hs.21239	NM_014954	ENSG00000089169	RPH3A	-	rabphilin 3A	protein-coding
29693.6	chr1	149832649	149832881	25005.6	promoter-TSS (NM_001034077).2	promoter-TSS (NM_001034077).2	-40	NM_003548	8370	Hs.55468	NM_003548	ENSG00000270882	HIST2H4A	FO108|H4|H4/n|H4F2|H4FN|HIST2H4	histone cluster 2 H4 family member a	protein-coding
6759.7	chr4	6280579	6280843	24989.5	intron (NM_006005, intron 2 of 7)	intron (NM_006005, intron 2 of 7)	9134	NM_006005	7466	Hs.518602	NM_006005	ENSG00000109501	WFS1	CTRCT41|WFRS|WFS|WFSL	wolframin ER transmembrane glycoprotein	protein-coding
7512.18	chr2	9375896	9376185	24976.1	intron (NM_001135191, intron 1 of 26)	MER20|DNA|hAT-Charlie	29099	NM_003887	8853	Hs.555902	NM_003887	ENSG00000151693	ASAP2	AMAP2|CENTB3|DDEF2|PAG3|PAP|Pap-alpha|SHAG1	ArfGAP with SH3 domain, ankyrin repeat and PH domain 2	protein-coding
23583	chr12	117397848	117398202	24943	intron (NM_012174, intron 4 of 10)	intron (NM_012174, intron 4 of 10)	27117	NR_103809	100506551	Hs.657861	NR_103809	ENSG00000257279	LOC100506551	-	uncharacterized LOC100506551	ncRNA
12790.2	chr1	44461926	44462285	24935.4	TTS (NM_001349127)	TTS (NM_001349127)	4586	NM_001349129	149473	Hs.632394	NM_152499	ENSG00000159214	CCDC24	-	coiled-coil domain containing 24	protein-coding
15247.8	chr15	79052461	79052820	24924.5	intron (NM_014272, intron 23 of 23)	intron (NM_014272, intron 23 of 23)	8261	NR_036495	646938	Hs.449783	NR_036495	ENSG00000238166	LOC646938	-	TBC1 domain family member 2B pseudogene	pseudo
15799.9	chr16	57506488	57506859	24892.6	TTS (NM_032940)	TTS (NM_032940)	6996	NM_001330556	55715	Hs.279832	NM_018110	ENSG00000125170	DOK4	IRS-5|IRS5	docking protein 4	protein-coding
7452.87	chr2	11904497	11905031	24892	intron (NM_001349205, intron 2 of 21)	intron (NM_001349205, intron 2 of 21)	-2806	NR_036071	100422862		NR_036071	ENSG00000265056	MIR548S	-	microRNA 548s	ncRNA
13544.5	chr5	69784511	69784726	24855.6	non-coding (NR_073404, exon 1 of 1)	non-coding (NR_073404, exon 1 of 1)	2290	NR_073404	441081	Hs.721548	NR_073404		LOC441081	-	POM121 membrane glycoprotein (rat) pseudogene	pseudo
24155.1	chr2	42181941	42182218	24840.1	Intergenic	Intergenic	-1133	NR_161189	400950	Hs.738713	NM_001242815	ENSG00000205086	C2orf91	-	chromosome 2 open reading frame 91	ncRNA
24825.3	chr1	156681039	156681371	24837.5	Intergenic	Intergenic	-5597	NM_001199723	1382	Hs.405662	NM_001878	ENSG00000143320	CRABP2	CRABP-II|RBP6	cellular retinoic acid binding protein 2	protein-coding
15438.6	chr10	126359307	126359631	24824.6	intron (NM_014661, intron 4 of 4)	intron (NM_014661, intron 4 of 4)	-33128	NR_120630	101927944	Hs.437448	NR_120630		FAM53B-AS1	-	FAM53B antisense RNA 1	ncRNA
22805.6	chr3	119052726	119053588	24791.4	intron (NM_020754, intron 1 of 11)	intron (NM_020754, intron 1 of 11)	-11550	NR_046748	100874246	Hs.607097	NR_046748	ENSG00000241155	ARHGAP31-AS1	-	ARHGAP31 antisense RNA 1	ncRNA
14274.8	chr17	57464616	57465319	24773.8	intron (NM_001005404, intron 2 of 4)	intron (NM_001005404, intron 2 of 4)	21523	NR_039882	100616204		NR_039882	ENSG00000263857	MIR4729	-	microRNA 4729	ncRNA
4347.81	chr11	11430892	11431101	24757.6	intron (NM_001363464, intron 3 of 9)	intron (NM_001363464, intron 3 of 9)	-56199	NM_001256686	283106	Hs.654675	NM_001256686	ENSG00000254598	CSNK2A3	CSNK2A1P	casein kinase 2 alpha 3	protein-coding
31782.1	chr6	27841207	27841587	24725.5	promoter-TSS (NM_003546)	promoter-TSS (NM_003546)	-108	NM_003546	8368	Hs.533295	NM_003546	ENSG00000275126	HIST1H4L	H4.k|H4/k|H4FK	histone cluster 1 H4 family member l	protein-coding
35687.7	chr1	210465713	210465922	24692.5	Intergenic	CpG	-35779	NM_001170564	55733	Hs.58650	NM_018194	ENSG00000054392	HHAT	MART2|SKI1|Skn	hedgehog acyltransferase	protein-coding
13181.1	chr5	69785339	69785603	24624.8	non-coding (NR_073404, exon 1 of 1)	non-coding (NR_073404, exon 1 of 1)	3143	NR_073404	441081	Hs.721548	NR_073404		LOC441081	-	POM121 membrane glycoprotein (rat) pseudogene	pseudo
32712.3	chr1	17230361	17230559	24620.2	Intergenic	LTR23-int|LTR|ERV1	7985	NR_004427	26870		NR_004427	ENSG00000207005	RNU1-2	RNU1C1|RNU1C2|U1C1|U1C21	RNA, U1 small nuclear 2	snRNA
25978.6	chr12	117401870	117402047	24615.4	intron (NM_012174, intron 4 of 10)	intron (NM_012174, intron 4 of 10)	23184	NR_103809	100506551	Hs.657861	NR_103809	ENSG00000257279	LOC100506551	-	uncharacterized LOC100506551	ncRNA
16468.3	chr18	46456463	46456810	24587	intron (NM_001190821, intron 3 of 3)	intron (NM_001190821, intron 3 of 3)	12541	NM_001190823	4092	Hs.465087	NM_005904	ENSG00000101665	SMAD7	CRCS3|MADH7|MADH8	SMAD family member 7	protein-coding
21339.5	chr17	2804930	2805158	24580.2	intron (NM_001100398, intron 2 of 23)	intron (NM_001100398, intron 2 of 23)	64145	NR_110818	101927911	Hs.626373	NR_110818	ENSG00000262884	LOC101927911	-	uncharacterized LOC101927911	ncRNA
8787.28	chr1	156637971	156638185	24555	TTS (NM_006617)	TTS (NM_006617)	9121	NM_006617	10763	Hs.527971	NM_006617	ENSG00000132688	NES	Nbla00170	nestin	protein-coding
7356.97	chr5	142251643	142252700	24549.3	intron (NM_001349547, intron 1 of 21)	intron (NM_001349547, intron 1 of 21)	-3696	NR_046680	100874239	Hs.570896	NR_046680	ENSG00000226272	ARHGAP26-AS1	-	ARHGAP26 antisense RNA 1	ncRNA
9644.49	chr16	55533818	55534229	24544	intron (NM_001127891, intron 11 of 12)	intron (NM_001127891, intron 11 of 12)	-8961	NM_017839	54947	Hs.460857	NM_017839	ENSG00000087253	LPCAT2	AGPAT11|AYTL1|LysoPAFAT	lysophosphatidylcholine acyltransferase 2	protein-coding
14426	chr16	49732214	49732695	24509.2	intron (NM_001271620, intron 3 of 7)	CpG	-34219	NM_001330533	23090	Hs.443715	NM_015069	ENSG00000102935	ZNF423	Ebfaz|JBTS19|NPHP14|OAZ|Roaz|ZFP423|Zfp104|hOAZ	zinc finger protein 423	protein-coding
2981.09	chr5	173287508	173288025	24503.1	Intergenic	Intergenic	-27586	NM_001308191	80315	Hs.127126	NM_030627	ENSG00000113742	CPEB4	CPE-BP4|hCPEB-4	cytoplasmic polyadenylation element binding protein 4	protein-coding
7740.84	chr7	2191088	2191762	24496.7	intron (NM_001304523, intron 9 of 17)	intron (NM_001304523, intron 9 of 17)	-62738	NR_145797	109623488		NR_145797		SNORA114	-	small nucleolar RNA, H/ACA box 114	snoRNA
31722.8	chr1	17232142	17232386	24477.4	Intergenic	LTR4|LTR|ERV1	9789	NR_004427	26870		NR_004427	ENSG00000207005	RNU1-2	RNU1C1|RNU1C2|U1C1|U1C21	RNA, U1 small nuclear 2	snRNA
1617.22	chr3	123422428	123422852	24472.6	intron (NM_053028, intron 15 of 31)	intron (NM_053028, intron 15 of 31)	14149	NR_046629	100873940	Hs.667316	NR_046629	ENSG00000250174	MYLK-AS2	-	MYLK antisense RNA 2	ncRNA
33168.5	chr12	89746268	89746565	24458.7	promoter-TSS (NM_022652)	promoter-TSS (NM_022652)	-138	NM_001946	1848	Hs.298654	NM_001946	ENSG00000139318	DUSP6	HH19|MKP3|PYST1	dual specificity phosphatase 6	protein-coding
1456.61	chr3	124003239	124003416	24449.1	intron (NM_001024660, intron 5 of 59)	L2c|LINE|L2	-89852	NR_106731	102464832		NR_106731	ENSG00000276656	MIR6083	hsa-mir-6083	microRNA 6083	ncRNA
10644.3	chr7	6212270	6212583	24440.1	promoter-TSS (NM_001367582)	promoter-TSS (NM_001367582)	-658	NM_001367582	9265	Hs.487479	NM_004227	ENSG00000008256	CYTH3	ARNO3|GRP1|PSCD3|cytohesin-3	cytohesin 3	protein-coding
20198.7	chr11	116255011	116255485	24429.3	Intergenic	Intergenic	-254891	NR_135069	101929011	Hs.733911	NR_135069	ENSG00000237937	LINC02702	-	long intergenic non-protein coding RNA 2702	ncRNA
27662.3	chr17	75429908	75430312	24416.8	intron (NM_001293696, intron 1 of 9)	intron (NM_001293696, intron 1 of 9)	-16721	NM_001113496	10801	Hs.440932	NM_006640	ENSG00000184640	SEPTIN9	AF17q25|MSF|MSF1|NAPB|PNUTL4|SEPT9|SINT1|SeptD1	septin 9	protein-coding
4756.66	chr20	49737372	49737654	24408.6	Intergenic	MIR3|SINE|MIR	-97869	NM_002237	3755	Hs.118695	NM_002237	ENSG00000026559	KCNG1	K13|KCNG|KV6.1|kH2	potassium voltage-gated channel modifier subfamily G member 1	protein-coding
4863.29	chr5	149494466	149494818	24403.4	3' UTR (NM_002609, exon 23 of 23)	3' UTR (NM_002609, exon 23 of 23)	-1707	NM_005211	1436	Hs.586219	NM_005211	ENSG00000182578	CSF1R	C-FMS|CD115|CSF-1R|CSFR|FIM2|FMS|HDLS|M-CSF-R	colony stimulating factor 1 receptor	protein-coding
6050.87	chr6	166853095	166853583	24402.6	intron (NM_001006932, intron 15 of 21)	MER89|LTR|ERV1	25532	NR_046793	100874353	Hs.675698	NR_046793	ENSG00000232082	RPS6KA2-IT1	-	RPS6KA2 intronic transcript 1	ncRNA
13900.1	chr22	33315980	33316531	24401.5	intron (NM_133633, intron 3 of 11)	intron (NM_133633, intron 3 of 11)	86551	NM_133633	8224	Hs.608750	NM_003490	ENSG00000185666	SYN3	-	synapsin III	protein-coding
35296.8	chr11	116371608	116372047	24389.3	Intergenic	Intergenic	-138312	NR_135069	101929011	Hs.733911	NR_135069	ENSG00000237937	LINC02702	-	long intergenic non-protein coding RNA 2702	ncRNA
33873.6	chrX	114960368	114960629	24375.6	intron (NR_147172, intron 2 of 2)	CpG	3201	NR_147172	106029310	Hs.571742	NR_147172		DANT1	-	DXZ4 associated non-coding transcript 1, proximal	ncRNA
15723.3	chr17	40064207	40064640	24362.1	intron (NM_198830, intron 6 of 27)	intron (NM_198830, intron 6 of 27)	10781	NM_001096	47	Hs.387567	NM_001096	ENSG00000131473	ACLY	ACL|ATPCL|CLATP	ATP citrate lyase	protein-coding
7643.51	chr1	179743238	179743472	24355.4	intron (NM_001329719, intron 1 of 4)	intron (NM_001329719, intron 1 of 4)	-29704	NR_162130	113219451		NR_162130		MIR12116	-	microRNA 12116	ncRNA
26946.1	chr3	112885742	112886436	24337.9	intron (NR_110823, intron 1 of 3)	intron (NR_110823, intron 1 of 3)	489	NR_110823	101929717	Hs.638426	NR_110823	ENSG00000243795	LINC02044	-	long intergenic non-protein coding RNA 2044	ncRNA
23983.1	chr14	101690988	101691257	24330.5	Intergenic	Intergenic	103929	NR_146490	101929422		NR_146490	ENSG00000259004	LINC02285	-	long intergenic non-protein coding RNA 2285	ncRNA
13269.8	chr19	55739383	55739637	24231.1	intron (NM_173804, intron 2 of 2)	intron (NM_173804, intron 2 of 2)	1122	NM_173804	255043	Hs.135215	NM_173804	ENSG00000180089	TMEM86B	-	transmembrane protein 86B	protein-coding
25491.5	chr14	100866496	100866737	24225.5	intron (NM_001350949, intron 2 of 6)	intron (NM_001350949, intron 2 of 6)	23794	NM_024515	79446	Hs.497599	NM_024515	ENSG00000176473	WDR25	C14orf67	WD repeat domain 25	protein-coding
28060.7	chr13	110320150	110320621	24216.1	Intergenic	Intergenic	-60236	NR_103846	101409253	Hs.578072	NR_103846	ENSG00000234854	LINC00676	-	long intergenic non-protein coding RNA 676	ncRNA
13985.3	chr3	159577263	159577824	24204.8	intron (NM_001197109, intron 1 of 6)	intron (NM_001197109, intron 1 of 6)	19893	NM_001197109	29970	Hs.134665	NM_014575	ENSG00000151967	SCHIP1	SCHIP-1	schwannomin interacting protein 1	protein-coding
25259.8	chr6	137304023	137304360	24190.7	non-coding (NR_027994, exon 3 of 3)	non-coding (NR_027994, exon 3 of 3)	10177	NR_027994	100294720	Hs.520412	NR_027994	ENSG00000225391	NHEG1	-	neuroblastoma highly expressed 1	ncRNA
13858.9	chr17	75082037	75082417	24188.8	Intergenic	Intergenic	-2498	NR_027058	654434	Hs.720923	NR_027058	ENSG00000234912	SNHG20	C17orf86|LINC00338|NCRNA00338|SCARNA16HG	small nucleolar RNA host gene 20	ncRNA
11086.4	chr16	81549104	81549374	24145	intron (NM_030629, intron 1 of 20)	intron (NM_030629, intron 1 of 20)	-18268	NR_107008	102465840		NR_107008	ENSG00000277255	MIR7854	hsa-mir-7854	microRNA 7854	ncRNA
6237.81	chr3	123920545	123920951	24136.3	intron (NM_001024660, intron 1 of 59)	intron (NM_001024660, intron 1 of 59)	68972	NR_049798	100847021		NR_049798	ENSG00000266383	MIR5002	-	microRNA 5002	ncRNA
25852.9	chr1	151032616	151033097	24128.7	promoter-TSS (NM_001038707)	promoter-TSS (NM_001038707)	705	NM_006818	10962	Hs.75823	NM_006818	ENSG00000213190	MLLT11	AF1Q	MLLT11 transcription factor 7 cofactor	protein-coding
12742.1	chr20	35860750	35861060	24122.3	intron (NM_002951, intron 14 of 16)	intron (NM_002951, intron 14 of 16)	24406	NM_021081	2691	Hs.37023	NM_021081	ENSG00000118702	GHRH	GHRF|GRF|INN	growth hormone releasing hormone	protein-coding
12085	chr2	28578508	28578758	24118.2	Intergenic	Intergenic	-37092	NM_005253	2355	Hs.220971	NM_005253	ENSG00000075426	FOSL2	FRA2	FOS like 2, AP-1 transcription factor subunit	protein-coding
3867.74	chr1	205217938	205218327	24116.6	intron (NM_001297611, intron 1 of 3)	intron (NM_001297611, intron 1 of 3)	2508	NM_001297611	9911	Hs.6360	NM_014858	ENSG00000133069	TMCC2	HUCEP11	transmembrane and coiled-coil domain family 2	protein-coding
11731	chr11	43972812	43973126	24115.4	Intergenic	MLT1J2-int|LTR|ERVL-MaLR	8782	NM_001145033	387763	Hs.530443	NM_001145033	ENSG00000187479	C11orf96	AG2	chromosome 11 open reading frame 96	protein-coding
32114.2	chr7	150669130	150669403	24107.9	intron (NM_000238, intron 2 of 14)	intron (NM_000238, intron 2 of 14)	6136	NM_000238	3757	Hs.647099	NM_000238	ENSG00000055118	KCNH2	ERG-1|ERG1|H-ERG|HERG|HERG1|Kv11.1|LQT2|SQT1	potassium voltage-gated channel subfamily H member 2	protein-coding
28329.8	chr11	65265145	65265349	24102.9	promoter-TSS (NR_002819)	promoter-TSS (NR_002819)	38	NR_002819	378938	Hs.621695	NR_002819	ENSG00000251562	MALAT1	HCN|LINC00047|NCRNA00047|NEAT2|PRO2853	metastasis associated lung adenocarcinoma transcript 1	ncRNA
6145.84	chr14	104371321	104371538	24063.6	Intergenic	MIR3|SINE|MIR	16437	NM_004894	9556	Hs.109052	NM_004894	ENSG00000156411	ATP5MPL	6.8PL|C14orf2|MLQ|MP68|PLPM	ATP synthase membrane subunit 6.8PL	protein-coding
30465.9	chr14	55285161	55285817	24044.4	Intergenic	Intergenic	59422	NR_036194	100422984		NR_036194	ENSG00000265432	MIR4308	-	microRNA 4308	ncRNA
16961.6	chr17	502670	502928	24023.4	intron (NM_001366253, intron 12 of 18)	SVA_D|Other|Other	115280	NM_018289	55275	Hs.461819	NM_018289	ENSG00000141252	VPS53	HCCS1|PCH2E|hVps53L|pp13624	VPS53 subunit of GARP complex	protein-coding
25402.2	chr5	149532697	149532936	23970.4	non-coding (NR_149150, exon 2 of 2)	non-coding (NR_149150, exon 2 of 2)	2592	NM_001355016	5159	Hs.509067	NM_002609	ENSG00000113721	PDGFRB	CD140B|IBGC4|IMF1|JTK12|KOGS|PDGFR|PDGFR-1|PDGFR1|PENTT	platelet derived growth factor receptor beta	protein-coding
16728.9	chr7	157545513	157545882	23966.7	intron (NM_001308268, intron 12 of 22)	intron (NM_001308268, intron 12 of 22)	-101580	NR_038966	100506585	Hs.661265	NR_038966		LOC100506585	-	uncharacterized LOC100506585	ncRNA
18812.3	chr6	40411268	40411566	23965.9	intron (NM_020737, intron 1 of 2)	LTR33|LTR|ERVL	65341	NR_160958	732253	Hs.180197	NM_001359094		TDRG1	LINC00532|lincRNA-NR_024015	testis development related 1	ncRNA
25968.4	chr6	26123148	26123491	23955.8	TTS (NM_003526)	TTS (NM_003526)	813	NM_003526	8347	Hs.658713	NM_003526	ENSG00000180596	HIST1H2BC	H2B.1|H2B/l|H2BFL|dJ221C16.3	histone cluster 1 H2B family member c	protein-coding
23083.3	chr1	54791778	54792051	23904.9	intron (NM_001009955, intron 4 of 16)	intron (NM_001009955, intron 4 of 16)	80153	NM_145716	23648	Hs.476706	NM_018070	ENSG00000157216	SSBP3	CSDP|SSDP|SSDP1	single stranded DNA binding protein 3	protein-coding
11788.3	chr16	81550184	81550807	23895.1	intron (NM_030629, intron 1 of 20)	intron (NM_030629, intron 1 of 20)	-17012	NR_107008	102465840		NR_107008	ENSG00000277255	MIR7854	hsa-mir-7854	microRNA 7854	ncRNA
9379.63	chr7	134129395	134129990	23875.2	intron (NM_001346142, intron 9 of 9)	intron (NM_001346142, intron 9 of 9)	14160	NM_001628	231	Hs.521212	NM_001628	ENSG00000085662	AKR1B1	ADR|ALDR1|ALR2|AR	aldo-keto reductase family 1 member B	protein-coding
25366.9	chr1	151033615	151033928	23871.1	intron (NM_006818, intron 1 of 1)	intron (NM_006818, intron 1 of 1)	1620	NM_006818	10962	Hs.75823	NM_006818	ENSG00000213190	MLLT11	AF1Q	MLLT11 transcription factor 7 cofactor	protein-coding
2170.51	chr1	6985889	6986314	23858.6	intron (NM_001349609, intron 3 of 22)	MIR|SINE|MIR	140587	NR_146203	23261	Hs.397705	NM_015215	ENSG00000171735	CAMTA1	CANPMR	calmodulin binding transcription activator 1	protein-coding
21180.5	chr9	34654494	34655024	23847.1	intron (NR_052010, intron 1 of 12)	intron (NR_052010, intron 1 of 12)	865	NR_052010	3590	Hs.591088	NM_004512	ENSG00000137070	IL11RA	CRSDA	interleukin 11 receptor subunit alpha	protein-coding
11712.6	chr2	218798056	218798335	23830.3	intron (NM_022648, intron 1 of 32)	intron (NM_022648, intron 1 of 32)	10598	NM_022648	7145	Hs.471381	NM_022648	ENSG00000079308	TNS1	MST091|MST122|MST127|MSTP091|MSTP122|MSTP127|MXRA6|PPP1R155|TNS	tensin 1	protein-coding
6035.97	chr14	104370837	104371124	23822.8	Intergenic	Intergenic	16886	NM_004894	9556	Hs.109052	NM_004894	ENSG00000156411	ATP5MPL	6.8PL|C14orf2|MLQ|MP68|PLPM	ATP synthase membrane subunit 6.8PL	protein-coding
11335.9	chr21	46516123	46516449	23733	intron (NM_001346688, intron 1 of 11)	intron (NM_001346688, intron 1 of 11)	21320	NM_001346688	104	Hs.474018	NM_001112	ENSG00000197381	ADARB1	ADAR2|DRABA2|DRADA2|RED1	adenosine deaminase RNA specific B1	protein-coding
3890.37	chr1	157123295	157123688	23727.4	Intergenic	Intergenic	-15108	NM_005240	2117	Hs.105636	NM_005240	ENSG00000117036	ETV3	METS|PE-1|PE1	ETS variant 3	protein-coding
9763.33	chr4	140760850	140761319	23722.7	intron (NM_018717, intron 2 of 4)	intron (NM_018717, intron 2 of 4)	174111	NM_001204368	4258	Hs.81874	NM_002413	ENSG00000085871	MGST2	GST2|MGST-II	microsomal glutathione S-transferase 2	protein-coding
18686.5	chr1	50574195	50574625	23693.7	promoter-TSS (NM_001144774)	promoter-TSS (NM_001144774)	-182	NM_021952	1996	Hs.213050	NM_021952	ENSG00000162374	ELAVL4	HUD|PNEM	ELAV like RNA binding protein 4	protein-coding
23508.4	chr14	55282206	55282547	23653.2	Intergenic	Intergenic	60825	NM_001161577	23034	Hs.98259	NM_015589	ENSG00000020577	SAMD4A	SAMD4|SMAUG|SMAUG1|SMG|SMGA	sterile alpha motif domain containing 4A	protein-coding
19834.3	chr11	72045690	72046053	23645.7	intron (NM_030813, intron 6 of 16)	intron (NM_030813, intron 6 of 16)	-90651	NM_005169	401	Hs.731115	NM_005169	ENSG00000165462	PHOX2A	ARIX|CFEOM2|FEOM2|NCAM2|PMX2A	paired like homeobox 2A	protein-coding
10260.9	chr16	55536808	55537205	23628	intron (NM_001127891, intron 12 of 12)	intron (NM_001127891, intron 12 of 12)	-5978	NM_017839	54947	Hs.460857	NM_017839	ENSG00000087253	LPCAT2	AGPAT11|AYTL1|LysoPAFAT	lysophosphatidylcholine acyltransferase 2	protein-coding
15319.7	chr1	156087714	156088022	23605.1	intron (NM_005572, intron 1 of 9)	AluJr|SINE|Alu	3366	NM_170707	4000	Hs.594444	NM_005572	ENSG00000160789	LMNA	CDCD1|CDDC|CMD1A|CMT2B1|EMD2|FPL|FPLD|FPLD2|HGPS|IDC|LDP1|LFP|LGMD1B|LMN1|LMNC|LMNL1|MADA|PRO1	lamin A/C	protein-coding
36771.5	chr17	59459022	59459199	23595.5	intron (NM_001330413, intron 25 of 25)	intron (NM_001330413, intron 25 of 25)	-14045	NR_136397	101927855	Hs.662123	NR_136397	ENSG00000267131	LOC101927855	-	uncharacterized LOC101927855	ncRNA
22700.5	chr17	7740129	7740477	23593.7	Intergenic	Intergenic	-2921	NM_001348716	23135	Hs.223678	NM_001080424	ENSG00000132510	KDM6B	JMJD3	lysine demethylase 6B	protein-coding
14458	chr7	158457167	158457475	23587.4	non-coding (NR_104054, exon 17 of 31)	non-coding (NR_104054, exon 17 of 31)	40174	NM_001281933	54892	Hs.18616	NM_017760	ENSG00000146918	NCAPG2	3KS|CAP-G2|CAPG2|LUZP5|MTB|hCAP-G2	non-SMC condensin II complex subunit G2	protein-coding
5713.83	chr5	173134360	173134712	23585.8	TTS (NR_108027)	TTS (NR_108027)	18074	NR_146727	105377736	Hs.582570	NR_146727	ENSG00000253428	LINC01942	-	long intergenic non-protein coding RNA 1942	ncRNA
2450.94	chr22	28501361	28501920	23584.1	exon (NM_001145418, exon 8 of 23)	exon (NM_001145418, exon 8 of 23)	-185040	NR_036169	100423034		NR_036169	ENSG00000264073	MIR3199-1	mir-3199-1	microRNA 3199-1	ncRNA
9116.03	chr6	159042689	159043115	23570.3	intron (NM_020823, intron 10 of 16)	intron (NM_020823, intron 10 of 16)	12163	NR_106981	102465694		NR_106981	ENSG00000278571	MIR7161	hsa-mir-7161	microRNA 7161	ncRNA
9580.56	chr13	30278251	30279098	23569.8	Intergenic	Intergenic	56844	NR_135320	102723345	Hs.121353	NR_135320		LOC102723345	-	uncharacterized LOC102723345	ncRNA
1444.33	chr5	148360817	148361419	23568.4	TTS (NM_024577)	TTS (NM_024577)	80854	NR_030310	693169		NR_030310	ENSG00000207714	MIR584	MIRN584|hsa-mir-584	microRNA 584	ncRNA
26223.4	chr6	26204549	26205030	23567.4	promoter-TSS (NM_003545)	promoter-TSS (NM_003545)	-84	NM_003545	8367	Hs.662174	NM_003545	ENSG00000276966	HIST1H4E	H4/j|H4FJ	histone cluster 1 H4 family member e	protein-coding
20332.5	chr17	17695421	17695733	23554.7	intron (NM_030665, intron 2 of 5)	intron (NM_030665, intron 2 of 5)	-12734	NR_024007	140771	Hs.352643	NM_144774	ENSG00000226746	SMCR5	NCRNA00034	Smith-Magenis syndrome chromosome region, candidate 5	ncRNA
7179.69	chr3	48540119	48540453	23531.9	intron (NM_001272066, intron 1 of 5)	intron (NM_001272066, intron 1 of 5)	1197	NM_001272068	51246	Hs.414579	NM_016479	ENSG00000164054	SHISA5	SCOTIN	shisa family member 5	protein-coding
17855.3	chr9	95413088	95413454	23524.2	intron (NM_022755, intron 4 of 12)	intron (NM_022755, intron 4 of 12)	19142	NM_022755	64768	Hs.459896	NM_022755	ENSG00000127080	IPPK	C9orf12|INSP5K2|IP5K|IPK1|bA476B13.1	inositol-pentakisphosphate 2-kinase	protein-coding
22853.9	chr1	156882744	156883314	23523.9	exon (NM_001353682, exon 19 of 23)	exon (NM_001353682, exon 19 of 23)	-7395	NM_144702	149499	Hs.491734	NM_144702	ENSG00000160838	LRRC71	C1orf92	leucine rich repeat containing 71	protein-coding
9185.83	chr7	134128930	134129247	23518.9	intron (NM_001346142, intron 9 of 9)	intron (NM_001346142, intron 9 of 9)	14764	NM_001628	231	Hs.521212	NM_001628	ENSG00000085662	AKR1B1	ADR|ALDR1|ALR2|AR	aldo-keto reductase family 1 member B	protein-coding
16468.2	chr2	42273203	42273546	23513.5	Intergenic	Intergenic	-1787	NM_138370	91461	Hs.408542	NM_138370	ENSG00000162878	PKDCC	SGK493|Vlk	protein kinase domain containing, cytoplasmic	protein-coding
4301.41	chr17	1985633	1985820	23491.2	intron (NM_017575, intron 14 of 18)	intron (NM_017575, intron 14 of 18)	6329	NM_001282326	23293	Hs.448342	NM_017575	ENSG00000070366	SMG6	C17orf31|EST1A|SMG-6|hSMG5/7a	SMG6 nonsense mediated mRNA decay factor	protein-coding
2630.62	chr3	15502425	15503049	23485.1	intron (NM_005677, intron 12 of 16)	intron (NM_005677, intron 12 of 16)	33632	NM_033083	85403	Hs.716733	NM_033083	ENSG00000144597	EAF1	-	ELL associated factor 1	protein-coding
7504.48	chr5	141220151	141221007	23477.5	Intergenic	Intergenic	25188	NM_001278615	5097	Hs.79769	NM_002587	ENSG00000156453	PCDH1	PC42|PCDH42	protocadherin 1	protein-coding
13300.1	chr16	17469200	17470202	23465.1	intron (NM_022166, intron 1 of 11)	intron (NM_022166, intron 1 of 11)	95116	NM_022166	64131	Hs.22907	NM_022166	ENSG00000103489	XYLT1	DBQD2|PXYLT1|XT-I|XT1|XTI|XYLTI|xylT-I	xylosyltransferase 1	protein-coding
4452.23	chr5	149495070	149495367	23450.7	3' UTR (NM_002609, exon 23 of 23)	3' UTR (NM_002609, exon 23 of 23)	-2283	NM_005211	1436	Hs.586219	NM_005211	ENSG00000182578	CSF1R	C-FMS|CD115|CSF-1R|CSFR|FIM2|FMS|HDLS|M-CSF-R	colony stimulating factor 1 receptor	protein-coding
10803.1	chr2	30248923	30249483	23447	Intergenic	Intergenic	-104751	NM_004304	238	Hs.654469	NM_004304	ENSG00000171094	ALK	CD246|NBLST3	ALK receptor tyrosine kinase	protein-coding
30204.5	chr9	109623748	109624073	23444.6	Intergenic	Intergenic	-1537	NM_021224	58499	Hs.370379	NM_021224	ENSG00000148143	ZNF462	ZFPIP|Zfp462	zinc finger protein 462	protein-coding
19044.1	chr17	75419964	75420180	23433.2	intron (NM_001293696, intron 1 of 9)	intron (NM_001293696, intron 1 of 9)	18913	NM_001293696	10801	Hs.440932	NM_006640	ENSG00000184640	SEPTIN9	AF17q25|MSF|MSF1|NAPB|PNUTL4|SEPT9|SINT1|SeptD1	septin 9	protein-coding
15596.7	chr1	41129912	41130103	23409	intron (NM_014747, intron 1 of 7)	intron (NM_014747, intron 1 of 7)	1347	NM_014747	9783	Hs.654808	NM_014747	ENSG00000117016	RIMS3	NIM3|RIM 3|RIM3	regulating synaptic membrane exocytosis 3	protein-coding
4359.87	chr11	11428665	11429271	23408.2	intron (NM_001363464, intron 3 of 9)	intron (NM_001363464, intron 3 of 9)	-54171	NM_001256686	283106	Hs.654675	NM_001256686	ENSG00000254598	CSNK2A3	CSNK2A1P	casein kinase 2 alpha 3	protein-coding
15715.9	chr1	41129017	41129531	23401.2	intron (NM_014747, intron 1 of 7)	intron (NM_014747, intron 1 of 7)	2080	NM_014747	9783	Hs.654808	NM_014747	ENSG00000117016	RIMS3	NIM3|RIM 3|RIM3	regulating synaptic membrane exocytosis 3	protein-coding
20618.6	chr17	75730492	75730919	23376.6	Intergenic	Intergenic	-6064	NR_104134	100132174	Hs.640110	NR_104134	ENSG00000267790	LINC01987	-	long intergenic non-protein coding RNA 1987	ncRNA
25929.5	chr6	114177815	114178291	23376.2	promoter-TSS (NM_002356)	promoter-TSS (NM_002356)	-471	NM_002356	4082	Hs.519909	NM_002356	ENSG00000277443	MARCKS	80K-L|MACS|PKCSL|PRKCSL	myristoylated alanine rich protein kinase C substrate	protein-coding
26698.1	chr11	65266357	65266591	23369.2	TTS (NR_145459)	TTS (NR_145459)	1265	NR_002819	378938	Hs.621695	NR_002819	ENSG00000251562	MALAT1	HCN|LINC00047|NCRNA00047|NEAT2|PRO2853	metastasis associated lung adenocarcinoma transcript 1	ncRNA
11957.2	chr16	49673901	49674210	23358.5	intron (NM_001271620, intron 3 of 7)	intron (NM_001271620, intron 3 of 7)	24180	NM_001330533	23090	Hs.443715	NM_015069	ENSG00000102935	ZNF423	Ebfaz|JBTS19|NPHP14|OAZ|Roaz|ZFP423|Zfp104|hOAZ	zinc finger protein 423	protein-coding
21318.6	chr1	202544920	202545743	23347	intron (NM_032104, intron 12 of 12)	intron (NM_032104, intron 12 of 12)	36089	NM_001197131	4660	Hs.444403	NM_002481	ENSG00000077157	PPP1R12B	MYPT2|PP1bp55	protein phosphatase 1 regulatory subunit 12B	protein-coding
19268	chr16	29826902	29827113	23345.7	promoter-TSS (NM_024516)	promoter-TSS (NM_024516)	-466	NM_024516	79447	Hs.702841	NM_024516	ENSG00000280789	PAGR1	C16orf53|GAS|PA1	PAXIP1 associated glutamate rich protein 1	protein-coding
26897.6	chr7	139025270	139026183	23335.1	promoter-TSS (NM_197964)	promoter-TSS (NM_197964)	-152	NM_001244584	100996928	Hs.731488	NM_001244584	ENSG00000269955	FMC1-LUC7L2	C7orf55|C7orf55-LUC7L2|FMC1	FMC1-LUC7L2 readthrough	protein-coding
6665.74	chr7	130019409	130019649	23301.6	promoter-TSS (NM_001868)	promoter-TSS (NM_001868)	-806	NM_001868	1357	Hs.2879	NM_001868	ENSG00000091704	CPA1	CPA	carboxypeptidase A1	protein-coding
11597.1	chr9	101932312	101932893	23299.1	Intergenic	Intergenic	51622	NR_024532	85365	Hs.40919	NM_033087	ENSG00000119523	ALG2	CDG1I|CDGIi|CMS14|CMSTA3|NET38|hALPG2	ALG2 alpha-1,3/1,6-mannosyltransferase	protein-coding
9708.87	chr7	1878604	1878793	23273.7	intron (NM_001304523, intron 17 of 17)	intron (NM_001304523, intron 17 of 17)	5191	NR_039799	100616160		NR_039799	ENSG00000265089	MIR4655	-	microRNA 4655	ncRNA
8059.64	chr18	46118974	46119247	23268.1	intron (NM_001142397, intron 2 of 12)	intron (NM_001142397, intron 2 of 12)	53708	NM_014772	9811	Hs.145230	NM_014772	ENSG00000134030	CTIF	Gm672|KIAA0427	cap binding complex dependent translation initiation factor	protein-coding
18928.4	chr10	134052917	134053449	23259.9	intron (NM_001318878, intron 2 of 11)	intron (NM_001318878, intron 2 of 11)	9429	NR_134911	282974	Hs.469002	NM_173575	ENSG00000165752	STK32C	PKE|YANK3	serine/threonine kinase 32C	protein-coding
21741.4	chr11	8261360	8261551	23256.8	intron (NM_001270428, intron 1 of 3)	intron (NM_001270428, intron 1 of 3)	23970	NM_002315	4004	Hs.654426	NM_002315	ENSG00000166407	LMO1	RBTN1|RHOM1|TTG1	LIM domain only 1	protein-coding
7625.38	chr1	25392730	25393121	23246.9	Intergenic	Intergenic	42931	NR_039623	100616365		NR_039623	ENSG00000264371	MIR4425	-	microRNA 4425	ncRNA
20215.7	chr11	62474924	62475149	23223.5	promoter-TSS (NM_012202)	promoter-TSS (NM_012202)	-112	NM_012202	2785	Hs.179915	NM_012202	ENSG00000162188	GNG3	-	G protein subunit gamma 3	protein-coding
2470.11	chr22	28499895	28500127	23217.6	intron (NM_001145418, intron 8 of 22)	intron (NM_001145418, intron 8 of 22)	-183411	NR_036169	100423034		NR_036169	ENSG00000264073	MIR3199-1	mir-3199-1	microRNA 3199-1	ncRNA
14019.1	chr3	43814627	43814925	23194.7	Intergenic	Intergenic	-81690	NM_001346469	55129	Hs.656657	NM_018075	ENSG00000160746	ANO10	SCAR10|TMEM16K	anoctamin 10	protein-coding
23277.5	chr10	65388387	65388811	23147.6	Intergenic	Intergenic	-106949	NM_001318154	221037	Hs.413416	NM_004241	ENSG00000171988	JMJD1C	KDM3C|TRIP-8|TRIP8	jumonji domain containing 1C	protein-coding
15128	chr16	88177841	88178128	23118.9	Intergenic	Intergenic	-43393	NR_120310	400553	Hs.592071	NR_120310	ENSG00000205037	LOC400553	-	uncharacterized LOC400553	ncRNA
23043.8	chr10	65389140	65389602	23116.5	Intergenic	Intergenic	-107721	NM_001318154	221037	Hs.413416	NM_004241	ENSG00000171988	JMJD1C	KDM3C|TRIP-8|TRIP8	jumonji domain containing 1C	protein-coding
13730.2	chr7	5730906	5731282	23114.6	intron (NM_207111, intron 13 of 16)	intron (NM_207111, intron 13 of 16)	-11002	NR_046834	100874342	Hs.665728	NR_046834	ENSG00000237738	RNF216-IT1	-	RNF216 intronic transcript 1	ncRNA
27047.4	chr14	90918146	90918639	23098.8	TTS (NR_146492)	TTS (NR_146492)	3069	NR_146492	101930294		NR_146492	ENSG00000258678	LINC02317	-	long intergenic non-protein coding RNA 2317	ncRNA
15235.7	chr11	64031910	64032316	23068.5	intron (NM_001316314, intron 22 of 31)	intron (NM_001316314, intron 22 of 31)	13111	NM_001184883	5331	Hs.523761	NM_000932	ENSG00000149782	PLCB3	-	phospholipase C beta 3	protein-coding
26790.4	chr7	139024890	139025095	23055	promoter-TSS (NM_001244585)	promoter-TSS (NM_001244585)	-113	NM_001244585	51631	Hs.731488	NM_016019	ENSG00000146963	LUC7L2	CGI-59|CGI-74|LUC7B2	LUC7 like 2, pre-mRNA splicing factor	protein-coding
31283.1	chr10	80938445	80938642	23049.3	intron (NM_020338, intron 4 of 24)	intron (NM_020338, intron 4 of 24)	109820	NM_020338	57178	Hs.193118	NM_020338	ENSG00000108175	ZMIZ1	MIZ|RAI17|TRAFIP10|ZIMP10	zinc finger MIZ-type containing 1	protein-coding
18561.4	chr10	112552248	112552542	23041.5	intron (NM_001134363, intron 5 of 13)	intron (NM_001134363, intron 5 of 13)	78267	NR_026932	282997	Hs.599931	NR_026932		PDCD4-AS1	-	PDCD4 antisense RNA 1	ncRNA
10811.8	chr1	7325829	7326427	23002.3	intron (NM_001349609, intron 5 of 22)	intron (NM_001349609, intron 5 of 22)	123686	NR_146199	102725193	Hs.666120	NR_146199	ENSG00000237728	LOC102725193	-	uncharacterized LOC102725193	ncRNA
30057.5	chr6	27862169	27862530	22999.4	TTS (NM_003527)	TTS (NM_003527)	1146	NM_003527	8348	Hs.484991	NM_003527	ENSG00000274641	HIST1H2BO	H2B.2|H2B/n|H2BFN|dJ193B12.2	histone cluster 1 H2B family member o	protein-coding
4140.74	chr14	75036126	75036527	22989.7	intron (NM_000428, intron 3 of 35)	intron (NM_000428, intron 3 of 35)	42614	NM_000428	4053	Hs.512776	NM_000428	ENSG00000119681	LTBP2	C14orf141|GLC3D|LTBP3|MSPKA|MSTP031|WMS3	latent transforming growth factor beta binding protein 2	protein-coding
23749.5	chr7	19158673	19158985	22972.6	Intergenic	Intergenic	-1570	NM_000474	7291	Hs.66744	NM_000474	ENSG00000122691	TWIST1	ACS3|BPES2|BPES3|CRS|CRS1|CSO|SCS|SWCOS|TWIST|bHLHa38	twist family bHLH transcription factor 1	protein-coding
17525.9	chr22	20890981	20891518	22926.4	intron (NM_001293237, intron 1 of 16)	intron (NM_001293237, intron 1 of 16)	28915	NM_001293237	51586	Hs.517421	NM_015889	ENSG00000099917	MED15	ARC105|CAG7A|CTG7A|PCQAP|TIG-1|TIG1|TNRC7	mediator complex subunit 15	protein-coding
8052.16	chr11	2324708	2325130	22915.7	promoter-TSS (NR_138249)	promoter-TSS (NR_138249)	-549	NR_138249	29125	Hs.559181	NM_014144	ENSG00000110665	C11orf21	-	chromosome 11 open reading frame 21	protein-coding
15322.5	chr9	135989838	135990259	22879.4	intron (NM_001042368, intron 1 of 17)	intron (NM_001042368, intron 1 of 17)	6579	NM_001271776	5900	Hs.106185	NM_006266	ENSG00000160271	RALGDS	RGDS|RGF|RalGEF	ral guanine nucleotide dissociation stimulator	protein-coding
9294.06	chr5	173125977	173126616	22876.6	intron (NR_146727, intron 1 of 2)	intron (NR_146727, intron 1 of 2)	9834	NR_146727	105377736	Hs.582570	NR_146727	ENSG00000253428	LINC01942	-	long intergenic non-protein coding RNA 1942	ncRNA
22368.3	chr2	43447093	43447556	22869.3	Intergenic	Intergenic	6421	NM_006887	678	Hs.503093	NM_006887	ENSG00000152518	ZFP36L2	BRF2|ERF-2|ERF2|RNF162C|TIS11D	ZFP36 ring finger protein like 2	protein-coding
4477.64	chr5	168533926	168534763	22849.8	intron (NM_001271946, intron 4 of 35)	intron (NM_001271946, intron 4 of 35)	94112	NR_109897	728095	Hs.145601	NR_109897		LOC728095	-	uncharacterized LOC728095	ncRNA
14129.7	chr12	113245864	113246290	22820.8	intron (NM_001347955, intron 2 of 20)	intron (NM_001347955, intron 2 of 20)	16524	NM_001347955	22895	Hs.21239	NM_014954	ENSG00000089169	RPH3A	-	rabphilin 3A	protein-coding
13462.2	chr2	47299339	47299532	22820.6	intron (NM_020458, intron 19 of 19)	intron (NM_020458, intron 19 of 19)	83012	NM_173649	285051	Hs.531575	NM_173649	ENSG00000239605	STPG4	C2orf61|GSE	sperm-tail PG-rich repeat containing 4	protein-coding
22288.9	chr10	21814385	21814792	22774.2	promoter-TSS (NM_207371)	promoter-TSS (NM_207371)	23	NM_207371	387640	Hs.350848	NM_207371	ENSG00000180592	SKIDA1	C10orf140|DLN-1	SKI/DACH domain containing 1	protein-coding
17397.7	chr3	52563972	52564342	22757	intron (NM_022908, intron 1 of 13)	intron (NM_022908, intron 1 of 13)	3716	NM_001134231	64943	Hs.84753	NM_022908	ENSG00000168268	NT5DC2	-	5'-nucleotidase domain containing 2	protein-coding
12947	chr9	97893502	97893897	22740.7	intron (NM_001243743, intron 8 of 14)	intron (NM_001243743, intron 8 of 14)	-45323	NR_036109	100422842		NR_036109	ENSG00000207617	MIR3074	mir-3074	microRNA 3074	ncRNA
10315.1	chr20	57046590	57046931	22734.3	intron (NR_130908, intron 1 of 1)	intron (NR_130908, intron 1 of 1)	43234	NR_130908	164284	Hs.119286	NM_153360	ENSG00000198768	APCDD1L	-	APC down-regulated 1 like	protein-coding
7476.64	chr5	139273381	139273819	22728.1	intron (NM_013983, intron 1 of 10)	intron (NM_013983, intron 1 of 10)	98207	NM_032289	84249	Hs.21963	NM_032289	ENSG00000146005	PSD2	EFA6C	pleckstrin and Sec7 domain containing 2	protein-coding
23022.9	chr7	150661755	150662231	22723.1	intron (NM_000238, intron 2 of 14)	intron (NM_000238, intron 2 of 14)	-9076	NM_172057	3757	Hs.647099	NM_000238	ENSG00000055118	KCNH2	ERG-1|ERG1|H-ERG|HERG|HERG1|Kv11.1|LQT2|SQT1	potassium voltage-gated channel subfamily H member 2	protein-coding
20660.3	chr3	50553617	50553871	22703	Intergenic	Intergenic	-12069	NM_001291101	9254	Hs.476273	NM_006030	ENSG00000007402	CACNA2D2	CACNA2D	calcium voltage-gated channel auxiliary subunit alpha2delta 2	protein-coding
29204	chr17	75876716	75877225	22701	non-coding (NR_028337, exon 2 of 2)	non-coding (NR_028337, exon 2 of 2)	3199	NR_028337	400624	Hs.514521	NM_001001685	ENSG00000204283	LINC01973	-	long intergenic non-protein coding RNA 1973	ncRNA
14175.5	chr10	105378538	105378872	22687.1	intron (NM_014631, intron 9 of 13)	intron (NM_014631, intron 9 of 13)	59268	NM_001365079	9644	Hs.678727	NM_014631	ENSG00000107957	SH3PXD2A	FISH|SH3MD1|TKS5	SH3 and PX domains 2A	protein-coding
9408.4	chr7	1878311	1878524	22679.3	intron (NM_001304523, intron 17 of 17)	intron (NM_001304523, intron 17 of 17)	5472	NR_039799	100616160		NR_039799	ENSG00000265089	MIR4655	-	microRNA 4655	ncRNA
6690.25	chr12	105062074	105062776	22674.9	intron (NM_018413, intron 2 of 2)	intron (NM_018413, intron 2 of 2)	77014	NR_037487	100500843		NR_037487	ENSG00000264295	MIR3922	-	microRNA 3922	ncRNA
29496.8	chr16	2519098	2519321	22654.5	promoter-TSS (NR_135198)	promoter-TSS (NR_135198)	-995	NR_135198	729652	Hs.638553	NR_135198	ENSG00000259895	LOC729652	-	uncharacterized LOC729652	ncRNA
24642.2	chr1	156678294	156678514	22632.7	Intergenic	Intergenic	-2796	NM_001199723	1382	Hs.405662	NM_001878	ENSG00000143320	CRABP2	CRABP-II|RBP6	cellular retinoic acid binding protein 2	protein-coding
15424.2	chr17	35084781	35085240	22620.8	Intergenic	Intergenic	126998	NM_024864	79922	Hs.194864	NM_024864	ENSG00000278619	MRM1	-	mitochondrial rRNA methyltransferase 1	protein-coding
16726.2	chr19	10249685	10249936	22617.2	intron (NM_001379, intron 33 of 39)	intron (NM_001379, intron 33 of 39)	-19235	NM_003755	8666	Hs.529059	NM_003755	ENSG00000130811	EIF3G	EIF3-P42|EIF3S4|eIF3-delta|eIF3-p44	eukaryotic translation initiation factor 3 subunit G	protein-coding
13061.7	chr11	126387922	126388426	22611.1	intron (NM_001301097, intron 4 of 15)	intron (NM_001301097, intron 4 of 15)	112192	NM_001254759	6484	Hs.591947	NM_006278	ENSG00000110080	ST3GAL4	CGS23|NANTA3|SAT3|SIAT4|SIAT4C|ST-4|ST3GalA.2|ST3GalIV|STZ|gal-NAc6S	ST3 beta-galactoside alpha-2,3-sialyltransferase 4	protein-coding
5804.19	chr10	120668292	120668822	22605.9	Intergenic	Intergenic	-120669	NM_199461	340719	Hs.591918	NM_199461	ENSG00000188613	NANOS1	EC_Rep1a|NOS-1|NOS1|SPGF12|ZC2HC12A	nanos C2HC-type zinc finger 1	protein-coding
7380.09	chr5	168574667	168575073	22582.2	intron (NM_001271946, intron 4 of 35)	intron (NM_001271946, intron 4 of 35)	115828	NR_030311	693170		NR_030311	ENSG00000207619	MIR585	MIRN585|hsa-mir-585|mir-585	microRNA 585	ncRNA
21069.2	chr22	33276837	33277415	22580.3	intron (NM_133633, intron 3 of 11)	intron (NM_133633, intron 3 of 11)	80324	NM_000362	7078	Hs.644633	NM_000362	ENSG00000100234	TIMP3	HSMRK222|K222|K222TA2|SFD	TIMP metallopeptidase inhibitor 3	protein-coding
7155.5	chr1	25394122	25394368	22568.1	Intergenic	Intergenic	44251	NR_039623	100616365		NR_039623	ENSG00000264371	MIR4425	-	microRNA 4425	ncRNA
16601.8	chr20	62786687	62786901	22563.2	Intergenic	Intergenic	-9011	NM_004535	4661	Hs.279562	NM_004535	ENSG00000196132	MYT1	C20orf36|MTF1|MYTI|NZF2|PLPB1|ZC2H2C1|ZC2HC4A	myelin transcription factor 1	protein-coding
2813.28	chr1	208673747	208674414	22551.5	Intergenic	X6A_LINE|LINE|CR1	-227953	NR_146914	105372893	Hs.568720	NR_146914	ENSG00000232812	LINC01717	-	long intergenic non-protein coding RNA 1717	ncRNA
11381.7	chr22	33313779	33314071	22540.7	intron (NM_133633, intron 3 of 11)	intron (NM_133633, intron 3 of 11)	88881	NM_133633	8224	Hs.608750	NM_003490	ENSG00000185666	SYN3	-	synapsin III	protein-coding
4208.96	chr20	49738020	49738200	22531.9	Intergenic	Intergenic	-98466	NM_002237	3755	Hs.118695	NM_002237	ENSG00000026559	KCNG1	K13|KCNG|KV6.1|kH2	potassium voltage-gated channel modifier subfamily G member 1	protein-coding
9701.69	chr1	17030963	17031308	22514.3	intron (NR_026567, intron 4 of 10)	intron (NR_026567, intron 4 of 10)	15517	NR_026567	284729	Hs.548239	NR_026567	ENSG00000268869	ESPNP	dJ1182A14.1	espin pseudogene	pseudo
21317.2	chr11	68953902	68954791	22512.2	Intergenic	Intergenic	-15316	NR_104161	338694	Hs.564235	NR_104161	ENSG00000261070	LOC338694	-	uncharacterized LOC338694	ncRNA
5969.23	chr3	123921618	123922548	22511.9	intron (NM_001024660, intron 1 of 59)	intron (NM_001024660, intron 1 of 59)	70307	NR_049798	100847021		NR_049798	ENSG00000266383	MIR5002	-	microRNA 5002	ncRNA
25310.1	chr1	82266833	82267199	22500.3	intron (NM_001366006, intron 1 of 23)	CpG	397	NM_001350698	23266	Hs.24212	NM_012302	ENSG00000117114	ADGRL2	CIRL2|CL2|LEC1|LPHH1|LPHN2	adhesion G protein-coupled receptor L2	protein-coding
10272	chr17	48736043	48736318	22489.3	intron (NM_003786, intron 6 of 30)	intron (NM_003786, intron 6 of 30)	23938	NM_003786	8714	Hs.463421	NM_003786	ENSG00000108846	ABCC3	ABC31|EST90757|MLP2|MOAT-D|MRP3|cMOAT2	ATP binding cassette subfamily C member 3	protein-coding
9821.87	chr8	11594647	11595123	22480.5	intron (NM_002052, intron 2 of 6)	intron (NM_002052, intron 2 of 6)	-23880	NM_001031839	606553	Hs.545529	NM_001031839		C8orf49	G4DM	chromosome 8 open reading frame 49	protein-coding
22041.8	chr22	33279166	33279540	22472.9	intron (NM_133633, intron 3 of 11)	intron (NM_133633, intron 3 of 11)	82551	NM_000362	7078	Hs.644633	NM_000362	ENSG00000100234	TIMP3	HSMRK222|K222|K222TA2|SFD	TIMP metallopeptidase inhibitor 3	protein-coding
19009	chr11	44797002	44797377	22465.1	intron (NM_130783, intron 2 of 9)	intron (NM_130783, intron 2 of 9)	48677	NM_130783	90139	Hs.385634	NM_130783	ENSG00000157570	TSPAN18	TSPAN	tetraspanin 18	protein-coding
18830.4	chr11	44797496	44798010	22458.9	intron (NM_130783, intron 2 of 9)	MIRc|SINE|MIR	49241	NM_130783	90139	Hs.385634	NM_130783	ENSG00000157570	TSPAN18	TSPAN	tetraspanin 18	protein-coding
14323	chr2	235244350	235244888	22453.8	Intergenic	Intergenic	118620	NR_146988	105373934	Hs.471685	NR_146988	ENSG00000231682	LINC01891	-	long intergenic non-protein coding RNA 1891	ncRNA
25907.7	chr7	123725376	123725553	22444.5	Intergenic	Intergenic	-52343	NM_001136002	730130	Hs.450249	NM_001136002	ENSG00000234224	TMEM229A	-	transmembrane protein 229A	protein-coding
15178.9	chr2	65663491	65663671	22443.2	Intergenic	CpG	-3848	NM_181784	200734	Hs.59332	NM_181784	ENSG00000198369	SPRED2	Spred-2	sprouty related EVH1 domain containing 2	protein-coding
5583.79	chr6	37641827	37642450	22440	intron (NM_153487, intron 1 of 16)	intron (NM_153487, intron 1 of 16)	23521	NM_153487	266727	Hs.437993	NM_153487	ENSG00000112139	MDGA1	GPIM|MAMDC3	MAM domain containing glycosylphosphatidylinositol anchor 1	protein-coding
9572.4	chr5	136902483	136902755	22437.3	Intergenic	Intergenic	-67604	NM_004598	6695	Hs.596136	NM_004598	ENSG00000152377	SPOCK1	SPOCK|TESTICAN|TIC1	SPARC (osteonectin), cwcv and kazal like domains proteoglycan 1	protein-coding
11507.8	chr2	218797539	218797901	22415.4	intron (NM_022648, intron 1 of 32)	intron (NM_022648, intron 1 of 32)	11073	NM_022648	7145	Hs.471381	NM_022648	ENSG00000079308	TNS1	MST091|MST122|MST127|MSTP091|MSTP122|MSTP127|MXRA6|PPP1R155|TNS	tensin 1	protein-coding
4313.53	chr5	173650449	173650694	22413.2	Intergenic	Intergenic	-112786	NR_125806	101928176	Hs.436014	NR_125806	ENSG00000249306	LINC01411	-	long intergenic non-protein coding RNA 1411	ncRNA
24331.8	chr6	114177294	114177686	22356.6	Intergenic	Intergenic	-1034	NM_002356	4082	Hs.519909	NM_002356	ENSG00000277443	MARCKS	80K-L|MACS|PKCSL|PRKCSL	myristoylated alanine rich protein kinase C substrate	protein-coding
24391.7	chr1	244997977	244998404	22355.7	promoter-TSS (NM_001312872)	promoter-TSS (NM_001312872)	-418	NM_001312871	116228	Hs.411490	NM_198076	ENSG00000203667	COX20	FAM36A	cytochrome c oxidase assembly factor COX20	protein-coding
14920.7	chr3	159574315	159575098	22339	intron (NM_001197109, intron 1 of 6)	intron (NM_001197109, intron 1 of 6)	17056	NM_001197109	29970	Hs.134665	NM_014575	ENSG00000151967	SCHIP1	SCHIP-1	schwannomin interacting protein 1	protein-coding
21563.2	chr2	43448307	43448522	22324.7	Intergenic	Intergenic	5331	NM_006887	678	Hs.503093	NM_006887	ENSG00000152518	ZFP36L2	BRF2|ERF-2|ERF2|RNF162C|TIS11D	ZFP36 ring finger protein like 2	protein-coding
11903.3	chr14	69405484	69405692	22315.9	intron (NM_001130005, intron 1 of 20)	intron (NM_001130005, intron 1 of 20)	40431	NM_001130005	87	Hs.235750	NM_001102	ENSG00000072110	ACTN1	BDPLT15	actinin alpha 1	protein-coding
14982.5	chr17	38488388	38488727	22313.9	intron (NM_001145302, intron 2 of 6)	intron (NM_001145302, intron 2 of 6)	-9861	NM_001024809	5914	Hs.654583	NM_000964	ENSG00000131759	RARA	NR1B1|RAR	retinoic acid receptor alpha	protein-coding
23514	chr17	49025634	49025867	22313.9	Intergenic	Intergenic	-80411	NM_001243877	10140	Hs.703321	NM_005749	ENSG00000141232	TOB1	APRO5|APRO6|PIG49|TOB|TROB|TROB1	transducer of ERBB2, 1	protein-coding
5008.53	chr12	105116300	105117114	22306.4	intron (NM_018413, intron 2 of 2)	intron (NM_018413, intron 2 of 2)	131296	NR_037487	100500843		NR_037487	ENSG00000264295	MIR3922	-	microRNA 3922	ncRNA
7541.83	chr12	3331605	3331853	22302.9	intron (NM_006675, intron 3 of 8)	intron (NM_006675, intron 3 of 8)	143559	NR_148995	100128253	Hs.447497	NR_148995		LOC100128253	-	uncharacterized LOC100128253	ncRNA
11868.1	chr22	24846538	24846987	22261.4	intron (NR_028484, intron 3 of 6)	intron (NR_028484, intron 3 of 6)	18675	NM_001278498	135	Hs.197029	NM_000675	ENSG00000128271	ADORA2A	A2aR|ADORA2|RDC8	adenosine A2a receptor	protein-coding
10513	chr12	3327939	3328238	22247.5	intron (NM_006675, intron 3 of 8)	intron (NM_006675, intron 3 of 8)	141543	NM_006675	10867	Hs.504517	NM_006675	ENSG00000011105	TSPAN9	NET-5|NET5|PP1057	tetraspanin 9	protein-coding
6504.83	chr11	78758272	78758777	22237.4	intron (NM_001098816, intron 6 of 33)	intron (NM_001098816, intron 6 of 33)	354629	NR_030598	100126333		NR_030598	ENSG00000211997	MIR708	MIRN708|hsa-mir-708	microRNA 708	ncRNA
11886	chr14	69404635	69405191	22236.8	intron (NM_001130005, intron 1 of 20)	intron (NM_001130005, intron 1 of 20)	41106	NM_001130005	87	Hs.235750	NM_001102	ENSG00000072110	ACTN1	BDPLT15	actinin alpha 1	protein-coding
15083.2	chr17	38488810	38489016	22234.2	intron (NM_001145302, intron 2 of 6)	intron (NM_001145302, intron 2 of 6)	-9505	NM_001024809	5914	Hs.654583	NM_000964	ENSG00000131759	RARA	NR1B1|RAR	retinoic acid receptor alpha	protein-coding
5457.96	chr6	166874356	166874716	22227	intron (NR_046793, intron 3 of 3)	intron (NR_046793, intron 3 of 3)	4335	NR_046793	100874353	Hs.675698	NR_046793	ENSG00000232082	RPS6KA2-IT1	-	RPS6KA2 intronic transcript 1	ncRNA
3729.18	chr10	105468781	105469053	22223.1	intron (NM_014631, intron 5 of 13)	intron (NM_014631, intron 5 of 13)	-30944	NM_001365079	9644	Hs.678727	NM_014631	ENSG00000107957	SH3PXD2A	FISH|SH3MD1|TKS5	SH3 and PX domains 2A	protein-coding
11607.4	chr9	34570503	34570870	22222.9	intron (NM_001842, intron 1 of 8)	(CAGAGA)n|Simple_repeat|Simple_repeat	2676	NR_024369	415056	Hs.734229	NR_024369		CNTFR-AS1	-	CNTFR antisense RNA 1	ncRNA
21122.5	chr17	17725604	17725821	22221.9	intron (NM_004176, intron 1 of 18)	MIRc|SINE|MIR	1232	NM_001321096	6720	Hs.592123	NM_004176	ENSG00000072310	SREBF1	SREBP1|bHLHd1	sterol regulatory element binding transcription factor 1	protein-coding
11306.3	chr15	42185987	42186200	22169	intron (NM_016642, intron 1 of 67)	intron (NM_016642, intron 1 of 67)	158	NM_016642	51332	Hs.709819	NM_016642	ENSG00000137877	SPTBN5	BSPECV|HUBSPECV|HUSPECV	spectrin beta, non-erythrocytic 5	protein-coding
7292.74	chr2	8679387	8679788	22167.6	Intergenic	Intergenic	44335	NR_110257	101929567	Hs.634706	NR_110257	ENSG00000236008	LINC01814	-	long intergenic non-protein coding RNA 1814	ncRNA
19886.5	chr16	85240477	85240698	22162.4	promoter-TSS (NR_162142)	promoter-TSS (NR_162142)	-815	NR_162142	113219463		NR_162142		MIR12128	-	microRNA 12128	ncRNA
20398.3	chr17	73823444	73823767	22162	3' UTR (NM_199242, exon 32 of 32)	3' UTR (NM_199242, exon 32 of 32)	17193	NM_199242	201294	Hs.41045	NM_199242	ENSG00000092929	UNC13D	FHL3|HLH3|HPLH3|Munc13-4	unc-13 homolog D	protein-coding
8822.28	chr10	47619081	47619532	22148.6	intron (NR_103828, intron 2 of 2)	intron (NR_103828, intron 2 of 2)	21538	NR_103827	100996567	Hs.546758	NR_103827		ANTXRLP1	-	ANTXR like pseudogene 1	pseudo
24343.8	chr3	127998168	127998519	22145.3	intron (NM_021937, intron 4 of 6)	intron (NM_021937, intron 4 of 6)	-125586	NM_001319086	8607	Hs.272822	NM_003707	ENSG00000175792	RUVBL1	ECP-54|ECP54|INO80H|NMP 238|NMP238|PONTIN|Pontin52|RVB1|TIH1|TIP49|TIP49A	RuvB like AAA ATPase 1	protein-coding
5871.24	chr10	120669832	120670011	22130.4	Intergenic	Intergenic	-119305	NM_199461	340719	Hs.591918	NM_199461	ENSG00000188613	NANOS1	EC_Rep1a|NOS-1|NOS1|SPGF12|ZC2HC12A	nanos C2HC-type zinc finger 1	protein-coding
3396.92	chr1	234845484	234846161	22112.9	Intergenic	Intergenic	-13967	NR_038856	100506810	Hs.586634	NR_038856	ENSG00000227630	LINC01132	-	long intergenic non-protein coding RNA 1132	ncRNA
11229.6	chr15	45474164	45474437	22106.2	promoter-TSS (NM_001301171)	promoter-TSS (NM_001301171)	-895	NM_001301171	90525	Hs.310399	NM_138356	ENSG00000138606	SHF	-	Src homology 2 domain containing F	protein-coding
5404.1	chr20	32377366	32377663	22089	intron (NM_001282933, intron 14 of 14)	intron (NM_001282933, intron 14 of 14)	21391	NR_110623	101929746	Hs.504633	NR_110623	ENSG00000230753	ZNF341-AS1	-	ZNF341 antisense RNA 1	ncRNA
6655.45	chr11	15240749	15241735	22076.4	intron (NM_001042536, intron 7 of 12)	intron (NM_001042536, intron 7 of 12)	70594	NM_001278315	387755	Hs.591997	NM_001031853	ENSG00000188487	INSC	-	INSC spindle orientation adaptor protein	protein-coding
13473.1	chr17	55929156	55929457	22063.9	Intergenic	Intergenic	-1901	NM_016070	51649	Hs.5836	NM_016070	ENSG00000181610	MRPS23	CGI-138|HSPC329|MRP-S23	mitochondrial ribosomal protein S23	protein-coding
22369.2	chr2	85481102	85481566	22035.2	intron (NM_031283, intron 3 of 11)	intron (NM_031283, intron 3 of 11)	40559	NR_136323	102724579	Hs.669216	NR_136323		LOC102724579	-	uncharacterized LOC102724579	ncRNA
20426.2	chr3	50554046	50554404	22006.5	Intergenic	Intergenic	-12550	NM_001291101	9254	Hs.476273	NM_006030	ENSG00000007402	CACNA2D2	CACNA2D	calcium voltage-gated channel auxiliary subunit alpha2delta 2	protein-coding
16062.9	chr6	35694655	35694856	21992.9	non-coding (NR_027117, exon 10 of 10)	non-coding (NR_027117, exon 10 of 10)	1605	NM_001145775	2289	Hs.407190	NM_004117	ENSG00000096060	FKBP5	AIG6|FKBP51|FKBP54|P54|PPIase|Ptg-10	FKBP prolyl isomerase 5	protein-coding
4730.38	chr2	111528164	111529047	21965.6	intron (NM_001142807, intron 2 of 17)	intron (NM_001142807, intron 2 of 17)	38455	NM_001142807	55289	Hs.253320	NM_018308	ENSG00000153093	ACOXL	-	acyl-CoA oxidase like	protein-coding
3033.75	chr5	6333360	6334246	21958.4	intron (NR_028351, intron 1 of 1)	intron (NR_028351, intron 1 of 1)	3602	NR_028351	401172	Hs.376760	NM_001001702	ENSG00000250490	LINC02145	-	long intergenic non-protein coding RNA 2145	ncRNA
11347.5	chr15	42187408	42187623	21924.5	TTS (NM_139265)	TTS (NM_139265)	-1264	NM_016642	51332	Hs.709819	NM_016642	ENSG00000137877	SPTBN5	BSPECV|HUBSPECV|HUSPECV	spectrin beta, non-erythrocytic 5	protein-coding
6445.31	chr5	141555043	141555576	21909.3	Intergenic	Intergenic	66965	NM_030571	80762	Hs.9788	NM_030571	ENSG00000131507	NDFIP1	N4WBP5	Nedd4 family interacting protein 1	protein-coding
3105.61	chr5	149486614	149487367	21908.7	intron (NM_005211, intron 1 of 21)	MIR|SINE|MIR	5945	NM_005211	1436	Hs.586219	NM_005211	ENSG00000182578	CSF1R	C-FMS|CD115|CSF-1R|CSFR|FIM2|FMS|HDLS|M-CSF-R	colony stimulating factor 1 receptor	protein-coding
16229.9	chr9	94662378	94662697	21879	intron (NM_001318204, intron 1 of 7)	intron (NM_001318204, intron 1 of 7)	49973	NM_004560	4920	Hs.98255	NM_004560	ENSG00000169071	ROR2	BDB|BDB1|NTRKR2	receptor tyrosine kinase like orphan receptor 2	protein-coding
10169.7	chr17	48739269	48739609	21875.3	intron (NM_003786, intron 8 of 30)	intron (NM_003786, intron 8 of 30)	27197	NM_003786	8714	Hs.463421	NM_003786	ENSG00000108846	ABCC3	ABC31|EST90757|MLP2|MOAT-D|MRP3|cMOAT2	ATP binding cassette subfamily C member 3	protein-coding
2039.94	chr16	5669269	5669539	21870	Intergenic	Intergenic	-3153	NR_110902	101926950	Hs.613285	NR_110902	ENSG00000260338	LINC01570	-	long intergenic non-protein coding RNA 1570	ncRNA
19195.2	chr3	29323961	29324586	21855.4	intron (NM_001003792, intron 1 of 13)	intron (NM_001003792, intron 1 of 13)	1470	NM_001330696	27303	Hs.221436	NM_014483	ENSG00000144642	RBMS3	-	RNA binding motif single stranded interacting protein 3	protein-coding
4962.38	chr12	109960714	109961268	21849.2	intron (NM_130466, intron 21 of 27)	intron (NM_130466, intron 21 of 27)	45552	NM_130466	89910	Hs.374067	NM_130466	ENSG00000151148	UBE3B	BPIDS|KOS	ubiquitin protein ligase E3B	protein-coding
18282.3	chr2	47403702	47404027	21830.1	promoter-TSS (NM_001305624)	promoter-TSS (NM_001305624)	-102	NM_001305624	805	Hs.468442	NM_001743	ENSG00000143933	CALM2	CALM|CALML2|CAM1|CAM3|CAMC|CAMII|CAMIII|LQT15|PHKD|PHKD2|caM	calmodulin 2	protein-coding
10117.9	chr9	101934948	101935261	21825.6	Intergenic	Intergenic	49120	NR_024532	85365	Hs.40919	NM_033087	ENSG00000119523	ALG2	CDG1I|CDGIi|CMS14|CMSTA3|NET38|hALPG2	ALG2 alpha-1,3/1,6-mannosyltransferase	protein-coding
11873.1	chr1	110777732	110778632	21800.2	3' UTR (NM_004978, exon 4 of 4)	3' UTR (NM_004978, exon 4 of 4)	25246	NR_036437	3749	Hs.153521	NM_004978	ENSG00000116396	KCNC4	C1orf30|HKSHIIIC|KSHIIIC|KV3.4	potassium voltage-gated channel subfamily C member 4	protein-coding
8661.14	chr10	47618580	47618875	21796.5	intron (NR_103828, intron 2 of 2)	intron (NR_103828, intron 2 of 2)	22117	NR_103827	100996567	Hs.546758	NR_103827		ANTXRLP1	-	ANTXR like pseudogene 1	pseudo
12305.3	chr9	34428341	34429079	21761.1	intron (NM_001184945, intron 1 of 5)	intron (NM_001184945, intron 1 of 5)	29858	NM_147202	203259	Hs.493771	NM_147202	ENSG00000164970	FAM219A	C9orf25	family with sequence similarity 219 member A	protein-coding
7066.94	chr8	105335475	105335682	21731.3	Intergenic	Intergenic	-16446	NM_001257317	81501	Hs.652230	NM_030788	ENSG00000164935	DCSTAMP	FIND|TM7SF4|hDC-STAMP	dendrocyte expressed seven transmembrane protein	protein-coding
11327.3	chr9	97895204	97895663	21729.3	intron (NM_001243743, intron 8 of 14)	intron (NM_001243743, intron 8 of 14)	-47057	NR_036109	100422842		NR_036109	ENSG00000207617	MIR3074	mir-3074	microRNA 3074	ncRNA
9994.06	chr14	106319448	106319784	21717.8	Intergenic	Intergenic	4728	NR_039730	100616135		NR_039730	ENSG00000264024	MIR4507	-	microRNA 4507	ncRNA
6052.86	chr18	43999134	43999336	21699.9	intron (NM_001256758, intron 1 of 5)	intron (NM_001256758, intron 1 of 5)	85048	NR_046357	494470	Hs.501114	NM_152470	ENSG00000141622	RNF165	ARKL2|Ark2C|RNF111L2	ring finger protein 165	protein-coding
8508.84	chr8	11812909	11813451	21689	Intergenic	Intergenic	18928	NM_001033018	613210	Hs.558285	NM_001033018	ENSG00000205884	DEFB136	DEFB137	defensin beta 136	protein-coding
13999.8	chr9	135989339	135989562	21680.6	intron (NM_001042368, intron 1 of 17)	intron (NM_001042368, intron 1 of 17)	7177	NM_001271776	5900	Hs.106185	NM_006266	ENSG00000160271	RALGDS	RGDS|RGF|RalGEF	ral guanine nucleotide dissociation stimulator	protein-coding
6951.11	chr1	233008330	233008763	21669.9	Intergenic	Intergenic	67908	NM_019090	54627	Hs.160373	NM_019090	ENSG00000212916	MAP10	KIAA1383|MTR120	microtubule associated protein 10	protein-coding
12050.1	chr7	55280504	55281127	21665.2	Intergenic	Intergenic	-24173	NR_047551	100507500	Hs.720489	NR_047551	ENSG00000224057	EGFR-AS1	-	EGFR antisense RNA 1	ncRNA
20753.6	chr1	27021899	27022254	21664.3	promoter-TSS (NM_139135)	promoter-TSS (NM_139135)	-430	NM_006015	8289	Hs.468972	NM_006015	ENSG00000117713	ARID1A	B120|BAF250|BAF250a|BM029|C1orf4|CSS2|ELD|MRD14|OSA1|P270|SMARCF1|hELD|hOSA1	AT-rich interaction domain 1A	protein-coding
25063.2	chr3	194874013	194874197	21660.7	TTS (NR_102710)	TTS (NR_102710)	5505	NR_102710	101410543	Hs.658170	NR_102710	ENSG00000230266	XXYLT1-AS2	-	XXYLT1 antisense RNA 2	ncRNA
9547.36	chr14	101178056	101178251	21659.7	Intergenic	Intergenic	-15049	NM_003836	8788	Hs.116631	NM_003836	ENSG00000185559	DLK1	DLK|DLK-1|Delta1|FA1|PREF1|Pref-1|ZOG|pG2	delta like non-canonical Notch ligand 1	protein-coding
11206	chr16	49730640	49730886	21627.2	intron (NM_001271620, intron 3 of 7)	intron (NM_001271620, intron 3 of 7)	-32528	NM_001330533	23090	Hs.443715	NM_015069	ENSG00000102935	ZNF423	Ebfaz|JBTS19|NPHP14|OAZ|Roaz|ZFP423|Zfp104|hOAZ	zinc finger protein 423	protein-coding
12624.4	chr8	11446214	11446400	21624.9	Intergenic	Intergenic	12263	NR_040035	83655	Hs.742430	NR_040035	ENSG00000170983	LINC00208	C8orf14|NCRNA00208|VIR35	long intergenic non-protein coding RNA 208	ncRNA
7556.73	chr14	93512602	93512908	21619.1	intron (NM_001142593, intron 3 of 10)	MIRb|SINE|MIR	-9436	NM_001363707	3705	Hs.308122	NM_014216	ENSG00000100605	ITPK1	ITRPK1	inositol-tetrakisphosphate 1-kinase	protein-coding
11742.4	chr17	34128551	34128998	21609.6	Intergenic	Intergenic	-6129	NM_001032278	79148	Hs.380710	NM_024302	ENSG00000271447	MMP28	EPILYSIN|MM28|MMP-25|MMP-28|MMP25	matrix metallopeptidase 28	protein-coding
9518.52	chr9	132195205	132195446	21584.7	Intergenic	Intergenic	-55614	NR_038955	100506190	Hs.529860	NR_038955		LINC00963	MetaLnc9	long intergenic non-protein coding RNA 963	ncRNA
7308.86	chr8	105336167	105336435	21569.4	Intergenic	Intergenic	-15723	NM_001257317	81501	Hs.652230	NM_030788	ENSG00000164935	DCSTAMP	FIND|TM7SF4|hDC-STAMP	dendrocyte expressed seven transmembrane protein	protein-coding
5306.61	chr6	166913893	166914128	21562.1	intron (NM_001006932, intron 8 of 21)	intron (NM_001006932, intron 8 of 21)	8911	NR_031734	100302141		NR_031734	ENSG00000222958	MIR1913	MIRN1913|hsa-mir-1913	microRNA 1913	ncRNA
25157.4	chr5	92938111	92938476	21539.1	Intergenic	Intergenic	18201	NR_031754	100313887		NR_031754	ENSG00000284336	MIR2277	mir-2277	microRNA 2277	ncRNA
3198.9	chr10	47642300	47642524	21529.2	Intergenic	Intergenic	-1568	NR_103828	100996567	Hs.546758	NR_103827		ANTXRLP1	-	ANTXR like pseudogene 1	pseudo
13945.4	chr2	3108879	3109099	21510	intron (NR_110228, intron 3 of 6)	LTR5_Hs|LTR|ERVK	20809	NR_110228	101927554	Hs.638446	NR_110228	ENSG00000234423	LINC01250	-	long intergenic non-protein coding RNA 1250	ncRNA
4533.63	chr8	20091864	20092340	21505.4	Intergenic	Intergenic	37210	NM_001693	526	Hs.295917	NM_001693	ENSG00000147416	ATP6V1B2	ATP6B1B2|ATP6B2|DOOD|HO57|VATB|VPP3|Vma2|ZLS2	ATPase H+ transporting V1 subunit B2	protein-coding
11473.6	chr5	173180350	173180747	21500.4	Intergenic	Intergenic	-7336	NR_108027	101928136	Hs.449267	NR_108027	ENSG00000253686	LINC01484	-	long intergenic non-protein coding RNA 1484	ncRNA
19548	chr2	28887041	28887480	21498.3	Intergenic	LTR18B|LTR|ERVL	71811	NR_145832	100505774	Hs.595909	NR_145832	ENSG00000226833	LOC100505774	-	uncharacterized LOC100505774	ncRNA
19617.1	chr12	131060967	131061414	21489.5	intron (NM_001351228, intron 2 of 21)	intron (NM_001351228, intron 2 of 21)	51811	NM_015347	23504	Hs.657441	NM_015347	ENSG00000060709	RIMBP2	PPP1R133|RBP2|RIM-BP2	RIMS binding protein 2	protein-coding
2073.12	chr11	120655556	120656081	21471.6	intron (NM_001282470, intron 2 of 19)	intron (NM_001282470, intron 2 of 19)	34006	NR_133008	105369532	Hs.694510	NR_133008		LOC105369532	-	uncharacterized LOC105369532	ncRNA
17509.3	chr8	22258611	22259131	21454	intron (NM_001351660, intron 1 of 8)	intron (NM_001351660, intron 1 of 8)	8522	NM_001351660	23516	Hs.491232	NM_015359	ENSG00000104635	SLC39A14	HCIN|HMNDYT2|LZT-Hs4|NET34|ZIP14|cig19	solute carrier family 39 member 14	protein-coding
18454.3	chr2	220318273	220318548	21439.9	intron (NM_005876, intron 6 of 40)	intron (NM_005876, intron 6 of 40)	-7124	NM_001173476	10290	Hs.21639	NM_005876	ENSG00000072195	SPEG	APEG-1|APEG1|BPEG|CNM5|MYLK6|SPEGalpha|SPEGbeta	striated muscle enriched protein kinase	protein-coding
2277.08	chr1	208700069	208700260	21427.8	Intergenic	Intergenic	-201869	NR_146914	105372893	Hs.568720	NR_146914	ENSG00000232812	LINC01717	-	long intergenic non-protein coding RNA 1717	ncRNA
9557.79	chr12	52311633	52311899	21399.2	intron (NM_000020, intron 8 of 9)	intron (NM_000020, intron 8 of 9)	5599	NM_001077401	94	Hs.591026	NM_000020	ENSG00000139567	ACVRL1	ACVRLK1|ALK-1|ALK1|HHT|HHT2|ORW2|SKR3|TSR-I	activin A receptor like type 1	protein-coding
19547.9	chr13	113655778	113656090	21394.2	promoter-TSS (NM_001320817)	promoter-TSS (NM_001320817)	-94	NM_001320817	23263	Hs.170422	NM_024979	ENSG00000126217	MCF2L	ARHGEF14|DBS|OST	MCF.2 cell line derived transforming sequence like	protein-coding
12539.1	chr8	11445357	11445854	21394.1	Intergenic	Intergenic	11561	NR_040035	83655	Hs.742430	NR_040035	ENSG00000170983	LINC00208	C8orf14|NCRNA00208|VIR35	long intergenic non-protein coding RNA 208	ncRNA
14664.9	chr3	159573922	159574127	21391.5	intron (NM_001197109, intron 1 of 6)	L2b|LINE|L2	16374	NM_001197109	29970	Hs.134665	NM_014575	ENSG00000151967	SCHIP1	SCHIP-1	schwannomin interacting protein 1	protein-coding
12587.8	chr11	43938138	43938590	21387.2	non-coding (NR_038907, exon 4 of 6)	non-coding (NR_038907, exon 4 of 6)	4130	NR_038907	100507300	Hs.664588	NR_038907	ENSG00000244926	ALKBH3-AS1	-	ALKBH3 antisense RNA 1	ncRNA
2351.45	chr11	75185335	75185609	21372.6	intron (NM_030792, intron 3 of 16)	intron (NM_030792, intron 3 of 16)	-22100	NM_001351167	81544	Hs.503297	NM_030792	ENSG00000158555	GDPD5	GDE2|PP1665	glycerophosphodiester phosphodiesterase domain containing 5	protein-coding
8559.57	chr5	70520342	70520535	21341.4	intron (NR_033968, intron 2 of 3).2	intron (NR_033968, intron 2 of 3).2	34684	NR_033968	100049076	Hs.665231	NR_033968		GUSBP9	-	GUSB pseudogene 9	pseudo
15637.5	chr2	65659750	65660020	21336.8	promoter-TSS (NM_181784)	promoter-TSS (NM_181784)	-152	NM_181784	200734	Hs.59332	NM_181784	ENSG00000198369	SPRED2	Spred-2	sprouty related EVH1 domain containing 2	protein-coding
6461.44	chr11	126262141	126262462	21319.9	intron (NM_001348397, intron 2 of 11)	intron (NM_001348397, intron 2 of 11)	-11010	NM_001254758	6484	Hs.591947	NM_006278	ENSG00000110080	ST3GAL4	CGS23|NANTA3|SAT3|SIAT4|SIAT4C|ST-4|ST3GalA.2|ST3GalIV|STZ|gal-NAc6S	ST3 beta-galactoside alpha-2,3-sialyltransferase 4	protein-coding
11819.2	chr9	132190622	132191080	21310.7	Intergenic	Intergenic	-60088	NR_038955	100506190	Hs.529860	NR_038955		LINC00963	MetaLnc9	long intergenic non-protein coding RNA 963	ncRNA
20032.7	chr1	21631655	21631880	21303.9	intron (NM_001113348, intron 1 of 18)	intron (NM_001113348, intron 1 of 18)	11984	NR_038404	100506801	Hs.663049	NR_038404	ENSG00000231105	LOC100506801	-	uncharacterized LOC100506801	ncRNA
6679.19	chr1	42178371	42178646	21302.1	intron (NM_024503, intron 1 of 8)	intron (NM_024503, intron 1 of 8)	206085	NM_024503	59269	Hs.403972	NM_024503	ENSG00000127124	HIVEP3	KBP-1|KBP1|KRC|SHN3|Schnurri-3|ZAS3|ZNF40C	human immunodeficiency virus type I enhancer binding protein 3	protein-coding
17803.8	chr16	56136054	56136731	21295.9	intron (NR_027078, intron 2 of 4)	intron (NR_027078, intron 2 of 4)	88614	NR_027078	283856	Hs.707433	NR_027078	ENSG00000246379	LOC283856	-	uncharacterized LOC283856	ncRNA
24274.9	chr6	26032342	26032555	21291.8	promoter-TSS (NM_003537)	promoter-TSS (NM_003537)	-160	NM_003537	8358	Hs.533292	NM_003537	ENSG00000274267	HIST1H3B	H3/l|H3FL	histone cluster 1 H3 family member b	protein-coding
18520.9	chr22	19984164	19984494	21283.8	intron (NM_001670, intron 2 of 19)	intron (NM_001670, intron 2 of 19)	20017	NM_001670	421	Hs.713616	NM_001670	ENSG00000099889	ARVCF	-	ARVCF delta catenin family member	protein-coding
6850.86	chr1	232354867	232356174	21283.7	Intergenic	Intergenic	293940	NR_126441	104472714		NR_126441	ENSG00000226758	DISC1-IT1	-	DISC1 intronic transcript 1	ncRNA
8600.57	chr20	31063121	31063342	21278.5	intron (NM_001256798, intron 4 of 10)	intron (NM_001256798, intron 4 of 10)	8062	NM_080616	140688	Hs.516978	NM_080616	ENSG00000197183	NOL4L	C20orf112|C20orf113	nucleolar protein 4 like	protein-coding
8785.09	chr2	42174862	42175352	21276.8	intron (NR_161189, intron 2 of 3)	intron (NR_161189, intron 2 of 3)	5839	NR_161189	400950	Hs.738713	NM_001242815	ENSG00000205086	C2orf91	-	chromosome 2 open reading frame 91	ncRNA
1737.28	chr16	65690965	65691561	21259	Intergenic	Intergenic	-81060	NR_027755	283867	Hs.444774	NM_001101346	ENSG00000261742	LINC00922	-	long intergenic non-protein coding RNA 922	ncRNA
18135.2	chr7	150646673	150646948	21248.4	3' UTR (NM_001204798, exon 5 of 5)	3' UTR (NM_001204798, exon 5 of 5)	6082	NM_001204798	3757	Hs.647099	NM_000238	ENSG00000055118	KCNH2	ERG-1|ERG1|H-ERG|HERG|HERG1|Kv11.1|LQT2|SQT1	potassium voltage-gated channel subfamily H member 2	protein-coding
24218.6	chr2	29492261	29492529	21211.1	intron (NM_004304, intron 11 of 28)	intron (NM_004304, intron 11 of 28)	-45629	NM_001353765	238	Hs.654469	NM_004304	ENSG00000171094	ALK	CD246|NBLST3	ALK receptor tyrosine kinase	protein-coding
9586.03	chr5	69207523	69207877	21206.9	intron (NR_146391, intron 4 of 10)	intron (NR_146391, intron 4 of 10)	-7853	NR_157804	101929599	Hs.634013	NR_157804		LOC101929599	-	putative POM121-like protein 1-like pseudogene	pseudo
15241	chr17	35084339	35084565	21204.7	Intergenic	Intergenic	126440	NM_024864	79922	Hs.194864	NM_024864	ENSG00000278619	MRM1	-	mitochondrial rRNA methyltransferase 1	protein-coding
17119.2	chr9	132179156	132179420	21198.8	Intergenic	Intergenic	-71651	NR_038955	100506190	Hs.529860	NR_038955		LINC00963	MetaLnc9	long intergenic non-protein coding RNA 963	ncRNA
16399.3	chr7	43687397	43687801	21198.2	intron (NM_001350924, intron 4 of 7)	intron (NM_001350924, intron 4 of 7)	64892	NM_004760	9263	Hs.709489	NM_004760	ENSG00000164543	STK17A	DRAK1	serine/threonine kinase 17a	protein-coding
17634.9	chr16	56135519	56135718	21193.5	intron (NR_027078, intron 3 of 4)	intron (NR_027078, intron 3 of 4)	89388	NR_027078	283856	Hs.707433	NR_027078	ENSG00000246379	LOC283856	-	uncharacterized LOC283856	ncRNA
26253	chr14	104690428	104690762	21191.2	intron (NR_146612, intron 1 of 2)	intron (NR_146612, intron 1 of 2)	674	NR_146612	145195	Hs.534297	NR_146611	ENSG00000258913	LINC02691	C14orf144	long intergenic non-protein coding RNA 2691	ncRNA
7246.75	chr11	20638310	20639460	21136.4	intron (NM_004211, intron 6 of 15)	intron (NM_004211, intron 6 of 15)	17939	NM_001318369	9152	Hs.136557	NM_004211	ENSG00000165970	SLC6A5	GLYT-2|GLYT2|HKPX3|NET1	solute carrier family 6 member 5	protein-coding
8484.29	chr14	100039881	100040058	21136.1	intron (NM_001144995, intron 1 of 5)	intron (NM_001144995, intron 1 of 5)	30575	NM_001144995	317762	Hs.709288	NM_001144995	ENSG00000205476	CCDC85C	-	coiled-coil domain containing 85C	protein-coding
6123.48	chr10	85339624	85340446	21132.9	Intergenic	L1PA16|LINE|L1	96810	NR_134317	105378397	Hs.147725	NR_134317		LINC02650	-	long intergenic non-protein coding RNA 2650	ncRNA
21618.5	chr1	27019512	27019734	21128.3	non-coding (NR_135804, exon 1 of 1)	non-coding (NR_135804, exon 1 of 1)	999	NR_135804	101928728	Hs.128770	NR_135804	ENSG00000260063	LOC101928728	-	uncharacterized LOC101928728	ncRNA
16173.4	chr22	24803252	24803578	21127.5	intron (NM_001254732, intron 13 of 14)	intron (NM_001254732, intron 13 of 14)	-16150	NM_001278500	135	Hs.197029	NM_000675	ENSG00000128271	ADORA2A	A2aR|ADORA2|RDC8	adenosine A2a receptor	protein-coding
7867.16	chr16	75139463	75139907	21126.7	intron (NM_032268, intron 3 of 4)	intron (NM_032268, intron 3 of 4)	10985	NM_194436	197257	Hs.380929	NM_153486	ENSG00000166816	LDHD	DLACD|DLD	lactate dehydrogenase D	protein-coding
20797.1	chr22	21369134	21369329	21099.6	promoter-TSS (NR_003608)	promoter-TSS (NR_003608)	-211	NM_001349875	9127	Hs.113275	NM_005446	ENSG00000099957	P2RX6	P2RXL1|P2X6|P2XM	purinergic receptor P2X 6	protein-coding
16497.2	chr18	46379498	46379816	21098.8	intron (NM_014772, intron 10 of 11)	L2a|LINE|L2	89520	NM_001190823	4092	Hs.465087	NM_005904	ENSG00000101665	SMAD7	CRCS3|MADH7|MADH8	SMAD family member 7	protein-coding
12012.4	chr17	43108912	43109448	21088.8	intron (NM_001288655, intron 3 of 4)	intron (NM_001288655, intron 3 of 4)	19820	NM_001128631	79877	Hs.463148	NM_024819	ENSG00000172992	DCAKD	-	dephospho-CoA kinase domain containing	protein-coding
7384.68	chr6	33578484	33578898	21088.7	Intergenic	Intergenic	-10408	NM_002224	3710	Hs.65758	NM_002224	ENSG00000096433	ITPR3	IP3R|IP3R3	inositol 1,4,5-trisphosphate receptor type 3	protein-coding
6278.83	chr7	102275799	102276049	21060.9	Intergenic	Intergenic	7314	NM_001114403	100134938	Hs.610255	NM_001114403	ENSG00000267368	UPK3BL1	UPK3BL|UPLP	uroplakin 3B like 1	protein-coding
9499.59	chr2	131020168	131020486	21052.5	Intergenic	Intergenic	-64315	NM_207312	112714	Hs.433336	NM_207312	ENSG00000152086	TUBA3E	-	tubulin alpha 3e	protein-coding
8718.62	chr2	218880445	218880858	21047.4	Intergenic	Intergenic	-19006	NR_034176	285180	Hs.570069	NM_198483	ENSG00000188282	RUFY4	ZFYVE31	RUN and FYVE domain containing 4	protein-coding
13660.9	chr11	78693528	78694125	21039.5	intron (NM_001098816, intron 6 of 33)	intron (NM_001098816, intron 6 of 33)	-407917	NM_024678	79731	Hs.503389	NM_024678	ENSG00000137513	NARS2	DFNB94|SLM5|asnRS	asparaginyl-tRNA synthetase 2, mitochondrial	protein-coding
19699.5	chr14	93383582	93384145	20984.9	Intergenic	Intergenic	-5632	NM_001275	1113	Hs.150793	NM_001275	ENSG00000100604	CHGA	CGA	chromogranin A	protein-coding
12705.8	chr2	170572133	170573154	20982.5	intron (NR_144936, intron 3 of 4)	HERVL18-int|LTR|ERVL	-17699	NM_144711	151230	Hs.655150	NM_144711	ENSG00000213160	KLHL23	DITHP	kelch like family member 23	protein-coding
6705.15	chr1	233009089	233009545	20981	Intergenic	Intergenic	68679	NM_019090	54627	Hs.160373	NM_019090	ENSG00000212916	MAP10	KIAA1383|MTR120	microtubule associated protein 10	protein-coding
9838.38	chr18	46367766	46368038	20980.3	intron (NM_014772, intron 10 of 11)	intron (NM_014772, intron 10 of 11)	101275	NM_001190823	4092	Hs.465087	NM_005904	ENSG00000101665	SMAD7	CRCS3|MADH7|MADH8	SMAD family member 7	protein-coding
14976.2	chr10	80785077	80785467	20979.9	intron (NR_015429, intron 3 of 7)	intron (NR_015429, intron 3 of 7)	41933	NR_015429	283050	Hs.309176	NR_015429	ENSG00000224596	ZMIZ1-AS1	-	ZMIZ1 antisense RNA 1	ncRNA
8574.44	chr22	18427158	18427382	20977.9	intron (NM_015241, intron 1 of 31)	intron (NM_015241, intron 1 of 31)	36457	NR_030378	693233		NR_030378	ENSG00000207780	MIR648	MIRN648|hsa-mir-648	microRNA 648	ncRNA
22696.6	chr6	137304730	137305195	20934.2	intron (NR_027994, intron 2 of 2)	MER45R|DNA|hAT-Tip100	9406	NR_027994	100294720	Hs.520412	NR_027994	ENSG00000225391	NHEG1	-	neuroblastoma highly expressed 1	ncRNA
13729.2	chr20	62743849	62744057	20932.7	Intergenic	Intergenic	-5769	NM_005286	2832	Hs.248118	NM_005286	ENSG00000125522	NPBWR2	GPR8	neuropeptides B and W receptor 2	protein-coding
2923.54	chr1	54711913	54712187	20922.6	intron (NM_001009955, intron 8 of 16)	L3|LINE|CR1	9934	NR_103541	619518	Hs.591438	NM_001034847	ENSG00000198711	SSBP3-AS1	C1orf191|MST128|MSTP128	SSBP3 antisense RNA 1	ncRNA
12528.5	chr2	85672846	85673327	20922.1	Intergenic	Intergenic	27032	NM_201594	284948	Hs.209542	NM_198482	ENSG00000152292	SH2D6	-	SH2 domain containing 6	protein-coding
2964.7	chr1	54711140	54711392	20867.7	intron (NM_001009955, intron 8 of 16)	intron (NM_001009955, intron 8 of 16)	9150	NR_103541	619518	Hs.591438	NM_001034847	ENSG00000198711	SSBP3-AS1	C1orf191|MST128|MSTP128	SSBP3 antisense RNA 1	ncRNA
19052.4	chr3	29322237	29322574	20849.2	promoter-TSS (NM_001177712)	promoter-TSS (NM_001177712)	25	NR_109804	100873979	Hs.99391	NR_109804		RBMS3-AS3	-	RBMS3 antisense RNA 3	ncRNA
19652.6	chr10	77162091	77162441	20819.4	promoter-TSS (NR_110301)	promoter-TSS (NR_110301)	-389	NR_110301	100131213	Hs.534598	NR_024421	ENSG00000237149	ZNF503-AS2	C10orf41|NCRNA00245	ZNF503 antisense RNA 2	ncRNA
4612.44	chr11	61298535	61298984	20809.2	intron (NM_001370211, intron 4 of 7)	intron (NM_001370211, intron 4 of 7)	11589	NM_001370210	9066	Hs.131188	NM_004200	ENSG00000011347	SYT7	IPCA-7|IPCA7|PCANAP7|SYT-VII|SYTVII	synaptotagmin 7	protein-coding
13546.5	chr2	192343552	192343819	20762.3	Intergenic	Intergenic	-199113	NR_045622	64859	Hs.591610	NM_022837	ENSG00000173559	NABP1	OBFC2A|SOSS-B2|SSB2	nucleic acid binding protein 1	protein-coding
13656.8	chr9	95410738	95410958	20746	intron (NM_022755, intron 5 of 12)	intron (NM_022755, intron 5 of 12)	21565	NM_022755	64768	Hs.459896	NM_022755	ENSG00000127080	IPPK	C9orf12|INSP5K2|IP5K|IPK1|bA476B13.1	inositol-pentakisphosphate 2-kinase	protein-coding
16550.4	chr2	220390489	220391006	20745.6	intron (NM_018674, intron 1 of 9)	intron (NM_018674, intron 1 of 9)	11855	NM_018674	55515	Hs.87469	NM_018674	ENSG00000072182	ASIC4	ACCN4|BNAC4	acid sensing ion channel subunit family member 4	protein-coding
9401.61	chr10	82171080	82171258	20745	intron (NM_001243781, intron 1 of 5)	intron (NM_001243781, intron 1 of 5)	-2406	NM_001243778	84293	Hs.500333	NM_032333	ENSG00000122378	PRXL2A	Adrx|C10orf58|FAM213A|PAMM	peroxiredoxin like 2A	protein-coding
13376.5	chr2	192344056	192344600	20744.8	Intergenic	Intergenic	-198470	NR_045622	64859	Hs.591610	NM_022837	ENSG00000173559	NABP1	OBFC2A|SOSS-B2|SSB2	nucleic acid binding protein 1	protein-coding
1337.93	chr11	113842157	113842996	20744.3	Intergenic	Intergenic	-3221	NR_046363	3359	Hs.413899	NM_000869	ENSG00000166736	HTR3A	5-HT-3|5-HT3A|5-HT3R|5HT3R|HTR3	5-hydroxytryptamine receptor 3A	protein-coding
16352.9	chr6	1903985	1904690	20717.5	intron (NM_001253846, intron 7 of 10)	intron (NM_001253846, intron 7 of 10)	271888	NM_001253846	2762	Hs.144496	NM_001500	ENSG00000112699	GMDS	GMD|SDR3E1	GDP-mannose 4,6-dehydratase	protein-coding
22912.4	chr1	2406316	2406573	20714.8	intron (NM_001303012, intron 1 of 21)	intron (NM_001303012, intron 1 of 21)	-1284	NM_014638	9651	Hs.170156	NM_014638	ENSG00000149527	PLCH2	PLC-L4|PLC-eta2|PLCL4|PLCeta2	phospholipase C eta 2	protein-coding
3126.16	chr20	44958836	44959059	20699	Intergenic	Intergenic	-21810	NM_021248	64405	Hs.472861	NM_021248	ENSG00000149654	CDH22	C20orf25|dJ998H6.1	cadherin 22	protein-coding
2356.07	chr6	29939836	29940196	20684.8	Intergenic	Intergenic	-2876	NR_028032	10255	Hs.656251	NM_005844	ENSG00000204625	HCG9	HCGIX|HCGIX4	HLA complex group 9	ncRNA
9987.44	chr16	17473154	17473385	20655.5	intron (NM_022166, intron 1 of 11)	intron (NM_022166, intron 1 of 11)	91548	NM_022166	64131	Hs.22907	NM_022166	ENSG00000103489	XYLT1	DBQD2|PXYLT1|XT-I|XT1|XTI|XYLTI|xylT-I	xylosyltransferase 1	protein-coding
14905.3	chr10	112552938	112553471	20655.2	intron (NM_001134363, intron 5 of 13)	Charlie19a|DNA|hAT-Charlie	77458	NR_026932	282997	Hs.599931	NR_026932		PDCD4-AS1	-	PDCD4 antisense RNA 1	ncRNA
18855	chr3	29323039	29323422	20649.2	promoter-TSS (NR_109804)	promoter-TSS (NR_109804)	427	NM_001330696	27303	Hs.221436	NM_014483	ENSG00000144642	RBMS3	-	RNA binding motif single stranded interacting protein 3	protein-coding
21551.5	chr1	245134076	245134736	20646.9	promoter-TSS (NR_111907)	promoter-TSS (NR_111907)	-235	NR_111907	101928068	Hs.134857	NR_111907		LOC101928068	-	uncharacterized LOC101928068	ncRNA
4749.87	chr1	18028102	18028302	20641.3	Intergenic	Intergenic	-53626	NM_030812	81569	Hs.2149	NM_030812	ENSG00000117148	ACTL8	CT57	actin like 8	protein-coding
4461.9	chr6	40458324	40458694	20627.9	intron (NM_020737, intron 1 of 2)	intron (NM_020737, intron 1 of 2)	96594	NM_020737	57497	Hs.250015	NM_020737	ENSG00000156564	LRFN2	FIGLER2|KIAA1246|SALM1	leucine rich repeat and fibronectin type III domain containing 2	protein-coding
8695.52	chr5	136902918	136903410	20627.7	Intergenic	MER102a|DNA|hAT-Charlie	-68149	NM_004598	6695	Hs.596136	NM_004598	ENSG00000152377	SPOCK1	SPOCK|TESTICAN|TIC1	SPARC (osteonectin), cwcv and kazal like domains proteoglycan 1	protein-coding
5421.02	chr7	2178051	2178297	20626.3	intron (NM_001304523, intron 10 of 17)	intron (NM_001304523, intron 10 of 17)	-49487	NR_145797	109623488		NR_145797		SNORA114	-	small nucleolar RNA, H/ACA box 114	snoRNA
6391.56	chr2	8675289	8675528	20622.3	Intergenic	Intergenic	48514	NR_110257	101929567	Hs.634706	NR_110257	ENSG00000236008	LINC01814	-	long intergenic non-protein coding RNA 1814	ncRNA
10763.3	chr1	50744141	50744402	20619.8	Intergenic	Intergenic	144844	NM_032110	63950	Hs.334481	NM_032110	ENSG00000142700	DMRTA2	-	DMRT like family A2	protein-coding
16171.8	chr2	232229693	232229879	20612.1	intron (NM_001271466, intron 24 of 25)	intron (NM_001271466, intron 24 of 25)	2367	NR_039937	100616317		NR_039937	ENSG00000263641	MIR4777	-	microRNA 4777	ncRNA
5623.12	chr18	43999519	44000177	20611	intron (NM_001256758, intron 1 of 5)	CT-rich|Low_complexity|Low_complexity	85661	NR_046357	494470	Hs.501114	NM_152470	ENSG00000141622	RNF165	ARKL2|Ark2C|RNF111L2	ring finger protein 165	protein-coding
11330.2	chr17	34126990	34127263	20595.4	Intergenic	Intergenic	-4481	NM_001032278	79148	Hs.380710	NM_024302	ENSG00000271447	MMP28	EPILYSIN|MM28|MMP-25|MMP-28|MMP25	matrix metallopeptidase 28	protein-coding
16544.9	chr5	112394525	112395385	20585.9	intron (NM_001085377, intron 14 of 18)	intron (NM_001085377, intron 14 of 18)	82460	NM_001242377	167227	Hs.443875	NM_152624	ENSG00000172795	DCP2	NUDT20	decapping mRNA 2	protein-coding
21081.9	chr1	145438226	145438582	20583.8	promoter-TSS (NM_006472)	promoter-TSS (NM_006472)	-86	NM_006472	10628	Hs.533977	NM_006472	ENSG00000265972	TXNIP	ARRDC6|EST01027|HHCPA78|THIF|VDUP1	thioredoxin interacting protein	protein-coding
11363	chr1	94168188	94168460	20576.7	intron (NM_001261408, intron 3 of 13)	intron (NM_001261408, intron 3 of 13)	-20931	NM_003567	8412	Hs.36958	NM_003567	ENSG00000137936	BCAR3	AND-34|NSP2|SH2D3B	BCAR3 adaptor protein, NSP family member	protein-coding
12399.2	chr2	47537911	47538388	20575.9	intron (NR_110207, intron 1 of 2)	intron (NR_110207, intron 1 of 2)	-24305	NR_001568	618		NR_001568	ENSG00000236824	BCYRN1	BC200|BC200a|LINC00004|NCRNA00004	brain cytoplasmic RNA 1	ncRNA
6544.27	chr11	78756581	78756807	20562.5	intron (NM_001098816, intron 6 of 33)	intron (NM_001098816, intron 6 of 33)	356459	NR_030598	100126333		NR_030598	ENSG00000211997	MIR708	MIRN708|hsa-mir-708	microRNA 708	ncRNA
8588.61	chr14	91014799	91015102	20551.4	intron (NM_001010854, intron 19 of 19)	L2c|LINE|L2	-31397	NR_135274	105370619	Hs.525530	NR_135274		LOC105370619	-	uncharacterized LOC105370619	ncRNA
12257.7	chr2	170571219	170571498	20549.4	intron (NR_144936, intron 3 of 4)	HERVL18-int|LTR|ERVL	-18984	NM_144711	151230	Hs.655150	NM_144711	ENSG00000213160	KLHL23	DITHP	kelch like family member 23	protein-coding
16180.8	chr20	48632675	48632933	20547.5	Intergenic	Intergenic	25362	NR_051976	100887755	Hs.195705	NR_051976		TRERNA1	LINC00651|treRNA	translation regulatory long non-coding RNA 1	ncRNA
21090.2	chr1	211432200	211432470	20543.3	promoter-TSS (NM_001136225)	promoter-TSS (NM_001136225)	-284	NM_001350069	55758	Hs.356399	NM_018254	ENSG00000117625	RCOR3	-	REST corepressor 3	protein-coding
10433.5	chr7	151070852	151071036	20529.8	intron (NM_001363529, intron 11 of 14)	intron (NM_001363529, intron 11 of 14)	32046	NM_001363529	51667	Hs.647082	NM_016118	ENSG00000013374	NUB1	BS4|NUB1L|NYREN18	negative regulator of ubiquitin like proteins 1	protein-coding
12480.6	chr2	15982873	15983412	20523.2	Intergenic	Intergenic	-77379	NR_125783	103752554	Hs.269571	NR_125783	ENSG00000223850	MYCNUT	MYCNUN|lncUSMycN	MYCN upstream transcript	ncRNA
16116.9	chr3	197247617	197248042	20506.3	intron (NM_203315, intron 5 of 6)	intron (NM_203315, intron 5 of 6)	-11297	NR_145451	100129516	Hs.635286	NR_145451		LINC02012	-	long intergenic non-protein coding RNA 2012	ncRNA
14966.2	chr4	41887493	41887785	20475.1	Intergenic	Intergenic	-3011	NR_104143	101927074	Hs.611425	NR_104143	ENSG00000245870	LINC00682	-	long intergenic non-protein coding RNA 682	ncRNA
2923.73	chr10	49753361	49754293	20470.5	intron (NR_144642, intron 3 of 9)	intron (NR_144642, intron 3 of 9)	-34195	NR_146782	100689073	Hs.667964	NR_146782		ARHGAP22-IT1	-	ARHGAP22 intronic transcript 1	ncRNA
12475.8	chr17	73553247	73554073	20447	intron (NM_001015002, intron 3 of 9)	intron (NM_001015002, intron 3 of 9)	-30479	NM_001309242	80022	Hs.390817	NM_001080847	ENSG00000266714	MYO15B	MYO15BP	myosin XVB	protein-coding
20749.2	chr10	21812643	21812845	20441.6	5' UTR (NM_207371, exon 2 of 4)	5' UTR (NM_207371, exon 2 of 4)	1867	NM_207371	387640	Hs.350848	NM_207371	ENSG00000180592	SKIDA1	C10orf140|DLN-1	SKI/DACH domain containing 1	protein-coding
9945.06	chr18	46366878	46367104	20438.7	intron (NM_014772, intron 10 of 11)	intron (NM_014772, intron 10 of 11)	102186	NM_001190823	4092	Hs.465087	NM_005904	ENSG00000101665	SMAD7	CRCS3|MADH7|MADH8	SMAD family member 7	protein-coding
27230.2	chr17	72756895	72757216	20408	intron (NM_004252, intron 1 of 5)	intron (NM_004252, intron 1 of 5)	12288	NM_004252	9368	Hs.724482	NM_004252	ENSG00000109062	SLC9A3R1	EBP50|NHERF|NHERF-1|NHERF1|NPHLOP2	SLC9A3 regulator 1	protein-coding
15880.3	chr6	40404660	40405124	20407.7	intron (NM_020737, intron 1 of 2)	Charlie17a|DNA|hAT-Charlie	58816	NR_160958	732253	Hs.180197	NM_001359094		TDRG1	LINC00532|lincRNA-NR_024015	testis development related 1	ncRNA
14756.8	chr2	208123303	208123522	20406	Intergenic	Intergenic	-1757	NR_146973	105373852	Hs.516721	NR_146973		LINC01802	-	long intergenic non-protein coding RNA 1802	ncRNA
18440.2	chr2	28887978	28888455	20394.8	Intergenic	Intergenic	70855	NR_145832	100505774	Hs.595909	NR_145832	ENSG00000226833	LOC100505774	-	uncharacterized LOC100505774	ncRNA
10007.6	chr14	101157699	101158278	20391	Intergenic	Intergenic	34383	NR_024096	283601	Hs.379802	NM_001007560	ENSG00000196273	LINC00523	C14orf70	long intergenic non-protein coding RNA 523	ncRNA
8638.73	chr3	124489747	124489929	20384.2	intron (NM_001354766, intron 10 of 13)	intron (NM_001354766, intron 10 of 13)	38552	NR_036088	100422864		NR_036088	ENSG00000265981	MIR544B	-	microRNA 544b	ncRNA
24707.7	chr7	150654858	150655099	20369	intron (NM_000238, intron 4 of 14)	intron (NM_000238, intron 4 of 14)	-2061	NM_172057	3757	Hs.647099	NM_000238	ENSG00000055118	KCNH2	ERG-1|ERG1|H-ERG|HERG|HERG1|Kv11.1|LQT2|SQT1	potassium voltage-gated channel subfamily H member 2	protein-coding
16208.4	chr2	86263166	86263346	20368.5	intron (NM_015425, intron 27 of 33)	intron (NM_015425, intron 27 of 33)	69753	NM_015425	25885	Hs.531818	NM_015425	ENSG00000068654	POLR1A	A190|AFDCIN|RPA1|RPA194|RPO1-4|RPO14	RNA polymerase I subunit A	protein-coding
27309.5	chr9	109623217	109623434	20365.9	Intergenic	CT-rich|Low_complexity|Low_complexity	-2122	NM_021224	58499	Hs.370379	NM_021224	ENSG00000148143	ZNF462	ZFPIP|Zfp462	zinc finger protein 462	protein-coding
5515.46	chr1	153539093	153539279	20358.9	promoter-TSS (NM_001366407)	promoter-TSS (NM_001366407)	-866	NM_005978	6273	Hs.516484	NM_005978	ENSG00000196754	S100A2	CAN19|S100L	S100 calcium binding protein A2	protein-coding
2611.85	chr7	127763351	127764076	20358.5	Intergenic	Intergenic	41800	NR_030324	693178		NR_030324	ENSG00000207588	MIR593	MIRN593|hsa-mir-593	microRNA 593	ncRNA
22160.7	chr3	119012524	119012750	20358	promoter-TSS (NM_020754)	promoter-TSS (NM_020754)	-593	NM_020754	57514	Hs.668218	NM_020754	ENSG00000031081	ARHGAP31	AOS1|CDGAP	Rho GTPase activating protein 31	protein-coding
12888	chr15	66924257	66924611	20356.6	intron (NR_110372, intron 1 of 4)	intron (NR_110372, intron 1 of 4)	49906	NR_110372	102723165	Hs.636703	NR_110372	ENSG00000259471	LINC01169	-	long intergenic non-protein coding RNA 1169	ncRNA
8553	chr10	80892574	80893110	20354.5	intron (NM_020338, intron 2 of 24)	intron (NM_020338, intron 2 of 24)	64119	NM_020338	57178	Hs.193118	NM_020338	ENSG00000108175	ZMIZ1	MIZ|RAI17|TRAFIP10|ZIMP10	zinc finger MIZ-type containing 1	protein-coding
30836.6	chr2	87893382	87893713	20342.6	Intergenic	Intergenic	-35727	NR_039634	100616499		NR_039634	ENSG00000265507	MIR4435-1	mir-4435-1	microRNA 4435-1	ncRNA
5430.46	chr17	63169551	63169953	20324.7	intron (NM_001081955, intron 8 of 18)	intron (NM_001081955, intron 8 of 18)	36264	NM_003835	8787	Hs.664380	NM_003835	ENSG00000108370	RGS9	PERRS|RGS9L	regulator of G protein signaling 9	protein-coding
16558.4	chr9	94659091	94659316	20324	intron (NM_001318204, intron 1 of 7)	intron (NM_001318204, intron 1 of 7)	53307	NM_004560	4920	Hs.98255	NM_004560	ENSG00000169071	ROR2	BDB|BDB1|NTRKR2	receptor tyrosine kinase like orphan receptor 2	protein-coding
21273.8	chr1	27115696	27115930	20311.6	intron (NM_001202554, intron 1 of 3)	intron (NM_001202554, intron 1 of 3)	1134	NM_001202554	55650	Hs.259605	NM_017837	ENSG00000060642	PIGV	GPI-MT-II|HPMRS1|PIG-V	phosphatidylinositol glycan anchor biosynthesis class V	protein-coding
22082.3	chr3	177077689	177078480	20308.8	Intergenic	Intergenic	65854	NR_047465	100820709	Hs.518409	NR_047465	ENSG00000203645	LINC00501	-	long intergenic non-protein coding RNA 501	ncRNA
12788.5	chr11	68426629	68426866	20295.3	Intergenic	Intergenic	-25265	NM_015973	51083	Hs.278959	NM_015973	ENSG00000069482	GAL	ETL8|GAL-GMAP|GALN|GLNN|GMAP	galanin and GMAP prepropeptide	protein-coding
6884.69	chr1	42180568	42181127	20289.4	intron (NM_024503, intron 1 of 8)	intron (NM_024503, intron 1 of 8)	203746	NM_024503	59269	Hs.403972	NM_024503	ENSG00000127124	HIVEP3	KBP-1|KBP1|KRC|SHN3|Schnurri-3|ZAS3|ZNF40C	human immunodeficiency virus type I enhancer binding protein 3	protein-coding
6900.53	chr18	71936487	71936858	20282.4	intron (NM_001190807, intron 1 of 3)	L2a|LINE|L2	22526	NM_001914	1528	Hs.465413	NM_001914	ENSG00000166347	CYB5A	CYB5|MCB5|METAG	cytochrome b5 type A	protein-coding
8057.16	chr17	74678053	74678366	20273.9	intron (NM_198530, intron 3 of 3)	intron (NM_198530, intron 3 of 3)	6536	NM_001363769	439921	Hs.250723	NM_198530	ENSG00000182534	MXRA7	-	matrix remodeling associated 7	protein-coding
19092.8	chr6	137300428	137300613	20272.5	Intergenic	Intergenic	13848	NR_027994	100294720	Hs.520412	NR_027994	ENSG00000225391	NHEG1	-	neuroblastoma highly expressed 1	ncRNA
7007.24	chr5	149970522	149970767	20264.2	Intergenic	Intergenic	-9994	NM_001166208	11346	Hs.435228	NM_007286	ENSG00000171992	SYNPO	-	synaptopodin	protein-coding
16104.3	chr18	46379936	46380261	20263	intron (NM_014772, intron 10 of 11)	intron (NM_014772, intron 10 of 11)	89079	NM_001190823	4092	Hs.465087	NM_005904	ENSG00000101665	SMAD7	CRCS3|MADH7|MADH8	SMAD family member 7	protein-coding
14790.6	chr3	16557409	16557742	20258.8	Intergenic	Intergenic	-2369	NM_015150	23180	Hs.98910	NM_015150	ENSG00000131378	RFTN1	MIG2|PIB10|PIG9|RAFTLIN	raftlin, lipid raft linker 1	protein-coding
3038.57	chr10	47643326	47643726	20255.4	Intergenic	Intergenic	-2682	NR_103828	100996567	Hs.546758	NR_103827		ANTXRLP1	-	ANTXR like pseudogene 1	pseudo
2647.41	chr2	10306127	10306384	20247.2	intron (NR_161344, intron 3 of 3)	intron (NR_161344, intron 3 of 3)	24746	NR_161344	348738	Hs.454981	NR_161344	ENSG00000171848	C2orf48	-	chromosome 2 open reading frame 48	ncRNA
2590.54	chr2	23921651	23922189	20238.7	intron (NM_052920, intron 11 of 13)	intron (NM_052920, intron 11 of 13)	228073	NM_001242338	54454	Hs.467862	NM_017552	ENSG00000119778	ATAD2B	-	ATPase family AAA domain containing 2B	protein-coding
12764.2	chr11	116258499	116258756	20203.7	Intergenic	MIRb|SINE|MIR	-251512	NR_135069	101929011	Hs.733911	NR_135069	ENSG00000237937	LINC02702	-	long intergenic non-protein coding RNA 2702	ncRNA
20600.4	chr7	55248066	55248290	20201.4	non-coding (NR_047551, exon 2 of 2)	non-coding (NR_047551, exon 2 of 2)	8464	NR_047551	100507500	Hs.720489	NR_047551	ENSG00000224057	EGFR-AS1	-	EGFR antisense RNA 1	ncRNA
18048.5	chr3	119016478	119016969	20199.3	intron (NM_020754, intron 1 of 11)	intron (NM_020754, intron 1 of 11)	3493	NM_020754	57514	Hs.668218	NM_020754	ENSG00000031081	ARHGAP31	AOS1|CDGAP	Rho GTPase activating protein 31	protein-coding
2327.57	chr10	104359645	104360040	20184.1	intron (NM_001178133, intron 8 of 10)	intron (NM_001178133, intron 8 of 10)	-44410	NM_030912	81603	Hs.336810	NM_030912	ENSG00000171206	TRIM8	GERP|RNF27	tripartite motif containing 8	protein-coding
15547.9	chr7	2684977	2685175	20162.7	intron (NM_025250, intron 1 of 13)	intron (NM_025250, intron 1 of 13)	13456	NM_025250	80727	Hs.440899	NM_025250	ENSG00000136295	TTYH3	-	tweety family member 3	protein-coding
11307.6	chr21	41048022	41048446	20161.8	Intergenic	Intergenic	18974	NM_006057	10317	Hs.733638	NM_006057	ENSG00000183778	B3GALT5	B3GalT-V|B3GalTx|B3T5|GLCT5|beta-1,3-GalTase 5|beta-3-Gx-T5|beta3Gal-T5	beta-1,3-galactosyltransferase 5	protein-coding
20788.9	chr5	87969029	87969334	20143	promoter-TSS (NR_152242)	promoter-TSS (NR_152242)	-24	NR_152241	645323	Hs.12827	NR_015436	ENSG00000245526	LINC00461	ECONEXIN|EyeLinc1|VISC	long intergenic non-protein coding RNA 461	ncRNA
21465.2	chr7	123726033	123726249	20137.6	Intergenic	THE1A|LTR|ERVL-MaLR	-53020	NM_001136002	730130	Hs.450249	NM_001136002	ENSG00000234224	TMEM229A	-	transmembrane protein 229A	protein-coding
5393.85	chr17	63170241	63170527	20134.2	intron (NM_001081955, intron 8 of 18)	intron (NM_001081955, intron 8 of 18)	36896	NM_003835	8787	Hs.664380	NM_003835	ENSG00000108370	RGS9	PERRS|RGS9L	regulator of G protein signaling 9	protein-coding
21124.4	chr5	149522907	149523302	20132.8	intron (NM_001355017, intron 1 of 22)	intron (NM_001355017, intron 1 of 22)	12304	NM_001355016	5159	Hs.509067	NM_002609	ENSG00000113721	PDGFRB	CD140B|IBGC4|IMF1|JTK12|KOGS|PDGFR|PDGFR-1|PDGFR1|PENTT	platelet derived growth factor receptor beta	protein-coding
7665.83	chr6	33575364	33575632	20127.4	Intergenic	MIRb|SINE|MIR	-13601	NM_002224	3710	Hs.65758	NM_002224	ENSG00000096433	ITPR3	IP3R|IP3R3	inositol 1,4,5-trisphosphate receptor type 3	protein-coding
6822.46	chr5	168580501	168580787	20118.5	intron (NM_001271946, intron 4 of 35)	intron (NM_001271946, intron 4 of 35)	110054	NR_030311	693170		NR_030311	ENSG00000207619	MIR585	MIRN585|hsa-mir-585|mir-585	microRNA 585	ncRNA
11300.3	chr2	238611024	238611215	20115.5	intron (NM_001137553, intron 1 of 7)	intron (NM_001137553, intron 1 of 7)	10271	NM_001137553	9208	Hs.471779	NM_004735	ENSG00000124831	LRRFIP1	FLAP-1|FLAP1|FLIIAP1|GCF-2|GCF2|HUFI-1|TRIP	LRR binding FLII interacting protein 1	protein-coding
18374.3	chr9	98272666	98273043	20104.8	intron (NM_001083603, intron 1 of 23)	CpG	-2023	NR_149061	5727	Hs.494538	NM_000264	ENSG00000185920	PTCH1	BCNS|NBCCS|PTC|PTC1|PTCH	patched 1	protein-coding
16888.5	chr12	20740943	20741592	20094.7	intron (NM_001244683, intron 1 of 14)	intron (NM_001244683, intron 1 of 14)	16469	NM_001244683	5139	Hs.386791	NM_000921	ENSG00000172572	PDE3A	CGI-PDE|CGI-PDE A|CGI-PDE-A|HTNB	phosphodiesterase 3A	protein-coding
19060.3	chr10	77161680	77161877	20076.9	promoter-TSS (NR_110301)	promoter-TSS (NR_110301)	-126	NR_120651	84858	Hs.195710	NM_032772	ENSG00000165655	ZNF503	NOLZ-1|NOLZ1|Nlz2	zinc finger protein 503	protein-coding
4537.14	chr20	35960272	35960897	20076.2	Intergenic	Intergenic	-12504	NM_005417	6714	Hs.195659	NM_005417	ENSG00000197122	SRC	ASV|SRC1|THC6|c-SRC|p60-Src	SRC proto-oncogene, non-receptor tyrosine kinase	protein-coding
8586.21	chr14	100038866	100039112	20064.8	intron (NM_001144995, intron 1 of 5)	intron (NM_001144995, intron 1 of 5)	31555	NM_001144995	317762	Hs.709288	NM_001144995	ENSG00000205476	CCDC85C	-	coiled-coil domain containing 85C	protein-coding
22624.6	chr15	37403128	37403366	20061	Intergenic	CpG	-9735	NM_001220482	4212	Hs.510989	NM_002399	ENSG00000134138	MEIS2	CPCMR|HsT18361|MRG1	Meis homeobox 2	protein-coding
7647.26	chr3	124115347	124115732	20060.9	intron (NM_001024660, intron 12 of 59)	intron (NM_001024660, intron 12 of 59)	22360	NR_106731	102464832		NR_106731	ENSG00000276656	MIR6083	hsa-mir-6083	microRNA 6083	ncRNA
18506.1	chr12	125088306	125088825	20059	Intergenic	Intergenic	-36407	NM_001077261	9612	Hs.137510	NM_006312	ENSG00000196498	NCOR2	CTG26|N-CoR2|SMAP270|SMRT|SMRTE|SMRTE-tau|TNRC14|TRAC|TRAC-1|TRAC1	nuclear receptor corepressor 2	protein-coding
15014.7	chr10	80231885	80232514	20058.7	Intergenic	Intergenic	205100	NR_073447	414243	Hs.55047	NR_073447	ENSG00000230417	LINC00595	C10orf101	long intergenic non-protein coding RNA 595	ncRNA
27064.5	chr10	120373507	120373924	20053.3	Intergenic	HERVK9-int|LTR|ERVK	-18555	NM_004248	2834	Hs.248119	NM_004248	ENSG00000119973	PRLHR	GPR10|GR3|PrRPR	prolactin releasing hormone receptor	protein-coding
26800.9	chr14	93353172	93353450	20027.2	Intergenic	Intergenic	20516	NR_135253	101929002	Hs.639356	NR_135253	ENSG00000258499	LINC02287	-	long intergenic non-protein coding RNA 2287	ncRNA
26341.5	chr14	93352590	93353088	20025.1	Intergenic	Intergenic	20988	NR_135253	101929002	Hs.639356	NR_135253	ENSG00000258499	LINC02287	-	long intergenic non-protein coding RNA 2287	ncRNA
29988	chr9	136451070	136451397	20023.7	Intergenic	CpG	-5865	NM_001080515	642968	Hs.173134	NM_001080515	ENSG00000196990	FAM163B	C9orf166	family with sequence similarity 163 member B	protein-coding
10673.6	chr15	75136789	75137011	20014.6	3' UTR (NM_001320778, exon 10 of 10)	3' UTR (NM_001320778, exon 10 of 10)	-1403	NR_104309	25989	Hs.513034	NM_001099436	ENSG00000140474	ULK3	-	unc-51 like kinase 3	protein-coding
17283.4	chr11	44795692	44796081	20000.7	intron (NM_130783, intron 2 of 9)	intron (NM_130783, intron 2 of 9)	47374	NM_130783	90139	Hs.385634	NM_130783	ENSG00000157570	TSPAN18	TSPAN	tetraspanin 18	protein-coding
5020.43	chr20	49636194	49636571	19993.9	intron (NM_002237, intron 1 of 2)	intron (NM_002237, intron 1 of 2)	3262	NM_002237	3755	Hs.118695	NM_002237	ENSG00000026559	KCNG1	K13|KCNG|KV6.1|kH2	potassium voltage-gated channel modifier subfamily G member 1	protein-coding
16093.7	chr5	133890003	133890451	19988.2	intron (NM_001289985, intron 4 of 11)	intron (NM_001289985, intron 4 of 11)	28429	NM_015288	23338	Hs.732155	NM_015288	ENSG00000043143	JADE2	JADE-2|PHF15	jade family PHD finger 2	protein-coding
9807.52	chr9	34430929	34431470	19966.7	intron (NM_001184945, intron 1 of 5)	intron (NM_001184945, intron 1 of 5)	27369	NM_147202	203259	Hs.493771	NM_147202	ENSG00000164970	FAM219A	C9orf25	family with sequence similarity 219 member A	protein-coding
12842.8	chr2	47223530	47223752	19960.4	intron (NM_020458, intron 8 of 19)	intron (NM_020458, intron 8 of 19)	-54647	NM_001171511	90411	Hs.662152	NM_139279	ENSG00000180398	MCFD2	F5F8D|F5F8D2|LMAN1IP|SDNSF	multiple coagulation factor deficiency 2	protein-coding
6141.11	chr2	8680088	8680431	19959.4	Intergenic	Intergenic	43663	NR_110257	101929567	Hs.634706	NR_110257	ENSG00000236008	LINC01814	-	long intergenic non-protein coding RNA 1814	ncRNA
23916.3	chr1	228647201	228647466	19952.8	Intergenic	Intergenic	1525	NM_175055	128312	Hs.376691	NM_175055	ENSG00000196890	HIST3H2BB	H2Bb	histone cluster 3 H2B family member b	protein-coding
8501.32	chr2	218882545	218882735	19948.4	Intergenic	Intergenic	-17017	NR_034176	285180	Hs.570069	NM_198483	ENSG00000188282	RUFY4	ZFYVE31	RUN and FYVE domain containing 4	protein-coding
17383.9	chr5	140381415	140381873	19945.8	intron (NM_018905, intron 3 of 3)	intron (NM_018905, intron 3 of 3)	35292	NM_031883	56134	Hs.199343	NM_018899	ENSG00000243232	PCDHAC2	PCDH-ALPHA-C2	protocadherin alpha subfamily C, 2	protein-coding
19853.7	chr7	150663196	150663373	19922.3	intron (NM_000238, intron 2 of 14)	intron (NM_000238, intron 2 of 14)	-10367	NM_172057	3757	Hs.647099	NM_000238	ENSG00000055118	KCNH2	ERG-1|ERG1|H-ERG|HERG|HERG1|Kv11.1|LQT2|SQT1	potassium voltage-gated channel subfamily H member 2	protein-coding
36625.7	chr11	63826044	63826349	19920.5	intron (NM_014067, intron 3 of 10)	intron (NM_014067, intron 3 of 10)	-45166	NM_013280	23769	Hs.584876	NM_013280	ENSG00000126500	FLRT1	SPG68	fibronectin leucine rich transmembrane protein 1	protein-coding
20696.5	chr16	85415261	85416101	19917.6	Intergenic	Intergenic	-75750	NR_049816	100847022		NR_049816	ENSG00000266307	MIR5093	-	microRNA 5093	ncRNA
5317.02	chr5	168542753	168543416	19912.9	intron (NM_001271946, intron 4 of 35)	intron (NM_001271946, intron 4 of 35)	102852	NR_109897	728095	Hs.145601	NR_109897		LOC728095	-	uncharacterized LOC728095	ncRNA
25994.4	chr14	93352090	93352434	19904.2	Intergenic	Intergenic	21565	NR_135253	101929002	Hs.639356	NR_135253	ENSG00000258499	LINC02287	-	long intergenic non-protein coding RNA 2287	ncRNA
10411.8	chr14	93557593	93557879	19901.1	intron (NM_001142593, intron 2 of 10)	intron (NM_001142593, intron 2 of 10)	23939	NR_002808	319085	Hs.612888	NR_002808	ENSG00000258730	ITPK1-AS1	C14orf85|ITPK1-AS|ITPK1AS|NCRNA00203	ITPK1 antisense RNA 1	ncRNA
32516.7	chr3	139256260	139256535	19892.1	intron (NM_001130992, intron 2 of 2)	intron (NM_001130992, intron 2 of 2)	2081	NM_001365940	5947	Hs.529571	NM_002899	ENSG00000114115	RBP1	CRABP-I|CRBP|CRBP1|CRBPI|RBPC	retinol binding protein 1	protein-coding
2223.79	chr6	29938692	29938886	19889	Intergenic	Intergenic	-4103	NR_028032	10255	Hs.656251	NM_005844	ENSG00000204625	HCG9	HCGIX|HCGIX4	HLA complex group 9	ncRNA
26405.9	chr5	107007658	107008083	19869.4	Intergenic	CpG-20916	-1232	NM_001962	1946	Hs.288741	NM_001962	ENSG00000184349	EFNA5	AF1|EFL5|EPLG7|GLC1M|LERK7|RAGS	ephrin A5	protein-coding
15175.1	chr11	3021727	3021955	19868.3	TTS (NM_001014437)	TTS (NM_001014437)	-8282	NM_001369377	4676	Hs.731784	NM_005969	ENSG00000205531	NAP1L4	NAP1L4b|NAP2|NAP2L|hNAP2	nucleosome assembly protein 1 like 4	protein-coding
9134.1	chr14	101597749	101598313	19867.2	Intergenic	MIR3|SINE|MIR	10838	NR_146490	101929422		NR_146490	ENSG00000259004	LINC02285	-	long intergenic non-protein coding RNA 2285	ncRNA
2880.07	chr17	61607061	61607339	19866.1	intron (NM_173092, intron 2 of 14)	intron (NM_173092, intron 2 of 14)	6481	NM_173092	81033	Hs.591177	NM_030779	ENSG00000173826	KCNH6	ERG-2|ERG2|HERG2|Kv11.2|hERG-2	potassium voltage-gated channel subfamily H member 6	protein-coding
18086.7	chr11	118494031	118494326	19856.9	intron (NM_001144759, intron 4 of 20)	intron (NM_001144759, intron 4 of 20)	15848	NM_001144759	23187	Hs.504062	NM_015157	ENSG00000019144	PHLDB1	LL5A	pleckstrin homology like domain family B member 1	protein-coding
20452.9	chr2	74735311	74735579	19855.9	promoter-TSS (NM_032673)	promoter-TSS (NM_032673)	-623	NM_032673	84759	Hs.316750	NM_032673	ENSG00000115289	PCGF1	2010002K04Rik|NSPC1|RNF3A-2|RNF68	polycomb group ring finger 1	protein-coding
13089.2	chr3	185815469	185816283	19847.8	intron (NM_004454, intron 5 of 12)	intron (NM_004454, intron 5 of 12)	11002	NM_004454	2119	Hs.43697	NM_004454	ENSG00000244405	ETV5	ERM	ETS variant 5	protein-coding
9715.35	chr10	82169960	82170310	19842.8	intron (NM_001243781, intron 1 of 5)	intron (NM_001243781, intron 1 of 5)	1828	NM_001243781	84293	Hs.500333	NM_032333	ENSG00000122378	PRXL2A	Adrx|C10orf58|FAM213A|PAMM	peroxiredoxin like 2A	protein-coding
20277.8	chr1	27018669	27019240	19841	non-coding (NR_135804, exon 1 of 1)	non-coding (NR_135804, exon 1 of 1)	1668	NR_135804	101928728	Hs.128770	NR_135804	ENSG00000260063	LOC101928728	-	uncharacterized LOC101928728	ncRNA
11056.1	chr14	101593621	101594000	19839	Intergenic	Intergenic	6617	NR_146490	101929422		NR_146490	ENSG00000259004	LINC02285	-	long intergenic non-protein coding RNA 2285	ncRNA
14915.5	chr14	101163017	101163263	19836.5	Intergenic	Intergenic	-30062	NM_003836	8788	Hs.116631	NM_003836	ENSG00000185559	DLK1	DLK|DLK-1|Delta1|FA1|PREF1|Pref-1|ZOG|pG2	delta like non-canonical Notch ligand 1	protein-coding
14897.4	chr13	52360161	52360752	19829.7	intron (NM_001031719, intron 4 of 7)	intron (NM_001031719, intron 4 of 7)	17842	NM_001270424	79758	Hs.266728	NM_024705	ENSG00000102796	DHRS12	SDR40C1	dehydrogenase/reductase 12	protein-coding
12111.6	chr6	40393028	40393786	19828.5	intron (NM_020737, intron 2 of 2)	intron (NM_020737, intron 2 of 2)	47331	NR_160958	732253	Hs.180197	NM_001359094		TDRG1	LINC00532|lincRNA-NR_024015	testis development related 1	ncRNA
22210.4	chr2	20273889	20274309	19825	Intergenic	LTR76|LTR|ERV1	-22710	NM_014713	9741	Hs.467807	NM_014713	ENSG00000068697	LAPTM4A	HUMORF13|LAPTM4|MBNT|Mtrp	lysosomal protein transmembrane 4 alpha	protein-coding
11801.8	chr7	105698949	105699692	19823.4	Intergenic	Intergenic	53438	NM_182715	6856	Hs.80919	NM_006754	ENSG00000008282	SYPL1	H-SP1|SYPL	synaptophysin like 1	protein-coding
14354.7	chr5	149980757	149981028	19816.6	intron (NM_001166208, intron 1 of 2)	intron (NM_001166208, intron 1 of 2)	254	NM_001166208	11346	Hs.435228	NM_007286	ENSG00000171992	SYNPO	-	synaptopodin	protein-coding
17369	chr10	74076822	74077117	19800.2	Intergenic	Intergenic	37708	NM_001002762	54788	Hs.500013	NM_017626	ENSG00000148719	DNAJB12	DJ10	DnaJ heat shock protein family (Hsp40) member B12	protein-coding
14431.9	chr8	81751890	81752539	19796.3	intron (NM_001033723, intron 1 of 8)	L2a|LINE|L2	34489	NM_001367783	619279	Hs.434957	NM_032651	ENSG00000164684	ZNF704	Gig1	zinc finger protein 704	protein-coding
7670.26	chr3	124114802	124115167	19791	intron (NM_001024660, intron 12 of 59)	intron (NM_001024660, intron 12 of 59)	21805	NR_106731	102464832		NR_106731	ENSG00000276656	MIR6083	hsa-mir-6083	microRNA 6083	ncRNA
16132.8	chr19	3386906	3387103	19789.7	intron (NM_001245005, intron 2 of 9)	intron (NM_001245005, intron 2 of 9)	20423	NM_005597	4782	Hs.170131	NM_005597	ENSG00000141905	NFIC	CTF|CTF5|NF-I|NFI	nuclear factor I C	protein-coding
9139.81	chr11	75054474	75054929	19774.7	intron (NM_004041, intron 1 of 15)	MIR|SINE|MIR	8004	NM_004041	408	Hs.503284	NM_004041	ENSG00000137486	ARRB1	ARB1|ARR1	arrestin beta 1	protein-coding
22659.4	chr17	48228596	48228773	19771	promoter-TSS (NM_032595)	promoter-TSS (NM_032595)	-646	NM_032595	84687	Hs.514323	NM_032595	ENSG00000108819	PPP1R9B	PPP1R6|PPP1R9|SPINO|Spn	protein phosphatase 1 regulatory subunit 9B	protein-coding
13308.4	chr16	70758938	70759149	19763.9	intron (NM_001351157, intron 13 of 17)	intron (NM_001351157, intron 13 of 17)	-29955	NR_034083	100130894	Hs.678899	NR_034083	ENSG00000214353	VAC14-AS1	-	VAC14 antisense RNA 1	ncRNA
21326.9	chr20	61282622	61282926	19763.5	intron (NM_016354, intron 1 of 11)	intron (NM_016354, intron 1 of 11)	8919	NM_016354	28231	Hs.235782	NM_016354	ENSG00000101187	SLCO4A1	OATP-E|OATP1|OATP4A1|OATPE|OATPRP1|POAT|SLC21A12	solute carrier organic anion transporter family member 4A1	protein-coding
16722.5	chr1	234698189	234698556	19736.5	Intergenic	Intergenic	-30847	NR_038426	100506795	Hs.448989	NR_038426	ENSG00000231768	LINC01354	-	long intergenic non-protein coding RNA 1354	ncRNA
17438.8	chr16	73089201	73089722	19725.8	intron (NM_001164766, intron 1 of 8)	intron (NM_001164766, intron 1 of 8)	3459	NM_001164766	463	Hs.598297	NM_006885	ENSG00000140836	ZFHX3	ATBF1|ATBT|ZNF927	zinc finger homeobox 3	protein-coding
25820.6	chr5	50258886	50259497	19720.7	Intergenic	Intergenic	6830	NR_104653	100287592	Hs.519298	NR_104653	ENSG00000251573	LINC02106	-	long intergenic non-protein coding RNA 2106	ncRNA
14661.3	chr22	38148466	38148747	19720.7	intron (NM_138632, intron 2 of 7)	intron (NM_138632, intron 2 of 7)	6365	NM_138632	11078	Hs.533030	NM_007032	ENSG00000100106	TRIOBP	DFNB28|HRIHFB2122|TAP68|TARA|dJ37E16.4	TRIO and F-actin binding protein	protein-coding
5326.7	chr1	156852344	156852791	19712	TTS (NM_002529)	TTS (NM_002529)	-10943	NM_001353683	375033	Hs.142003	NM_207369	ENSG00000187800	PEAR1	JEDI|MEGF12	platelet endothelial aggregation receptor 1	protein-coding
13000.7	chr4	3709470	3709790	19676.2	Intergenic	Intergenic	-30048	NR_034136	100133461	Hs.554274	NR_034136	ENSG00000250632	LINC02171	-	long intergenic non-protein coding RNA 2171	ncRNA
13451.7	chr4	54568830	54569398	19655.8	intron (NR_125918, intron 1 of 2)	intron (NR_125918, intron 1 of 2)	7046	NR_125918	100506444	Hs.636176	NR_125918	ENSG00000249341	LOC100506444	-	uncharacterized LOC100506444	ncRNA
4543.47	chr17	21264430	21264671	19655.2	Intergenic	L2b|LINE|L2	-15119	NM_021012	3768	Hs.200629	NM_021012	ENSG00000184185	KCNJ12	IRK-2|IRK2|KCNJN1|Kir2.2|Kir2.2v|hIRK|hIRK1|hkir2.2x|kcnj12x	potassium voltage-gated channel subfamily J member 12	protein-coding
3747.89	chr1	167652383	167652628	19654.7	intron (NM_001322923, intron 1 of 5)	MIR|SINE|MIR	-38714	NM_024569	9019	Hs.493919	NM_003953	ENSG00000197965	MPZL1	MPZL1b|PZR|PZR1b|PZRa|PZRb	myelin protein zero like 1	protein-coding
30252.3	chr2	112114021	112114632	19629.6	intron (NR_136165, intron 1 of 3)	intron (NR_136165, intron 1 of 3)	-35658	NR_039634	100616499		NR_039634	ENSG00000265507	MIR4435-1	mir-4435-1	microRNA 4435-1	ncRNA
19375.8	chr5	149520450	149520627	19629.1	intron (NM_001355017, intron 1 of 22)	intron (NM_001355017, intron 1 of 22)	14870	NM_001355016	5159	Hs.509067	NM_002609	ENSG00000113721	PDGFRB	CD140B|IBGC4|IMF1|JTK12|KOGS|PDGFR|PDGFR-1|PDGFR1|PENTT	platelet derived growth factor receptor beta	protein-coding
2877.74	chr9	127057470	127057796	19626.5	intron (NM_001166171, intron 2 of 10)	intron (NM_001166171, intron 2 of 10)	2934	NM_001166169	10783	Hs.197071	NM_014397	ENSG00000119408	NEK6	SID6-1512	NIMA related kinase 6	protein-coding
2032.66	chr22	28498343	28498703	19609.2	intron (NM_001145418, intron 8 of 22)	intron (NM_001145418, intron 8 of 22)	-181923	NR_036169	100423034		NR_036169	ENSG00000264073	MIR3199-1	mir-3199-1	microRNA 3199-1	ncRNA
1484.76	chr1	202671230	202671661	19599.3	intron (NM_177402, intron 1 of 8)	intron (NM_177402, intron 1 of 8)	8137	NM_177402	127833	Hs.25422	NM_177402	ENSG00000143858	SYT2	CMS7|MYSPC|SytII	synaptotagmin 2	protein-coding
8536.48	chr18	46117160	46117337	19572.4	intron (NM_001142397, intron 2 of 12)	intron (NM_001142397, intron 2 of 12)	51846	NM_014772	9811	Hs.145230	NM_014772	ENSG00000134030	CTIF	Gm672|KIAA0427	cap binding complex dependent translation initiation factor	protein-coding
13495.3	chr6	37533283	37533764	19567.6	Intergenic	Intergenic	-10325	NR_039669	100616413		NR_039669	ENSG00000263926	MIR4462	-	microRNA 4462	ncRNA
12694.2	chr1	151775729	151775979	19549.9	intron (NM_001004432, intron 1 of 1)	intron (NM_001004432, intron 1 of 1)	2064	NM_001004432	339398	Hs.591477	NM_001004432	ENSG00000213171	LINGO4	DAAT9248|LRRN6D|PRO34002	leucine rich repeat and Ig domain containing 4	protein-coding
11978.6	chr16	29276720	29277000	19541.1	Intergenic	Intergenic	-36748	NR_002939	440352	Hs.658149	NR_002939		SNX29P2	RUNDC2C	sorting nexin 29 pseudogene 2	pseudo
17738.2	chr17	80550624	80551237	19528.3	intron (NM_004514, intron 8 of 8)	intron (NM_004514, intron 8 of 8)	55390	NM_019613	56270	Hs.132161	NM_019613	ENSG00000141580	WDR45B	NEDSBAS|WDR45L|WIPI-3|WIPI3	WD repeat domain 45B	protein-coding
3764.18	chr1	167650210	167650822	19482.8	intron (NM_001322923, intron 1 of 5)	intron (NM_001322923, intron 1 of 5)	-40703	NM_024569	9019	Hs.493919	NM_003953	ENSG00000197965	MPZL1	MPZL1b|PZR|PZR1b|PZRa|PZRb	myelin protein zero like 1	protein-coding
9326.75	chr11	78790038	78790363	19481.5	intron (NM_001098816, intron 4 of 33)	intron (NM_001098816, intron 4 of 33)	322953	NR_030598	100126333		NR_030598	ENSG00000211997	MIR708	MIRN708|hsa-mir-708	microRNA 708	ncRNA
8976.23	chr2	131019601	131019849	19441.4	Intergenic	Intergenic	-63713	NM_207312	112714	Hs.433336	NM_207312	ENSG00000152086	TUBA3E	-	tubulin alpha 3e	protein-coding
28131.7	chr1	149224542	149224730	19438	promoter-TSS (NR_004400).5	promoter-TSS (NR_004400).5	-415	NR_004421	6060		NR_004421	ENSG00000207389	RNU1-4	HSD2|HSD5|HSD6|HSD7|RNU1|RNU1D2|RNU1E2|RNU1F1|RNU1G1|RNU1G2|U1B2|U1D2|U1E2|U1F	RNA, U1 small nuclear 4	snRNA
26411.3	chr17	76220388	76220734	19418.7	3' UTR (NM_001168, exon 4 of 4)	3' UTR (NM_001168, exon 4 of 4)	-6813	NM_001204212	283999	Hs.632228	NM_001145529	ENSG00000204278	TMEM235	ARGM1	transmembrane protein 235	protein-coding
9561.67	chr17	47589190	47589591	19390.3	exon (NM_002507, exon 5 of 6)	exon (NM_002507, exon 5 of 6)	1211	NR_106751	102465141		NR_106751	ENSG00000277478	MIR6165	hsa-mir-6165	microRNA 6165	ncRNA
28243.8	chr1	149223154	149224276	19389.3	TTS (NR_004400).5	TTS (NR_004400).5	506	NR_004427	26870		NR_004427	ENSG00000207005	RNU1-2	RNU1C1|RNU1C2|U1C1|U1C21	RNA, U1 small nuclear 2	snRNA
14564.3	chr1	227161023	227161472	19379.2	intron (NM_020247, intron 4 of 14)	intron (NM_020247, intron 4 of 14)	33252	NM_020247	56997	Hs.118241	NM_020247	ENSG00000163050	COQ8A	ADCK3|ARCA2|CABC1|COQ10D4|COQ8|SCAR9	coenzyme Q8A	protein-coding
13121.8	chr22	50962561	50962804	19377.6	exon (NM_001169111, exon 2 of 2)	exon (NM_001169111, exon 2 of 2)	1351	NM_001169111	9997	Hs.180903	NM_005138	ENSG00000130489	SCO2	CEMCOX1|ECGF1|Gliostatin|MYP6|PD-ECGF|SCO1L|TP|TYMP|TdRPase	SCO cytochrome c oxidase assembly protein 2	protein-coding
7856.2	chr5	70502363	70502580	19365.9	Intergenic	Intergenic	52651	NR_033968	100049076	Hs.665231	NR_033968		GUSBP9	-	GUSB pseudogene 9	pseudo
6014.78	chr2	175452361	175452888	19362.5	intron (NM_001077269, intron 1 of 7)	intron (NM_001077269, intron 1 of 7)	-29824	NR_104080	101954271		NR_104080	ENSG00000207507	RNU6-9	U6-9	RNA, U6 small nuclear 9	snRNA
8668.05	chr3	124490786	124491538	19356.1	intron (NM_001354766, intron 10 of 13)	intron (NM_001354766, intron 10 of 13)	39876	NR_036088	100422864		NR_036088	ENSG00000265981	MIR544B	-	microRNA 544b	ncRNA
11506.3	chr3	159578597	159578813	19350	intron (NM_001197109, intron 1 of 6)	intron (NM_001197109, intron 1 of 6)	21055	NM_001197109	29970	Hs.134665	NM_014575	ENSG00000151967	SCHIP1	SCHIP-1	schwannomin interacting protein 1	protein-coding
13178.8	chr17	75360018	75360412	19345.2	intron (NM_006640, intron 1 of 10)	intron (NM_006640, intron 1 of 10)	-9204	NM_001113493	10801	Hs.440932	NM_006640	ENSG00000184640	SEPTIN9	AF17q25|MSF|MSF1|NAPB|PNUTL4|SEPT9|SINT1|SeptD1	septin 9	protein-coding
15415.5	chr8	77593301	77593729	19325.3	promoter-TSS (NM_024721)	promoter-TSS (NM_024721)	33	NM_024721	79776	Hs.458973	NM_024721	ENSG00000091656	ZFHX4	ZFH4|ZHF4	zinc finger homeobox 4	protein-coding
9590.46	chr9	116411222	116411730	19314.8	Intergenic	Intergenic	55067	NM_001276262	5998	Hs.494875	NM_017790	ENSG00000138835	RGS3	C2PA|RGP3	regulator of G protein signaling 3	protein-coding
6752.96	chr12	52601007	52601344	19307.7	intron (NM_001242696, intron 2 of 3)	intron (NM_001242696, intron 2 of 3)	3464	NM_001242696	283403	Hs.667179	NM_001242696		C12orf80	-	chromosome 12 open reading frame 80	protein-coding
6647.59	chr1	40091140	40091476	19281	3' UTR (NM_014571, exon 5 of 5)	3' UTR (NM_014571, exon 5 of 5)	14007	NM_014571	26508	Hs.472566	NM_014571	ENSG00000163909	HEYL	HESR3|HEY3|HRT3|bHLHb33	hes related family bHLH transcription factor with YRPW motif like	protein-coding
21992.4	chr17	48229454	48229750	19260.4	Intergenic	C-rich|Low_complexity|Low_complexity	-1564	NM_032595	84687	Hs.514323	NM_032595	ENSG00000108819	PPP1R9B	PPP1R6|PPP1R9|SPINO|Spn	protein phosphatase 1 regulatory subunit 9B	protein-coding
10671	chr6	44013471	44013656	19251.3	intron (NR_125864, intron 1 of 4)	intron (NR_125864, intron 1 of 4)	28826	NR_125864	101929705	Hs.670378	NR_125864	ENSG00000237686	LOC101929705	-	uncharacterized LOC101929705	ncRNA
14645.4	chr2	174888287	174888959	19243.5	Intergenic	Intergenic	-1385	NR_136175	100128905	Hs.456944	NR_136175	ENSG00000260868	LINC01960	-	long intergenic non-protein coding RNA 1960	ncRNA
2037.14	chr16	5654292	5654498	19238.7	intron (NR_110902, intron 2 of 2)	MLT1E|LTR|ERVL-MaLR	11856	NR_110902	101926950	Hs.613285	NR_110902	ENSG00000260338	LINC01570	-	long intergenic non-protein coding RNA 1570	ncRNA
6321.63	chr12	111882862	111883173	19233	intron (NM_001291424, intron 1 of 6)	intron (NM_001291424, intron 1 of 6)	10351	NM_001291424	10019	Hs.506784	NM_005475	ENSG00000111252	SH2B3	IDDM20|LNK	SH2B adaptor protein 3	protein-coding
10443.7	chr2	11837374	11837705	19231.5	intron (NM_001349207, intron 1 of 20)	intron (NM_001349207, intron 1 of 20)	19869	NM_001349207	23175	Hs.467740	NM_145693	ENSG00000134324	LPIN1	PAP1	lipin 1	protein-coding
18112.4	chr12	117407524	117408049	19230.2	intron (NM_012174, intron 5 of 10)	intron (NM_012174, intron 5 of 10)	17356	NR_103809	100506551	Hs.657861	NR_103809	ENSG00000257279	LOC100506551	-	uncharacterized LOC100506551	ncRNA
10728.3	chr2	238609225	238609470	19219.4	intron (NM_001137553, intron 1 of 7)	intron (NM_001137553, intron 1 of 7)	8499	NM_001137553	9208	Hs.471779	NM_004735	ENSG00000124831	LRRFIP1	FLAP-1|FLAP1|FLIIAP1|GCF-2|GCF2|HUFI-1|TRIP	LRR binding FLII interacting protein 1	protein-coding
5550	chr8	105333858	105334433	19198.5	Intergenic	MIRb|SINE|MIR	-17879	NM_001257317	81501	Hs.652230	NM_030788	ENSG00000164935	DCSTAMP	FIND|TM7SF4|hDC-STAMP	dendrocyte expressed seven transmembrane protein	protein-coding
11165.4	chr2	129171170	129171779	19195.6	Intergenic	Intergenic	-95032	NM_004807	9394	Hs.512841	NM_004807	ENSG00000136720	HS6ST1	HH15|HS6ST	heparan sulfate 6-O-sulfotransferase 1	protein-coding
20695.6	chr17	79312596	79312985	19185.1	Intergenic	Intergenic	-29742	NR_038080	284185	Hs.631762	NM_178519		LINC00482	C17orf55	long intergenic non-protein coding RNA 482	ncRNA
11369.5	chr11	68429772	68430119	19184.6	Intergenic	Intergenic	-22067	NM_015973	51083	Hs.278959	NM_015973	ENSG00000069482	GAL	ETL8|GAL-GMAP|GALN|GLNN|GMAP	galanin and GMAP prepropeptide	protein-coding
5488.93	chr1	203005674	203005889	19167.7	intron (NM_001304331, intron 1 of 29)	intron (NM_001304331, intron 1 of 29)	10162	NM_001304331	8497	Hs.153648	NM_015053	ENSG00000143847	PPFIA4	-	PTPRF interacting protein alpha 4	protein-coding
24305.9	chr7	155049836	155050194	19167.6	Intergenic	Intergenic	-39467	NM_001346594	3638	Hs.520819	NM_005542	ENSG00000186480	INSIG1	CL6	insulin induced gene 1	protein-coding
17762.8	chr3	29321329	29321669	19164.4	intron (NR_109804, intron 1 of 2)	intron (NR_109804, intron 1 of 2)	931	NR_109804	100873979	Hs.99391	NR_109804		RBMS3-AS3	-	RBMS3 antisense RNA 3	ncRNA
18714.5	chr19	12899410	12899648	19156.8	Intergenic	Intergenic	1587	NR_049864	100847071		NR_049864	ENSG00000263800	MIR5684	-	microRNA 5684	ncRNA
14263.2	chr1	203527201	203527725	19156.2	Intergenic	MIRb|SINE|MIR	64182	NM_014359	26254	Hs.632468	NM_014359	ENSG00000188770	OPTC	OPT	opticin	protein-coding
5914.51	chr5	141217950	141218298	19150.6	Intergenic	Intergenic	27643	NM_001278615	5097	Hs.79769	NM_002587	ENSG00000156453	PCDH1	PC42|PCDH42	protocadherin 1	protein-coding
6005.41	chr2	43084306	43084754	19140.6	Intergenic	Intergenic	-64807	NM_012205	23498	Hs.368805	NM_012205	ENSG00000162882	HAAO	3-HAO|HAO|VCRL1|h3HAO	3-hydroxyanthranilate 3,4-dioxygenase	protein-coding
11280.4	chr3	133674749	133675172	19134.3	intron (NM_005630, intron 3 of 13)	intron (NM_005630, intron 3 of 13)	-26304	NR_161373	80111	Hs.287691	NM_025041	ENSG00000174640	C3orf36	-	chromosome 3 open reading frame 36	ncRNA
21309.1	chr9	136501068	136501434	19114.9	promoter-TSS (NM_000787)	promoter-TSS (NM_000787)	-234	NM_000787	1621	Hs.591890	NM_000787	ENSG00000123454	DBH	DBM|ORTHYP1	dopamine beta-hydroxylase	protein-coding
32308.8	chr11	63913806	63913985	19102.3	intron (NM_014067, intron 3 of 10)	intron (NM_014067, intron 3 of 10)	19690	NM_014067	28992	Hs.602898	NM_014067	ENSG00000133315	MACROD1	LRP16	mono-ADP ribosylhydrolase 1	protein-coding
5196.33	chr11	19761403	19762106	19101.4	intron (NM_001244963, intron 1 of 39)	L2b|LINE|L2	19875	NR_039843	100616426		NR_039843	ENSG00000264309	MIR4694	-	microRNA 4694	ncRNA
6860.48	chr12	105065623	105065807	19098.6	intron (NM_018413, intron 2 of 2)	intron (NM_018413, intron 2 of 2)	80304	NR_037487	100500843		NR_037487	ENSG00000264295	MIR3922	-	microRNA 3922	ncRNA
2813.35	chr2	69441729	69442378	19094.4	intron (NM_032208, intron 17 of 17)	LTR78|LTR|ERV1	111239	NR_036073	100423030		NR_036073	ENSG00000266649	MIR3126	mir-3126	microRNA 3126	ncRNA
9412.21	chr11	18405570	18406101	19090.4	Intergenic	Intergenic	-3499	NR_036116	100423016		NR_036116	ENSG00000264603	MIR3159	-	microRNA 3159	ncRNA
3411.92	chr14	101072078	101072271	19076	Intergenic	Intergenic	-36045	NM_020836	57596	Hs.211751	NM_020836	ENSG00000183092	BEGAIN	-	brain enriched guanylate kinase associated	protein-coding
20165	chr18	8766166	8766541	19069.6	intron (NM_015210, intron 4 of 16)	intron (NM_015210, intron 4 of 16)	48974	NM_015210	23255	Hs.707920	NM_015210	ENSG00000168502	MTCL1	CCDC165|KIAA0802|SOGA2	microtubule crosslinking factor 1	protein-coding
19984.2	chr10	21807916	21808151	19058.2	5' UTR (NM_207371, exon 4 of 4)	5' UTR (NM_207371, exon 4 of 4)	6578	NM_207371	387640	Hs.350848	NM_207371	ENSG00000180592	SKIDA1	C10orf140|DLN-1	SKI/DACH domain containing 1	protein-coding
13535.2	chr19	15405400	15405738	19047	intron (NM_001330384, intron 1 of 11)	intron (NM_001330384, intron 1 of 11)	-14307	NM_014299	23476	Hs.187763	NM_014299	ENSG00000141867	BRD4	CAP|HUNK1|HUNKI|MCAP	bromodomain containing 4	protein-coding
3009.85	chr1	230551200	230551467	19034.5	intron (NM_001258311, intron 1 of 6)	intron (NM_001258311, intron 1 of 6)	10745	NM_001258311	79605	Hs.520463	NM_024554	ENSG00000177614	PGBD5	-	piggyBac transposable element derived 5	protein-coding
17359.8	chr16	73088084	73088301	19031.4	intron (NM_001164766, intron 1 of 8)	intron (NM_001164766, intron 1 of 8)	4728	NM_001164766	463	Hs.598297	NM_006885	ENSG00000140836	ZFHX3	ATBF1|ATBT|ZNF927	zinc finger homeobox 3	protein-coding
19649.2	chr12	131201047	131201280	19027.2	promoter-TSS (NM_001351229)	promoter-TSS (NM_001351229)	-313	NM_001351233	23504	Hs.657441	NM_015347	ENSG00000060709	RIMBP2	PPP1R133|RBP2|RIM-BP2	RIMS binding protein 2	protein-coding
8088.66	chr16	56291967	56292201	19026	intron (NM_138736, intron 2 of 7)	intron (NM_138736, intron 2 of 7)	12652	NR_037499	100500891		NR_037499	ENSG00000265281	MIR3935	-	microRNA 3935	ncRNA
26942.9	chr11	8089467	8089796	19014	non-coding (NR_120537, exon 4 of 4)	non-coding (NR_120537, exon 4 of 4)	8046	NR_120537	101927917	Hs.680586	NR_120537	ENSG00000248332	TUB-AS1	-	TUB antisense RNA 1	ncRNA
11697.3	chr2	238774228	238774606	19011.2	intron (NM_005855, intron 1 of 2)	intron (NM_005855, intron 1 of 2)	6151	NM_005855	10267	Hs.471783	NM_005855	ENSG00000132329	RAMP1	-	receptor activity modifying protein 1	protein-coding
7255.37	chr8	11304300	11304582	18998.8	intron (NM_053279, intron 1 of 2)	intron (NM_053279, intron 1 of 2)	19821	NM_053279	83648	Hs.124299	NM_053279	ENSG00000154319	FAM167A	C8orf13|D8S265|DIORA-1	family with sequence similarity 167 member A	protein-coding
18400.3	chr1	7617721	7618427	18998	intron (NM_001349609, intron 6 of 22)	intron (NM_001349609, intron 6 of 22)	-111716	NM_001349620	23261	Hs.397705	NM_015215	ENSG00000171735	CAMTA1	CANPMR	calmodulin binding transcription activator 1	protein-coding
15367.9	chr4	140656222	140656601	18995.5	intron (NM_018717, intron 2 of 4)	CpG	69438	NM_001204368	4258	Hs.81874	NM_002413	ENSG00000085871	MGST2	GST2|MGST-II	microsomal glutathione S-transferase 2	protein-coding
15282.9	chr8	77593901	77594218	18990.3	intron (NM_024721, intron 1 of 10)	CT-rich|Low_complexity|Low_complexity	577	NM_024721	79776	Hs.458973	NM_024721	ENSG00000091656	ZFHX4	ZFH4|ZHF4	zinc finger homeobox 4	protein-coding
2645.6	chr14	75040602	75040787	18961.7	intron (NM_000428, intron 3 of 35)	MIRb|SINE|MIR	38246	NM_000428	4053	Hs.512776	NM_000428	ENSG00000119681	LTBP2	C14orf141|GLC3D|LTBP3|MSPKA|MSTP031|WMS3	latent transforming growth factor beta binding protein 2	protein-coding
13308.3	chr10	112554613	112554984	18956.5	intron (NM_001134363, intron 5 of 13)	intron (NM_001134363, intron 5 of 13)	75864	NR_026932	282997	Hs.599931	NR_026932		PDCD4-AS1	-	PDCD4 antisense RNA 1	ncRNA
3189.83	chr12	110062924	110063189	18954.8	Intergenic	Intergenic	51457	NM_000431	4598	Hs.130607	NM_000431	ENSG00000110921	MVK	LRBP|MK|MVLK|POROK3	mevalonate kinase	protein-coding
8449.37	chr14	61611886	61612964	18947.5	Intergenic	Intergenic	135631	NM_001017970	161291	Hs.146180	NM_001017970	ENSG00000182107	TMEM30B	CDC50B	transmembrane protein 30B	protein-coding
5523.37	chr15	41856680	41856857	18946.6	intron (NM_001330264, intron 5 of 18)	intron (NM_001330264, intron 5 of 18)	4598	NM_001330264	7301	Hs.381282	NM_006293	ENSG00000092445	TYRO3	BYK|Dtk|Etk-2|RSE|Rek|Sky|Tif	TYRO3 protein tyrosine kinase	protein-coding
19869.3	chr18	8766879	8767252	18940.9	intron (NM_015210, intron 4 of 16)	intron (NM_015210, intron 4 of 16)	49686	NM_015210	23255	Hs.707920	NM_015210	ENSG00000168502	MTCL1	CCDC165|KIAA0802|SOGA2	microtubule crosslinking factor 1	protein-coding
12995.9	chr10	80963624	80963954	18939.6	intron (NM_020338, intron 5 of 24)	intron (NM_020338, intron 5 of 24)	135066	NM_020338	57178	Hs.193118	NM_020338	ENSG00000108175	ZMIZ1	MIZ|RAI17|TRAFIP10|ZIMP10	zinc finger MIZ-type containing 1	protein-coding
7021.4	chr1	153520805	153521016	18924.7	non-coding (NR_125947, exon 2 of 3)	non-coding (NR_125947, exon 2 of 3)	824	NM_002960	6274	Hs.557609	NM_002960	ENSG00000188015	S100A3	S100E	S100 calcium binding protein A3	protein-coding
4458.43	chr22	28411959	28412387	18920.8	intron (NM_001145418, intron 13 of 22)	intron (NM_001145418, intron 13 of 22)	-95573	NR_036169	100423034		NR_036169	ENSG00000264073	MIR3199-1	mir-3199-1	microRNA 3199-1	ncRNA
7162.31	chr12	110175477	110175745	18896.4	intron (NR_026662, intron 1 of 2)	intron (NR_026662, intron 1 of 2)	23981	NM_032829	84915	Hs.661785	NM_032829	ENSG00000139438	FAM222A	C12orf34	family with sequence similarity 222 member A	protein-coding
7917.77	chr5	168603698	168604753	18889	intron (NM_001271946, intron 4 of 35)	intron (NM_001271946, intron 4 of 35)	86473	NR_030311	693170		NR_030311	ENSG00000207619	MIR585	MIRN585|hsa-mir-585|mir-585	microRNA 585	ncRNA
19783.9	chr11	118306771	118306986	18885.2	promoter-TSS (NM_001197104)	promoter-TSS (NM_001197104)	-327	NM_001197104	4297	Hs.258855	NM_005933	ENSG00000118058	KMT2A	ALL-1|CXXC7|HRX|HTRX1|MLL|MLL1|MLL1A|TRX1|WDSTS	lysine methyltransferase 2A	protein-coding
5060.6	chr1	225648636	225649110	18884	Intergenic	Intergenic	-32316	NM_194442	3930	Hs.435166	NM_002296	ENSG00000143815	LBR	C14SR|DHCR14B|LMN2R|PHA|PHASK|TDRD18	lamin B receptor	protein-coding
7124.53	chr4	8276625	8276802	18879.4	intron (NM_001297559, intron 1 of 6)	intron (NM_001297559, intron 1 of 6)	5232	NM_001297559	94031	Hs.479119	NM_053044	ENSG00000170801	HTRA3	Prsp|Tasp	HtrA serine peptidase 3	protein-coding
9978.69	chr5	158448999	158449577	18873.7	intron (NM_182708, intron 5 of 14)	intron (NM_182708, intron 5 of 14)	75676	NM_001364157	1879	Hs.573143	NM_024007	ENSG00000164330	EBF1	COE1|EBF|O/E-1|OLF1	EBF transcription factor 1	protein-coding
14786.1	chr2	174889404	174889696	18873.7	promoter-TSS (NR_136175)	promoter-TSS (NR_136175)	-458	NR_136175	100128905	Hs.456944	NR_136175	ENSG00000260868	LINC01960	-	long intergenic non-protein coding RNA 1960	ncRNA
6270.46	chr7	127695741	127696119	18869.6	intron (NM_014390, intron 16 of 23)	intron (NM_014390, intron 16 of 23)	-24440	NM_022143	64101	Hs.655003	NM_022143	ENSG00000128594	LRRC4	NAG14|NGL-2	leucine rich repeat containing 4	protein-coding
29669.4	chr17	48982903	48983080	18865.4	Intergenic	Intergenic	-37652	NM_001243877	10140	Hs.703321	NM_005749	ENSG00000141232	TOB1	APRO5|APRO6|PIG49|TOB|TROB|TROB1	transducer of ERBB2, 1	protein-coding
15941	chr14	75104866	75105144	18837.2	Intergenic	Intergenic	-26065	NM_000428	4053	Hs.512776	NM_000428	ENSG00000119681	LTBP2	C14orf141|GLC3D|LTBP3|MSPKA|MSTP031|WMS3	latent transforming growth factor beta binding protein 2	protein-coding
17258	chr17	43225065	43225399	18829.9	5' UTR (NM_006460, exon 1 of 1)	5' UTR (NM_006460, exon 1 of 1)	548	NM_006460	10614	Hs.586945	NM_006460	ENSG00000186834	HEXIM1	CLP1|EDG1|HIS1|MAQ1	HEXIM P-TEFb complex subunit 1	protein-coding
7179.6	chr5	136899202	136900310	18820.2	Intergenic	Intergenic	-64741	NM_004598	6695	Hs.596136	NM_004598	ENSG00000152377	SPOCK1	SPOCK|TESTICAN|TIC1	SPARC (osteonectin), cwcv and kazal like domains proteoglycan 1	protein-coding
14649	chr10	72982479	72982687	18803.1	intron (NM_001244889, intron 1 of 15)	intron (NM_001244889, intron 1 of 15)	-4598	NR_038453	728978	Hs.646725	NR_038453	ENSG00000237512	UNC5B-AS1	-	UNC5B antisense RNA 1	ncRNA
24625.7	chr5	138284709	138284943	18796.6	intron (NM_001037633, intron 10 of 10)	intron (NM_001037633, intron 10 of 10)	73737	NM_001324010	1495	Hs.445981	NM_001903	ENSG00000044115	CTNNA1	CAP102|MDPT2	catenin alpha 1	protein-coding
15169.4	chr2	10426799	10426988	18795.3	Intergenic	Intergenic	-16137	NM_002149	3241	Hs.580427	NM_002149	ENSG00000115756	HPCAL1	BDR1|HLP2|VILIP-3	hippocalcin like 1	protein-coding
3404.4	chr1	110637646	110637913	18792.8	intron (NR_126382, intron 1 of 3)	intron (NR_126382, intron 1 of 3)	12469	NR_126382	104355139	Hs.628193	NR_126382	ENSG00000258673	LINC01397	-	long intergenic non-protein coding RNA 1397	ncRNA
14285.9	chr8	30280484	30280982	18762.2	intron (NM_001008710, intron 1 of 8)	intron (NM_001008710, intron 1 of 8)	-37816	NR_046205	100128750	Hs.126813	NR_046205	ENSG00000254109	RBPMS-AS1	-	RBPMS antisense RNA 1	ncRNA
2631.73	chr3	183337301	183338044	18752.8	Intergenic	Intergenic	-15739	NM_001349421	54800	Hs.407709	NM_017644	ENSG00000114796	KLHL24	DRE1|EBSSH|KRIP6	kelch like family member 24	protein-coding
12948.9	chr5	149954803	149955007	18742.5	Intergenic	Intergenic	-25733	NM_001166208	11346	Hs.435228	NM_007286	ENSG00000171992	SYNPO	-	synaptopodin	protein-coding
13110.2	chr14	100609021	100609349	18736.2	intron (NM_016337, intron 13 of 13)	intron (NM_016337, intron 13 of 13)	16797	NM_206918	123099	Hs.159643	NM_206918	ENSG00000168350	DEGS2	C14orf66|DES2|FADS8	delta 4-desaturase, sphingolipid 2	protein-coding
15809.6	chr17	49020982	49021240	18735.1	Intergenic	L1ME3A|LINE|L1	-75772	NM_001243877	10140	Hs.703321	NM_005749	ENSG00000141232	TOB1	APRO5|APRO6|PIG49|TOB|TROB|TROB1	transducer of ERBB2, 1	protein-coding
10805.8	chr2	7148108	7148453	18731.5	intron (NM_001349181, intron 3 of 9)	intron (NM_001349181, intron 3 of 9)	69731	NR_110252	101929452		NR_110252	ENSG00000223884	LOC101929452	-	uncharacterized LOC101929452	ncRNA
11365.7	chr1	153928216	153928666	18730.7	intron (NM_181715, intron 1 of 13)	intron (NM_181715, intron 1 of 13)	2647	NM_181715	200186	Hs.406392	NM_181715	ENSG00000160741	CRTC2	TORC-2|TORC2	CREB regulated transcription coactivator 2	protein-coding
5903.5	chr11	19759669	19759987	18728.4	intron (NM_001244963, intron 1 of 39)	intron (NM_001244963, intron 1 of 39)	21801	NR_039843	100616426		NR_039843	ENSG00000264309	MIR4694	-	microRNA 4694	ncRNA
13898.6	chr13	80915317	80915526	18726.1	promoter-TSS (NM_005842)	promoter-TSS (NM_005842)	-160	NM_005842	10253	Hs.18676	NM_005842	ENSG00000136158	SPRY2	IGAN3|hSPRY2	sprouty RTK signaling antagonist 2	protein-coding
2816.04	chr17	61608580	61608794	18720.4	intron (NM_173092, intron 4 of 14)	MIR3|SINE|MIR	7968	NM_173092	81033	Hs.591177	NM_030779	ENSG00000173826	KCNH6	ERG-2|ERG2|HERG2|Kv11.2|hERG-2	potassium voltage-gated channel subfamily H member 6	protein-coding
10657	chr2	29836625	29837013	18717.7	intron (NM_004304, intron 3 of 28)	intron (NM_004304, intron 3 of 28)	-138576	NR_136317	105374389	Hs.196534	NR_136317		LOC105374389	-	uncharacterized LOC105374389	ncRNA
9182.97	chr5	168375769	168376032	18707.8	intron (NM_001271946, intron 4 of 35)	intron (NM_001271946, intron 4 of 35)	-64332	NR_109897	728095	Hs.145601	NR_109897		LOC728095	-	uncharacterized LOC728095	ncRNA
12427.1	chr14	55920984	55921710	18697.3	Intergenic	Intergenic	-14084	NM_199047	387332	Hs.528278	NM_199047	ENSG00000182521	TBPL2	TBP2|TRF3	TATA-box binding protein like 2	protein-coding
8587.22	chr11	112705387	112705657	18692.4	Intergenic	Intergenic	-126620	NM_001242607	4684	Hs.503878	NM_000615	ENSG00000149294	NCAM1	CD56|MSK39|NCAM	neural cell adhesion molecule 1	protein-coding
24808.1	chr14	61938453	61939353	18674	intron (NM_006255, intron 9 of 13)	intron (NM_006255, intron 9 of 13)	98009	NR_110417	101927780	Hs.254789	NR_110416	ENSG00000250548	LINC01303	-	long intergenic non-protein coding RNA 1303	ncRNA
15578	chr5	140383943	140384282	18670.5	intron (NM_018905, intron 3 of 3)	intron (NM_018905, intron 3 of 3)	37760	NM_031883	56134	Hs.199343	NM_018899	ENSG00000243232	PCDHAC2	PCDH-ALPHA-C2	protocadherin alpha subfamily C, 2	protein-coding
22981.7	chr1	162602748	162603322	18660.6	intron (NM_001014796, intron 1 of 18)	intron (NM_001014796, intron 1 of 18)	781	NM_006182	4921	Hs.275757	NM_006182	ENSG00000162733	DDR2	MIG20a|NTRKR3|TKT|TYRO10|WRCN	discoidin domain receptor tyrosine kinase 2	protein-coding
16085.9	chr11	115933164	115933489	18656.8	Intergenic	Intergenic	-302408	NR_034148	283143	Hs.130499	NR_034148		LINC00900	-	long intergenic non-protein coding RNA 900	ncRNA
17249.3	chr17	43225901	43226132	18652.1	5' UTR (NM_006460, exon 1 of 1)	5' UTR (NM_006460, exon 1 of 1)	1332	NM_006460	10614	Hs.586945	NM_006460	ENSG00000186834	HEXIM1	CLP1|EDG1|HIS1|MAQ1	HEXIM P-TEFb complex subunit 1	protein-coding
10998.6	chr3	133673446	133673765	18648.7	intron (NM_005630, intron 4 of 13)	MIRb|SINE|MIR	-24949	NR_161373	80111	Hs.287691	NM_025041	ENSG00000174640	C3orf36	-	chromosome 3 open reading frame 36	ncRNA
3182.12	chr4	8262595	8262823	18639.3	Intergenic	Intergenic	-8772	NM_053044	94031	Hs.479119	NM_053044	ENSG00000170801	HTRA3	Prsp|Tasp	HtrA serine peptidase 3	protein-coding
11505.9	chr15	74878322	74878524	18636.8	intron (NM_006465, intron 4 of 8)	intron (NM_006465, intron 4 of 8)	-22290	NM_003992	1198	Hs.511790	NM_001292	ENSG00000179335	CLK3	PHCLK3|PHCLK3/152	CDC like kinase 3	protein-coding
13908.7	chr7	135396960	135397926	18634.8	intron (NM_001318192, intron 2 of 15)	intron (NM_001318192, intron 2 of 15)	15491	NM_012450	26266	Hs.490241	NM_012450	ENSG00000164707	SLC13A4	NAS2|SUT-1|SUT1	solute carrier family 13 member 4	protein-coding
13782.7	chr7	127987730	127988150	18634.3	Intergenic	Intergenic	-3978	NM_001166135	55131	Hs.274263	NM_018077	ENSG00000106344	RBM28	ANES	RNA binding motif protein 28	protein-coding
22176.6	chr3	112023054	112023257	18624	intron (NR_147411, intron 1 of 4)	HERV3-int|LTR|ERV1	1830	NR_147411	105374042	Hs.436357	NR_147411	ENSG00000239482	LOC105374042	-	uncharacterized LOC105374042	ncRNA
9170.63	chr14	75019434	75019788	18617.3	exon (NM_000428, exon 5 of 36)	exon (NM_000428, exon 5 of 36)	59143	NM_194279	122961	Hs.291079	NM_194279	ENSG00000165898	ISCA2	HBLD1|ISA2|MMDS4|c14_5557	iron-sulfur cluster assembly 2	protein-coding
7614.04	chr5	139928773	139929496	18616.1	TTS (NM_003732)	TTS (NM_003732)	1887	NM_003732	8637	Hs.594084	NM_003732	ENSG00000243056	EIF4EBP3	4E-BP3|4EBP3	eukaryotic translation initiation factor 4E binding protein 3	protein-coding
7839.3	chr5	69816331	69816676	18615.7	intron (NR_033968, intron 2 of 3)	intron (NR_033968, intron 2 of 3)	34175	NR_073404	441081	Hs.721548	NR_073404		LOC441081	-	POM121 membrane glycoprotein (rat) pseudogene	pseudo
14701.5	chr10	1314286	1314649	18613.9	intron (NM_018702, intron 3 of 9)	intron (NM_018702, intron 3 of 9)	108759	NR_015376	399706	Hs.721191	NM_001010910	ENSG00000229205	LINC00200	C10orf139|NCRNA00200	long intergenic non-protein coding RNA 200	ncRNA
1426.29	chr7	132157342	132157529	18612.8	intron (NM_001105543, intron 3 of 3)	intron (NM_001105543, intron 3 of 3)	103794	NM_001105543	91584	Hs.511454	NM_020911	ENSG00000221866	PLXNA4	FAYV2820|PLEXA4|PLXNA4A|PLXNA4B|PRO34003	plexin A4	protein-coding
21674.1	chr5	124077489	124077716	18610.3	intron (NM_020747, intron 1 of 8)	intron (NM_020747, intron 1 of 8)	3203	NM_020747	57507	Hs.266616	NM_020747	ENSG00000168916	ZNF608	NY-REN-36	zinc finger protein 608	protein-coding
20089.8	chr12	113683980	113684266	18608.6	intron (NM_001351347, intron 1 of 26)	intron (NM_001351347, intron 1 of 26)	1950	NM_001351347	53373	Hs.524763	NM_017901	ENSG00000186815	TPCN1	TPC1	two pore segment channel 1	protein-coding
19590.5	chr5	124082855	124084016	18605.5	Intergenic	Intergenic	-2630	NM_020747	57507	Hs.266616	NM_020747	ENSG00000168916	ZNF608	NY-REN-36	zinc finger protein 608	protein-coding
2173.74	chr10	3120538	3121042	18602.4	intron (NM_001323071, intron 2 of 22)	MIRb|SINE|MIR	9409	NM_001345944	5214	Hs.26010	NM_002627	ENSG00000067057	PFKP	ATP-PFK|PFK-C|PFK-P|PFKF	phosphofructokinase, platelet	protein-coding
19530.9	chr11	47937944	47938335	18600.7	Intergenic	Intergenic	-63972	NM_001098503	5795	Hs.318547	NM_002843	ENSG00000149177	PTPRJ	CD148|DEP1|HPTPeta|R-PTP-ETA|SCC1	protein tyrosine phosphatase receptor type J	protein-coding
2755.79	chr16	68804649	68804952	18593	intron (NM_001317184, intron 2 of 14)	intron (NM_001317184, intron 2 of 14)	33605	NM_001317185	999	Hs.461086	NM_004360	ENSG00000039068	CDH1	Arc-1|BCDS1|CD324|CDHE|ECAD|LCAM|UVO	cadherin 1	protein-coding
8320.68	chr21	47296553	47296730	18585.8	intron (NM_001348242, intron 5 of 17)	intron (NM_001348242, intron 5 of 17)	26766	NM_020528	54039	Hs.474049	NM_020528	ENSG00000183570	PCBP3	ALPHA-CP3|PCBP3-OT1|PCBP3OT	poly(rC) binding protein 3	protein-coding
5691.18	chr15	65630129	65630438	18583	intron (NM_004884, intron 2 of 13)	intron (NM_004884, intron 2 of 13)	33268	NR_002757	26832		NR_002757	ENSG00000200156	RNU5B-1	RNU5B|RNU5B-1P|U5B1	RNA, U5B small nuclear 1	snRNA
28607.8	chr17	59458037	59458879	18567.7	intron (NM_001330413, intron 25 of 25)	intron (NM_001330413, intron 25 of 25)	-13393	NR_136397	101927855	Hs.662123	NR_136397	ENSG00000267131	LOC101927855	-	uncharacterized LOC101927855	ncRNA
17245	chr5	137828824	137829002	18562	Intergenic	Intergenic	27745	NM_001964	1958	Hs.326035	NM_001964	ENSG00000120738	EGR1	AT225|G0S30|KROX-24|NGFI-A|TIS8|ZIF-268|ZNF225	early growth response 1	protein-coding
22379.6	chr3	119379668	119380128	18544.5	promoter-TSS (NM_001308333)	promoter-TSS (NM_001308333)	-461	NM_001308333	64091	Hs.534383	NM_022135	ENSG00000121577	POPDC2	POP2	popeye domain containing 2	protein-coding
7836.07	chr16	56291160	56291540	18535.7	intron (NM_138736, intron 2 of 7)	intron (NM_138736, intron 2 of 7)	11918	NR_037499	100500891		NR_037499	ENSG00000265281	MIR3935	-	microRNA 3935	ncRNA
3752.77	chr1	7020589	7020913	18511.3	intron (NM_001349609, intron 3 of 22)	L2c|LINE|L2	175237	NR_146203	23261	Hs.397705	NM_015215	ENSG00000171735	CAMTA1	CANPMR	calmodulin binding transcription activator 1	protein-coding
3332.88	chr2	109550247	109550625	18499.4	intron (NM_022336, intron 1 of 11)	intron (NM_022336, intron 1 of 11)	55240	NM_022336	10913	Hs.171971	NM_022336	ENSG00000135960	EDAR	DL|ECTD10A|ECTD10B|ED1R|ED3|ED5|EDA-A1R|EDA1R|EDA3|HRM1	ectodysplasin A receptor	protein-coding
6559.67	chr16	22966675	22967395	18494.1	Intergenic	Intergenic	141552	NM_006043	9956	Hs.115830	NM_006043	ENSG00000122254	HS3ST2	30ST2|3OST2	heparan sulfate-glucosamine 3-sulfotransferase 2	protein-coding
5895.45	chr2	43085485	43085682	18484.8	Intergenic	L2b|LINE|L2	-65860	NM_012205	23498	Hs.368805	NM_012205	ENSG00000162882	HAAO	3-HAO|HAO|VCRL1|h3HAO	3-hydroxyanthranilate 3,4-dioxygenase	protein-coding
20170.7	chr3	184316036	184316557	18472.5	Intergenic	Intergenic	36723	NM_004443	2049	Hs.2913	NM_004443	ENSG00000182580	EPHB3	EK2|ETK2|HEK2|TYRO6	EPH receptor B3	protein-coding
24247	chr7	155049207	155049570	18460.8	Intergenic	Intergenic	-40094	NM_001346594	3638	Hs.520819	NM_005542	ENSG00000186480	INSIG1	CL6	insulin induced gene 1	protein-coding
6385.42	chr8	105336954	105337223	18458.2	Intergenic	Intergenic	-14936	NM_001257317	81501	Hs.652230	NM_030788	ENSG00000164935	DCSTAMP	FIND|TM7SF4|hDC-STAMP	dendrocyte expressed seven transmembrane protein	protein-coding
11534.2	chr10	111725211	111725487	18457.8	intron (NR_038943, intron 2 of 4)	intron (NR_038943, intron 2 of 4)	-30782	NM_001320591	120	Hs.501012	NM_001121	ENSG00000148700	ADD3	ADDL|CPSQ3	adducin 3	protein-coding
19741.8	chr14	78348252	78349368	18453.4	intron (NM_001366489, intron 4 of 9)	intron (NM_001366489, intron 4 of 9)	82358	NM_001366487	57143	Hs.413208	NM_020421	ENSG00000063761	ADCK1	-	aarF domain containing kinase 1	protein-coding
13327	chr19	15405046	15405301	18446.5	intron (NM_001330384, intron 1 of 11)	intron (NM_001330384, intron 1 of 11)	-13911	NM_014299	23476	Hs.187763	NM_014299	ENSG00000141867	BRD4	CAP|HUNK1|HUNKI|MCAP	bromodomain containing 4	protein-coding
13572.6	chr2	47235583	47236005	18414.6	intron (NM_020458, intron 10 of 19)	intron (NM_020458, intron 10 of 19)	-66800	NM_001171511	90411	Hs.662152	NM_139279	ENSG00000180398	MCFD2	F5F8D|F5F8D2|LMAN1IP|SDNSF	multiple coagulation factor deficiency 2	protein-coding
22690.3	chr1	162602147	162602384	18414.5	promoter-TSS (NM_006182)	promoter-TSS (NM_006182)	11	NM_006182	4921	Hs.275757	NM_006182	ENSG00000162733	DDR2	MIG20a|NTRKR3|TKT|TYRO10|WRCN	discoidin domain receptor tyrosine kinase 2	protein-coding
11693.5	chr5	153907735	153907960	18405.2	Intergenic	L2c|LINE|L2	-50060	NM_004821	9421	Hs.152531	NM_004821	ENSG00000113196	HAND1	Hxt|Thing1|bHLHa27|eHand	heart and neural crest derivatives expressed 1	protein-coding
9077.46	chr2	42252323	42252981	18375.5	Intergenic	Intergenic	-22509	NM_138370	91461	Hs.408542	NM_138370	ENSG00000162878	PKDCC	SGK493|Vlk	protein kinase domain containing, cytoplasmic	protein-coding
7879.33	chr5	69501942	69502212	18366.3	intron (NR_029426, intron 6 of 9)	intron (NR_029426, intron 6 of 9)	19545	NR_024054	11039	Hs.582500	NM_006780		SMA4	SMA3|b55C20.2	glucuronidase beta pseudogene	pseudo
14922.5	chr3	50407468	50407667	18348.2	intron (NM_001291101, intron 23 of 37)	intron (NM_001291101, intron 23 of 37)	4773	NR_111913	11068	Hs.149443	NM_007022	ENSG00000114395	CYB561D2	101F6|TSP10|XXcos-LUCA11.4	cytochrome b561 family member D2	protein-coding
20936.3	chr17	2827548	2827787	18337.1	intron (NM_001100398, intron 3 of 23)	intron (NM_001100398, intron 3 of 23)	41522	NR_110818	101927911	Hs.626373	NR_110818	ENSG00000262884	LOC101927911	-	uncharacterized LOC101927911	ncRNA
4559.81	chr11	15637926	15638536	18332.8	Intergenic	Eulor6E|DNA?|DNA?	-27200	NM_001293172	102724957	Hs.512245	NM_001293172		LOC102724957	-	uncharacterized LOC102724957	protein-coding
14935.3	chr11	65150259	65150579	18307.2	promoter-TSS (NM_001352381)	promoter-TSS (NM_001352381)	-274	NM_182556	283130	Hs.661604	NM_182556	ENSG00000162241	SLC25A45	-	solute carrier family 25 member 45	protein-coding
8036.14	chr8	11815063	11815324	18302	Intergenic	Intergenic	16915	NM_001033018	613210	Hs.558285	NM_001033018	ENSG00000205884	DEFB136	DEFB137	defensin beta 136	protein-coding
12896.1	chr10	43465972	43466421	18301.5	Intergenic	Intergenic	10759	NR_126352	104266963	Hs.559152	NR_126352	ENSG00000229630	LINC01264	-	long intergenic non-protein coding RNA 1264	ncRNA
21585.8	chr3	112022712	112022931	18290.7	intron (NR_147411, intron 1 of 4)	HERV3-int|LTR|ERV1	1496	NR_147411	105374042	Hs.436357	NR_147411	ENSG00000239482	LOC105374042	-	uncharacterized LOC105374042	ncRNA
3641.36	chr10	80095471	80095818	18288.5	Intergenic	Intergenic	68545	NR_073447	414243	Hs.55047	NR_073447	ENSG00000230417	LINC00595	C10orf101	long intergenic non-protein coding RNA 595	ncRNA
20772.7	chr9	73033203	73033515	18288.4	Intergenic	Intergenic	-3786	NM_001206	687	Hs.150557	NM_001206	ENSG00000119138	KLF9	BTEB|BTEB1	Kruppel like factor 9	protein-coding
12382.7	chr14	55922571	55922920	18278.5	Intergenic	SVA_D|Other|Other	-15482	NM_199047	387332	Hs.528278	NM_199047	ENSG00000182521	TBPL2	TBP2|TRF3	TATA-box binding protein like 2	protein-coding
7122.1	chr3	124113855	124114336	18263.9	exon (NM_001322992, exon 12 of 33)	exon (NM_001322992, exon 12 of 33)	20916	NR_106731	102464832		NR_106731	ENSG00000276656	MIR6083	hsa-mir-6083	microRNA 6083	ncRNA
18373.4	chr1	226251111	226251352	18263.1	intron (NM_002107, intron 1 of 3)	CpG	803	NR_002315	440926	Hs.533624	NR_002315		H3F3AP4	p13	H3 histone, family 3A, pseudogene 4	pseudo
6027.22	chr7	127662726	127663261	18261.7	intron (NM_014390, intron 16 of 23)	intron (NM_014390, intron 16 of 23)	8497	NM_022143	64101	Hs.655003	NM_022143	ENSG00000128594	LRRC4	NAG14|NGL-2	leucine rich repeat containing 4	protein-coding
1790.74	chr16	65696180	65696728	18253.6	Intergenic	Intergenic	-86251	NR_027755	283867	Hs.444774	NM_001101346	ENSG00000261742	LINC00922	-	long intergenic non-protein coding RNA 922	ncRNA
3158.21	chr1	50812208	50812718	18252.6	Intergenic	Intergenic	76652	NM_032110	63950	Hs.334481	NM_032110	ENSG00000142700	DMRTA2	-	DMRT like family A2	protein-coding
27380.2	chr7	8300831	8301015	18246.2	promoter-TSS (NR_125740)	promoter-TSS (NR_125740)	759	NM_022307	3382	Hs.487561	NM_004968	ENSG00000003147	ICA1	ICA69|ICAp69	islet cell autoantigen 1	protein-coding
19867.6	chr6	114176469	114176675	18241.8	Intergenic	Intergenic	-1952	NM_002356	4082	Hs.519909	NM_002356	ENSG00000277443	MARCKS	80K-L|MACS|PKCSL|PRKCSL	myristoylated alanine rich protein kinase C substrate	protein-coding
17945.5	chr5	43065019	43065253	18241.1	TTS (NR_034127)	TTS (NR_034127)	1937	NR_034127	100132356	Hs.726831	NM_175919		LOC100132356	-	uncharacterized LOC100132356	ncRNA
2549.36	chr14	69509678	69509905	18235.9	Intergenic	Intergenic	63392	NR_073422	161159	Hs.603341	NR_073422	ENSG00000259062	ACTN1-AS1	C14orf84	ACTN1 antisense RNA 1	ncRNA
9250.34	chr20	57048952	57049144	18224.8	intron (NR_130908, intron 1 of 1)	intron (NR_130908, intron 1 of 1)	40946	NR_130908	164284	Hs.119286	NM_153360	ENSG00000198768	APCDD1L	-	APC down-regulated 1 like	protein-coding
21586.9	chr17	56084818	56085109	18224.5	promoter-TSS (NR_034041)	promoter-TSS (NR_034041)	-256	NR_034041	6426	Hs.68714	NM_006924	ENSG00000136450	SRSF1	ASF|SF2|SF2p33|SFRS1|SRp30a	serine and arginine rich splicing factor 1	protein-coding
1746.81	chr11	62686088	62686325	18216.4	intron (NM_000738, intron 1 of 1)	intron (NM_000738, intron 1 of 1)	2629	NM_000738	1128	Hs.632119	NM_000738	ENSG00000168539	CHRM1	HM1|M1|M1R	cholinergic receptor muscarinic 1	protein-coding
10092.1	chr17	55910681	55910955	18208	Intergenic	Intergenic	16587	NM_016070	51649	Hs.5836	NM_016070	ENSG00000181610	MRPS23	CGI-138|HSPC329|MRP-S23	mitochondrial ribosomal protein S23	protein-coding
24567.1	chr7	14028253	14028743	18207.6	intron (NM_001370555, intron 2 of 12)	intron (NM_001370555, intron 2 of 12)	793	NM_004956	2115	Hs.22634	NM_004956	ENSG00000006468	ETV1	ER81	ETS variant 1	protein-coding
8468.85	chr2	129174059	129174293	18200.5	Intergenic	Intergenic	-97734	NM_004807	9394	Hs.512841	NM_004807	ENSG00000136720	HS6ST1	HH15|HS6ST	heparan sulfate 6-O-sulfotransferase 1	protein-coding
11436.7	chr17	75305516	75305750	18192	intron (NM_001113492, intron 2 of 11)	intron (NM_001113492, intron 2 of 11)	-9964	NM_006640	10801	Hs.440932	NM_006640	ENSG00000184640	SEPTIN9	AF17q25|MSF|MSF1|NAPB|PNUTL4|SEPT9|SINT1|SeptD1	septin 9	protein-coding
18152.6	chr9	136808881	136809092	18191	intron (NM_001134398, intron 1 of 29)	intron (NM_001134398, intron 1 of 29)	48460	NM_001134398	7410	Hs.369921	NM_003371	ENSG00000160293	VAV2	VAV-2	vav guanine nucleotide exchange factor 2	protein-coding
12283.2	chr3	64673964	64674162	18174.9	promoter-TSS (NM_182920)	promoter-TSS (NM_182920)	-387	NM_001318781	56999	Hs.656071	NM_182920	ENSG00000163638	ADAMTS9	-	ADAM metallopeptidase with thrombospondin type 1 motif 9	protein-coding
13985.5	chr8	143612248	143612461	18164.3	intron (NM_001702, intron 24 of 30)	intron (NM_001702, intron 24 of 30)	81344	NM_001702	575	Hs.194654	NM_001702	ENSG00000181790	ADGRB1	BAI1|GDAIF	adhesion G protein-coupled receptor B1	protein-coding
10267.7	chr17	43034748	43035392	18163.1	Intergenic	Intergenic	-9929	NM_001264573	146909	Hs.135094	NM_001080443	ENSG00000186185	KIF18B	-	kinesin family member 18B	protein-coding
4655.91	chr11	15636777	15637060	18151.3	Intergenic	LTR16E2|LTR|ERVL	-28513	NM_001293172	102724957	Hs.512245	NM_001293172		LOC102724957	-	uncharacterized LOC102724957	protein-coding
8914.65	chr10	118481520	118481863	18143.7	intron (NM_001330164, intron 2 of 12)	intron (NM_001330164, intron 2 of 12)	20386	NM_025015	259217	Hs.648448	NM_025015	ENSG00000165868	HSPA12A	-	heat shock protein family A (Hsp70) member 12A	protein-coding
2709.77	chr1	6982717	6982994	18126.4	intron (NM_001349609, intron 3 of 22)	MLT1F1|LTR|ERVL-MaLR	137341	NR_146203	23261	Hs.397705	NM_015215	ENSG00000171735	CAMTA1	CANPMR	calmodulin binding transcription activator 1	protein-coding
10048	chr17	55910374	55910551	18124.2	Intergenic	MIRb|SINE|MIR	16943	NM_016070	51649	Hs.5836	NM_016070	ENSG00000181610	MRPS23	CGI-138|HSPC329|MRP-S23	mitochondrial ribosomal protein S23	protein-coding
5906.38	chr1	205321519	205321748	18109.5	intron (NM_001271863, intron 2 of 8)	intron (NM_001271863, intron 2 of 8)	4417	NM_018203	55220	Hs.10414	NM_018203	ENSG00000162873	KLHDC8A	-	kelch domain containing 8A	protein-coding
6206.76	chr1	204268955	204269638	18107.8	intron (NM_014935, intron 1 of 22)	intron (NM_014935, intron 1 of 22)	59761	NM_014935	22874	Hs.253146	NM_014935	ENSG00000143850	PLEKHA6	PEPP-3|PEPP3	pleckstrin homology domain containing A6	protein-coding
25658.2	chr16	85384681	85384916	18095.6	Intergenic	MLT1J1|LTR|ERVL-MaLR	-44867	NR_049816	100847022		NR_049816	ENSG00000266307	MIR5093	-	microRNA 5093	ncRNA
21067.8	chr3	112022093	112022634	18089.3	intron (NR_147411, intron 1 of 4)	HERV3-int|LTR|ERV1	1038	NR_147411	105374042	Hs.436357	NR_147411	ENSG00000239482	LOC105374042	-	uncharacterized LOC105374042	ncRNA
16989.6	chr1	234736767	234737224	18088.4	Intergenic	Intergenic	8276	NM_001077397	359948	Hs.350268	NM_182972	ENSG00000168264	IRF2BP2	CVID14	interferon regulatory factor 2 binding protein 2	protein-coding
5606.65	chr7	127664236	127664697	18065.6	intron (NM_014390, intron 16 of 23)	intron (NM_014390, intron 16 of 23)	7024	NM_022143	64101	Hs.655003	NM_022143	ENSG00000128594	LRRC4	NAG14|NGL-2	leucine rich repeat containing 4	protein-coding
27554.3	chr7	8299597	8299792	18053.3	intron (NM_004968, intron 1 of 13)	intron (NM_004968, intron 1 of 13)	1988	NM_022307	3382	Hs.487561	NM_004968	ENSG00000003147	ICA1	ICA69|ICAp69	islet cell autoantigen 1	protein-coding
7464.7	chr1	110073055	110073258	18044.1	Intergenic	Intergenic	-9338	NM_031936	83873	Hs.709782	NM_031936	ENSG00000156097	GPR61	BALGR|GPCR3	G protein-coupled receptor 61	protein-coding
18131	chr7	40591375	40592252	18043.7	intron (NM_001193312, intron 11 of 12)	intron (NM_001193312, intron 11 of 12)	417238	NM_001193311	79783	Hs.586313	NM_024728	ENSG00000175600	SUGCT	C7orf10|DERP13|GA3|ORF19	succinyl-CoA:glutarate-CoA transferase	protein-coding
12695	chr3	16558097	16558482	18040	Intergenic	Intergenic	-3083	NM_015150	23180	Hs.98910	NM_015150	ENSG00000131378	RFTN1	MIG2|PIB10|PIG9|RAFTLIN	raftlin, lipid raft linker 1	protein-coding
13194.6	chr3	43827681	43828087	18032.5	Intergenic	Intergenic	-94798	NM_001346469	55129	Hs.656657	NM_018075	ENSG00000160746	ANO10	SCAR10|TMEM16K	anoctamin 10	protein-coding
2621.59	chr11	11399683	11400136	18022.8	intron (NM_001363464, intron 4 of 9)	intron (NM_001363464, intron 4 of 9)	-25112	NM_001256686	283106	Hs.654675	NM_001256686	ENSG00000254598	CSNK2A3	CSNK2A1P	casein kinase 2 alpha 3	protein-coding
18558.6	chr11	47937310	47937510	18018.2	Intergenic	LTR33|LTR|ERVL	-64701	NM_001098503	5795	Hs.318547	NM_002843	ENSG00000149177	PTPRJ	CD148|DEP1|HPTPeta|R-PTP-ETA|SCC1	protein tyrosine phosphatase receptor type J	protein-coding
5750.79	chr3	139389011	139389444	17994.3	intron (NM_001320510, intron 1 of 6)	LTR16C|LTR|ERVL	7587	NM_001320510	349565	Hs.208673	NM_178177	ENSG00000163864	NMNAT3	FKSG76|PNAT-3|PNAT3	nicotinamide nucleotide adenylyltransferase 3	protein-coding
18210.2	chr7	123726833	123727072	17986.6	Intergenic	Intergenic	-53831	NM_001136002	730130	Hs.450249	NM_001136002	ENSG00000234224	TMEM229A	-	transmembrane protein 229A	protein-coding
16691.7	chr1	84159127	84159591	17980.9	intron (NR_119375, intron 2 of 2)	intron (NR_119375, intron 2 of 2)	166870	NR_119374	101927560	Hs.559661	NR_119374	ENSG00000233008	LOC101927560	-	uncharacterized LOC101927560	ncRNA
14707.4	chr4	140700745	140701487	17961.8	intron (NM_018717, intron 2 of 4)	intron (NM_018717, intron 2 of 4)	114143	NM_001204368	4258	Hs.81874	NM_002413	ENSG00000085871	MGST2	GST2|MGST-II	microsomal glutathione S-transferase 2	protein-coding
18620.4	chr5	87971831	87972065	17955.3	promoter-TSS (NR_146284)	promoter-TSS (NR_146284)	-88	NR_146284	109729137	Hs.598635	NR_146284	ENSG00000245864	MEF2C-AS2	-	MEF2C antisense RNA 2	ncRNA
2751.04	chr16	68806066	68806521	17954.8	intron (NM_001317184, intron 2 of 14)	intron (NM_001317184, intron 2 of 14)	35098	NM_001317185	999	Hs.461086	NM_004360	ENSG00000039068	CDH1	Arc-1|BCDS1|CD324|CDHE|ECAD|LCAM|UVO	cadherin 1	protein-coding
10487.5	chr17	40067120	40067298	17947.2	intron (NM_198830, intron 3 of 27)	intron (NM_198830, intron 3 of 27)	7995	NM_001096	47	Hs.387567	NM_001096	ENSG00000131473	ACLY	ACL|ATPCL|CLATP	ATP citrate lyase	protein-coding
7680.78	chr5	142065657	142065876	17946.6	promoter-TSS (NM_001257209)	promoter-TSS (NM_001257209)	-111	NM_000800	2246	Hs.483635	NM_000800	ENSG00000113578	FGF1	AFGF|ECGF|ECGF-beta|ECGFA|ECGFB|FGF-1|FGF-alpha|FGFA|GLIO703|HBGF-1|HBGF1	fibroblast growth factor 1	protein-coding
1643.88	chr2	2796256	2796704	17945.4	Intergenic	Intergenic	333318	NR_110228	101927554	Hs.638446	NR_110228	ENSG00000234423	LINC01250	-	long intergenic non-protein coding RNA 1250	ncRNA
24338.3	chr7	14028871	14029777	17942.7	promoter-TSS (NM_004956)	promoter-TSS (NM_004956)	-33	NM_001370556	2115	Hs.22634	NM_004956	ENSG00000006468	ETV1	ER81	ETS variant 1	protein-coding
6560.21	chr15	78918032	78918265	17933.7	intron (NM_001256567, intron 4 of 4)	intron (NM_001256567, intron 4 of 4)	-4810	NM_001166694	1136	Hs.89605	NM_000743	ENSG00000080644	CHRNA3	LNCR2|NACHRA3|PAOD2	cholinergic receptor nicotinic alpha 3 subunit	protein-coding
17783.8	chr9	3527103	3527425	17932.1	Intergenic	Intergenic	-1263	NM_134428	5991	Hs.136829	NM_002919	ENSG00000080298	RFX3	-	regulatory factor X3	protein-coding
3821.98	chr1	211804174	211804401	17929.3	Intergenic	Intergenic	-8863	NR_131925	105748977	Hs.553186	NR_131925		LINC01693	-	long intergenic non-protein coding RNA 1693	ncRNA
9652.62	chr11	126383918	126384373	17922	intron (NM_001301097, intron 4 of 15)	intron (NM_001301097, intron 4 of 15)	108163	NM_001254759	6484	Hs.591947	NM_006278	ENSG00000110080	ST3GAL4	CGS23|NANTA3|SAT3|SIAT4|SIAT4C|ST-4|ST3GalA.2|ST3GalIV|STZ|gal-NAc6S	ST3 beta-galactoside alpha-2,3-sialyltransferase 4	protein-coding
24342.7	chr7	14029927	14030175	17919	promoter-TSS (NM_004956)	promoter-TSS (NM_004956)	276	NR_120445	2115	Hs.22634	NM_004956	ENSG00000006468	ETV1	ER81	ETS variant 1	protein-coding
7184.4	chr2	46041448	46042354	17915.5	intron (NM_005400, intron 1 of 14)	intron (NM_005400, intron 1 of 14)	163087	NM_005400	5581	Hs.580351	NM_005400	ENSG00000171132	PRKCE	PKCE|nPKC-epsilon	protein kinase C epsilon	protein-coding
10256.5	chr7	70079410	70079939	17900.6	intron (NM_015570, intron 5 of 18)	intron (NM_015570, intron 5 of 18)	-517456	NM_022479	64409	Hs.488591	NM_022479	ENSG00000185274	GALNT17	GALNACT17|GALNT16|GALNT20|GALNTL3|GalNAc-T17|GalNAc-T19|GalNAc-T5L|WBSCR17	polypeptide N-acetylgalactosaminyltransferase 17	protein-coding
18383.7	chr7	3283925	3284143	17889.6	Intergenic	Intergenic	-56850	NM_152744	221935	Hs.653013	NM_152744	ENSG00000146555	SDK1	-	sidekick cell adhesion molecule 1	protein-coding
10476.2	chr1	25062548	25062933	17877.7	Intergenic	Intergenic	-9198	NM_013943	25932	Hs.440544	NM_013943	ENSG00000169504	CLIC4	CLIC4L|H1|MTCLIC|huH1|p64H1	chloride intracellular channel 4	protein-coding
11086.3	chr1	7646193	7646435	17877.2	intron (NM_001349609, intron 6 of 22)	intron (NM_001349609, intron 6 of 22)	-83476	NM_001349620	23261	Hs.397705	NM_015215	ENSG00000171735	CAMTA1	CANPMR	calmodulin binding transcription activator 1	protein-coding
15197.9	chr18	20724104	20724292	17874.1	intron (NM_001100619, intron 1 of 9)	intron (NM_001100619, intron 1 of 9)	8471	NM_001100619	91768	Hs.11108	NM_138375	ENSG00000134508	CABLES1	CABL1|CABLES|HsT2563|IK3-1	Cdk5 and Abl enzyme substrate 1	protein-coding
6699.24	chr17	40094359	40094754	17873	intron (NR_146621, intron 5 of 8)	intron (NR_146621, intron 5 of 8)	7686	NM_031421	83538	Hs.201134	NM_031421	ENSG00000204815	TTC25	-	tetratricopeptide repeat domain 25	protein-coding
16493.8	chr1	110175304	110175563	17870	TTS (NM_001257361)	TTS (NM_001257361)	8823	NM_001257361	271	Hs.82927	NM_004037	ENSG00000116337	AMPD2	PCH9|SPG63	adenosine monophosphate deaminase 2	protein-coding
19800.7	chr3	177075207	177075391	17867.7	Intergenic	Intergenic	63069	NR_047465	100820709	Hs.518409	NR_047465	ENSG00000203645	LINC00501	-	long intergenic non-protein coding RNA 501	ncRNA
7922.64	chr17	43000677	43000930	17855.7	Intergenic	L2b|LINE|L2	-7883	NM_001363846	2670	Hs.514227	NM_002055	ENSG00000131095	GFAP	ALXDRD	glial fibrillary acidic protein	protein-coding
5178.54	chr1	179772298	179772600	17851.5	promoter-TSS (NR_162130)	promoter-TSS (NR_162130)	-610	NR_162130	113219451		NR_162130		MIR12116	-	microRNA 12116	ncRNA
6723.21	chr15	78267817	78268128	17842.9	Intergenic	Intergenic	18595	NR_026998	91450	Hs.406766	NR_026998		LOC91450	-	uncharacterized LOC91450	ncRNA
20898.5	chr10	27531189	27531397	17838.7	promoter-TSS (NM_001352576)	promoter-TSS (NM_001352576)	-253	NM_001352580	91452	Hs.530597	NM_145698	ENSG00000107897	ACBD5	-	acyl-CoA binding domain containing 5	protein-coding
9318.96	chr10	31871942	31872142	17813.9	Intergenic	Intergenic	-183358	NM_001368169	100505502	Hs.730227	NM_001368169		LOC100505502	-	putative UPF0607 protein FLJ37424	protein-coding
2687.43	chr6	167649835	167650084	17803.7	intron (NR_157263, intron 3 of 3)	intron (NR_157263, intron 3 of 3)	8171	NR_157263	112590798		NR_157263		HPAT5	-	human pluripotency-associated transcript 5	ncRNA
10686.1	chr4	140744499	140744863	17789.4	intron (NM_018717, intron 2 of 4)	intron (NM_018717, intron 2 of 4)	157708	NM_001204368	4258	Hs.81874	NM_002413	ENSG00000085871	MGST2	GST2|MGST-II	microsomal glutathione S-transferase 2	protein-coding
6310.16	chr7	104268470	104268738	17783	intron (NM_199000, intron 1 of 2)	intron (NM_199000, intron 1 of 2)	175935	NR_034141	645591	Hs.658835	NR_034141	ENSG00000226869	LHFPL3-AS1	-	LHFPL3 antisense RNA 1	ncRNA
13923.3	chr2	20551931	20552205	17772.2	promoter-TSS (NM_001352925)	promoter-TSS (NM_001352925)	-54	NM_001352920	23369	Hs.467824	NM_015317	ENSG00000055917	PUM2	PUMH2|PUML2	pumilio RNA binding family member 2	protein-coding
11908.1	chr20	32427405	32427679	17770	intron (NM_176812, intron 1 of 4)	intron (NM_176812, intron 1 of 4)	28388	NM_176812	128866	Hs.472471	NM_176812	ENSG00000101421	CHMP4B	C20orf178|CHMP4A|CTPP3|CTRCT31|SNF7|SNF7-2|Shax1|VPS32B|Vps32-2|dJ553F4.4	charged multivesicular body protein 4B	protein-coding
2622.42	chr11	78799950	78800359	17764.8	intron (NM_001098816, intron 4 of 33)	intron (NM_001098816, intron 4 of 33)	312999	NR_030598	100126333		NR_030598	ENSG00000211997	MIR708	MIRN708|hsa-mir-708	microRNA 708	ncRNA
4479.29	chr11	15636068	15636693	17756.1	Intergenic	Intergenic	-29051	NM_001293172	102724957	Hs.512245	NM_001293172		LOC102724957	-	uncharacterized LOC102724957	protein-coding
17678.2	chr7	74071896	74072091	17755.1	promoter-TSS (NM_001163636)	promoter-TSS (NM_001163636)	2	NM_001280800	2969	Hs.647041	NM_001518	ENSG00000263001	GTF2I	BAP135|BTKAP1|DIWS|GTFII-I|IB291|SPIN|TFII-I|WBS|WBSCR6	general transcription factor IIi	protein-coding
1433.01	chr11	113439325	113439768	17747.5	Intergenic	Intergenic	-93426	NM_000795	1813	Hs.73893	NM_000795	ENSG00000149295	DRD2	D2DR|D2R	dopamine receptor D2	protein-coding
21364.4	chr11	62608768	62609389	17735.7	TTS (NR_002716)	TTS (NR_002716)	203	NM_001369451	54663	Hs.654620	NM_018093	ENSG00000133316	WDR74	Nsa1	WD repeat domain 74	protein-coding
17959.2	chr10	112549878	112550145	17724.2	intron (NM_001134363, intron 5 of 13)	intron (NM_001134363, intron 5 of 13)	80651	NR_026932	282997	Hs.599931	NR_026932		PDCD4-AS1	-	PDCD4 antisense RNA 1	ncRNA
16234.2	chr1	84158283	84159028	17722.8	intron (NR_119375, intron 2 of 2)	intron (NR_119375, intron 2 of 2)	167574	NR_119374	101927560	Hs.559661	NR_119374	ENSG00000233008	LOC101927560	-	uncharacterized LOC101927560	ncRNA
3547.09	chr20	36768417	36768638	17717.4	intron (NM_198951, intron 8 of 9)	intron (NM_198951, intron 8 of 9)	25145	NM_001323318	7052	Hs.517033	NM_004613	ENSG00000198959	TGM2	TG(C)|TGC	transglutaminase 2	protein-coding
9188.21	chr11	44787519	44788181	17716.9	intron (NM_130783, intron 2 of 9)	intron (NM_130783, intron 2 of 9)	39338	NM_130783	90139	Hs.385634	NM_130783	ENSG00000157570	TSPAN18	TSPAN	tetraspanin 18	protein-coding
17707.9	chr1	226252009	226252186	17710.7	non-coding (NR_002315, exon 2 of 4)	non-coding (NR_002315, exon 2 of 4)	1669	NR_002315	440926	Hs.533624	NR_002315		H3F3AP4	p13	H3 histone, family 3A, pseudogene 4	pseudo
7419.07	chr5	69795133	69795395	17707.3	intron (NR_034021, intron 8 of 10)	intron (NR_034021, intron 8 of 10)	12936	NR_073404	441081	Hs.721548	NR_073404		LOC441081	-	POM121 membrane glycoprotein (rat) pseudogene	pseudo
24090.2	chr7	14030644	14030885	17670.5	promoter-TSS (NR_120445)	promoter-TSS (NR_120445)	101	NM_001163149	2115	Hs.22634	NM_004956	ENSG00000006468	ETV1	ER81	ETS variant 1	protein-coding
28764.1	chr2	85751522	85752054	17652.7	Intergenic	Intergenic	14221	NR_038942	100630918	Hs.66049	NR_038942		PARTICL	PARTICLE	promoter of MAT2A antisense radiation-induced circulating long non-coding RNA	ncRNA
4086.7	chr9	92027515	92027764	17650.4	intron (NM_001371198, intron 2 of 18)	intron (NM_001371198, intron 2 of 18)	67166	NR_163884
8660.09	chr20	57023999	57024425	17640.2	non-coding (NR_036633, exon 4 of 4)	non-coding (NR_036633, exon 4 of 4)	59927	NR_036633	9217	Hs.182625	NM_004738	ENSG00000124164	VAPB	ALS8|VAMP-B|VAP-B	VAMP associated protein B and C	protein-coding
18333.3	chr16	53125841	53126158	17637.6	intron (NM_025134, intron 1 of 38)	intron (NM_025134, intron 1 of 38)	37096	NM_025134	80205	Hs.59159	NM_015287	ENSG00000177200	CHD9	AD013|CHD-9|CReMM|KISH2|PRIC320	chromodomain helicase DNA binding protein 9	protein-coding
23815.4	chr14	73928239	73928514	17637.5	intron (NR_135251, intron 2 of 2)	intron (NR_135251, intron 2 of 2)	1972	NR_135251	101928143	Hs.654609	NR_135251	ENSG00000284930	LOC101928143	-	uncharacterized LOC101928143	ncRNA
22786.8	chr11	116298488	116298904	17623.9	Intergenic	Intergenic	-211443	NR_135069	101929011	Hs.733911	NR_135069	ENSG00000237937	LINC02702	-	long intergenic non-protein coding RNA 2702	ncRNA
6311.65	chr2	29336751	29337499	17622.4	promoter-TSS (NR_109844)	promoter-TSS (NR_109844)	-619	NR_109844	79745	Hs.122927	NM_024692	ENSG00000115295	CLIP4	RSNL2	CAP-Gly domain containing linker protein family member 4	protein-coding
8195.14	chr18	68136438	68136708	17622	Intergenic	Intergenic	-84746	NR_110764	101060542	Hs.586967	NR_110764	ENSG00000266278	LINC01910	-	long intergenic non-protein coding RNA 1910	ncRNA
14201	chr10	72983543	72984060	17613.5	intron (NM_001244889, intron 1 of 15)	intron (NM_001244889, intron 1 of 15)	-5816	NR_038453	728978	Hs.646725	NR_038453	ENSG00000237512	UNC5B-AS1	-	UNC5B antisense RNA 1	ncRNA
5201.39	chr14	75045177	75045507	17611.7	intron (NM_000428, intron 3 of 35)	intron (NM_000428, intron 3 of 35)	33598	NM_000428	4053	Hs.512776	NM_000428	ENSG00000119681	LTBP2	C14orf141|GLC3D|LTBP3|MSPKA|MSTP031|WMS3	latent transforming growth factor beta binding protein 2	protein-coding
13385.4	chr17	55655790	55655981	17611.6	intron (NM_001322250, intron 7 of 13)	intron (NM_001322250, intron 7 of 13)	29888	NR_110807	101927539	Hs.680439	NR_110807	ENSG00000263499	LOC101927539	-	uncharacterized LOC101927539	ncRNA
21808.2	chr1	162601260	162601982	17606.6	promoter-TSS (NM_006182)	promoter-TSS (NM_006182)	-144	NM_001354982	4921	Hs.275757	NM_006182	ENSG00000162733	DDR2	MIG20a|NTRKR3|TKT|TYRO10|WRCN	discoidin domain receptor tyrosine kinase 2	protein-coding
26956	chr10	65473198	65473400	17593.5	Intergenic	Intergenic	-191649	NM_001318154	221037	Hs.413416	NM_004241	ENSG00000171988	JMJD1C	KDM3C|TRIP-8|TRIP8	jumonji domain containing 1C	protein-coding
23618.6	chr2	42360281	42360617	17587.6	Intergenic	Intergenic	-36044	NM_001145076	27436	Hs.713173	NM_019063	ENSG00000143924	EML4	C2orf2|ELP120|EMAP-4|EMAPL4|ROPP120	EMAP like 4	protein-coding
11051.8	chr6	155594615	155594859	17575.3	intron (NM_001001346, intron 1 of 1)	intron (NM_001001346, intron 1 of 1)	9590	NM_001001346	49861	Hs.567491	NM_001001346	ENSG00000171217	CLDN20	-	claudin 20	protein-coding
4845.33	chr5	139262071	139262300	17571.8	intron (NM_013983, intron 2 of 10)	intron (NM_013983, intron 2 of 10)	86792	NM_032289	84249	Hs.21963	NM_032289	ENSG00000146005	PSD2	EFA6C	pleckstrin and Sec7 domain containing 2	protein-coding
8802.78	chr17	73689763	73690123	17569.8	intron (NM_013260, intron 4 of 10)	intron (NM_013260, intron 4 of 10)	26525	NM_013260	29115	Hs.655088	NM_013260	ENSG00000161526	SAP30BP	HCNGP|HTRG|HTRP	SAP30 binding protein	protein-coding
9065.4	chr10	31873705	31874151	17563.4	Intergenic	Intergenic	-185244	NM_001368169	100505502	Hs.730227	NM_001368169		LOC100505502	-	putative UPF0607 protein FLJ37424	protein-coding
6676.16	chr11	78792493	78792686	17559.4	intron (NM_001098816, intron 4 of 33)	(TG)n|Simple_repeat|Simple_repeat	320564	NR_030598	100126333		NR_030598	ENSG00000211997	MIR708	MIRN708|hsa-mir-708	microRNA 708	ncRNA
11555.5	chr1	12000593	12001060	17556.5	intron (NM_000302, intron 1 of 18)	intron (NM_000302, intron 1 of 18)	6052	NM_001316320	5351	Hs.75093	NM_000302	ENSG00000083444	PLOD1	EDS6|EDSKCL1|LH|LH1|LLH|PLOD	procollagen-lysine,2-oxoglutarate 5-dioxygenase 1	protein-coding
18823	chr9	37937088	37937345	17538.1	intron (NM_003028, intron 5 of 5)	L2b|LINE|L2	-32866	NR_024873	92014	Hs.634120	NM_033412	ENSG00000122696	SLC25A51	CG7943|MCART1	solute carrier family 25 member 51	protein-coding
6744.2	chr1	49383559	49384128	17526.5	intron (NR_136623, intron 4 of 12)	intron (NR_136623, intron 4 of 12)	-141202	NR_146232	79656	Hs.475348	NM_024603	ENSG00000162373	BEND5	C1orf165	BEN domain containing 5	protein-coding
9586.67	chr6	40599535	40599840	17524.3	Intergenic	Intergenic	-44584	NM_020737	57497	Hs.250015	NM_020737	ENSG00000156564	LRFN2	FIGLER2|KIAA1246|SALM1	leucine rich repeat and fibronectin type III domain containing 2	protein-coding
17316.4	chr3	194870982	194871170	17508.2	intron (NR_102711, intron 1 of 1)	intron (NR_102711, intron 1 of 1)	2476	NR_102710	101410543	Hs.658170	NR_102710	ENSG00000230266	XXYLT1-AS2	-	XXYLT1 antisense RNA 2	ncRNA
20007.8	chr1	156742699	156743378	17508.1	intron (NM_005973, intron 1 of 6)	intron (NM_005973, intron 1 of 6)	5711	NM_005973	5546	Hs.516948	NM_005973	ENSG00000143294	PRCC	RCCP1|TPRC	proline rich mitotic checkpoint control factor	protein-coding
8291.08	chr2	218872878	218873235	17506.3	Intergenic	Intergenic	-26601	NR_034176	285180	Hs.570069	NM_198483	ENSG00000188282	RUFY4	ZFYVE31	RUN and FYVE domain containing 4	protein-coding
13079.4	chr1	150551887	150552160	17504.6	promoter-TSS (NM_021960)	promoter-TSS (NM_021960)	63	NM_021960	4170	Hs.632486	NM_021960	ENSG00000143384	MCL1	BCL2L3|EAT|MCL1-ES|MCL1L|MCL1S|Mcl-1|TM|bcl2-L-3|mcl1/EAT	MCL1 apoptosis regulator, BCL2 family member	protein-coding
19612.7	chr2	208025150	208025327	17492.2	intron (NM_001270943, intron 1 of 3)	intron (NM_001270943, intron 1 of 3)	5434	NM_003709	8609	Hs.59908	NM_003709	ENSG00000118263	KLF7	UKLF	Kruppel like factor 7	protein-coding
9028.5	chr10	31871348	31871598	17491	Intergenic	Intergenic	-182789	NM_001368169	100505502	Hs.730227	NM_001368169		LOC100505502	-	putative UPF0607 protein FLJ37424	protein-coding
10557.3	chr11	120425809	120426106	17487.5	intron (NM_014619, intron 1 of 20)	intron (NM_014619, intron 1 of 20)	-9188	NM_001282473	2900	Hs.538738	NM_014619	ENSG00000149403	GRIK4	EAA1|GRIK|GluK4|KA1	glutamate ionotropic receptor kainate type subunit 4	protein-coding
8975.43	chr10	118482522	118482902	17483.3	intron (NM_001330164, intron 2 of 12)	intron (NM_001330164, intron 2 of 12)	19365	NM_025015	259217	Hs.648448	NM_025015	ENSG00000165868	HSPA12A	-	heat shock protein family A (Hsp70) member 12A	protein-coding
14944.1	chr1	234707297	234707868	17475.5	Intergenic	L2c|LINE|L2	37689	NM_001077397	359948	Hs.350268	NM_182972	ENSG00000168264	IRF2BP2	CVID14	interferon regulatory factor 2 binding protein 2	protein-coding
7732.75	chr2	23768795	23769116	17475.4	intron (NM_052920, intron 2 of 13)	intron (NM_052920, intron 2 of 13)	160905	NM_052920	114818	Hs.130593	NM_025067	ENSG00000119771	KLHL29	KBTBD9	kelch like family member 29	protein-coding
8333.68	chr11	78788841	78789050	17469.7	intron (NM_001098816, intron 4 of 33)	intron (NM_001098816, intron 4 of 33)	324208	NR_030598	100126333		NR_030598	ENSG00000211997	MIR708	MIRN708|hsa-mir-708	microRNA 708	ncRNA
6981.18	chr1	25239535	25239997	17466.7	intron (NM_001320672, intron 5 of 6)	intron (NM_001320672, intron 5 of 6)	6141	NR_106789	102465437		NR_106789	ENSG00000278034	MIR6731	hsa-mir-6731	microRNA 6731	ncRNA
9306.43	chr22	33347529	33348211	17460.1	intron (NM_133633, intron 2 of 11)	intron (NM_133633, intron 2 of 11)	54936	NM_133633	8224	Hs.608750	NM_003490	ENSG00000185666	SYN3	-	synapsin III	protein-coding
17579.3	chr4	111119703	111120024	17459.5	promoter-TSS (NM_001130721)	promoter-TSS (NM_001130721)	-92	NM_024090	79071	Hs.412939	NM_024090	ENSG00000170522	ELOVL6	FACE|FAE|LCE	ELOVL fatty acid elongase 6	protein-coding
16554.5	chr6	50785083	50785410	17452.9	Intergenic	Intergenic	-1338	NM_003221	7021	Hs.33102	NM_003221	ENSG00000008196	TFAP2B	AP-2B|AP2-B|PDA2	transcription factor AP-2 beta	protein-coding
3228.71	chr6	159179444	159179666	17439.4	intron (NM_001318745, intron 11 of 14)	intron (NM_001318745, intron 11 of 14)	6230	NR_037482	100500851		NR_037482	ENSG00000265558	MIR3918	mir-3918	microRNA 3918	ncRNA
23031.3	chr6	21589184	21589460	17439.4	Intergenic	Intergenic	-4660	NM_003107	6659	Hs.643910	NM_003107	ENSG00000124766	SOX4	EVI16	SRY-box transcription factor 4	protein-coding
19491.2	chr10	104180746	104180988	17423.1	5' UTR (NM_024326, exon 1 of 4)	5' UTR (NM_024326, exon 1 of 4)	-1176	NM_001270965	5662	Hs.154658	NM_002779	ENSG00000059915	PSD	EFA6|EFA6A|PSD1|TYL	pleckstrin and Sec7 domain containing	protein-coding
6921.44	chr1	25240846	25241212	17398.6	intron (NM_001320672, intron 5 of 6)	intron (NM_001320672, intron 5 of 6)	4878	NR_106789	102465437		NR_106789	ENSG00000278034	MIR6731	hsa-mir-6731	microRNA 6731	ncRNA
12711.4	chr10	71517782	71518161	17398.3	Intergenic	Intergenic	-43691	NM_001368898	1305	Hs.695934	NM_005203	ENSG00000197467	COL13A1	CMS19|COLXIIIA1	collagen type XIII alpha 1 chain	protein-coding
14820.1	chr17	55817097	55817274	17389.7	Intergenic	Intergenic	5475	NM_001282544	101927581	Hs.540784	NM_001282544	ENSG00000166329	CCDC182	-	coiled-coil domain containing 182	protein-coding
13987	chr8	101503539	101504148	17388.2	Intergenic	Intergenic	68144	NM_001270377	157567	Hs.530199	NM_198401	ENSG00000186106	ANKRD46	ANK-S|GENX-115279	ankyrin repeat domain 46	protein-coding
8835.67	chr3	64661617	64661909	17385.4	intron (NM_001318781, intron 3 of 38)	intron (NM_001318781, intron 3 of 38)	-8783	NR_038264	100507098	Hs.660881	NR_038264	ENSG00000241684	ADAMTS9-AS2	-	ADAMTS9 antisense RNA 2	ncRNA
3618.61	chr11	12267753	12268067	17384.6	intron (NR_144417, intron 21 of 26)	intron (NR_144417, intron 21 of 26)	-40537	NM_032867	84953	Hs.60371	NM_032867	ENSG00000133816	MICALCL	Ebitein1	MICAL C-terminal like	protein-coding
14485.8	chr2	158694352	158694783	17376.2	intron (NM_001347664, intron 1 of 11)	intron (NM_001347664, intron 1 of 11)	575	NM_001347667	90	Hs.470316	NM_001105	ENSG00000115170	ACVR1	ACTRI|ACVR1A|ACVRLK2|ALK2|FOP|SKR1|TSRI	activin A receptor type 1	protein-coding
4040.18	chr1	180915323	180915589	17358.6	3' UTR (NM_020950, exon 9 of 9)	3' UTR (NM_020950, exon 9 of 9)	8567	NR_145481	103344928	Hs.665319	NR_145481	ENSG00000232586	KIAA1614-AS1	-	KIAA1614 antisense RNA 1	ncRNA
21505	chr5	92918350	92919075	17358.4	promoter-TSS (NM_005654)	promoter-TSS (NM_005654)	-216	NM_005654	7025	Hs.519445	NM_005654	ENSG00000175745	NR2F1	BBOAS|BBSOAS|COUP-TFI|COUPTF1|EAR-3|EAR3|ERBAL3|SVP44|TCFCOUP1|TFCOUP1	nuclear receptor subfamily 2 group F member 1	protein-coding
11686.2	chr18	43915844	43916025	17352.6	non-coding (NR_046357, exon 2 of 2)	non-coding (NR_046357, exon 2 of 2)	1747	NR_046357	494470	Hs.501114	NM_152470	ENSG00000141622	RNF165	ARKL2|Ark2C|RNF111L2	ring finger protein 165	protein-coding
20431	chr7	50599753	50600023	17351.6	intron (NR_033845, intron 1 of 4)	intron (NR_033845, intron 1 of 4)	431	NR_033845	100129427	Hs.680434	NR_033845	ENSG00000226122	DDC-AS1	-	DDC antisense RNA 1	ncRNA
8381.53	chr20	57024720	57025210	17350.4	non-coding (NR_036633, exon 4 of 4)	non-coding (NR_036633, exon 4 of 4)	60680	NR_036633	9217	Hs.182625	NM_004738	ENSG00000124164	VAPB	ALS8|VAMP-B|VAP-B	VAMP associated protein B and C	protein-coding
14887.9	chr17	55817410	55817619	17340.4	Intergenic	Intergenic	5146	NM_001282544	101927581	Hs.540784	NM_001282544	ENSG00000166329	CCDC182	-	coiled-coil domain containing 182	protein-coding
1934.13	chr7	132173257	132173927	17336.1	intron (NM_181775, intron 4 of 4)	intron (NM_181775, intron 4 of 4)	87637	NM_001105543	91584	Hs.511454	NM_020911	ENSG00000221866	PLXNA4	FAYV2820|PLEXA4|PLXNA4A|PLXNA4B|PRO34003	plexin A4	protein-coding
2166.25	chr1	208683747	208683944	17334.9	Intergenic	Intergenic	-218188	NR_146914	105372893	Hs.568720	NR_146914	ENSG00000232812	LINC01717	-	long intergenic non-protein coding RNA 1717	ncRNA
24040.8	chr8	54570396	54570604	17315.6	Intergenic	Intergenic	-133975	NR_149032	100507516	Hs.597483	NR_149032		LOC100507516	-	uncharacterized LOC100507516	ncRNA
17057.2	chr11	75337912	75338593	17307.4	intron (NM_033063, intron 1 of 3)	intron (NM_033063, intron 1 of 3)	41227	NM_207577	4135	Hs.585540	NM_033063	ENSG00000171533	MAP6	MAP6-N|MTAP6|N-STOP|STOP	microtubule associated protein 6	protein-coding
22722.2	chr13	72441368	72441737	17303.3	promoter-TSS (NM_001366712)	promoter-TSS (NM_001366712)	-210	NM_001366712	1602	Hs.129452	NM_004392	ENSG00000276644	DACH1	DACH	dachshund family transcription factor 1	protein-coding
31539.1	chr1	243657144	243657362	17301	intron (NM_001350249, intron 17 of 17)	intron (NM_001350249, intron 17 of 17)	147775	NR_039824	100616343		NR_039824	ENSG00000265201	MIR4677	mir-4677	microRNA 4677	ncRNA
15222.1	chr4	96239658	96240046	17285.9	intron (NM_003728, intron 2 of 15)	intron (NM_003728, intron 2 of 15)	227210	NM_001256794	658	Hs.598475	NM_001203	ENSG00000138696	BMPR1B	ALK-6|ALK6|AMDD|BDA1D|BDA2|CDw293	bone morphogenetic protein receptor type 1B	protein-coding
2229.33	chr1	208684198	208685211	17279.3	Intergenic	MIRb|SINE|MIR	-217329	NR_146914	105372893	Hs.568720	NR_146914	ENSG00000232812	LINC01717	-	long intergenic non-protein coding RNA 1717	ncRNA
15202.9	chr4	96239299	96239560	17274.9	intron (NM_003728, intron 2 of 15)	MLT1D|LTR|ERVL-MaLR	226787	NM_001256794	658	Hs.598475	NM_001203	ENSG00000138696	BMPR1B	ALK-6|ALK6|AMDD|BDA1D|BDA2|CDw293	bone morphogenetic protein receptor type 1B	protein-coding
14154.1	chr19	39902692	39902869	17273.4	promoter-TSS (NM_001351693)	promoter-TSS (NM_001351693)	-529	NM_022835	64857	Hs.631574	NM_022835	ENSG00000090924	PLEKHG2	ARHGEF42|CLG|CTB-60E11.4|LDAMD	pleckstrin homology and RhoGEF domain containing G2	protein-coding
14273.1	chr2	158695117	158695356	17272.7	promoter-TSS (NM_001347667)	promoter-TSS (NM_001347667)	-94	NM_001347667	90	Hs.470316	NM_001105	ENSG00000115170	ACVR1	ACTRI|ACVR1A|ACVRLK2|ALK2|FOP|SKR1|TSRI	activin A receptor type 1	protein-coding
13278	chr8	143613027	143613305	17269.2	intron (NM_001702, intron 24 of 30)	intron (NM_001702, intron 24 of 30)	82156	NM_001702	575	Hs.194654	NM_001702	ENSG00000181790	ADGRB1	BAI1|GDAIF	adhesion G protein-coupled receptor B1	protein-coding
11904.9	chr8	33455270	33455653	17263.2	promoter-TSS (NM_001305116)	promoter-TSS (NM_001305116)	-146	NM_001305116	78986	Hs.8719	NM_024025	ENSG00000133878	DUSP26	DSP-4|DUSP24|LDP-4|LDP4|MKP-8|MKP8|NATA1|NEAP|SKRP3	dual specificity phosphatase 26	protein-coding
17777.8	chr5	124746843	124747185	17260.7	Intergenic	Intergenic	-81940	NR_109887	101927460	Hs.407582	NR_109887	ENSG00000260192	LINC02240	-	long intergenic non-protein coding RNA 2240	ncRNA
1651.17	chr10	116082139	116082639	17253.6	intron (NM_001351080, intron 5 of 18)	L2a|LINE|L2	81872	NM_001001936	84632	Hs.501106	NM_032550	ENSG00000169129	AFAP1L2	CTB-1144G6.4|KIAA1914|XB130	actin filament associated protein 1 like 2	protein-coding
3076.77	chr2	109551853	109552232	17249.8	intron (NM_022336, intron 1 of 11)	intron (NM_022336, intron 1 of 11)	53634	NM_022336	10913	Hs.171971	NM_022336	ENSG00000135960	EDAR	DL|ECTD10A|ECTD10B|ED1R|ED3|ED5|EDA-A1R|EDA1R|EDA3|HRM1	ectodysplasin A receptor	protein-coding
13441.9	chr16	88579667	88579933	17242.8	intron (NR_148997, intron 3 of 3)	intron (NR_148997, intron 3 of 3)	17661	NR_148997	100128882	Hs.722546	NR_148997	ENSG00000261744	LOC100128882	-	uncharacterized LOC100128882	ncRNA
8647.21	chr17	52976984	52977438	17241.7	promoter-TSS (NM_001321173)	promoter-TSS (NM_001321173)	-841	NM_001321176	10040	Hs.153504	NM_005486	ENSG00000141198	TOM1L1	SRCASM	target of myb1 like 1 membrane trafficking protein	protein-coding
11477.4	chr22	25365886	25366157	17235.2	Intergenic	Intergenic	-23359	NM_001001663	255349	Hs.329040	NM_001001663	ENSG00000206069	TMEM211	bA9F11.1	transmembrane protein 211	protein-coding
6857.25	chr17	17814395	17814861	17234.2	intron (NM_001033551, intron 1 of 13)	(CAGCC)n|Simple_repeat|Simple_repeat	61086	NM_001082968	146691	Hs.462379	NM_144678	ENSG00000175662	TOM1L2	-	target of myb1 like 2 membrane trafficking protein	protein-coding
17845.9	chr4	146858195	146858420	17233.7	intron (NM_178835, intron 1 of 14)	CpG	1668	NM_178835	152485	Hs.133916	NM_178835	ENSG00000151612	ZNF827	-	zinc finger protein 827	protein-coding
18871.8	chr14	77495201	77495477	17223.6	promoter-TSS (NM_024496)	promoter-TSS (NM_024496)	-288	NM_024496	64207	Hs.179260	NM_024496	ENSG00000119669	IRF2BPL	C14orf4|EAP1|NEDAMSS	interferon regulatory factor 2 binding protein like	protein-coding
10376.6	chr11	2482639	2482894	17202.9	promoter-TSS (NM_181798)	promoter-TSS (NM_181798)	82	NM_181798	3784	Hs.95162	NM_000218	ENSG00000053918	KCNQ1	ATFB1|ATFB3|JLNS1|KCNA8|KCNA9|KVLQT1|Kv1.9|Kv7.1|LQT|LQT1|RWS|SQT2|WRS	potassium voltage-gated channel subfamily Q member 1	protein-coding
4262.87	chr9	92028903	92029334	17201.2	intron (NM_001371198, intron 2 of 18)	intron (NM_001371198, intron 2 of 18)	65687	NR_163884
4903.93	chr2	10311204	10311457	17192	intron (NR_161344, intron 3 of 3)	intron (NR_161344, intron 3 of 3)	21467	NR_036222	100422929		NR_036222	ENSG00000265418	MIR4261	-	microRNA 4261	ncRNA
26863.8	chr11	78131943	78132259	17189.9	Intergenic	Intergenic	-3235	NM_080491	9846	Hs.429434	NM_012296	ENSG00000033327	GAB2	-	GRB2 associated binding protein 2	protein-coding
7520.31	chr18	71945285	71945813	17187.8	intron (NM_001190807, intron 1 of 3)	intron (NM_001190807, intron 1 of 3)	13649	NM_001914	1528	Hs.465413	NM_001914	ENSG00000166347	CYB5A	CYB5|MCB5|METAG	cytochrome b5 type A	protein-coding
9144.83	chr12	31874059	31875171	17187.2	intron (NR_103522, intron 1 of 8)	HERVL40-int|LTR|ERVL	7340	NM_001113402	196394	Hs.585084	NM_001113402	ENSG00000151743	AMN1	-	antagonist of mitotic exit network 1 homolog	protein-coding
16666.3	chr2	128409630	128410041	17183.9	3' UTR (NM_005291, exon 3 of 3)	3' UTR (NM_005291, exon 3 of 3)	-4007	NM_001256542	55679	Hs.469881	NM_017980	ENSG00000072163	LIMS2	LGMD2W|MDRCMTT|PINCH-2|PINCH2	LIM zinc finger domain containing 2	protein-coding
11363.7	chr12	131085537	131086293	17179.8	intron (NM_001351228, intron 2 of 21)	intron (NM_001351228, intron 2 of 21)	27086	NM_015347	23504	Hs.657441	NM_015347	ENSG00000060709	RIMBP2	PPP1R133|RBP2|RIM-BP2	RIMS binding protein 2	protein-coding
6699.19	chr3	183302255	183302741	17179.5	Intergenic	Intergenic	-29004	NM_130446	89857	Hs.659147	NM_130446	ENSG00000172578	KLHL6	-	kelch like family member 6	protein-coding
20980.7	chr5	58421137	58421744	17174.8	intron (NM_001364603, intron 5 of 15)	intron (NM_001364603, intron 5 of 15)	-86137	NM_001197222	5144	Hs.117545	NM_006203	ENSG00000113448	PDE4D	ACRDYS2|DPDE3|HSPDE4D|PDE43|PDE4DN2|STRK1	phosphodiesterase 4D	protein-coding
19952.8	chr12	125401677	125401950	17174	Intergenic	Intergenic	1720	NR_049820	100847004		NR_049820	ENSG00000265345	MIR5188	mir-5188	microRNA 5188	ncRNA
19475.6	chr3	128123735	128123912	17166.9	intron (NM_021937, intron 6 of 6)	intron (NM_021937, intron 6 of 6)	-58614	NR_037890	285224	Hs.683815	NR_037890	ENSG00000242049	DNAJB8-AS1	-	DNAJB8 antisense RNA 1	ncRNA
22777.9	chr2	42359917	42360116	17163	Intergenic	Intergenic	-36477	NM_001145076	27436	Hs.713173	NM_019063	ENSG00000143924	EML4	C2orf2|ELP120|EMAP-4|EMAPL4|ROPP120	EMAP like 4	protein-coding
15605.4	chr1	84157775	84158026	17160	intron (NR_119375, intron 2 of 2)	intron (NR_119375, intron 2 of 2)	168329	NR_119374	101927560	Hs.559661	NR_119374	ENSG00000233008	LOC101927560	-	uncharacterized LOC101927560	ncRNA
11560.8	chr19	15407226	15407404	17159.5	intron (NM_001330384, intron 1 of 11)	intron (NM_001330384, intron 1 of 11)	-16053	NM_014299	23476	Hs.187763	NM_014299	ENSG00000141867	BRD4	CAP|HUNK1|HUNKI|MCAP	bromodomain containing 4	protein-coding
7836.26	chr7	75832070	75832296	17159.3	intron (NM_001110199, intron 1 of 15)	intron (NM_001110199, intron 1 of 15)	969	NM_001110199	222183	Hs.511025	NM_001039212	ENSG00000177679	SRRM3	-	serine/arginine repetitive matrix 3	protein-coding
14036	chr19	5954810	5955053	17151.8	intron (NM_007322, intron 2 of 16)	intron (NM_007322, intron 2 of 16)	23220	NM_007320	8498	Hs.531752	NM_003624	ENSG00000031823	RANBP3	-	RAN binding protein 3	protein-coding
12462.3	chr1	17914831	17915081	17148.9	exon (NM_001011722, exon 3 of 27)	exon (NM_001011722, exon 3 of 27)	7908	NM_001011722	55160	Hs.443460	NM_018125	ENSG00000074964	ARHGEF10L	GrinchGEF	Rho guanine nucleotide exchange factor 10 like	protein-coding
8315.35	chr14	102657370	102657984	17148.6	intron (NM_001353659, intron 1 of 1)	intron (NM_001353659, intron 1 of 1)	44086	NM_001353832	5891	Hs.36859	NM_014226	ENSG00000080823	MOK	RAGE|RAGE-1|RAGE1|STK30	MOK protein kinase	protein-coding
14718.8	chr17	7146116	7146445	17145.2	promoter-TSS (NM_007278)	promoter-TSS (NM_007278)	-512	NM_007278	11337	Hs.647421	NM_007278	ENSG00000170296	GABARAP	ATG8A|GABARAP-a|MM46	GABA type A receptor-associated protein	protein-coding
8358.67	chr14	78389761	78390302	17141.9	intron (NM_001366487, intron 8 of 11)	intron (NM_001366487, intron 8 of 11)	123579	NM_001366487	57143	Hs.413208	NM_020421	ENSG00000063761	ADCK1	-	aarF domain containing kinase 1	protein-coding
21795.9	chr6	26026523	26026798	17141.9	TTS (NM_003544)	TTS (NM_003544)	820	NM_003544	8366	Hs.143080	NM_003544	ENSG00000278705	HIST1H4B	H4/I|H4FI	histone cluster 1 H4 family member b	protein-coding
18407.9	chr16	70462051	70462464	17123.8	intron (NM_006927, intron 1 of 6)	intron (NM_006927, intron 1 of 6)	10746	NM_006927	6483	Hs.368611	NM_006927	ENSG00000157350	ST3GAL2	Gal-NAc6S|SIAT4B|ST3GALII|ST3GalA.2	ST3 beta-galactoside alpha-2,3-sialyltransferase 2	protein-coding
34976.9	chr11	2800201	2800494	17122.6	intron (NM_181798, intron 15 of 15)	intron (NM_181798, intron 15 of 15)	-79119	NR_002728	10984	Hs.604823	NR_002728	ENSG00000269821	KCNQ1OT1	KCNQ1-AS2|KCNQ10T1|Kncq1|KvDMR1|KvLQT1-AS|LIT1|NCRNA00012	KCNQ1 opposite strand/antisense transcript 1	ncRNA
6396.06	chr21	47314198	47314378	17114.6	intron (NM_001348242, intron 5 of 17)	intron (NM_001348242, intron 5 of 17)	44413	NM_020528	54039	Hs.474049	NM_020528	ENSG00000183570	PCBP3	ALPHA-CP3|PCBP3-OT1|PCBP3OT	poly(rC) binding protein 3	protein-coding
16157.5	chr5	14410782	14411362	17110.7	intron (NR_134469, intron 33 of 56)	intron (NR_134469, intron 33 of 56)	-53020	NR_145815	109623458		NR_145815		SNORD170	-	small nucleolar RNA, C/D box 170	snoRNA
21428.9	chr16	85429118	85429298	17106.7	Intergenic	Intergenic	-89277	NR_049816	100847022		NR_049816	ENSG00000266307	MIR5093	-	microRNA 5093	ncRNA
9046.1	chr22	33347236	33347437	17104.9	intron (NM_133633, intron 2 of 11)	L2a|LINE|L2	55470	NM_133633	8224	Hs.608750	NM_003490	ENSG00000185666	SYN3	-	synapsin III	protein-coding
7412.96	chr1	26054325	26054672	17100.2	intron (NM_020379, intron 2 of 11)	intron (NM_020379, intron 2 of 11)	-72186	NM_206926	57190	Hs.323396	NM_020451	ENSG00000162430	SELENON	CFTD|MDRS1|RSMD1|RSS|SELN|SEPN1	selenoprotein N	protein-coding
12490.8	chr1	180868306	180868642	17100.1	Intergenic	Intergenic	-13559	NM_020950	57710	Hs.734816	NM_020950	ENSG00000135835	KIAA1614	-	KIAA1614	protein-coding
3316.59	chr9	116299425	116299739	17097.2	intron (NM_001276261, intron 10 of 14)	intron (NM_001276261, intron 10 of 14)	691	NM_001276260	5998	Hs.494875	NM_017790	ENSG00000138835	RGS3	C2PA|RGP3	regulator of G protein signaling 3	protein-coding
7090.49	chr2	46040146	46040746	17089.8	intron (NM_005400, intron 1 of 14)	intron (NM_005400, intron 1 of 14)	161632	NM_005400	5581	Hs.580351	NM_005400	ENSG00000171132	PRKCE	PKCE|nPKC-epsilon	protein kinase C epsilon	protein-coding
29924.5	chr8	56830575	56830986	17085.3	intron (NM_002350, intron 1 of 12)	intron (NM_002350, intron 1 of 12)	-15366	NR_145767	109617001		NR_145767	ENSG00000199405	SNORA1B	-	small nucleolar RNA, H/ACA box 1B	snoRNA
9209.25	chr22	33301414	33301800	17082.6	intron (NM_133633, intron 3 of 11)	MIRb|SINE|MIR	101199	NM_133633	8224	Hs.608750	NM_003490	ENSG00000185666	SYN3	-	synapsin III	protein-coding
10054.2	chr10	111726983	111727479	17080	intron (NR_038943, intron 2 of 4)	intron (NR_038943, intron 2 of 4)	-28900	NM_001320591	120	Hs.501012	NM_001121	ENSG00000148700	ADD3	ADDL|CPSQ3	adducin 3	protein-coding
7605.59	chr14	93430477	93430727	17079.7	intron (NM_001142593, intron 5 of 10)	intron (NM_001142593, intron 5 of 10)	41107	NM_001301690	1113	Hs.150793	NM_001275	ENSG00000100604	CHGA	CGA	chromogranin A	protein-coding
19243.4	chr17	57696488	57697237	17071.3	promoter-TSS (NM_001288653)	promoter-TSS (NM_001288653)	-188	NM_001288653	1213	Hs.491351	NM_004859	ENSG00000141367	CLTC	CHC|CHC17|CLH-17|CLTCL2|Hc|MRD56	clathrin heavy chain	protein-coding
10942.9	chr2	129182132	129182910	17069	Intergenic	Intergenic	-106079	NM_004807	9394	Hs.512841	NM_004807	ENSG00000136720	HS6ST1	HH15|HS6ST	heparan sulfate 6-O-sulfotransferase 1	protein-coding
1909.61	chr10	50137695	50138234	17062.4	intron (NM_020945, intron 47 of 61)	L2a|LINE|L2	-15684	NM_001006939	474354	Hs.202438	NM_001006939	ENSG00000165383	LRRC18	UNQ933|UNQ9338|VKGE9338	leucine rich repeat containing 18	protein-coding
14483.1	chr12	48385041	48385313	17056.1	intron (NM_001844, intron 16 of 53)	intron (NM_001844, intron 16 of 53)	13082	NM_001844	1280	Hs.408182	NM_001844	ENSG00000139219	COL2A1	ANFH|AOM|COL11A3|SEDC|STL1	collagen type II alpha 1 chain	protein-coding
17485.9	chr11	6667868	6668200	17050	intron (NM_003737, intron 1 of 20)	intron (NM_003737, intron 1 of 20)	9006	NM_003737	8642	Hs.199850	NM_003737	ENSG00000166341	DCHS1	CDH19|CDH25|CDHR6|FIB1|MVP2|PCDH16|VMLDS1	dachsous cadherin-related 1	protein-coding
14961.9	chr4	96238721	96239105	17049.9	intron (NM_003728, intron 2 of 15)	intron (NM_003728, intron 2 of 15)	226271	NM_001256794	658	Hs.598475	NM_001203	ENSG00000138696	BMPR1B	ALK-6|ALK6|AMDD|BDA1D|BDA2|CDw293	bone morphogenetic protein receptor type 1B	protein-coding
8986.2	chr17	74521111	74521298	17046.9	Intergenic	Intergenic	-2464	NR_033357	768206	Hs.634380	NM_001077620	ENSG00000214140	PRCD	RP36	photoreceptor disc component	protein-coding
39811	chr3	128176033	128176241	17031.7	Intergenic	Intergenic	-6300	NR_037890	285224	Hs.683815	NR_037890	ENSG00000242049	DNAJB8-AS1	-	DNAJB8 antisense RNA 1	ncRNA
7582.26	chr16	56293269	56293582	17030.7	intron (NM_138736, intron 2 of 7)	intron (NM_138736, intron 2 of 7)	13993	NR_037499	100500891		NR_037499	ENSG00000265281	MIR3935	-	microRNA 3935	ncRNA
3105.69	chr9	100908638	100909088	17027.7	intron (NM_003389, intron 2 of 11)	intron (NM_003389, intron 2 of 11)	26311	NM_003389	7464	Hs.113094	NM_003389	ENSG00000106789	CORO2A	CLIPINB|IR10|WDR2	coronin 2A	protein-coding
7179.84	chr17	44886707	44886946	17023.5	intron (NM_030753, intron 1 of 4)	intron (NM_030753, intron 1 of 4)	9232	NM_030753	7473	Hs.445884	NM_030753	ENSG00000108379	WNT3	INT4|TETAMS	Wnt family member 3	protein-coding
9470.35	chr17	74682995	74683309	17021.2	intron (NM_198530, intron 2 of 3)	intron (NM_198530, intron 2 of 3)	1593	NM_001363769	439921	Hs.250723	NM_198530	ENSG00000182534	MXRA7	-	matrix remodeling associated 7	protein-coding
7802.69	chr18	68137064	68137638	17019.2	Intergenic	Intergenic	-85524	NR_110764	101060542	Hs.586967	NR_110764	ENSG00000266278	LINC01910	-	long intergenic non-protein coding RNA 1910	ncRNA
17040.4	chr4	7896358	7896964	17018.8	intron (NM_198595, intron 1 of 16)	intron (NM_198595, intron 1 of 16)	-22626	NM_001371090
4504.17	chr15	74485751	74485928	16997.3	TTS (NM_001142620)	TTS (NM_001142620)	9289	NM_022369	64220	Hs.24553	NM_022369	ENSG00000137868	STRA6	MCOPCB8|MCOPS9|PP14296	stimulated by retinoic acid 6	protein-coding
19559.9	chr7	50599426	50599629	16976.2	promoter-TSS (NR_033845)	promoter-TSS (NR_033845)	70	NR_033845	100129427	Hs.680434	NR_033845	ENSG00000226122	DDC-AS1	-	DDC antisense RNA 1	ncRNA
16295.5	chr6	51417348	51417633	16964.1	Intergenic	Intergenic	-69178	NR_125840	101927082	Hs.730296	NR_125840		LOC101927082	-	uncharacterized LOC101927082	ncRNA
21856.9	chr11	116299064	116299359	16963.3	Intergenic	Intergenic	-210928	NR_135069	101929011	Hs.733911	NR_135069	ENSG00000237937	LINC02702	-	long intergenic non-protein coding RNA 2702	ncRNA
20672.5	chr6	156349303	156350108	16959.4	Intergenic	Intergenic	81774	NR_031606	100302259		NR_031606	ENSG00000221456	MIR1202	MIRN1202|hsa-mir-1202	microRNA 1202	ncRNA
4186.54	chr2	11893092	11893333	16950.1	intron (NM_001349205, intron 1 of 21)	intron (NM_001349205, intron 1 of 21)	4553	NM_001349205	23175	Hs.467740	NM_145693	ENSG00000134324	LPIN1	PAP1	lipin 1	protein-coding
12347.3	chr1	17914317	17914716	16949.4	intron (NR_137287, intron 3 of 29)	intron (NR_137287, intron 3 of 29)	7468	NM_001011722	55160	Hs.443460	NM_018125	ENSG00000074964	ARHGEF10L	GrinchGEF	Rho guanine nucleotide exchange factor 10 like	protein-coding
18926	chr6	26251893	26252101	16948.7	exon (NM_003524, exon 1 of 1)	exon (NM_003524, exon 1 of 1)	118	NM_003524	8345	Hs.247815	NM_003524	ENSG00000275713	HIST1H2BH	H2B/j|H2BFJ	histone cluster 1 H2B family member h	protein-coding
16387.3	chr3	29684048	29685126	16947	intron (NM_014483, intron 4 of 12)	intron (NM_014483, intron 4 of 12)	291060	NR_046556	100873977	Hs.581453	NR_046556	ENSG00000235593	RBMS3-AS1	-	RBMS3 antisense RNA 1	ncRNA
17194.7	chr16	85388914	85389198	16935.1	Intergenic	Intergenic	-49125	NR_049816	100847022		NR_049816	ENSG00000266307	MIR5093	-	microRNA 5093	ncRNA
7285.08	chr15	65136956	65137269	16928.7	intron (NM_001195059, intron 1 of 4)	intron (NM_001195059, intron 1 of 4)	2998	NM_025201	80301	Hs.709337	NM_025201	ENSG00000241839	PLEKHO2	PLEKHQ1|PP1628|pp9099	pleckstrin homology domain containing O2	protein-coding
11296.6	chr1	11941007	11941301	16919.3	Intergenic	Intergenic	-22152	NM_002521	4879	Hs.219140	NM_002521	ENSG00000120937	NPPB	BNP	natriuretic peptide B	protein-coding
7838.27	chr12	15431846	15432861	16905	Intergenic	Intergenic	-43089	NM_002848	5800	Hs.160871	NM_002848	ENSG00000151490	PTPRO	GLEPP1|NPHS6|PTP-OC|PTP-U2|PTPROT|PTPU2|R-PTP-O	protein tyrosine phosphatase receptor type O	protein-coding
3067.42	chr5	173990882	173991296	16902.4	Intergenic	Intergenic	-160496	NM_001363626	4488	Hs.89404	NM_002449	ENSG00000120149	MSX2	CRS2|FPP|HOX8|MSH|PFM|PFM1	msh homeobox 2	protein-coding
5974.56	chr17	17817232	17817511	16899.6	intron (NM_001033551, intron 1 of 13)	intron (NM_001033551, intron 1 of 13)	58343	NM_001082968	146691	Hs.462379	NM_144678	ENSG00000175662	TOM1L2	-	target of myb1 like 2 membrane trafficking protein	protein-coding
17486.5	chr1	183440170	183440405	16889.9	non-coding (NR_040063, exon 1 of 5)	non-coding (NR_040063, exon 1 of 5)	830	NR_040063	284649	Hs.127384	NR_040063	ENSG00000232860	SMG7-AS1	DKFZP564C196	SMG7 antisense RNA 1	ncRNA
17662.9	chr1	183440940	183441350	16887.3	promoter-TSS (NM_173156)	promoter-TSS (NM_173156)	-28	NR_040063	284649	Hs.127384	NR_040063	ENSG00000232860	SMG7-AS1	DKFZP564C196	SMG7 antisense RNA 1	ncRNA
14884.6	chr4	96240280	96240824	16886.7	intron (NM_003728, intron 2 of 15)	intron (NM_003728, intron 2 of 15)	227910	NM_001256794	658	Hs.598475	NM_001203	ENSG00000138696	BMPR1B	ALK-6|ALK6|AMDD|BDA1D|BDA2|CDw293	bone morphogenetic protein receptor type 1B	protein-coding
15904.8	chr13	20534184	20534493	16878.2	intron (NM_197968, intron 2 of 24)	intron (NM_197968, intron 2 of 24)	384	NR_148365	7750	Hs.507433	NM_003453	ENSG00000121741	ZMYM2	FIM|MYM|RAMP|SCLL|ZNF198	zinc finger MYM-type containing 2	protein-coding
7288.05	chr11	117687049	117687321	16872.6	intron (NM_001367905, intron 1 of 6)	intron (NM_001367905, intron 1 of 6)	1044	NM_001367905	57453	Hs.659513	NM_020693	ENSG00000177103	DSCAML1	DSCAM2	DS cell adhesion molecule like 1	protein-coding
24073.9	chr17	53769058	53769447	16871	Intergenic	Intergenic	30973	NM_018286	55273	Hs.173233	NM_018286	ENSG00000166292	TMEM100	-	transmembrane protein 100	protein-coding
6076.19	chr3	124487869	124488321	16867.6	intron (NM_001354766, intron 10 of 13)	intron (NM_001354766, intron 10 of 13)	36809	NR_036088	100422864		NR_036088	ENSG00000265981	MIR544B	-	microRNA 544b	ncRNA
6400.25	chr5	149976020	149976333	16864.7	Intergenic	Intergenic	-4462	NM_001166208	11346	Hs.435228	NM_007286	ENSG00000171992	SYNPO	-	synaptopodin	protein-coding
6094.56	chr1	50732087	50732345	16864.6	Intergenic	(CTG)n|Simple_repeat|Simple_repeat	156711	NM_001324217	1996	Hs.213050	NM_021952	ENSG00000162374	ELAVL4	HUD|PNEM	ELAV like RNA binding protein 4	protein-coding
8021.67	chr20	57022926	57023421	16857.7	non-coding (NR_036633, exon 4 of 4)	non-coding (NR_036633, exon 4 of 4)	58888	NR_036633	9217	Hs.182625	NM_004738	ENSG00000124164	VAPB	ALS8|VAMP-B|VAP-B	VAMP associated protein B and C	protein-coding
12597.3	chr10	3441365	3441706	16850.6	intron (NR_131187, intron 1 of 1)	intron (NR_131187, intron 1 of 1)	80648	NR_131187	105376360	Hs.212226	NR_131187		LOC105376360	-	uncharacterized LOC105376360	ncRNA
12202.7	chr1	33618889	33619109	16842.3	intron (NM_018207, intron 4 of 4)	MER20|DNA|hAT-Charlie	23152	NM_001330483	55223	Hs.656006	NM_018207	ENSG00000116525	TRIM62	DEAR1	tripartite motif containing 62	protein-coding
22841.4	chr5	107008309	107008769	16840.5	Intergenic	Intergenic	-1901	NM_001962	1946	Hs.288741	NM_001962	ENSG00000184349	EFNA5	AF1|EFL5|EPLG7|GLC1M|LERK7|RAGS	ephrin A5	protein-coding
10392.6	chr6	155596886	155597346	16836.8	exon (NM_001001346, exon 2 of 2)	exon (NM_001001346, exon 2 of 2)	11969	NM_001001346	49861	Hs.567491	NM_001001346	ENSG00000171217	CLDN20	-	claudin 20	protein-coding
4733.61	chr2	29504576	29504794	16836.5	intron (NM_004304, intron 9 of 28)	intron (NM_004304, intron 9 of 28)	-57919	NM_001353765	238	Hs.654469	NM_004304	ENSG00000171094	ALK	CD246|NBLST3	ALK receptor tyrosine kinase	protein-coding
20736.7	chr6	26027475	26027668	16820.1	promoter-TSS (NM_003544)	promoter-TSS (NM_003544)	-91	NM_003544	8366	Hs.143080	NM_003544	ENSG00000278705	HIST1H4B	H4/I|H4FI	histone cluster 1 H4 family member b	protein-coding
9810.9	chr1	54941902	54942101	16816.2	Intergenic	(CA)n|Simple_repeat|Simple_repeat	-69934	NM_018070	23648	Hs.476706	NM_018070	ENSG00000157216	SSBP3	CSDP|SSDP|SSDP1	single stranded DNA binding protein 3	protein-coding
3348.82	chr2	109549265	109549501	16802.9	intron (NM_022336, intron 1 of 11)	intron (NM_022336, intron 1 of 11)	56293	NM_022336	10913	Hs.171971	NM_022336	ENSG00000135960	EDAR	DL|ECTD10A|ECTD10B|ED1R|ED3|ED5|EDA-A1R|EDA1R|EDA3|HRM1	ectodysplasin A receptor	protein-coding
6958	chr5	68940230	68940442	16801.5	intron (NR_027386, intron 4 of 5)	intron (NR_027386, intron 4 of 5)	66018	NR_027386	653188	Hs.631974	NR_027386	ENSG00000253203	GUSBP3	GUSBP1|SMA3	GUSB pseudogene 3	pseudo
11504.2	chr16	88272308	88272775	16795.9	Intergenic	Intergenic	44654	NR_110944	101928880	Hs.634835	NR_110944	ENSG00000260420	LINC02182	LA16c-444G7.2	long intergenic non-protein coding RNA 2182	ncRNA
13353.8	chr17	76720721	76720969	16777.7	intron (NM_017456, intron 1 of 12)	intron (NM_017456, intron 1 of 12)	-1013	NM_001292018	9267	Hs.191215	NM_004762	ENSG00000108669	CYTH1	B2-1|CYTOHESIN-1|D17S811E|PSCD1|SEC7	cytohesin 1	protein-coding
19225.2	chr2	43494539	43494925	16769.4	intron (NM_001083953, intron 36 of 37)	MLT1J|LTR|ERVL-MaLR	40382	NR_027251	100129726	Hs.194480	NM_178529	ENSG00000279873	LINC01126	-	long intergenic non-protein coding RNA 1126	ncRNA
12240.4	chr17	17734713	17734987	16766.2	intron (NM_001005291, intron 1 of 19)	intron (NM_001005291, intron 1 of 19)	5450	NM_001005291	6720	Hs.592123	NM_004176	ENSG00000072310	SREBF1	SREBP1|bHLHd1	sterol regulatory element binding transcription factor 1	protein-coding
7265.84	chr11	117687664	117687955	16762.9	intron (NM_001367905, intron 1 of 6)	intron (NM_001367905, intron 1 of 6)	420	NM_001367905	57453	Hs.659513	NM_020693	ENSG00000177103	DSCAML1	DSCAM2	DS cell adhesion molecule like 1	protein-coding
8600.4	chr18	46269405	46269693	16760.1	intron (NM_014772, intron 7 of 11)	Charlie21a|DNA|hAT-Charlie	72578	NR_039897	100616366		NR_039897	ENSG00000266276	MIR4743	-	microRNA 4743	ncRNA
19571.7	chr10	27531919	27532096	16756.5	promoter-TSS (NM_001352582)	promoter-TSS (NM_001352582)	-967	NM_001352580	91452	Hs.530597	NM_145698	ENSG00000107897	ACBD5	-	acyl-CoA binding domain containing 5	protein-coding
8934.8	chr14	100006721	100007020	16755.2	intron (NM_001144995, intron 1 of 5)	intron (NM_001144995, intron 1 of 5)	59124	NM_001099402	8812	Hs.510409	NM_003858	ENSG00000090061	CCNK	CPR4|IDDHDF	cyclin K	protein-coding
8719.48	chr3	64660228	64660805	16747.7	intron (NM_001318781, intron 3 of 38)	intron (NM_001318781, intron 3 of 38)	-10030	NR_038264	100507098	Hs.660881	NR_038264	ENSG00000241684	ADAMTS9-AS2	-	ADAMTS9 antisense RNA 2	ncRNA
18289.5	chr16	85388452	85388699	16745.5	Intergenic	Intergenic	-48644	NR_049816	100847022		NR_049816	ENSG00000266307	MIR5093	-	microRNA 5093	ncRNA
26323.5	chr16	53119146	53119612	16743.7	intron (NM_025134, intron 1 of 38)	intron (NM_025134, intron 1 of 38)	30476	NM_025134	80205	Hs.59159	NM_015287	ENSG00000177200	CHD9	AD013|CHD-9|CReMM|KISH2|PRIC320	chromodomain helicase DNA binding protein 9	protein-coding
22630	chr14	73928704	73929254	16735.8	intron (NR_135251, intron 2 of 2)	intron (NR_135251, intron 2 of 2)	1369	NR_135251	101928143	Hs.654609	NR_135251	ENSG00000284930	LOC101928143	-	uncharacterized LOC101928143	ncRNA
19976.4	chr4	174928881	174929058	16720.2	Intergenic	Intergenic	110545	NR_146487	101928478		NR_146487	ENSG00000250708	LINC02269	-	long intergenic non-protein coding RNA 2269	ncRNA
18893.6	chr12	125399266	125399455	16711.1	promoter-TSS (NR_049820)	promoter-TSS (NR_049820)	-164	NM_021009	7316	Hs.520348	NM_021009	ENSG00000150991	UBC	HMG20	ubiquitin C	protein-coding
17092.4	chr4	146859273	146859466	16711	intron (NM_178835, intron 1 of 14)	intron (NM_178835, intron 1 of 14)	606	NM_178835	152485	Hs.133916	NM_178835	ENSG00000151612	ZNF827	-	zinc finger protein 827	protein-coding
6202.23	chr5	149158629	149159121	16708.1	intron (NM_001172699, intron 1 of 10)	intron (NM_001172699, intron 1 of 10)	7372	NM_001172699	133522	Hs.483816	NM_133263	ENSG00000155846	PPARGC1B	ERRL1|PERC|PGC-1(beta)|PGC1B	PPARG coactivator 1 beta	protein-coding
16688.7	chr5	180648869	180649572	16695.8	TTS (NR_039781)	TTS (NR_039781)	413	NR_039781	100616342		NR_039781	ENSG00000264732	MIR4638	mir-4638	microRNA 4638	ncRNA
10035.3	chr3	38622537	38622954	16688	exon (NM_001354701, exon 17 of 27)	exon (NM_001354701, exon 17 of 27)	68418	NM_001099405	6331	Hs.517898	NM_000335	ENSG00000183873	SCN5A	CDCD2|CMD1E|CMPD2|HB1|HB2|HBBD|HH1|ICCD|IVF|LQT3|Nav1.5|PFHB1|SSS1|VF1	sodium voltage-gated channel alpha subunit 5	protein-coding
15265.4	chrX	123095675	123096079	16678.5	promoter-TSS (NR_130770)	promoter-TSS (NR_130770)	321	NM_001042750	10735	Hs.496710	NM_006603	ENSG00000101972	STAG2	NEDXCF|SA-2|SA2|SCC3B|bA517O1.1	stromal antigen 2	protein-coding
19284.4	chr17	27969245	27969703	16674.9	intron (NM_001282129, intron 14 of 15)	intron (NM_001282129, intron 14 of 15)	-21033	NM_032854	84940	Hs.143046	NM_032854	ENSG00000167549	CORO6	-	coronin 6	protein-coding
3872.51	chr10	125836725	125837373	16661.5	intron (NM_001270765, intron 1 of 5)	intron (NM_001270765, intron 1 of 5)	14873	NM_015892	51363	Hs.287537	NM_014863	ENSG00000182022	CHST15	BRAG|GALNAC4S-6ST	carbohydrate sulfotransferase 15	protein-coding
12893.4	chr9	139691246	139691508	16660.4	intron (NM_001039374, intron 1 of 13)	LTR5B|LTR|ERVK	587	NM_001039374	84960	Hs.728796	NM_032874	ENSG00000213213	CCDC183	KIAA1984|PARF|bA216L13.7	coiled-coil domain containing 183	protein-coding
21813	chr5	92917112	92917972	16656	promoter-TSS (NR_021491)	promoter-TSS (NR_021491)	-516	NR_109823	441094	Hs.457407	NR_015369	ENSG00000237187	NR2F1-AS1	-	NR2F1 antisense RNA 1	ncRNA
3613.85	chr15	78608425	78608888	16640.9	Intergenic	Intergenic	-16705	NM_001303247	80349	Hs.513055	NM_025234	ENSG00000140395	WDR61	REC14|SKI8	WD repeat domain 61	protein-coding
8605.03	chr12	131714186	131714763	16618.7	Intergenic	Intergenic	64918	NR_026670	116437	Hs.675497	NR_026670	ENSG00000204603	LINC01257	-	long intergenic non-protein coding RNA 1257	ncRNA
16256.1	chr1	234736069	234736438	16618.4	Intergenic	Intergenic	9018	NM_001077397	359948	Hs.350268	NM_182972	ENSG00000168264	IRF2BP2	CVID14	interferon regulatory factor 2 binding protein 2	protein-coding
4501.17	chr1	94073945	94074711	16608.5	intron (NM_001261409, intron 3 of 11)	intron (NM_001261409, intron 3 of 11)	5326	NM_001261410	8412	Hs.36958	NM_003567	ENSG00000137936	BCAR3	AND-34|NSP2|SH2D3B	BCAR3 adaptor protein, NSP family member	protein-coding
14763.6	chr8	101522313	101522580	16608.5	3' UTR (NM_001270379, exon 6 of 6)	3' UTR (NM_001270379, exon 6 of 6)	49541	NM_001270377	157567	Hs.530199	NM_198401	ENSG00000186106	ANKRD46	ANK-S|GENX-115279	ankyrin repeat domain 46	protein-coding
17760.6	chr15	75246842	75247206	16604.6	TTS (NM_017793)	TTS (NM_017793)	2751	NM_017793	54913	Hs.8562	NM_017793	ENSG00000178718	RPP25	-	ribonuclease P and MRP subunit p25	protein-coding
14698.1	chr1	156645539	156645846	16599.9	intron (NM_006617, intron 1 of 3)	intron (NM_006617, intron 1 of 3)	1507	NM_006617	10763	Hs.527971	NM_006617	ENSG00000132688	NES	Nbla00170	nestin	protein-coding
12088.9	chr9	34579296	34579473	16596.1	intron (NM_001842, intron 1 of 8)	intron (NM_001842, intron 1 of 8)	10338	NM_001842	1271	Hs.129966	NM_001842	ENSG00000122756	CNTFR	-	ciliary neurotrophic factor receptor	protein-coding
18667.2	chr5	159592753	159593109	16592.3	Intergenic	MLT1K|LTR|ERVL-MaLR	-21457	NM_001130958	2172	Hs.519719	NM_001445	ENSG00000170231	FABP6	I-15P|I-BABP|I-BALB|I-BAP|ILBP|ILBP3|ILLBP	fatty acid binding protein 6	protein-coding
9263.42	chrX	153139016	153139548	16581.7	intron (NM_001278116, intron 2 of 28)	intron (NM_001278116, intron 2 of 28)	2117	NM_001143963	3897	Hs.522818	NM_000425	ENSG00000198910	L1CAM	CAML1|CD171|HSAS|HSAS1|MASA|MIC5|N-CAM-L1|N-CAML1|NCAM-L1|S10|SPG1	L1 cell adhesion molecule	protein-coding
4034.3	chr19	35328216	35328524	16577.9	Intergenic	LTR46|LTR|ERV1	-4597	NR_033982	400685	Hs.730118	NR_033982	ENSG00000267767	LINC01801	-	long intergenic non-protein coding RNA 1801	ncRNA
2874.85	chr6	39295203	39295694	16577.6	Intergenic	Intergenic	-4704	NM_001363784	83795	Hs.287765	NM_032115	ENSG00000095981	KCNK16	K2p16.1|TALK-1|TALK1	potassium two pore domain channel subfamily K member 16	protein-coding
13105	chr7	75880180	75880557	16576.3	intron (NM_001110199, intron 3 of 15)	intron (NM_001110199, intron 3 of 15)	49154	NM_001110199	222183	Hs.511025	NM_001039212	ENSG00000177679	SRRM3	-	serine/arginine repetitive matrix 3	protein-coding
2568.9	chr2	69440330	69440656	16533.2	intron (NM_032208, intron 17 of 17)	intron (NM_032208, intron 17 of 17)	109679	NR_036073	100423030		NR_036073	ENSG00000266649	MIR3126	mir-3126	microRNA 3126	ncRNA
13651.5	chr2	158695587	158696322	16533	promoter-TSS (NM_001347667)	promoter-TSS (NM_001347667)	-812	NM_001347667	90	Hs.470316	NM_001105	ENSG00000115170	ACVR1	ACTRI|ACVR1A|ACVRLK2|ALK2|FOP|SKR1|TSRI	activin A receptor type 1	protein-coding
6964.67	chr17	55924055	55924240	16528.7	intron (NM_016070, intron 2 of 4)	SVA_B|Other|Other	3258	NM_016070	51649	Hs.5836	NM_016070	ENSG00000181610	MRPS23	CGI-138|HSPC329|MRP-S23	mitochondrial ribosomal protein S23	protein-coding
4048.89	chr19	35328625	35328937	16513.6	Intergenic	Intergenic	-5008	NR_033982	400685	Hs.730118	NR_033982	ENSG00000267767	LINC01801	-	long intergenic non-protein coding RNA 1801	ncRNA
12054.6	chr8	144698402	144698656	16511.3	intron (NM_003313, intron 2 of 10)	intron (NM_003313, intron 2 of 10)	1190	NM_001317783	7264	Hs.404119	NM_003313	ENSG00000104522	TSTA3	FX|P35B|SDR4E1	tissue specific transplantation antigen P35B	protein-coding
8716.17	chr5	142068759	142069023	16494.3	intron (NM_001354951, intron 2 of 5)	intron (NM_001354951, intron 2 of 5)	-2831	NM_001257207	2246	Hs.483635	NM_000800	ENSG00000113578	FGF1	AFGF|ECGF|ECGF-beta|ECGFA|ECGFB|FGF-1|FGF-alpha|FGFA|GLIO703|HBGF-1|HBGF1	fibroblast growth factor 1	protein-coding
13005.3	chr7	55197727	55197986	16491.9	intron (NM_001346900, intron 1 of 27)	intron (NM_001346900, intron 1 of 27)	20324	NM_001346900	1956	Hs.488293	NM_005228	ENSG00000146648	EGFR	ERBB|ERBB1|HER1|NISBD2|PIG61|mENA	epidermal growth factor receptor	protein-coding
17575.5	chr6	2989768	2990415	16484	intron (NR_026856, intron 2 of 2)	LTR73|LTR|ERV1	1890	NR_026856	401232	Hs.720158	NM_207495		LINC01011	-	long intergenic non-protein coding RNA 1011	ncRNA
2410.01	chr11	15310511	15311299	16478.8	Intergenic	Intergenic	140257	NM_001278315	387755	Hs.591997	NM_001031853	ENSG00000188487	INSC	-	INSC spindle orientation adaptor protein	protein-coding
15181.2	chr4	175204312	175205178	16465.2	promoter-TSS (NM_001145314)	promoter-TSS (NM_001145314)	-310	NM_001145314	80817	Hs.555989	NM_030633	ENSG00000164118	CEP44	KIAA1712|PS1TP3	centrosomal protein 44	protein-coding
10600.3	chr6	90694734	90695433	16461.7	intron (NM_021813, intron 6 of 8)	intron (NM_021813, intron 6 of 8)	90895	NM_032602	84694	Hs.334499	NM_032602	ENSG00000135355	GJA10	CX62	gap junction protein alpha 10	protein-coding
19590.8	chr8	81694218	81695192	16459.3	intron (NM_001033723, intron 2 of 8)	L3|LINE|CR1	91998	NM_001367783	619279	Hs.434957	NM_032651	ENSG00000164684	ZNF704	Gig1	zinc finger protein 704	protein-coding
12772.9	chr9	139690574	139690763	16456.2	promoter-TSS (NM_001039374)	promoter-TSS (NM_001039374)	-122	NM_001039374	84960	Hs.728796	NM_032874	ENSG00000213213	CCDC183	KIAA1984|PARF|bA216L13.7	coiled-coil domain containing 183	protein-coding
17421.9	chr1	235491568	235491823	16455.9	promoter-TSS (NR_036605)	promoter-TSS (NR_036605)	-58	NM_001037277	9453	Hs.730768	NM_004837	ENSG00000152904	GGPS1	GGPPS|GGPPS1	geranylgeranyl diphosphate synthase 1	protein-coding
18835.9	chr17	27070173	27070358	16455.1	promoter-TSS (NM_004295)	promoter-TSS (NM_004295)	-764	NM_004295	9618	Hs.8375	NM_004295	ENSG00000076604	TRAF4	CART1|MLN62|RNF83	TNF receptor associated factor 4	protein-coding
1364.55	chr1	208439730	208440234	16452.7	Intergenic	Intergenic	-22253	NM_025179	5362	Hs.497626	NM_025179	ENSG00000076356	PLXNA2	OCT|PLXN2	plexin A2	protein-coding
7080.62	chr8	11269152	11269618	16446.9	intron (NR_026814, intron 3 of 6)	intron (NR_026814, intron 3 of 6)	43474	NR_026814	83656	Hs.583896	NM_054017	ENSG00000184608	FAM167A-AS1	C8orf12	FAM167A antisense RNA 1	ncRNA
25358.5	chr1	7690503	7690852	16446.7	intron (NM_001349609, intron 6 of 22)	intron (NM_001349609, intron 6 of 22)	-39113	NM_001349620	23261	Hs.397705	NM_015215	ENSG00000171735	CAMTA1	CANPMR	calmodulin binding transcription activator 1	protein-coding
5954.24	chr1	50731419	50731949	16438.2	Intergenic	Intergenic	156179	NM_001324217	1996	Hs.213050	NM_021952	ENSG00000162374	ELAVL4	HUD|PNEM	ELAV like RNA binding protein 4	protein-coding
3877.32	chr2	11893544	11893816	16398.6	intron (NM_001349205, intron 1 of 21)	intron (NM_001349205, intron 1 of 21)	5021	NM_001349205	23175	Hs.467740	NM_145693	ENSG00000134324	LPIN1	PAP1	lipin 1	protein-coding
13695.2	chr10	72650403	72650906	16394.2	Intergenic	L1M5|LINE|L1	-2332	NM_001323004	5092	Hs.3192	NM_000281	ENSG00000166228	PCBD1	DCOH|PCBD|PCD|PHS	pterin-4 alpha-carbinolamine dehydratase 1	protein-coding
16210.9	chr6	87862307	87862508	16382.2	Intergenic	CpG	-2876	NM_015021	23036	Hs.444800	NM_015021	ENSG00000188994	ZNF292	Nbla00365|ZFP292|ZN-16|Zn-15|bA393I2.3	zinc finger protein 292	protein-coding
25211.5	chr2	208335418	208335644	16370.7	Intergenic	Intergenic	-59155	NM_004379	1385	Hs.516646	NM_004379	ENSG00000118260	CREB1	CREB|CREB-1	cAMP responsive element binding protein 1	protein-coding
32462.1	chr10	80052578	80052855	16366.8	Intergenic	Intergenic	25617	NR_073447	414243	Hs.55047	NR_073447	ENSG00000230417	LINC00595	C10orf101	long intergenic non-protein coding RNA 595	ncRNA
14350.8	chr17	75426094	75426351	16316.2	intron (NM_001293696, intron 1 of 9)	intron (NM_001293696, intron 1 of 9)	-20609	NM_001113496	10801	Hs.440932	NM_006640	ENSG00000184640	SEPTIN9	AF17q25|MSF|MSF1|NAPB|PNUTL4|SEPT9|SINT1|SeptD1	septin 9	protein-coding
17541.8	chr1	245768894	245769302	16307.1	intron (NM_018012, intron 6 of 14)	intron (NM_018012, intron 6 of 14)	-371279	NR_151721	111216275	Hs.663694	NR_151721	ENSG00000232192	KIF26B-AS1	-	KIF26B antisense RNA 1	ncRNA
4803.38	chr1	226661280	226661642	16307.1	Intergenic	MER102b|DNA|hAT-Charlie	-65667	NM_001618	142	Hs.177766	NM_001618	ENSG00000143799	PARP1	ADPRT|ADPRT 1|ADPRT1|ARTD1|PARP|PARP-1|PPOL|pADPRT-1	poly(ADP-ribose) polymerase 1	protein-coding
3244.72	chr2	109725627	109725995	16305.6	Intergenic	Intergenic	-19850	NM_001099289	344558	Hs.171244	NM_001099289	ENSG00000172985	SH3RF3	POSH2|SH3MD4	SH3 domain containing ring finger 3	protein-coding
6082.01	chr7	104269743	104270371	16297.4	intron (NM_199000, intron 1 of 2)	intron (NM_199000, intron 1 of 2)	174482	NR_034141	645591	Hs.658835	NR_034141	ENSG00000226869	LHFPL3-AS1	-	LHFPL3 antisense RNA 1	ncRNA
10435.4	chr19	3375326	3375707	16294.4	intron (NM_001245002, intron 1 of 10)	intron (NM_001245002, intron 1 of 10)	8935	NM_005597	4782	Hs.170131	NM_005597	ENSG00000141905	NFIC	CTF|CTF5|NF-I|NFI	nuclear factor I C	protein-coding
19719.6	chr22	24798932	24799166	16292.9	intron (NM_001254732, intron 13 of 14)	intron (NM_001254732, intron 13 of 14)	-20516	NM_001278500	135	Hs.197029	NM_000675	ENSG00000128271	ADORA2A	A2aR|ADORA2|RDC8	adenosine A2a receptor	protein-coding
11680	chr21	47548250	47548599	16282.7	intron (NM_001849, intron 27 of 27)	intron (NM_001849, intron 27 of 27)	-22865	NM_001350598	100861507	Hs.570448	NM_001350598		FTCD-AS1	-	FTCD antisense RNA 1	protein-coding
14594.3	chr8	101522854	101523590	16281.3	intron (NM_001270379, intron 5 of 5)	intron (NM_001270379, intron 5 of 5)	48765	NM_001270377	157567	Hs.530199	NM_198401	ENSG00000186106	ANKRD46	ANK-S|GENX-115279	ankyrin repeat domain 46	protein-coding
3327.51	chr20	44767973	44768996	16281.1	Intergenic	Intergenic	21531	NM_001362758	958	Hs.472860	NM_001250	ENSG00000101017	CD40	Bp50|CDW40|TNFRSF5|p50	CD40 molecule	protein-coding
9351.37	chr19	48001628	48001816	16279.4	intron (NR_038457, intron 1 of 8)	MIR3|SINE|MIR	14183	NR_038452	100505681	Hs.657320	NR_038452	ENSG00000268061	NAPA-AS1	-	NAPA antisense RNA 1	ncRNA
18521.7	chr16	53133464	53134064	16278.9	intron (NM_025134, intron 1 of 38)	intron (NM_025134, intron 1 of 38)	-31160	NM_001352127	80205	Hs.59159	NM_015287	ENSG00000177200	CHD9	AD013|CHD-9|CReMM|KISH2|PRIC320	chromodomain helicase DNA binding protein 9	protein-coding
20317.6	chr1	46598288	46598498	16277.9	promoter-TSS (NR_125987)	promoter-TSS (NR_125987)	74	NM_001303428	8503	Hs.655387	NM_003629	ENSG00000117461	PIK3R3	p55|p55-GAMMA|p55PIK	phosphoinositide-3-kinase regulatory subunit 3	protein-coding
10424.4	chr10	43366800	43367125	16275.9	promoter-TSS (NR_134479)	promoter-TSS (NR_134479)	-7	NR_134479	101929445	Hs.376403	NR_134479	ENSG00000234944	LINC02623	-	long intergenic non-protein coding RNA 2623	ncRNA
18215.2	chr7	3285814	3286235	16274.2	Intergenic	Intergenic	-54860	NM_152744	221935	Hs.653013	NM_152744	ENSG00000146555	SDK1	-	sidekick cell adhesion molecule 1	protein-coding
13194.3	chr18	20721041	20721295	16273.8	intron (NM_001100619, intron 1 of 9)	MIRb|SINE|MIR	5441	NM_001100619	91768	Hs.11108	NM_138375	ENSG00000134508	CABLES1	CABL1|CABLES|HsT2563|IK3-1	Cdk5 and Abl enzyme substrate 1	protein-coding
5770.11	chr9	134297876	134298123	16268.8	Intergenic	Intergenic	-7478	NM_013318	84726	Hs.743955	NM_013318	ENSG00000130723	PRRC2B	BAT2L|BAT2L1|KIAA0515|LQFBS-1	proline rich coiled-coil 2B	protein-coding
15580.6	chr4	7893946	7894296	16258.2	intron (NM_198595, intron 1 of 16)	intron (NM_198595, intron 1 of 16)	-20086	NM_001371090
26236	chr16	53120019	53120432	16242.1	intron (NM_025134, intron 1 of 38)	intron (NM_025134, intron 1 of 38)	31322	NM_025134	80205	Hs.59159	NM_015287	ENSG00000177200	CHD9	AD013|CHD-9|CReMM|KISH2|PRIC320	chromodomain helicase DNA binding protein 9	protein-coding
5738.25	chr10	105383060	105383237	16240.1	intron (NM_001365079, intron 3 of 8)	intron (NM_001365079, intron 3 of 8)	54825	NM_001365079	9644	Hs.678727	NM_014631	ENSG00000107957	SH3PXD2A	FISH|SH3MD1|TKS5	SH3 and PX domains 2A	protein-coding
9021.12	chr1	6445662	6446020	16229.4	promoter-TSS (NM_181864)	promoter-TSS (NM_181864)	-13	NM_181864	11332	Hs.126137	NM_007274	ENSG00000097021	ACOT7	ACH1|ACT|BACH|CTE-II|LACH|LACH1|hBACH	acyl-CoA thioesterase 7	protein-coding
20748.3	chr17	8125509	8125691	16212.4	intron (NR_026951, intron 2 of 2)	tRNA-Asp-GAY|tRNA|tRNA	1761	NR_026951	284029	Hs.121692	NM_173621	ENSG00000178977	LINC00324	C17orf44|NCRNA00324	long intergenic non-protein coding RNA 324	ncRNA
13099.1	chr1	163172577	163173336	16209.8	promoter-TSS (NM_001195303)	promoter-TSS (NM_001195303)	-250	NM_001254749	8490	Hs.24950	NM_003617	ENSG00000143248	RGS5	MST092|MST106|MST129|MSTP032|MSTP092|MSTP106|MSTP129	regulator of G protein signaling 5	protein-coding
16645.7	chr5	124084389	124085063	16201.2	Intergenic	Intergenic	-3921	NM_020747	57507	Hs.266616	NM_020747	ENSG00000168916	ZNF608	NY-REN-36	zinc finger protein 608	protein-coding
14384.9	chr8	30278584	30278863	16198.6	intron (NM_001008710, intron 1 of 8)	intron (NM_001008710, intron 1 of 8)	-35806	NR_046205	100128750	Hs.126813	NR_046205	ENSG00000254109	RBPMS-AS1	-	RBPMS antisense RNA 1	ncRNA
17654.6	chr7	152312172	152312772	16196.3	Intergenic	Intergenic	60754	NM_005431	7516	Hs.647093	NM_005431	ENSG00000196584	XRCC2	FANCU	X-ray repair cross complementing 2	protein-coding
16984.4	chr7	148844213	148844427	16194.5	promoter-TSS (NM_170686)	promoter-TSS (NM_170686)	-225	NM_170686	57541	Hs.632032	NM_020781	ENSG00000197024	ZNF398	P51|P71|ZER6	zinc finger protein 398	protein-coding
19939.5	chr1	46597832	46598082	16192.5	promoter-TSS (NM_001328650)	promoter-TSS (NM_001328650)	344	NM_001303429	8503	Hs.655387	NM_003629	ENSG00000117461	PIK3R3	p55|p55-GAMMA|p55PIK	phosphoinositide-3-kinase regulatory subunit 3	protein-coding
21469.6	chr6	26055228	26055513	16190.2	TTS (NM_005319)	TTS (NM_005319)	1329	NM_005319	3006	Hs.7644	NM_005319	ENSG00000187837	HIST1H1C	H1.2|H1C|H1F2|H1s-1	histone cluster 1 H1 family member c	protein-coding
9994.18	chr15	74877046	74877550	16180.1	intron (NM_006465, intron 4 of 8)	intron (NM_006465, intron 4 of 8)	-23415	NM_003992	1198	Hs.511790	NM_001292	ENSG00000179335	CLK3	PHCLK3|PHCLK3/152	CDC like kinase 3	protein-coding
6511.19	chr2	23844052	23844268	16170.4	intron (NM_052920, intron 3 of 13)	intron (NM_052920, intron 3 of 13)	236110	NM_052920	114818	Hs.130593	NM_025067	ENSG00000119771	KLHL29	KBTBD9	kelch like family member 29	protein-coding
5280.12	chr22	31998353	31998791	16167.2	intron (NM_001007467, intron 16 of 32)	intron (NM_001007467, intron 16 of 32)	18945	NR_106959	102465666		NR_106959	ENSG00000284082	MIR7109	hsa-mir-7109	microRNA 7109	ncRNA
14638.4	chr11	115932058	115932395	16154.3	Intergenic	Intergenic	-301308	NR_034148	283143	Hs.130499	NR_034148		LINC00900	-	long intergenic non-protein coding RNA 900	ncRNA
7955.96	chr2	218875502	218875690	16144.2	Intergenic	Intergenic	-24061	NR_034176	285180	Hs.570069	NM_198483	ENSG00000188282	RUFY4	ZFYVE31	RUN and FYVE domain containing 4	protein-coding
10631.7	chr2	74728314	74728516	16142.8	intron (NM_001009812, intron 1 of 1)	intron (NM_001009812, intron 1 of 1)	-1305	NR_024606	151534	Hs.745121	NM_138482	ENSG00000257702	LBX2-AS1	-	LBX2 antisense RNA 1	ncRNA
13468.4	chr18	71923473	71923783	16142.2	intron (NM_001190807, intron 2 of 3)	intron (NM_001190807, intron 2 of 3)	35570	NM_001914	1528	Hs.465413	NM_001914	ENSG00000166347	CYB5A	CYB5|MCB5|METAG	cytochrome b5 type A	protein-coding
1905.55	chr8	41147827	41148315	16117.5	intron (NM_003012, intron 2 of 2)	intron (NM_003012, intron 2 of 2)	18921	NM_003012	6422	Hs.213424	NM_003012	ENSG00000104332	SFRP1	FRP|FRP-1|FRP1|FrzA|SARP2	secreted frizzled related protein 1	protein-coding
5114.28	chr14	67958511	67959136	16112.9	intron (NM_001348546, intron 1 of 2)	intron (NM_001348546, intron 1 of 2)	-3385	NM_001348543	161145	Hs.509707	NM_182526	ENSG00000198133	TMEM229B	C14orf83	transmembrane protein 229B	protein-coding
1183.77	chr11	19789148	19789689	16106	intron (NM_001244963, intron 1 of 39)	intron (NM_001244963, intron 1 of 39)	-7789	NR_039843	100616426		NR_039843	ENSG00000264309	MIR4694	-	microRNA 4694	ncRNA
22782.1	chr17	55498505	55498789	16105.7	intron (NM_001322250, intron 6 of 13)	intron (NM_001322250, intron 6 of 13)	102311	NR_110808	101927557	Hs.639984	NR_110808	ENSG00000266100	LOC101927557	-	uncharacterized LOC101927557	ncRNA
12905.5	chr1	163041689	163041916	16099.7	5' UTR (NM_001113380, exon 1 of 5)	5' UTR (NM_001113380, exon 1 of 5)	107	NM_001113380	5999	Hs.386726	NM_005613	ENSG00000117152	RGS4	RGP4|SCZD9	regulator of G protein signaling 4	protein-coding
5014.01	chr6	43913549	43913738	16089.6	Intergenic	MLT1H1|LTR|ERVL-MaLR	-54679	NR_160954	221416	Hs.531926	NM_153246	ENSG00000181577	C6orf223	-	chromosome 6 open reading frame 223	ncRNA
4745.72	chr1	226662185	226662708	16084.5	Intergenic	Intergenic	-66652	NM_001618	142	Hs.177766	NM_001618	ENSG00000143799	PARP1	ADPRT|ADPRT 1|ADPRT1|ARTD1|PARP|PARP-1|PPOL|pADPRT-1	poly(ADP-ribose) polymerase 1	protein-coding
15909.4	chr4	103749424	103749607	16068.3	promoter-TSS (NM_003340)	promoter-TSS (NM_003340)	-178	NM_181889	7323	Hs.518773	NM_003340	ENSG00000109332	UBE2D3	E2(17)KB3|UBC4/5|UBCH5C	ubiquitin conjugating enzyme E2 D3	protein-coding
15936.2	chr4	103749026	103749203	16068.1	promoter-TSS (NM_003340)	promoter-TSS (NM_003340)	-9	NM_181886	7323	Hs.518773	NM_003340	ENSG00000109332	UBE2D3	E2(17)KB3|UBC4/5|UBCH5C	ubiquitin conjugating enzyme E2 D3	protein-coding
2006.8	chr22	19211005	19211382	16058.9	intron (NM_001835, intron 14 of 31)	intron (NM_001835, intron 14 of 31)	-44817	NR_046298	6576	Hs.111024	NM_005984	ENSG00000100075	SLC25A1	CMS23|CTP|D2L2AD|SEA|SLC20A3	solute carrier family 25 member 1	protein-coding
3067.19	chr1	167653038	167653652	16051.4	intron (NM_001322924, intron 2 of 4)	intron (NM_001322924, intron 2 of 4)	-37874	NM_024569	9019	Hs.493919	NM_003953	ENSG00000197965	MPZL1	MPZL1b|PZR|PZR1b|PZRa|PZRb	myelin protein zero like 1	protein-coding
17640.5	chr2	85660800	85661309	16047.8	intron (NM_201594, intron 14 of 20)	intron (NM_201594, intron 14 of 20)	15000	NM_201594	284948	Hs.209542	NM_198482	ENSG00000152292	SH2D6	-	SH2 domain containing 6	protein-coding
7592.81	chr1	21606876	21607261	16032.1	promoter-TSS (NM_001113347)	promoter-TSS (NM_001113347)	-960	NM_001113347	1889	Hs.195080	NM_001397	ENSG00000117298	ECE1	ECE	endothelin converting enzyme 1	protein-coding
4461.53	chr16	88278991	88279766	16030.5	Intergenic	Intergenic	51491	NR_110944	101928880	Hs.634835	NR_110944	ENSG00000260420	LINC02182	LA16c-444G7.2	long intergenic non-protein coding RNA 2182	ncRNA
8981.56	chrX	39587356	39587599	16024.6	Intergenic	Intergenic	67007	NR_037501	100500822		NR_037501	ENSG00000263730	MIR3937	-	microRNA 3937	ncRNA
13363.4	chr18	71922610	71922852	16023.4	intron (NM_001190807, intron 3 of 3)	intron (NM_001190807, intron 3 of 3)	36467	NM_001914	1528	Hs.465413	NM_001914	ENSG00000166347	CYB5A	CYB5|MCB5|METAG	cytochrome b5 type A	protein-coding
2728.94	chr12	115440263	115441008	16011.5	Intergenic	Intergenic	-318655	NM_005996	6926	Hs.744016	NM_005996	ENSG00000135111	TBX3	TBX3-ISO|UMS|XHL	T-box transcription factor 3	protein-coding
15957.6	chr7	3282800	3282977	16007.2	Intergenic	Intergenic	-57996	NM_152744	221935	Hs.653013	NM_152744	ENSG00000146555	SDK1	-	sidekick cell adhesion molecule 1	protein-coding
4553.06	chr7	127692385	127692767	16004.9	intron (NM_014390, intron 16 of 23)	intron (NM_014390, intron 16 of 23)	-21086	NM_022143	64101	Hs.655003	NM_022143	ENSG00000128594	LRRC4	NAG14|NGL-2	leucine rich repeat containing 4	protein-coding
3606.34	chr11	15860612	15860861	16004.9	Intergenic	Intergenic	130431	NR_106721	102464826		NR_106721	ENSG00000284094	MIR6073	hsa-mir-6073	microRNA 6073	ncRNA
2467.68	chr11	120610402	120610794	15999.5	intron (NM_001282470, intron 2 of 19)	intron (NM_001282470, intron 2 of 19)	79226	NR_133008	105369532	Hs.694510	NR_133008		LOC105369532	-	uncharacterized LOC105369532	ncRNA
22847.4	chr17	55498025	55498372	15994.4	intron (NM_001322250, intron 6 of 13)	intron (NM_001322250, intron 6 of 13)	102760	NR_110808	101927557	Hs.639984	NR_110808	ENSG00000266100	LOC101927557	-	uncharacterized LOC101927557	ncRNA
17360.9	chr1	245769664	245770075	15993	intron (NM_018012, intron 6 of 14)	intron (NM_018012, intron 6 of 14)	-372050	NR_151721	111216275	Hs.663694	NR_151721	ENSG00000232192	KIF26B-AS1	-	KIF26B antisense RNA 1	ncRNA
8639.65	chr5	173184861	173185124	15992.8	Intergenic	Intergenic	-11780	NR_108027	101928136	Hs.449267	NR_108027	ENSG00000253686	LINC01484	-	long intergenic non-protein coding RNA 1484	ncRNA
5387.11	chr6	43846482	43846760	15977.7	Intergenic	Intergenic	-12144	NR_024478	100132354	Hs.376232	NR_024478		LINC01512	HI-LNC77	long intergenic non-protein coding RNA 1512	ncRNA
19467.5	chr1	152020368	152020743	15973.1	Intergenic	Intergenic	-11075	NM_005620	6282	Hs.417004	NM_005620	ENSG00000163191	S100A11	HEL-S-43|MLN70|S100C	S100 calcium binding protein A11	protein-coding
65835.2	chr7	133467304	133467797	15967.9	intron (NM_021807, intron 10 of 17)	intron (NM_021807, intron 10 of 17)	42091	NR_120513	101928861	Hs.675747	NR_120513		LOC101928861	-	uncharacterized LOC101928861	ncRNA
15787.7	chr12	49626775	49627110	15964.2	intron (NM_001303114, intron 1 of 3)	intron (NM_001303114, intron 1 of 3)	5140	NM_001303117	84790	Hs.652390	NM_032704	ENSG00000167553	TUBA1C	TUBA6|bcm948	tubulin alpha 1c	protein-coding
14921.9	chr7	73447507	73448163	15959.4	intron (NM_001278914, intron 1 of 30)	intron (NM_001278914, intron 1 of 30)	5332	NM_001081754	2006	Hs.647061	NM_000501	ENSG00000049540	ELN	ADCL1|SVAS|WBS|WS	elastin	protein-coding
20683.1	chr17	8124927	8125144	15950.1	intron (NR_026951, intron 2 of 2)	CpG	2326	NR_026951	284029	Hs.121692	NM_173621	ENSG00000178977	LINC00324	C17orf44|NCRNA00324	long intergenic non-protein coding RNA 324	ncRNA
5343.55	chr1	203491171	203491705	15943.9	Intergenic	Intergenic	28157	NM_014359	26254	Hs.632468	NM_014359	ENSG00000188770	OPTC	OPT	opticin	protein-coding
11967	chr20	57032460	57032674	15940.5	Intergenic	Intergenic	57427	NR_130908	164284	Hs.119286	NM_153360	ENSG00000198768	APCDD1L	-	APC down-regulated 1 like	protein-coding
24357.5	chr16	85383126	85383475	15934.6	Intergenic	Intergenic	-43369	NR_049816	100847022		NR_049816	ENSG00000266307	MIR5093	-	microRNA 5093	ncRNA
12068.8	chr9	98343022	98343886	15929.3	Intergenic	Intergenic	-64115	NM_001083602	5727	Hs.494538	NM_000264	ENSG00000185920	PTCH1	BCNS|NBCCS|PTC|PTC1|PTCH	patched 1	protein-coding
5350.82	chr3	139924560	139924845	15928.8	intron (NM_022131, intron 2 of 16)	intron (NM_022131, intron 2 of 16)	270675	NM_022131	64084	Hs.158529	NM_022131	ENSG00000158258	CLSTN2	ALC-GAMMA|CDHR13|CS2|CSTN2|alcagamma	calsyntenin 2	protein-coding
10324.8	chr6	155589301	155589488	15928.3	intron (NM_001001346, intron 1 of 1)	intron (NM_001001346, intron 1 of 1)	4247	NM_001001346	49861	Hs.567491	NM_001001346	ENSG00000171217	CLDN20	-	claudin 20	protein-coding
13471.7	chr14	23524817	23525114	15920.7	5' UTR (NM_022478, exon 2 of 14)	5' UTR (NM_022478, exon 2 of 14)	1782	NM_022478	64403	Hs.155912	NM_022478	ENSG00000139880	CDH24	CDH11L	cadherin 24	protein-coding
3585.93	chr2	11894100	11894480	15918.4	intron (NM_001349205, intron 1 of 21)	intron (NM_001349205, intron 1 of 21)	5631	NM_001349205	23175	Hs.467740	NM_145693	ENSG00000134324	LPIN1	PAP1	lipin 1	protein-coding
14007.4	chr9	130215056	130215266	15910.2	intron (NM_001005374, intron 1 of 24)	intron (NM_001005374, intron 1 of 24)	627	NM_001005374	90678	Hs.495188	NM_138361	ENSG00000148356	LRSAM1	CMT2P|RIFLE|TAL	leucine rich repeat and sterile alpha motif containing 1	protein-coding
17720.1	chr14	104757805	104758362	15906.3	Intergenic	Intergenic	68162	NR_146612	145195	Hs.534297	NR_146611	ENSG00000258913	LINC02691	C14orf144	long intergenic non-protein coding RNA 2691	ncRNA
4862.3	chr16	17476254	17477002	15902.1	intron (NM_022166, intron 1 of 11)	intron (NM_022166, intron 1 of 11)	88189	NM_022166	64131	Hs.22907	NM_022166	ENSG00000103489	XYLT1	DBQD2|PXYLT1|XT-I|XT1|XTI|XYLTI|xylT-I	xylosyltransferase 1	protein-coding
7165.09	chr17	34114135	34114405	15896.6	intron (NM_032950, intron 1 of 8)	intron (NM_032950, intron 1 of 8)	8375	NR_111988	79148	Hs.380710	NM_024302	ENSG00000271447	MMP28	EPILYSIN|MM28|MMP-25|MMP-28|MMP25	matrix metallopeptidase 28	protein-coding
6116.1	chr1	223196091	223196615	15896.1	Intergenic	Intergenic	94587	NM_001369594	84976	Hs.528817	NM_032890	ENSG00000154309	DISP1	DISPA	dispatched RND transporter family member 1	protein-coding
17303.5	chr11	117360758	117361030	15894.7	intron (NM_001367904, intron 11 of 14)	intron (NM_001367904, intron 11 of 14)	162324	NM_014956	22897	Hs.504009	NM_014956	ENSG00000110274	CEP164	NPHP15	centrosomal protein 164	protein-coding
17384.7	chr10	112549466	112549751	15884	intron (NM_001134363, intron 5 of 13)	intron (NM_001134363, intron 5 of 13)	81054	NR_026932	282997	Hs.599931	NR_026932		PDCD4-AS1	-	PDCD4 antisense RNA 1	ncRNA
12659.1	chr20	62795555	62795790	15874.8	promoter-TSS (NM_004535)	promoter-TSS (NM_004535)	-133	NM_004535	4661	Hs.279562	NM_004535	ENSG00000196132	MYT1	C20orf36|MTF1|MYTI|NZF2|PLPB1|ZC2H2C1|ZC2HC4A	myelin transcription factor 1	protein-coding
7116.38	chr12	131991483	131992034	15872.1	Intergenic	Intergenic	140908	NR_146868	105370085	Hs.739274	NR_146868		LINC02414	-	long intergenic non-protein coding RNA 2414	ncRNA
10803.2	chr1	226067936	226068133	15867.7	intron (NM_014698, intron 1 of 24)	intron (NM_014698, intron 1 of 24)	2046	NM_014698	9725	Hs.119387	NM_014698	ENSG00000196187	TMEM63A	KIAA0792	transmembrane protein 63A	protein-coding
10024.3	chr7	128006530	128006774	15866.8	Intergenic	Intergenic	-4908	NM_001114726	401399	Hs.381096	NM_001114726	ENSG00000224940	PRRT4	-	proline rich transmembrane protein 4	protein-coding
17853.4	chr6	27791618	27791866	15860.7	promoter-TSS (NM_021968)	promoter-TSS (NM_021968)	-161	NM_021968	8363	Hs.278483	NM_021968	ENSG00000197238	HIST1H4J	H4/e|H4F2iv|H4FE|dJ160A22.2	histone cluster 1 H4 family member j	protein-coding
4390.19	chr16	22978549	22979329	15856.4	Intergenic	Intergenic	153456	NM_006043	9956	Hs.115830	NM_006043	ENSG00000122254	HS3ST2	30ST2|3OST2	heparan sulfate-glucosamine 3-sulfotransferase 2	protein-coding
1866.04	chr6	37705970	37706364	15849.9	Intergenic	L2b|LINE|L2	-40508	NM_153487	266727	Hs.437993	NM_153487	ENSG00000112139	MDGA1	GPIM|MAMDC3	MAM domain containing glycosylphosphatidylinositol anchor 1	protein-coding
3505.4	chr2	10499549	10499775	15843.3	intron (NM_001258357, intron 1 of 4)	intron (NM_001258357, intron 1 of 4)	-9142	NM_001258358	3241	Hs.580427	NM_002149	ENSG00000115756	HPCAL1	BDR1|HLP2|VILIP-3	hippocalcin like 1	protein-coding
12577.4	chr8	101502807	101502987	15842.9	Intergenic	Intergenic	69090	NM_001270377	157567	Hs.530199	NM_198401	ENSG00000186106	ANKRD46	ANK-S|GENX-115279	ankyrin repeat domain 46	protein-coding
9692.6	chr11	8305393	8305843	15836.2	Intergenic	Intergenic	-15284	NM_001270428	4004	Hs.654426	NM_002315	ENSG00000166407	LMO1	RBTN1|RHOM1|TTG1	LIM domain only 1	protein-coding
8641.9	chr1	151793457	151793799	15833.6	intron (NM_005060, intron 2 of 10)	intron (NM_005060, intron 2 of 10)	4944	NM_001001523	6097	Hs.256022	NM_005060	ENSG00000143365	RORC	IMD42|NR1F3|RORG|RZR-GAMMA|RZRG|TOR	RAR related orphan receptor C	protein-coding
4265.58	chr2	137206208	137207552	15816.8	Intergenic	Intergenic	-316235	NM_001316349	80731	Hs.68533	NM_001080427	ENSG00000144229	THSD7B	-	thrombospondin type 1 domain containing 7B	protein-coding
7344.32	chrX	40308624	40308993	15809.8	Intergenic	Intergenic	-131414	NM_005765	10159	Hs.495960	NM_005765	ENSG00000182220	ATP6AP2	APT6M8-9|ATP6IP2|ATP6M8-9|ELDF10|HT028|M8-9|MRXE|MRXSH|MSTP009|PRR|RENR|XMRE|XPDS	ATPase H+ transporting accessory protein 2	protein-coding
9648.02	chrX	39589371	39589653	15803.8	Intergenic	Intergenic	69042	NR_037501	100500822		NR_037501	ENSG00000263730	MIR3937	-	microRNA 3937	ncRNA
3652.05	chr18	44017166	44017463	15790.2	intron (NM_152470, intron 3 of 7)	intron (NM_152470, intron 3 of 7)	81735	NM_001145473	125336	Hs.345877	NM_144612	ENSG00000167210	LOXHD1	DFNB77|LH2D1	lipoxygenase homology domains 1	protein-coding
10122.7	chr11	43929707	43930058	15789.5	TTS (NR_038907)	TTS (NR_038907)	11029	NR_026952	729799	Hs.368920	NR_026952	ENSG00000213693	SEC14L1P1	-	SEC14 like 1 pseudogene 1	pseudo
15091.5	chr2	145275915	145276214	15783.2	intron (NM_001171653, intron 1 of 8)	intron (NM_001171653, intron 1 of 8)	-1117	NR_040248	100303491	Hs.560789	NR_040248	ENSG00000238057	ZEB2-AS1	ZEB2-AS|ZEB2AS|ZEB2NAT	ZEB2 antisense RNA 1	ncRNA
34952	chr3	128178117	128178406	15780.1	Intergenic	Intergenic	-4176	NR_037890	285224	Hs.683815	NR_037890	ENSG00000242049	DNAJB8-AS1	-	DNAJB8 antisense RNA 1	ncRNA
9286.52	chr2	235909498	235910213	15771.9	intron (NM_001371304, intron 2 of 5)	intron (NM_001371304, intron 2 of 5)	19837	NM_001371305
19204.7	chr5	92925700	92925939	15771.6	intron (NM_005654, intron 2 of 2)	intron (NM_005654, intron 2 of 2)	6891	NM_005654	7025	Hs.519445	NM_005654	ENSG00000175745	NR2F1	BBOAS|BBSOAS|COUP-TFI|COUPTF1|EAR-3|EAR3|ERBAL3|SVP44|TCFCOUP1|TFCOUP1	nuclear receptor subfamily 2 group F member 1	protein-coding
18413.1	chr13	93878927	93879318	15764.9	promoter-TSS (NM_005708)	promoter-TSS (NM_005708)	62	NM_005708	10082	Hs.444329	NM_005708	ENSG00000183098	GPC6	OMIMD1	glypican 6	protein-coding
5740.08	chr14	101181823	101182070	15762.5	Intergenic	Intergenic	-11256	NM_003836	8788	Hs.116631	NM_003836	ENSG00000185559	DLK1	DLK|DLK-1|Delta1|FA1|PREF1|Pref-1|ZOG|pG2	delta like non-canonical Notch ligand 1	protein-coding
3423.75	chr14	96519853	96520457	15748.9	intron (NM_001282463, intron 2 of 2)	intron (NM_001282463, intron 2 of 2)	14456	NM_001282463	56967	Hs.6434	NM_020215	ENSG00000227051	C14orf132	C14orf88	chromosome 14 open reading frame 132	protein-coding
8976.9	chr14	91637369	91638235	15745.4	intron (NM_001102368, intron 5 of 13)	intron (NM_001102368, intron 5 of 13)	45032	NR_003709	100124539	Hs.693444	NR_003709	ENSG00000221102	SNORA11B	-	small nucleolar RNA, H/ACA box 11B	snoRNA
15936.1	chr6	51418872	51419129	15742.4	Intergenic	Intergenic	-67668	NR_125840	101927082	Hs.730296	NR_125840		LOC101927082	-	uncharacterized LOC101927082	ncRNA
3489.15	chr1	211803527	211803805	15733.2	Intergenic	Intergenic	-9484	NR_131925	105748977	Hs.553186	NR_131925		LINC01693	-	long intergenic non-protein coding RNA 1693	ncRNA
2272.74	chr6	167648163	167648418	15720	intron (NR_157263, intron 3 of 3)	intron (NR_157263, intron 3 of 3)	6502	NR_157263	112590798		NR_157263		HPAT5	-	human pluripotency-associated transcript 5	ncRNA
3498.89	chr15	62749380	62749697	15712.2	Intergenic	MLT1A|LTR|ERVL-MaLR	114310	NR_106733	102464834		NR_106733	ENSG00000275451	MIR6085	hsa-mir-6085	microRNA 6085	ncRNA
7129.96	chrX	40309263	40309972	15697.3	Intergenic	Intergenic	-130605	NM_005765	10159	Hs.495960	NM_005765	ENSG00000182220	ATP6AP2	APT6M8-9|ATP6IP2|ATP6M8-9|ELDF10|HT028|M8-9|MRXE|MRXSH|MSTP009|PRR|RENR|XMRE|XPDS	ATPase H+ transporting accessory protein 2	protein-coding
4563.51	chr15	77891812	77892085	15693.4	Intergenic	Intergenic	33306	NM_032808	84894	Hs.656765	NM_032808	ENSG00000169783	LINGO1	LERN1|LRRN6A|MRT64|UNQ201	leucine rich repeat and Ig domain containing 1	protein-coding
4806.19	chr8	105333168	105333544	15684.4	Intergenic	Intergenic	-18668	NM_001257317	81501	Hs.652230	NM_030788	ENSG00000164935	DCSTAMP	FIND|TM7SF4|hDC-STAMP	dendrocyte expressed seven transmembrane protein	protein-coding
11709	chr3	112960578	112960761	15668.9	intron (NM_001301867, intron 2 of 3)	intron (NM_001301867, intron 2 of 3)	29706	NM_001301861	91653	Hs.591318	NM_033254	ENSG00000144857	BOC	CDON2	BOC cell adhesion associated, oncogene regulated	protein-coding
5027.3	chr5	138060319	138061228	15665.3	Intergenic	Intergenic	28225	NR_134245	105379194	Hs.445981	NR_134244	ENSG00000253404	LOC105379194	-	uncharacterized LOC105379194	ncRNA
9752.49	chr20	36780539	36780803	15659.4	intron (NM_001323317, intron 2 of 11)	intron (NM_001323317, intron 2 of 11)	13001	NM_001323318	7052	Hs.517033	NM_004613	ENSG00000198959	TGM2	TG(C)|TGC	transglutaminase 2	protein-coding
11786.9	chr2	3306512	3306708	15653.4	intron (NM_001330530, intron 3 of 9)	L2b|LINE|L2	74979	NM_001330530	7260	Hs.502770	NM_003310	ENSG00000032389	EIPR1	EIPR-1|TSSC1	EARP complex and GARP complex interacting protein 1	protein-coding
15557.7	chr5	81147323	81148014	15649.4	Intergenic	Intergenic	-100596	NM_001256734	23635	Hs.102735	NM_012446	ENSG00000145687	SSBP2	HSPC116|SOSS-B2	single stranded DNA binding protein 2	protein-coding
6484.55	chr7	149476498	149476753	15646	non-coding (NR_163594, exon 9 of 103)	non-coding (NR_163594, exon 9 of 103)	3494	NR_163594	23145	Hs.632022	NR_163594	ENSG00000197558	SSPO	-	SCO-spondin	pseudo
18249.6	chr13	93880699	93880971	15627.5	intron (NM_005708, intron 1 of 8)	CpG	1775	NM_005708	10082	Hs.444329	NM_005708	ENSG00000183098	GPC6	OMIMD1	glypican 6	protein-coding
18913.2	chr10	113974986	113975422	15619.2	Intergenic	Intergenic	-31681	NM_001244949	57678	Hs.42586	NM_020918	ENSG00000119927	GPAM	GPAT|GPAT1	glycerol-3-phosphate acyltransferase, mitochondrial	protein-coding
3589.68	chr1	113601469	113602082	15616.5	intron (NR_103777, intron 1 of 2)	intron (NR_103777, intron 1 of 2)	13949	NR_103777	100996251	Hs.382067	NR_103777	ENSG00000238198	LRIG2-DT	-	LRIG2 divergent transcript	ncRNA
9024.92	chr10	80723426	80723713	15616.3	intron (NR_015429, intron 3 of 7)	intron (NR_015429, intron 3 of 7)	103636	NR_015429	283050	Hs.309176	NR_015429	ENSG00000224596	ZMIZ1-AS1	-	ZMIZ1 antisense RNA 1	ncRNA
3795.85	chr17	74025585	74025910	15609	Intergenic	Intergenic	-2360	NM_001320747	2125	Hs.500635	NM_001988	ENSG00000167880	EVPL	EVPK	envoplakin	protein-coding
14039.6	chr8	23193710	23193894	15606.6	promoter-TSS (NR_038323)	promoter-TSS (NR_038323)	81	NR_038323	100507156	Hs.661130	NR_038323	ENSG00000253837	LOC100507156	-	uncharacterized LOC100507156	ncRNA
11713.8	chr3	112959762	112960087	15603.9	intron (NM_001301867, intron 2 of 3)	intron (NM_001301867, intron 2 of 3)	28961	NM_001301861	91653	Hs.591318	NM_033254	ENSG00000144857	BOC	CDON2	BOC cell adhesion associated, oncogene regulated	protein-coding
15547.4	chr6	51418052	51418782	15603.8	Intergenic	Intergenic	-68251	NR_125840	101927082	Hs.730296	NR_125840		LOC101927082	-	uncharacterized LOC101927082	ncRNA
2060.84	chr4	185900776	185901385	15598.4	Intergenic	L2b|LINE|L2	-38915	NM_001300781	391723	Hs.531242	NM_001029887	ENSG00000187821	HELT	HCM1228|HESL|Mgn|bHLHb44	helt bHLH transcription factor	protein-coding
2412.46	chr3	122694239	122694894	15589.9	intron (NR_046079, intron 1 of 22)	intron (NR_046079, intron 1 of 22)	415	NM_001256347	54437	Hs.210870	NM_018987	ENSG00000082684	SEMA5B	SEMAG|SemG	semaphorin 5B	protein-coding
14892.2	chr7	23514245	23514672	15589.9	Intergenic	Intergenic	-4348	NM_006547	10643	Hs.700696	NM_006547	ENSG00000136231	IGF2BP3	CT98|IMP-3|IMP3|KOC|KOC1|VICKZ3	insulin like growth factor 2 mRNA binding protein 3	protein-coding
4935.5	chr6	143167048	143167666	15587	intron (NM_006734, intron 1 of 9)	intron (NM_006734, intron 1 of 9)	98956	NM_006734	3097	Hs.510172	NM_006734	ENSG00000010818	HIVEP2	HIV-EP2|MBP-2|MIBP1|MRD43|SHN2|ZAS2|ZNF40B	human immunodeficiency virus type I enhancer binding protein 2	protein-coding
11763.8	chr4	174424890	174425468	15586.5	intron (NM_001329597, intron 1 of 3)	intron (NM_001329597, intron 1 of 3)	15210	NM_001329597	11341	Hs.7122	NM_007281	ENSG00000164106	SCRG1	SCRG-1	stimulator of chondrogenesis 1	protein-coding
23918.2	chr19	4277246	4277511	15586.1	Intergenic	Intergenic	-1220	NM_020209	56961	Hs.7423	NM_020209	ENSG00000105251	SHD	-	Src homology 2 domain containing transforming protein D	protein-coding
14826.5	chr7	30795240	30795564	15585.9	exon (NM_001199219, exon 3 of 3)	exon (NM_001199219, exon 3 of 3)	3651	NM_006774	11185	Hs.632629	NM_006774	ENSG00000241644	INMT	TEMT	indolethylamine N-methyltransferase	protein-coding
15368.9	chr5	124745602	124746186	15582.7	Intergenic	Intergenic	-83060	NR_109887	101927460	Hs.407582	NR_109887	ENSG00000260192	LINC02240	-	long intergenic non-protein coding RNA 2240	ncRNA
7996.04	chr19	16568105	16568339	15579.2	intron (NM_021235, intron 1 of 22)	intron (NM_021235, intron 1 of 22)	14559	NM_001258374	58513	Hs.654639	NM_021235	ENSG00000127527	EPS15L1	EPS15R	epidermal growth factor receptor pathway substrate 15 like 1	protein-coding
8368.01	chr1	22909520	22909960	15576.3	intron (NM_001006943, intron 3 of 4)	intron (NM_001006943, intron 3 of 4)	19758	NM_001006943	2046	Hs.283613	NM_020526	ENSG00000070886	EPHA8	EEK|EK3|HEK3	EPH receptor A8	protein-coding
2842.07	chr9	83989740	83991027	15566.7	Intergenic	Intergenic	314067	NM_001303104	7088	Hs.197320	NM_005077	ENSG00000196781	TLE1	ESG|ESG1|GRG1	TLE family member 1, transcriptional corepressor	protein-coding
59109.5	chr7	133469134	133469778	15566.6	intron (NM_021807, intron 10 of 17)	intron (NM_021807, intron 10 of 17)	40185	NR_120513	101928861	Hs.675747	NR_120513		LOC101928861	-	uncharacterized LOC101928861	ncRNA
16605	chr6	2990907	2991172	15566.2	non-coding (NR_026856, exon 3 of 3)	non-coding (NR_026856, exon 3 of 3)	2838	NR_026856	401232	Hs.720158	NM_207495		LINC01011	-	long intergenic non-protein coding RNA 1011	ncRNA
1274.81	chr3	38870083	38870871	15553.6	Intergenic	Intergenic	-34976	NM_006514	6336	Hs.250443	NM_006514	ENSG00000185313	SCN10A	FEPS2|Nav1.8|PN3|SNS|hPN3	sodium voltage-gated channel alpha subunit 10	protein-coding
9200.34	chr12	116808561	116809460	15549.5	Intergenic	Intergenic	57113	NR_039683	100616309		NR_039683	ENSG00000264037	MIR4472-2	-	microRNA 4472-2	ncRNA
18564.6	chr5	58423208	58423900	15534.5	intron (NM_001364603, intron 5 of 15)	intron (NM_001364603, intron 5 of 15)	-88251	NM_001197222	5144	Hs.117545	NM_006203	ENSG00000113448	PDE4D	ACRDYS2|DPDE3|HSPDE4D|PDE43|PDE4DN2|STRK1	phosphodiesterase 4D	protein-coding
4671.01	chr1	42176727	42177004	15532.6	intron (NM_024503, intron 1 of 8)	intron (NM_024503, intron 1 of 8)	207728	NM_024503	59269	Hs.403972	NM_024503	ENSG00000127124	HIVEP3	KBP-1|KBP1|KRC|SHN3|Schnurri-3|ZAS3|ZNF40C	human immunodeficiency virus type I enhancer binding protein 3	protein-coding
11957.6	chr1	234417448	234418055	15520.1	intron (NM_173508, intron 3 of 7)	intron (NM_173508, intron 3 of 7)	-24462	NR_039818	100616380		NR_039818	ENSG00000264377	MIR4671	-	microRNA 4671	ncRNA
8099.07	chr6	137283867	137284093	15519.7	Intergenic	Intergenic	30388	NR_027994	100294720	Hs.520412	NR_027994	ENSG00000225391	NHEG1	-	neuroblastoma highly expressed 1	ncRNA
6297.01	chr2	47510904	47511406	15518.6	intron (NR_110207, intron 1 of 2)	intron (NR_110207, intron 1 of 2)	-51299	NR_001568	618		NR_001568	ENSG00000236824	BCYRN1	BC200|BC200a|LINC00004|NCRNA00004	brain cytoplasmic RNA 1	ncRNA
20635.5	chr13	72438246	72438822	15515.9	intron (NM_080760, intron 2 of 8)	intron (NM_080760, intron 2 of 8)	2796	NM_080760	1602	Hs.129452	NM_004392	ENSG00000276644	DACH1	DACH	dachshund family transcription factor 1	protein-coding
10481.9	chr5	112530638	112531353	15506.6	intron (NM_001085377, intron 3 of 18)	intron (NM_001085377, intron 3 of 18)	99640	NM_002387	4163	Hs.593171	NM_002387	ENSG00000171444	MCC	MCC1	MCC regulator of WNT signaling pathway	protein-coding
2005.44	chr1	157120649	157121420	15497.7	Intergenic	Intergenic	-12651	NM_005240	2117	Hs.105636	NM_005240	ENSG00000117036	ETV3	METS|PE-1|PE1	ETS variant 3	protein-coding
13103.5	chrX	40025885	40026134	15489.1	intron (NM_001123384, intron 1 of 13)	intron (NM_001123384, intron 1 of 13)	10521	NM_001123384	54880	Hs.659681	NM_017745	ENSG00000183337	BCOR	ANOP2|MAA2|MCOPS2	BCL6 corepressor	protein-coding
7989.76	chr11	19733870	19734115	15482.3	promoter-TSS (NM_182964)	promoter-TSS (NM_182964)	-391	NM_182964	89797	Hs.64341	NM_145117	ENSG00000166833	NAV2	HELAD1|POMFIL2|RAINB1|STEERIN2|UNC53H2	neuron navigator 2	protein-coding
5372.66	chr3	39188579	39188771	15473.1	5' UTR (NM_001320559, exon 1 of 5)	5' UTR (NM_001320559, exon 1 of 5)	246	NM_001320559	64651	Hs.370950	NM_033027	ENSG00000144655	CSRNP1	AXUD1|CSRNP-1|FAM130B|TAIP-3|URAX1	cysteine and serine rich nuclear protein 1	protein-coding
1821.21	chr4	83541302	83541632	15462.4	intron (NR_024087, intron 1 of 3)	intron (NR_024087, intron 1 of 3)	1123	NR_024088	439934	Hs.457189	NM_001033661	ENSG00000231782	LINC00575	C4orf11	long intergenic non-protein coding RNA 575	ncRNA
6840.91	chr4	6174560	6174808	15454.3	intron (NM_144720, intron 1 of 12)	L2c|LINE|L2	21662	NM_001306134	152789	Hs.479066	NM_144720	ENSG00000152969	JAKMIP1	Gababrbp|JAMIP1|MARLIN1	janus kinase and microtubule interacting protein 1	protein-coding
3838.97	chr18	46121227	46121425	15449.7	intron (NM_001142397, intron 2 of 12)	intron (NM_001142397, intron 2 of 12)	55924	NM_014772	9811	Hs.145230	NM_014772	ENSG00000134030	CTIF	Gm672|KIAA0427	cap binding complex dependent translation initiation factor	protein-coding
7927.41	chr6	40597806	40598148	15444.9	Intergenic	Intergenic	-42874	NM_020737	57497	Hs.250015	NM_020737	ENSG00000156564	LRFN2	FIGLER2|KIAA1246|SALM1	leucine rich repeat and fibronectin type III domain containing 2	protein-coding
18912.6	chr1	11004172	11004487	15442	Intergenic	Intergenic	22415	NM_001366227	148345	Hs.127026	NM_173507	ENSG00000175262	C1orf127	-	chromosome 1 open reading frame 127	protein-coding
14933.2	chr2	145277567	145277913	15437.3	promoter-TSS (NR_033258)	promoter-TSS (NR_033258)	-54	NM_001171653	9839	Hs.34871	NM_014795	ENSG00000169554	ZEB2	HSPC082|SIP-1|SIP1|SMADIP1|ZFHX1B	zinc finger E-box binding homeobox 2	protein-coding
15236.3	chr8	29630920	29631112	15437.2	intron (NR_125815, intron 1 of 3)	intron (NR_125815, intron 1 of 3)	25191	NR_125814	101929450	Hs.512440	NR_125814	ENSG00000253490	LINC02099	-	long intergenic non-protein coding RNA 2099	ncRNA
12000.2	chr19	15404101	15404383	15437.1	intron (NM_001330384, intron 1 of 11)	Tigger15a|DNA|TcMar-Tigger	-12980	NM_014299	23476	Hs.187763	NM_014299	ENSG00000141867	BRD4	CAP|HUNK1|HUNKI|MCAP	bromodomain containing 4	protein-coding
9450.21	chr8	26469142	26469567	15433.2	intron (NM_001386, intron 3 of 13)	intron (NM_001386, intron 3 of 13)	33433	NM_001244604	1808	Hs.593187	NM_001386	ENSG00000092964	DPYSL2	CRMP-2|CRMP2|DHPRP2|DRP-2|DRP2|N2A3|ULIP-2|ULIP2	dihydropyrimidinase like 2	protein-coding
20777.9	chr4	53735322	53735686	15433.1	Intergenic	Intergenic	7020	NM_023940	65997	Hs.8035	NM_023940	ENSG00000128045	RASL11B	-	RAS like family 11 member B	protein-coding
7232.52	chrX	40308144	40308456	15426.5	Intergenic	Intergenic	-131922	NM_005765	10159	Hs.495960	NM_005765	ENSG00000182220	ATP6AP2	APT6M8-9|ATP6IP2|ATP6M8-9|ELDF10|HT028|M8-9|MRXE|MRXSH|MSTP009|PRR|RENR|XMRE|XPDS	ATPase H+ transporting accessory protein 2	protein-coding
7183.4	chr8	29231306	29231583	15426.2	Intergenic	Intergenic	-23243	NM_001394	1846	Hs.417962	NM_001394	ENSG00000120875	DUSP4	HVH2|MKP-2|MKP2|TYP	dual specificity phosphatase 4	protein-coding
13103.3	chr16	49654270	49654686	15425.7	intron (NM_001330533, intron 3 of 5)	intron (NM_001330533, intron 3 of 5)	43757	NM_001330533	23090	Hs.443715	NM_015069	ENSG00000102935	ZNF423	Ebfaz|JBTS19|NPHP14|OAZ|Roaz|ZFP423|Zfp104|hOAZ	zinc finger protein 423	protein-coding
9617.64	chr11	8304877	8305158	15424	Intergenic	Intergenic	-14683	NM_001270428	4004	Hs.654426	NM_002315	ENSG00000166407	LMO1	RBTN1|RHOM1|TTG1	LIM domain only 1	protein-coding
16002.5	chr5	112454051	112454305	15415.7	intron (NM_001085377, intron 6 of 18)	intron (NM_001085377, intron 6 of 18)	141683	NM_001242377	167227	Hs.443875	NM_152624	ENSG00000172795	DCP2	NUDT20	decapping mRNA 2	protein-coding
[truncated: 12,011 more rows]

## Sheet: H3K27ac_Up_2-fold
Table S4. Enhancers remodeled by CASZ1b in SY5Y cells.
[truncated: 3,301 more rows]

## Sheet: H3K27ac_Down_2-fold
Table S4. Enhancers remodeled by CASZ1b in SY5Y cells.
[truncated: 1,134 more rows]
