# Supplementary material for: Loss of CASZ1 tumor suppressor linked to oncogenic subversion of neuroblastoma core regulatory circuitry
Source: Cell Death Dis. 2022 Oct 15;13(10):871. doi: 10.1038/s41419-022-05314-6 (PMC9569368; doi:10.1038/s41419-022-05314-6)
Supplement: Supplementary file 5 — Table S5 [file 41419_2022_5314_MOESM5_ESM.xlsx]

## Sheet: Tet-_SEs
Table S5. The effect of CASZ1b on the establishment of super-enhancers in SY5Y cells.
Super-enhancers identified in SY5YtetCASZ1b cells before the induction of CASZ1b (Tet-)
CHROM	START	STOP	NUM_LOCI	CONSTITUENT_SIZE	H3K27Ac_sorted.bam	Input_sorted.bam	OVERLAP_GENES	PROXIMAL_GENES	CLOSEST_GENE	enhancerRank	isSuper
chr17	55542596	55763670	60	112361	586377	59822.6	MSI2		MRPS23	1	1
chr7	133424007	133556487	70	63748	500867	52568.1	EXOC4		LRGUK	2	1
chrX	114959711	115009421	18	29290	432800	70513.6			PLS3	3	1
chr2	47210206	47323085	30	56151	276350	29608.2	TTC7A,C2orf61	MCFD2	MCFD2	4	1
chr17	61500708	61533525	7	24332	227166	16106.6	CYB561,TANC2	ACE	CYB561	5	1
chr10	72951306	73040763	32	55723	210546	23071	UNC5B	SLC29A3	UNC5B	6	1
chr14	100849401	100914509	32	48174	199315	15404.6	WDR25	WARS	WDR25	7	1
chr4	174425471	174460924	9	30960	168756	7696.85	NBLA00301,HAND2		HAND2	8	1
chr1	179710881	179779738	24	37308	174222	15203.6	FAM163A		FAM163A	9	1
chr17	46055953	46101683	14	29682	168771	16202.1	CDK5RAP3	COPZ2,NFE2L1,PRR15L,PNPO,MIR152	CDK5RAP3	10	1
chr11	72003311	72084937	33	43566	161260	11917.4	CLPB	PHOX2A	PHOX2A	11	1
chr14	101108250	101206049	27	37976	172058	28293.3	DLK1,C14orf70		C14orf70	12	1
chr4	140684045	140865385	51	53846	160159	18134	MAML3		MGST2	13	1
chr10	80979009	81046802	23	39795	156493	19571.8	ZMIZ1		PPIF	14	1
chr10	8086550	8115356	7	26732	136831	5792.89	FLJ45983,GATA3	FLJ45983	GATA3	15	1
chr14	101234541	101257698	7	20400	137773	8422.2		MEG3,DLK1	MEG3	16	1
chr3	128173193	128216620	8	24170	141459	14569.8	DNAJB8,GATA2	LOC90246	DNAJB8	17	1
chr9	129261764	129326332	24	32077	139667	18040.3	FAM125B		LMX1B	18	1
chr1	162847969	162901626	20	22471	127977	7061.26		C1orf110	C1orf110	19	1
chr11	63804131	63871285	26	32468	140406	24229.2	MACROD1	FLRT1	FLRT1	20	1
chr17	74520861	74549981	7	17988	122552	13980.5	PRCD,CYGB	ST6GALNAC2,SNORD1A,SNORD1B,RHBDF2,SNORD1C	PRCD	21	1
chr14	77379746	77427222	13	22395	120817	14337.8			C14orf4	22	1
chr11	43912123	43991674	30	33699	112803	11709.9	C11orf96,LOC729799,ALKBH3		C11orf96	23	1
chr7	150628677	150674831	15	18883	128447	27627.8	KCNH2	NOS3,ATG9B	KCNH2	24	1
chr5	139014953	139059104	17	26477	112718	12931.8	CXXC5		CXXC5	25	1
chr3	128110912	128155115	10	23873	114826	16045.7	EEFSEC	MIR1280,DNAJB8	MIR1280	26	1
chr3	50405671	50432383	12	22879	107016	9635.02	CACNA2D2	RASSF1,TUSC2,NPRL2,CYB561D2,ZMYND10,HYAL2,TMEM115	TMEM115	27	1
chr15	37371856	37427936	16	21131	101942	5922.05	MEIS2		MEIS2	28	1
chr5	50667724	50710507	17	21218	98935.7	4060.11	ISL1		ISL1	29	1
chr1	163084701	163186216	46	32764	104124	9806.35	RGS5	RGS4	RGS5	30	1
chr17	48980292	49033450	12	18787	114970	20954.9		TOB1	TOB1	31	1
chr17	59457412	59492711	9	18467	103391	15595.1	C17orf82,BCAS3,TBX2	TBX4	TBX2	32	1
chr1	234658801	234709730	13	21490	99550.9	11881.7		TARBP1,IRF2BP2	IRF2BP2	33	1
chr2	220360362	220392443	7	20526	98908.9	11606.9	GMPPA,ACCN4	ACCN4,CHPF,TMEM198,INHA,OBSL1,SPEG,MIR3132	ACCN4	34	1
chr16	85381518	85431421	15	25002	103813	16662.6			LOC400548	35	1
chr10	80861803	80964596	26	23960	111798	26952.3	ZMIZ1	LOC283050	ZMIZ1	36	1
chr14	100998329	101056408	19	25766	102463	18254.2	BEGAIN		BEGAIN	37	1
chr3	50448466	50479297	6	16941	89576.4	10704.5	CACNA2D2		TMEM115	38	1
chr17	75346626	75396635	12	15376	99672.9	22184	SEPT9,MIR4316	2020-09-09	2020-09-09	39	1
chr1	214155846	214204130	27	23130	83603.7	6890.13	PROX1		PROX1	40	1
chr12	117368603	117418085	26	27256	82570.6	5868.57	FBXW8	FBXW8,HRK	FBXW8	41	1
chr10	104374942	104435841	11	22848	90788.2	14299.1	SUFU,ARL3,TRIM8	SFXN2	TRIM8	42	1
chr7	19129572	19160053	14	15947	80110.2	3782.69	TWIST1	FERD3L	TWIST1	43	1
chr17	2801962	2841777	12	21630	87585	12071.9	RAP1GAP2		RAP1GAP2	44	1
chr11	8247336	8267053	7	15150	81967.5	6532.24	LMO1		LMO1	45	1
chr1	10672442	10746604	27	23907	97560.1	22137.4	CASZ1,PEX14		CASZ1	46	1
chr5	92914385	92948344	18	21150	79742.5	4587.86	NR2F1,FLJ42709	MIR2277,FLJ42709	NR2F1	47	1
chr14	101353766	101373899	4	13695	80850.1	6074.13	MEG8	MIR127,SNORD113-6,MIR770,SNORD114-4,SNORD114-5,SNORD113-4,SNORD114-6,MIR431,SNORD114-2,SNORD113-9,SNORD113-2,MIR337,RTL1,MIR432,MIR493,SNORD114-3,SNORD113-7,SNORD114-1,SNORD113-5,MIR136,SNORD113-1,MIR665,MIR433	MEG8	48	1
chr10	126688843	126747090	13	20395	87958.8	13612.3	CTBP2,MIR4296		CTBP2	49	1
chr14	77488715	77519550	11	18619	80282	6496.93	C14orf4	KIAA1737	C14orf4	50	1
chr1	156072739	156100177	9	17873	83952	11883.4	LMNA	ROBLD3,RAB25,SEMA4A,UBQLN4,MEX3A	LMNA	51	1
chr7	50562478	50581937	13	15233	77561.6	5611.98	DDC	LOC100129427,FIGNL1	LOC100129427	52	1
chr3	57134599	57197280	24	24677	80056.2	8474.47	IL17RD	SPATA12,ARHGEF3,HESX1	IL17RD	53	1
chr19	13163501	13207398	10	19540	82179.6	13033	NFIX	NACC1,LYL1,TRMT1	LYL1	54	1
chr10	74057110	74096932	12	17956	81292.6	12165.6	DNAJB12	DDIT4,DNAJB12	DNAJB12	55	1
chr6	137273490	137311610	16	18537	73781.3	5256.75	NHEG1	SLC35D3	NHEG1	56	1
chr11	65244063	65276248	13	19717	75209.9	7038.86	MALAT1	MIR612,SCYL1,LTBP3	MALAT1	57	1
chr4	41857692	41889075	12	20418	70866	3643.57		TMEM33	TMEM33	58	1
chr17	53732384	53806331	26	21861	72682.5	6751.36	TMEM100	PCTP	TMEM100	59	1
chrX	71298669	71348833	15	21611	72657.5	7218.6	NHSL2,RGAG4	FLJ44635,RPS26P11	RGAG4	60	1
chr4	96432769	96476172	19	18127	67491.7	3007.83	UNC5C		UNC5C	61	1
chr5	168302148	168345759	18	23610	68774.5	4596.6	SLIT3		MIR218-2	62	1
chr5	168237369	168283055	33	28773	68318.8	5290.44	SLIT3	MIR218-2	MIR218-2	63	1
chr17	55478396	55521468	13	15406	72748.6	9816.11	MSI2		MSI2	64	1
chr14	102289936	102355266	21	20771	72601.2	10158.8	PPP2R5C	PPP2R5C	PPP2R5C	65	1
chr16	87491457	87521438	14	19525	69019.3	7141.47	ZCCHC14		ZCCHC14	66	1
chr5	34179830	34193879	5	5853	77145.9	15782.6			C1QTNF3	67	1
chr17	64949381	64991981	8	12343	75193.3	14228.4	CACNG4	CACNG1	CACNG4	68	1
chr1	156213431	156231241	6	13273	69143.8	8187.26	PAQR6,SMG5	SLC25A44,VHLL,TMEM79,C1orf85,BGLAP,PMF1	PAQR6	69	1
chr6	50786293	50818638	14	14677	62471.1	2872.24	TFAP2B		TFAP2B	70	1
chr7	127987840	128027799	8	13573	70455.7	12075.6	PRRT4	IMPDH1,RBM28,PRRT4	PRRT4	71	1
chr5	14409568	14471633	22	17722	65770.3	8310.5	TRIO		FAM105A	72	1
chr16	85228934	85287312	12	15156	73778.1	16526.8			LOC400548	73	1
chr2	238771645	238807518	14	12979	66974.9	9961.93	RAMP1		RAMP1	74	1
chr11	44748972	44807492	16	18828	66273.9	9369.05	TSPAN18		TSPAN18	75	1
chr16	70721870	70773564	13	19458	70857	14464	VAC14	LOC100130894,MTSS1L	MTSS1L	76	1
chr7	44254188	44277405	6	12350	68035.1	11926.6	CAMK2B	YKT6,GCK	YKT6	77	1
chr11	133798101	133822263	6	12362	64167	8485.69	IGSF9B	LOC283174	IGSF9B	78	1
chr9	132144884	132195292	17	14621	70107.4	14724.2			C9orf106	79	1
chr12	52569023	52602055	7	13518	65135.8	10127.6	KRT80	LOC283404,KRT7	KRT80	80	1
chr16	53105300	53134809	8	16313	59617	5016.53	CHD9		CHD9	81	1
chr11	116368692	116388593	2	11672	58903	4505.59			BUD13	82	1
chr2	29471823	29505124	11	16662	59448.9	5101.71	ALK		CLIP4	83	1
chr20	31031358	31063950	8	13396	63942.2	9705.9	C20orf112		C20orf112	84	1
chr1	29794499	29804548	2	8991	56627.1	2474.06			PTPRU	85	1
chr4	175111954	175154480	21	16154	56704.2	3419.09			KIAA1712	86	1
chr13	36036732	36077006	15	13666	56266.8	3060.82	NBEA,MIR548F5,MAB21L1		MAB21L1	87	1
chr1	17221551	17241437	8	6832	62501.7	9557.21		CROCC	CROCC	88	1
chr8	56813911	56847207	15	15769	57831.8	4927.81	LYN		LYN	89	1
chr17	71337456	71366084	5	9856	65469.4	12905.5	SDK2	CDC42EP4	CDC42EP4	90	1
chr14	93452591	93491069	11	18976	63304	11316.4	ITPK1	ITPK1-AS1	ITPK1-AS1	91	1
chr17	36880043	36908026	8	16110	60434.9	8459.26	MLLT6,PCGF2,CISD3	C17orf96,PSMB3,PIP4K2B	CISD3	92	1
chr1	161162546	161173251	2	7696	57135.8	5256.15	NDUFS2,ADAMTS4	B4GALT3,PPOX,USP21,TOMM40L,NR1I3,APOA2,UFC1,FCER1G	ADAMTS4	93	1
chr9	136410884	136452104	9	12041	63013	11657	FAM163B,ADAMTSL2	DBH,TMEM8C	FAM163B	94	1
chr1	180892799	180902112	3	8971	54970.9	3989.69	KIAA1614		KIAA1614	95	1
chr5	149517488	149540347	8	16854	56509.7	6754.83	PDGFRB	CDX1,SLC6A7,CSF1R	PDGFRB	96	1
chr17	76869929	76890056	7	8255	58700.4	9022.93	TIMP2	USP36	TIMP2	97	1
chr6	40373614	40414319	9	16075	54626.1	5572.51	LRFN2	TDRG1	TDRG1	98	1
chr1	216691305	216780864	36	17062	55607.2	6770.66	ESRRG		USH2A	99	1
chr19	47122999	47143968	4	13597	55978.8	7345.44	PTGIR,GNG8	CALM3,DACT3	GNG8	100	1
chr7	5463784	5469663	1	5880	51590	3585.01		TNRC18	TNRC18	101	1
chr16	85607851	85687438	19	14070	68986	20995.1	KIAA0182	GINS2	KIAA0182	102	1
chr5	50258900	50266596	2	7063	49310.6	1577.68			PARP8	103	1
chr5	153884537	153908444	8	12458	52784.3	5288.23		HAND1	HAND1	104	1
chr9	132241364	132263197	12	13643	55379.4	7975.59			C9orf50	105	1
chr12	113232568	113276377	15	17294	51098.8	3955.95	RPH3A		RPH3A	106	1
chr11	1972103	1985034	1	12932	51766.7	4741.8	MRPL23	MIR675,TNNT3,LOC100133545,H19	MRPL23	107	1
chr18	46351531	46393622	7	13595	57058.6	10346	KIAA0427		SMAD7	108	1
chr14	104600725	104636924	14	15089	59033.3	12351.1	KIF26A	MIR203,ASPG	KIF26A	109	1
chr11	11985274	12019120	10	12941	53148.4	6566.12	DKK3		DKK3	110	1
chr3	119351126	119384278	13	14446	49950.1	3636.77	POPDC2	C3orf15,PLA1A,COX17	POPDC2	111	1
chr13	36342235	36392749	17	12741	49478.5	3192.48	MIR548F5,DCLK1	DCLK1	DCLK1	112	1
chr15	78959877	78979125	9	17439	48481.9	2373.28		CHRNA3,CHRNB4	CHRNB4	113	1
chr22	19962376	19999195	6	14156	57353	11251.9	ARVCF	COMT,C22orf25,MIR185,TXNRD2	ARVCF	114	1
chr17	55425097	55458956	16	14348	52562.7	7049.44	MSI2		MSI2	115	1
chr2	46547519	46571204	8	14042	47699.2	3022.21	EPAS1		EPAS1	116	1
chr4	7887013	7914196	11	16254	49068	4477.04	AFAP1	AFAP1	AFAP1	117	1
chr1	234734132	234749611	8	9535	47113.4	2773.84	IRF2BP2	NCRNA00184	IRF2BP2	118	1
chr15	74512729	74538459	11	14607	51987.5	8089.51	CCDC33	STRA6,ISLR	CCDC33	119	1
chr2	207931501	207972709	21	17995	46288.9	2591.98	KLF7	MIR2355	MIR2355	120	1
chr5	153847634	153868434	11	11848	47355.4	3667.04	HAND1	SAP30L	HAND1	121	1
chr1	32234487	32254787	6	11001	49546.2	5907.3		MIR4254,BAI2,SPOCD1	BAI2	122	1
chr2	208000711	208030726	19	14210	45088.5	1548.77	KLF7	MIR2355	KLF7	123	1
chr5	140886305	140914949	8	10743	47981.6	4537.21	PCDHGB3,PCDHGC3,PCDHGA2,PCDHGA3,PCDHGA8,PCDHGA11,PCDHGA10,PCDHGA12,PCDHGA4,PCDHGA9,PCDHGB6,PCDHGC5,DIAPH1,PCDHGA5,PCDHGB4,PCDHGB5,PCDHGB7,PCDHGA7,PCDHGB1,PCDHGC4,PCDHGA1,PCDHGA6,PCDHGB2	PCDHGC3,PCDHGC4,PCDHGC5	PCDHGC5	124	1
chr11	8078213	8109137	7	12008	49561.9	6738.34	TUB		TUB	125	1
chr2	118441599	118479943	20	18519	45253.6	2515.37			DDX18	126	1
chr20	62083658	62100371	7	8961	48461	6041.75	KCNQ2	KCNQ2,EEF1A2	KCNQ2	127	1
chr5	141545475	141567594	9	13936	46284	4275.6			NDFIP1	128	1
chr12	124872942	124924234	13	12763	57041.8	15079.8	NCOR2		FAM101A	129	1
chr5	124040229	124090263	14	12398	45756.1	3822.6	ZNF608		ZNF608	130	1
chr1	21629474	21662422	14	12942	49945.9	8395.15	ECE1	ECE1	ECE1	131	1
chr1	6554765	6577968	5	11484	49454.9	8139.61	PLEKHG5	PLEKHG5,NOL9,TAS1R1,TNFRSF25	PLEKHG5	132	1
chr7	8245434	8276997	14	13539	44803.7	3519.27	ICA1		ICA1	133	1
chr4	175038539	175092930	27	14685	44051.3	2860.97			KIAA1712	134	1
chr12	131031973	131063086	8	12168	45879.2	4785.18		RIMBP2	RIMBP2	135	1
chr11	2189520	2216885	5	9962	49995.9	9156.33	TH	IGF2,INS,TH,IGF2AS,MIR483	TH	136	1
chr11	125972319	125986801	5	7348	45279.4	4823.95		CDON	CDON	137	1
chr2	25501912	25538764	10	11769	50468.8	10138	DNMT3A	DNMT3A,MIR1301	MIR1301	138	1
chr16	57504154	57520230	5	14152	45707.3	5430.47	DOK4,POLR2C	COQ9,CIAPIN1	DOK4	139	1
chr5	168182991	168224484	16	19125	42891.3	2858.87	MIR218-2,SLIT3		MIR218-2	140	1
chr19	5926579	5968569	13	13517	49871.5	10178.4	RANBP3	CAPS,NDUFA11,RANBP3,VMAC	RANBP3	141	1
chr2	87877183	87906788	7	10055	43131.5	3493.39			NCRNA00152	142	1
chr2	42343398	42376152	13	11796	44833.7	5299.6		EML4	EML4	143	1
chr22	46468058	46478135	1	10078	42510.8	3169.22		LOC400931,C22orf26,MIRLET7A3,MIR3619,LOC100271722,LOC150381,MIRLET7B	LOC400931	144	1
chrX	40003947	40034405	13	14553	44419.9	5144.36	BCOR	BCOR	BCOR	145	1
chr17	75416558	75437119	11	10545	50335.4	11152.3	2020-09-09	SEPT9,MIR4316	2020-09-09	146	1
chr9	136733853	136754743	8	11476	46409.2	7326.12	VAV2		VAV2	147	1
chr14	89448839	89478825	6	12132	41143.8	2266.94			TTC8	148	1
chr21	32509262	32557402	12	11683	44962.8	6142.66	TIAM1		KRTAP19-8	149	1
chr14	55273233	55287517	6	10347	40868	2162.6			SAMD4A	150	1
chr15	45459390	45490740	10	11084	44692.6	5997.26	SHF	DUOXA1,DUOX1	SHF	151	1
chr17	76699895	76735692	15	12033	47402.4	8942.09	CYTH1		CYTH1	152	1
chr12	124989956	125035473	12	12238	50050.5	11620.5	NCOR2	NCOR2	NCOR2	153	1
chr19	12888599	12905218	5	11279	44183.3	5823.3	JUNB	ASNA1,HOOK2,RNASEH2A,PRDX2,RTBDN,C19orf43,MAST1,BEST2	JUNB	154	1
chr17	80056807	80065328	1	8522	43787.7	5644.31	CCDC57	DUS1L,GPS1,RFNG,FASN	FASN	155	1
chr1	234857130	234863563	3	6164	40303.4	2269.56			NCRNA00184	156	1
chr7	5666265	5690275	7	8297	45066.8	7082.95	RNF216	FSCN1	FSCN1	157	1
chr2	112101158	112130413	6	9545	41214.4	3504.75	LOC541471		LOC541471	158	1
chr1	178985454	179016929	12	11499	43360	5882.68	FAM20B	TOR3A	FAM20B	159	1
chr2	85749603	85766226	4	7755	40349	2885.75		VAMP8,VAMP5,GGCX,MAT2A	MAT2A	160	1
chr3	156084193	156135736	22	16806	40079.8	3149.28	KCNAB1		KCNAB1	161	1
chr17	59206229	59240271	19	12694	41248.7	4558.22	BCAS3		TBX2	162	1
chr12	50361020	50382721	6	11159	41813.5	5540.27	AQP6	AQP2,AQP5,RACGAP1	AQP6	163	1
chr14	93372292	93398814	11	11857	42069.2	5877.28	CHGA		CHGA	164	1
chr17	35451614	35504600	19	15215	40332.9	4228.28	ACACA		MIR2909	165	1
chr11	1987746	1994886	1	7141	39392.8	3352.94		MIR675,TNNT3,MRPL23,LOC100133545,H19	LOC100133545	166	1
chr14	89285423	89322589	17	11552	38950	3017.88	TTC8	EML5,TTC8	TTC8	167	1
chr16	57534662	57549315	5	7644	40371.9	4511.66	CCDC102A	GPR114,DOK4,POLR2C	DOK4	168	1
chr6	43080079	43092988	5	9043	39648.7	3836.55	PTK7	PTK7,SRF	PTK7	169	1
chr14	106344618	106375669	10	10672	44930.8	9122.78		KIAA0125	KIAA0125	170	1
chr7	156569122	156592898	16	11404	39087.7	3533.11	LMBR1		LMBR1	171	1
chr4	151493808	151520810	8	10023	37246.6	1736.23	MAB21L2,LRBA		MAB21L2	172	1
chr11	65183546	65197654	6	8571	39153.9	3668.08	NEAT1	FRMD8,SLC25A45,MIR612	NEAT1	173	1
chr19	18402026	18440062	7	8718	45338.9	9885.56	LSM4	JUND,PDE4C,LOC729966,MIR3188,KIAA1683,PGPEP1	LSM4	174	1
chr17	17724359	17750515	9	10406	43377.1	7927.88	SREBF1,TOM1L2	MIR33B,SMCR5	SREBF1	175	1
chr3	194854949	194883477	8	10549	40872.1	5503.05	C3orf21		C3orf21	176	1
chr22	24775870	24813378	7	13491	41607.6	6278.84	SPECC1L	ADORA2A	ADORA2A	177	1
chr18	45578728	45602073	7	9816	39053.9	4015.34	ZBTB7C		ZBTB7C	178	1
chr16	72229106	72255037	5	8438	37561.1	2530.87		PMFBP1	PMFBP1	179	1
chr11	69448879	69465408	5	11271	39681.2	4689.28	CCND1	ORAOV1	CCND1	180	1
chr3	73159796	73160211	1	416	36995	2011.88		EBLN2	EBLN2	181	1
chr11	2000478	2006670	1	6193	37431.9	2617.98	LOC100133545	MIR675,H19,MRPL23	LOC100133545	182	1
chr5	148796521	148805863	3	7958	37532.4	2741.88	LOC728264	MIR143,MIR145,IL17B	MIR143	183	1
chr14	101689489	101702230	4	10937	39106	4407.11			MIR656	184	1
chr9	109622127	109651749	4	8005	36393.6	1895.81	ZNF462		ZNF462	185	1
chr17	38459422	38469576	4	8659	37239.8	2743.61	RARA	RARA,CDC6	RARA	186	1
chrX	71239432	71270271	7	11061	38175.6	3746.94	NHSL2,RPS26P11		RPS26P11	187	1
chr1	156715619	156721265	1	5647	36586.6	2315.99	HDGF	C1orf66,PRCC,ISG20L2,MRPL24,CRABP2	HDGF	188	1
chr12	53615627	53638935	3	9411	39987.2	5724.44	RARG	ESPL1,MFSD5,ZNF740,RARG,ITGB7,CSAD	RARG	189	1
chr2	85645161	85674341	5	10438	42483.2	8269.61	SH2D6	CAPG	SH2D6	190	1
chr1	27623458	27645812	3	7315	39486.1	5275.54	WDTC1	LOC644961,MAP3K6,SYTL1,TMEM222	TMEM222	191	1
chr10	21803989	21818140	5	10146	35387.4	1252.36	C10orf140	MLLT10,MIR1915,C10orf114	C10orf140	192	1
chr17	65012663	65018466	1	5804	37110.2	3256.64	CACNG4	CACNG1	CACNG1	193	1
chr9	136487239	136529801	11	11611	41634.1	7822.9	SARDH,DBH	FAM163B	DBH	194	1
chr7	55244703	55262572	7	8859	39794.3	5996.84	EGFR		EGFR	195	1
chr11	71947750	71955057	3	6834	35854.7	2183.33	PHOX2A,INPPL1	FOLR1,FOLR2	PHOX2A	196	1
chr16	73071186	73105951	11	13093	37838.2	4265.67	ZFHX3	HTA	ZFHX3	197	1
chr9	130727074	130738320	4	10608	37994.6	4441.05	FAM102A	FAM102A,PIP5KL1,ST6GALNAC4,DPM2	FAM102A	198	1
chr7	75921379	75948808	7	8377	46368.7	12872.4	HSPB1	YWHAG	HSPB1	199	1
chr10	80048785	80062973	3	6670	36190.8	2715.58			RPS24	200	1
chr5	138281051	138291807	3	9525	37507.2	4315.31	SIL1		LRRTM2	201	1
chr9	34553356	34580594	7	10229	41971	8808.77	CNTFR,LOC415056	DCTN3,C9orf23,CNTFR,ARID3C,ENHO	LOC415056	202	1
chr4	174845728	174870060	13	12155	33896.9	992.746			MORF4	203	1
chr7	65588469	65618443	13	9690	40587.8	7922.13	CRCP	CRCP,ASL	CRCP	204	1
chr9	135988613	136010233	7	9529	40569.9	7951.84	RALGDS	CELP,GBGT1	RALGDS	205	1
chr3	159561705	159603506	14	11979	35422.2	2888.45	IQCJ-SCHIP1,SCHIP1		SCHIP1	206	1
chr15	74580981	74605433	10	9377	38939.8	6438.21	CCDC33	CCDC33	CCDC33	207	1
chr17	79311710	79320677	4	7348	36597	4117.65		SLC38A10,C17orf55,TMEM105	TMEM105	208	1
chr20	37493099	37513415	9	8966	37328.6	4865.68	PPP1R16B	FAM83D	FAM83D	209	1
chr14	105933312	105949270	5	8614	37839.6	5393.8	MTA1,CRIP2	CRIP1,C14orf80,TMEM121	CRIP2	210	1
chr11	71748796	71757298	2	5777	34246.9	1964.81	NUMA1	LRTOMT,MIR3165,IL18BP	MIR3165	211	1
chr12	71944021	71977941	19	11457	35137.7	2971.39	LGR5		THAP2	212	1
chr7	135004376	135012624	4	5545	34546.7	2486.77			STRA8	213	1
chr1	2401604	2414652	3	9926	38151	6099.94	PLCH2	HES5,PANK4	PLCH2	214	1
chr6	26257403	26283114	7	8937	34432.2	2398.84	HIST1H2BI,HIST1H3G	HIST1H1D,HIST1H3F,HIST1H3E,HIST1H4G,HIST1H2BH,HIST1H2BG,HIST1H2AE,HIST1H4F,HIST1H4H	HIST1H3G	215	1
chr17	74830659	74840994	4	5585	36973.5	5010.41		MGAT5B	MGAT5B	216	1
chr14	35999727	36028402	10	8498	34077.4	2142.02	INSM2,RALGAPA1		INSM2	217	1
chr16	2516937	2534301	4	8881	37570.5	5662.4	TBC1D24,NTN3	CEMP1,C16orf59,ATP6V0C,MIR3178,CCNF,AMDHD2	TBC1D24	218	1
chr6	44010552	44026867	6	10682	36385.7	4635.09		C6orf223	C6orf223	219	1
chr17	27949233	27973797	9	10300	35576	3888.48	SSH2	ANKRD13B,CORO6,GIT1	CORO6	220	1
chr7	127716274	127737586	6	5899	40115.6	8673.98	SND1,MIR593	LRRC4	MIR593	221	1
chr4	41745003	41757232	5	10252	33212.7	1827.01	PHOX2B		PHOX2B	222	1
chr18	46454862	46479593	6	11221	36730.5	5371.57	SMAD7		SMAD7	223	1
chr9	14301543	14323431	7	8528	33039.9	1823.27	NFIB	NFIB	NFIB	224	1
chr7	23506903	23514870	3	6242	33545.1	2347.08	IGF2BP3	RPS2P32	IGF2BP3	225	1
chr6	44184633	44205833	6	10852	36964.3	5889.36	SLC29A1	HSP90AB1,SLC35B2,NFKBIE,TMEM151B	SLC29A1	226	1
chr17	74667224	74697628	7	8236	41860.2	10887.7	MXRA7	JMJD6,MFSD11,C17orf95,ST6GALNAC1,MIR636,SRSF2	MXRA7	227	1
chr17	38486991	38511947	8	10781	38891.4	8028.35	RARA	RARA,CDC6,GJD3	RARA	228	1
chr8	38771372	38797475	3	5756	35158.1	4325.27	PLEKHA2	HTRA4	PLEKHA2	229	1
chr15	78281984	78292481	2	8468	34841.6	4067.59	TBC1D2B,LOC91450		LOC91450	230	1
chr6	21587013	21598260	3	5726	33144.9	2371.99	SOX4		SOX4	231	1
chr16	29266669	29283715	4	7939	35820.5	5096.75		RUNDC2C	RUNDC2C	232	1
chr14	61928773	61952366	8	9339	33662.5	3095.4	PRKCH		PRKCH	233	1
chr11	78129069	78143860	10	10306	32269.5	1717.24		GAB2	GAB2	234	1
chr14	104745382	104766689	7	8846	37434.3	6903.47			KIF26A	235	1
chr8	37639975	37662310	5	9968	37185.5	6696.03	GPR124	ERLIN2,PROSC,BRF2,LOC728024	GPR124	236	1
chr3	50160861	50189990	10	9958	39930	9461.1		GNAT1,RBM5,SEMA3F	SEMA3F	237	1
chr6	154767801	154786845	9	10310	33085.1	2698.53	CNKSR3		CNKSR3	238	1
chr17	17684932	17695788	4	10107	33751.3	3529.29	RAI1	MIR33B,SREBF1,SMCR5	SMCR5	239	1
chr19	42771810	42786947	6	8381	34473	4423.03		CIC,MEGF8,PAFAH1B3,PRR19,TMEM145,DEDD2,ZNF526,ERF,GSK3A	CIC	240	1
chr12	131101860	131119733	4	9559	32253.6	2218.04			RIMBP2	241	1
chr3	139251136	139259332	4	7783	32275.8	2255.54	RBP1		RBP1	242	1
chr1	66703879	66744746	17	12445	32550.6	2554.19	PDE4B		PDE4B	243	1
chr10	120362112	120380801	7	8021	32176.9	2199.7		PRLHR	PRLHR	244	1
chr19	13062690	13094356	6	9462	39240.5	9309.8	RAD23A,GADD45GIP1,DAND5	CALR,SYCE2,NFIX,FARSA	DAND5	245	1
chr17	40804997	40831940	3	8969	36346.1	6425.91	CCR10,TUBG2,PLEKHH3	CNTNAP1,TUBG1,FAM134C	TUBG2	246	1
chr7	123712597	123730853	7	7222	31969.9	2083.01		TMEM229A	TMEM229A	247	1
chr11	2724087	2752107	10	9445	38600.4	8851.52	KCNQ1	KCNQ1OT1	KCNQ1OT1	248	1
chr11	2008765	2016047	1	7283	32304.4	2634.63	LOC100133545	MIR675,H19,MRPL23	LOC100133545	249	1
chr7	55146403	55167435	11	10767	34015.1	4355.73	EGFR		EGFR	250	1
chr7	43968774	43980365	5	6638	32618.2	2978.89	UBE2D4	URGCP	UBE2D4	251	1
chr4	141157288	141174991	6	6221	32325.7	2713.87		SCOC	SCOC	252	1
chr7	73447252	73459834	3	5338	36598.5	7028.31	ELN	ELN,LIMK1	ELN	253	1
chr17	55816948	55841047	7	7802	36278.6	6728.44			MRPS23	254	1
chr2	219860463	219866220	3	5410	31395.8	2011.5		CCDC108,CRYBA2,FEV,LOC151300,MIR375,CDK5R2	MIR375	255	1
chr2	43476920	43506431	12	11284	33506.8	4140.39	THADA	LOC100129726,ZFP36L2	LOC100129726	256	1
chr4	174908356	174937608	11	9015	30621	1260.76			KIAA1712	257	1
chr11	63899485	63918660	3	8326	35870.7	6513.75	MACROD1	FLRT1,STIP1	MACROD1	258	1
chr16	49672372	49700333	7	9169	35267.2	5913.75	ZNF423		ZNF423	259	1
chr9	97668313	97691419	12	10323	33533.7	4251.5	C9orf3		MIR2278	260	1
chr2	45161232	45173671	6	10711	33014.3	3837.43	SIX3		SIX3	261	1
chr11	63677481	63688634	3	6133	33137.8	4109.88	RCOR2,MARK2	NAA40	RCOR2	262	1
chr5	51280706	51296918	11	10054	30261.3	1285.61			ISL1	263	1
chr8	81655667	81669275	8	8331	30877.9	1909.2	ZNF704		ZNF704	264	1
chr8	131288350	131336645	16	12803	31570.4	2704.52	ASAP1,ASAP1-IT		ASAP1-IT	265	1
chr11	78441859	78462345	11	9641	31206.3	2398.91	ODZ4		NARS2	266	1
chr7	2143224	2161235	10	8538	37019.8	8353.5	MAD1L1		MAD1L1	267	1
chr12	89739536	89749620	4	8334	30683.6	2118.65	DUSP6	DUSP6	DUSP6	268	1
chr18	52966319	53021572	19	10470	29781.4	1315.02	TCF4		TCF4	269	1
chr12	54745144	54753861	4	6384	30309	1913.38	COPZ1	ZNF385A,GPR84,MIR148B	GPR84	270	1
chr17	19286976	19306139	5	7393	32437.2	4070.22	MFAP4	MAPK7,RNF112,B9D1,MIR1180	MFAP4	271	1
chr1	210463940	210469363	2	5330	30030.4	1686.55		HHAT	HHAT	272	1
chr2	3650032	3658387	3	7972	30999.6	2678.61	COLEC11	RPS7,ALLC,RNASEH1	COLEC11	273	1
chr3	119032891	119054880	7	7710	30679.1	2594.7	ARHGAP31		ARHGAP31	274	1
chr11	72105381	72142728	10	7388	33220.2	5202.44	CLPB		CLPB	275	1
chr9	132953433	132982905	6	9081	37414.7	9439.88	NCS1		NCS1	276	1
chr16	4433689	4451598	4	7072	34451.5	6531.41	CORO7	VASN,PAM16,DNAJA3	VASN	277	1
chr17	75861800	75879612	4	5379	34911.5	7012.58	FLJ45079		FLJ45079	278	1
chr17	75466892	75477869	4	8538	32420.6	4638.88	2020-09-09		2020-09-09	279	1
chr10	65459924	65482948	6	7383	30414.7	2668.48			REEP3	280	1
chr3	13056968	13093093	8	7272	36536.8	8807.27	IQSEC1	IQSEC1	IQSEC1	281	1
chr1	243651516	243660639	7	6428	30715.3	3084.49	SDCCAG8,AKT3		SDCCAG8	282	1
chr1	181064847	181105511	9	7370	37207.6	9588.57		IER5	IER5	283	1
chr3	4544880	4576138	16	12053	30398.4	2878.86	ITPR1	SUMF1,ITPR1	ITPR1	284	1
chr3	132963943	133014629	15	11516	29904.7	2432.93	TMEM108		BFSP2	285	1
chr17	55334112	55372232	8	7488	33629.5	6183.06	MSI2		MSI2	286	1
chr4	175167738	175208700	12	8200	29808	2383.99	KIAA1712,FBXO8		KIAA1712	287	1
chr6	26115673	26142123	7	8023	30250.9	2830.15	HIST1H2AC,HIST1H2BC	HIST1H2BD,HFE,HIST1H2BE,HIST1H4D,HIST1H1T,HIST1H1E,HIST1H4C	HIST1H2AC	288	1
chr17	7737614	7748753	7	8142	30787.1	3473.14	KDM6B	LSMD1,CYB5D1,CHD3,TMEM88	KDM6B	289	1
chr3	8689832	8705172	5	7087	29949.8	2653.82	C3orf32		C3orf32	290	1
chr14	89365736	89372756	2	6594	28153.7	892.242			TTC8	291	1
chr1	23879873	23907867	8	9381	32209.9	4991.33	ID3	E2F2,MDS2	ID3	292	1
chr17	39677799	39704070	7	5690	32836.1	5635.13	KRT19	KRT35,KRT36,KRT15,KRT9,KRT13,KRT14	KRT19	293	1
chr11	64030593	64039911	3	7143	30934.8	3739.31	BAD,PLCB3	PRDX5,GPR137,TRMT112,PLCB3,ESRRA,FKBP2,C11orf20,NUDT22,KCNK4,VEGFB,TRPT1,DNAJC4,PPP1R14B	PLCB3	294	1
chr19	13262712	13283230	6	5651	32744.7	5595.26	IER2	TRMT1,NACC1,LYL1,STX10	IER2	295	1
chr10	1313279	1337757	6	7771	32159.2	5020.44	ADARB2		NCRNA00200	296	1
chr5	110699363	110725498	13	10141	28330.3	1194.37	CAMK4		STARD4	297	1
chr14	94210978	94219941	5	6785	30022.5	2893.26	PRIMA1		PRIMA1	298	1
chr11	1995181	2000313	1	5133	29414.1	2400.24		MIR675,H19,LOC100133545,MRPL23	LOC100133545	299	1
chr2	112267709	112292959	15	11709	30077.8	3080.5		LOC541471	LOC541471	300	1
chr7	50625975	50636200	2	7125	30214.9	3260.75	DDC	LOC100129427	DDC	301	1
chr16	29169432	29191936	3	7526	33105.6	6168.35			RRN3P2	302	1
chr1	110173632	110192509	7	8469	30962.1	4026.46	AMPD2	GSTM1,GSTM2,GNAT2,GSTM4,MIR197	AMPD2	303	1
chr22	36354461	36385086	10	9862	28845.7	1975.31	RBFOX2		RBFOX2	304	1
chr2	242741429	242752723	5	6112	29149.8	2364.96	NEU4,GAL3ST2	NEU4,PDCD1	NEU4	305	1
chr7	2661509	2685731	6	7315	38903	12350.8	TTYH3	AMZ1	TTYH3	306	1
chr2	42174610	42191762	6	7400	28841.1	2325.81			LOC388942	307	1
chr19	47609387	47617561	5	6772	28127.6	1623.36	ZC3H4	SAE1	ZC3H4	308	1
chr20	32151081	32168639	12	9847	28886.4	2494.99	CBFA2T2		CBFA2T2	309	1
chr11	118777924	118800994	8	7292	34178.2	7846.11	BCL9L	CXCR5,UPK2,FOXR1	BCL9L	310	1
chr12	122234087	122240146	3	5661	28221	1942.52	LOC338799	RHOF,SETD1B	LOC338799	311	1
chr1	54780735	54799090	5	9190	30359.2	4106.01	SSBP3		SSBP3	312	1
chr7	92382972	92416527	14	9133	29471.4	3234.7	CDK6		CDK6	313	1
chr14	93347422	93358657	7	7502	28123.5	1954.89		CHGA	CHGA	314	1
chr1	240031168	240061570	10	9988	30146.6	4152.91	CHRM3		RPS7P5	315	1
chr5	141695355	141707363	5	6811	28812	2922.75	SPRY4	SPRY4	SPRY4	316	1
chr9	100264061	100269647	3	5059	26867	1031.18	TMOD1		TMOD1	317	1
chr7	2097766	2123074	4	6370	36365.1	10626.8	MAD1L1		MAD1L1	318	1
chr7	30487495	30513043	9	8698	31814.9	6090.64	NOD1	GGCT	NOD1	319	1
chr9	97764912	97787813	13	8785	28163.6	2457.28	C9orf3		MIR23B	320	1
chr15	79043745	79056863	6	10123	28392.6	2715.43	LOC646938,ADAMTS7		LOC646938	321	1
chr3	112982756	113019142	13	10442	30171.3	4515.5	WDR52,BOC		BOC	322	1
chr20	48630453	48672585	7	7232	35610	10078		SNAI1	SNAI1	323	1
chr11	116241362	116268014	9	9191	28757.5	3251.54			BUD13	324	1
chr17	17586272	17598873	4	6708	29819	4327.18	RAI1		RAI1	325	1
chr7	123668419	123685845	4	4796	27714.3	2406.53	TMEM229A		TMEM229A	326	1
chr1	202534493	202556010	9	8386	27655.8	2353.96	PPP1R12B		PPP1R12B	327	1
chr1	10950219	10971793	8	7098	31593	6297.45			C1orf127	328	1
chr1	204249567	204269809	11	7196	30298.2	5072.65	PLEKHA6		PLEKHA6	329	1
chr13	110307176	110323486	8	7995	27270.3	2063.22			IRS2	330	1
chr2	27296750	27304853	3	7116	27621.5	2551.63	EMILIN1	ABHD1,CGREF1,OST4,AGBL5,KHK,TMEM214	EMILIN1	331	1
chr16	55674332	55695215	8	10371	28701.6	3654.53	SLC6A2	SLC6A2	SLC6A2	332	1
chr18	8786799	8801920	9	8982	26836.8	1885.59	KIAA0802		KIAA0802	333	1
chr1	1292242	1298090	1	5849	27693.8	2746.81	MXRA8	AURKAIP1,GLTPD1,MRPL20,PUSL1,DVL1,LOC148413,CPSF3L,TAS1R3,CCNL2,ACAP3	MXRA8	334	1
chr6	43894016	43920209	7	8724	29757.9	4816.89	LOC100132354	C6orf223	LOC100132354	335	1
chr8	22240625	22259508	6	7912	29682.2	4741.52	SLC39A14	SLC39A14,PPP3CC	SLC39A14	336	1
chr15	75986187	76008355	11	9020	32493.9	7565.94	CSPG4	MIR4313,ODF3L1,DNM1P35,SNX33	CSPG4	337	1
chr2	87785004	87814443	15	11123	28541.1	3641.6	NCRNA00152	NCRNA00152	NCRNA00152	338	1
chr7	5595009	5615202	5	5145	33635.5	8792.03		ACTB,FSCN1,FBXL18	FSCN1	339	1
chr22	23860652	23875621	5	5972	29203	4406.87		IGLL1	IGLL1	340	1
chr16	85183724	85208711	8	8131	32060.8	7278.71		FAM92B,LOC400548	LOC400548	341	1
chr11	2798006	2803040	2	4789	27158.4	2435.45	KCNQ1		KCNQ1OT1	342	1
chr22	20884365	20892343	4	7471	27351	2659.07	MED15	KLHL22	MED15	343	1
chr11	68136757	68144323	3	7079	27701.4	3114.92	LRP5		LRP5	344	1
chr7	107026614	107055490	10	7069	27674.8	3239.89	COG5		GPR22	345	1
chr3	18153219	18181787	9	9229	25257	899.892			SATB1	346	1
chr3	184396355	184443530	10	8294	32168.6	7864.07	MAGEF1		MAGEF1	347	1
chr1	16824768	16841534	5	3327	30041.3	5822.83		MIR3675,CROCCP3	CROCCP3	348	1
chr7	18734018	18746784	8	5642	25334.1	1239.58	HDAC9		HDAC9	349	1
chr1	152006881	152021672	2	5001	27311.6	3364.95	S100A11	TCHHL1,S100A10	S100A11	350	1
chr1	64635089	64662503	6	6380	26202.3	2275.36	ROR1	UBE2U	UBE2U	351	1
chr4	42304222	42313971	4	6574	25286	1439.93			SHISA3	352	1
chr13	47187419	47214067	15	9904	26333.6	2491.59	LRCH1		LRCH1	353	1
chr16	88265219	88280030	4	7457	27584	3756.07			ZNF469	354	1
chr7	152531888	152539783	2	4391	26859.6	3037.21	ACTR3B		ACTR3B	355	1
chr2	231729717	231736982	1	7266	26572.5	2823.91	ITM2C	ITM2C	ITM2C	356	1
chr16	2172695	2179027	3	5675	26496.3	2805.71	PKD1	SNORD60,TRAF7,RAB26,MIR3180-5,MIR1225	PKD1	357	1
chr17	17628573	17656676	13	7908	31070.7	7413.57	RAI1	SMCR5	SMCR5	358	1
chr1	9651574	9673283	7	7329	30327.5	6695.06	TMEM201	C1orf200,PIK3CD	TMEM201	359	1
chr5	139075794	139091685	3	6399	28872.4	5267.87		CXXC5	CXXC5	360	1
chr11	1884982	1904586	5	6896	29431.5	6014.51	LSP1	TNNI2,SYT8,MIR4298,TNNT3	LSP1	361	1
chr3	43802691	43829414	5	8161	27361.7	4053.88			ABHD5	362	1
chr3	37550402	37587369	8	8218	27658.7	4424.95	ITGA9		ITGA9	363	1
chr20	30148281	30161936	4	6669	26904.4	3710.06	HM13	HM13,PSIMCT-1,ID1,MIR3193	PSIMCT-1	364	1
chr10	21237597	21252783	8	7514	24147.3	955.199	NEBL		NEBL	365	1
chr2	47452831	47471696	5	7449	26228	3101.41		CALM2	CALM2	366	1

## Sheet: Tet+_SEs
Table S5. The effect of CASZ1b on the establishment of super-enhancers in SY5Y cells.
Super-enhancers identified in SY5YtetCASZ1b cells after the induction of CASZ1b (Tet+)
CHROM	START	STOP	NUM_LOCI	CONSTITUENT_SIZE	H3K27Ac_sorted.bam	Input_sorted.bam	OVERLAP_GENES	PROXIMAL_GENES	CLOSEST_GENE	enhancerRank	isSuper
chr17	55542745	55763642	52	154706	857434	56417.1	MSI2		MRPS23	1	1
chr10	80871842	81047259	50	94152	395407	43538.5	ZMIZ1	LOC283050	ZMIZ1	2	1
chr17	46055934	46102195	7	38946	327644	18162.1	CDK5RAP3	COPZ2,NFE2L1,PRR15L,PNPO,MIR152	CDK5RAP3	3	1
chr1	179710825	179787633	26	66391	326280	18449.3	FAM163A		FAM163A	4	1
chrX	114959976	115005331	17	23881	354912	53650.4			PLS3	5	1
chr2	47211533	47323576	29	82151	323748	25411.4	TTC7A,C2orf61	MCFD2	MCFD2	6	1
chr17	61501125	61532695	8	25253	287233	13673	CYB561,TANC2	ACE	CYB561	7	1
chr7	127657869	127776521	34	54269	286545	28998.5	SND1,MIR593,LRRC4	C7orf54	MIR593	8	1
chr14	100847605	100914401	25	56411	265601	14100.6	WDR25	WARS	WDR25	9	1
chr10	72950921	73042326	16	67526	246437	19341.3	UNC5B	SLC29A3	UNC5B	10	1
chr14	93372245	93526886	38	62224	243096	34531.3	ITPK1,CHGA	ITPK1-AS1	CHGA	11	1
chr5	168180056	168281177	37	72741	216085	8453.72	MIR218-2,SLIT3		MIR218-2	12	1
chr14	101104433	101205743	36	63212	228859	24192.8	DLK1,C14orf70		C14orf70	13	1
chr4	140678954	140864812	60	67507	216692	16801.6	MAML3		MGST2	14	1
chr11	72002997	72084854	23	54092	208416	10469.5	CLPB	PHOX2A	PHOX2A	15	1
chr1	162847470	162915443	24	29476	202580	8598.58		C1orf110	C1orf110	16	1
chr4	174424580	174460921	5	33155	196652	5676.46	NBLA00301,HAND2		HAND2	17	1
chr5	139014741	139105605	24	49364	208969	22525.2	CXXC5		CXXC5	18	1
chr14	106317977	106396623	15	50744	199132	18607.6	KIAA0125	ADAM6	KIAA0125	19	1
chr5	168296973	168381153	32	44752	186450	9478.67	SLIT3		MIR218-2	20	1
chr12	110032462	110097230	18	39376	183481	15861.7	MVK	MMAB	MVK	21	1
chr11	43913054	43974857	21	40044	170700	9140.66	C11orf96,LOC729799,ALKBH3		C11orf96	22	1
chr10	104352366	104437712	22	41039	173457	18400.6	SUFU,ARL3,TRIM8	SFXN2	TRIM8	23	1
chr7	2137015	2213356	31	40794	178531	27803.4	MAD1L1		MAD1L1	24	1
chr11	113390331	113469850	32	37165	151380	7816.72		DRD2	DRD2	25	1
chr11	1972034	2000330	1	28297	148263	8992.47	MRPL23	MIR675,TNNT3,LOC100133545,H19	MRPL23	26	1
chr5	34179078	34194280	4	9055	155260	16447			C1QTNF3	27	1
chr1	156201745	156232702	6	20716	148117	12026.8	PMF1,PAQR6,SMG5,BGLAP	SLC25A44,VHLL,TMEM79,C1orf85	PAQR6	28	1
chr6	166872854	166916390	15	37087	142789	10126.5	RPS6KA2	MIR1913	MIR1913	29	1
chr17	74520546	74550582	9	21502	143422	12185.6	PRCD,CYGB	ST6GALNAC2,SNORD1A,SNORD1B,RHBDF2,SNORD1C	PRCD	30	1
chr7	127987791	128030311	14	24682	140082	12722	PRRT4	IMPDH1,RBM28,PRRT4	PRRT4	31	1
chr1	234658425	234721527	13	26084	139853	12954.8		NCRNA00184,TARBP1,IRF2BP2	IRF2BP2	32	1
chr5	173119400	173209574	31	34340	136929	14671.3			BOD1	33	1
chr2	96724681	96785019	17	28201	136865	15132.8	ADRA2B	GPAT2,LOC729234,ASTL,DUSP2	ADRA2B	34	1
chr12	110133563	110219752	28	40677	139980	18418.6	C12orf34,MGC14436	TRPV4	C12orf34	35	1
chr4	41821721	41889133	26	31619	127867	6673.79		TMEM33	TMEM33	36	1
chr9	132144739	132224055	22	26839	140524	21082.2			C9orf106	37	1
chr19	47119996	47144419	7	22051	126887	8506.53	PTGIR,GNG8	CALM3,DACT3	PTGIR	38	1
chr16	55670864	55701912	11	23915	120423	4939.74	SLC6A2	SLC6A2	SLC6A2	39	1
chr6	43844613	43941313	28	32992	132469	17396.3	LOC100132354	C6orf223	LOC100132354	40	1
chr3	50394302	50436857	9	32729	126350	12115.4	CACNA2D2,TMEM115	RASSF1,TUSC2,HYAL1,NPRL2,CYB561D2,ZMYND10,HYAL2	TMEM115	41	1
chr12	50360027	50382855	5	21971	116530	5647.65	AQP6	AQP2,AQP5,RACGAP1	AQP6	42	1
chr7	50528176	50582187	24	27537	122540	11947.2	DDC	LOC100129427,FIGNL1	FIGNL1	43	1
chr2	47418722	47477997	11	27058	118431	8974.24		CALM2,C2orf61	CALM2	44	1
chr7	150628639	150686687	19	24795	137191	27799.2	KCNH2	ATG9B,ABCB8,NOS3	KCNH2	45	1
chr2	29469311	29506459	13	32066	108914	5746.8	ALK		CLIP4	46	1
chr1	208669621	208715657	17	24944	106882	5929.44			PLXNA2	47	1
chr12	131056212	131125484	25	29598	110233	10404.7			RIMBP2	48	1
chr10	105451605	105502668	17	33505	110475	11244.1	SH3PXD2A		SH3PXD2A	49	1
chr17	55801027	55840902	16	21753	108994	10220			MRPS23	50	1
chr14	101233992	101253264	2	19174	104209	5818.22		MEG3,DLK1	MEG3	51	1
chr10	8086706	8115008	8	23201	101616	4267.94	FLJ45983,GATA3	FLJ45983	GATA3	52	1
chr14	100990776	101056598	29	32938	113444	16448.9	WDR25,BEGAIN		BEGAIN	53	1
chr2	218717892	218830882	28	30990	117351	20609.4	TNS1		TNS1	54	1
chr11	8247438	8290726	10	22465	106151	9856.68	LMO1		LMO1	55	1
chr5	149941334	150037056	29	29875	113871	17919.2	SYNPO	RBM22,MYOZ3	SYNPO	56	1
chr16	70715620	70780426	17	31766	111440	16538.5	VAC14,MTSS1L	LOC100130894	MTSS1L	57	1
chr17	71294218	71366068	11	18675	117001	23078.2	CDC42EP4,SDK2	CPSF4L	CDC42EP4	58	1
chr11	11985046	12018252	10	23093	97190.6	6382.19	DKK3		DKK3	59	1
chr6	40363442	40420150	13	22248	98479.1	7854.06	LRFN2	TDRG1	TDRG1	60	1
chr9	34547320	34584141	13	25537	99729.7	9459.31	CNTFR,LOC415056	DCTN3,C9orf23,CNTFR,ARID3C,ENHO	LOC415056	61	1
chr6	44010270	44055546	13	21756	100834	10766.6		C6orf223,TMEM63B,MRPL14	MRPL14	62	1
chr8	142360790	142424842	20	29596	108767	18985	GPR20	PTP4A3,LOC731779	GPR20	63	1
chr22	24797141	24848296	18	26957	101128	11821.9	C22orf45,SPECC1L,ADORA2A	UPB1	ADORA2A	64	1
chr11	76780100	76822452	10	25142	100349	11418.1	CAPN5,OMP	B3GNT6,MYO7A	OMP	65	1
chr3	123965183	124039721	24	28699	95527.9	7185.46	KALRN		KALRN	66	1
chr10	74057233	74096990	10	23093	97432.5	9581.44	DNAJB12	DDIT4,DNAJB12	DNAJB12	67	1
chr2	25478883	25538792	15	26431	99916.2	12401.2	DNMT3A	DNMT3A,MIR1301	DNMT3A	68	1
chr14	104320346	104377816	11	21982	100653	14798.5		TDRD9,PPP1R13B,C14orf2	PPP1R13B	69	1
chr17	2801943	2843551	9	23923	97396	11633.6	RAP1GAP2		RAP1GAP2	70	1
chr16	85183749	85281105	22	23309	106965	21321		FAM92B,LOC400548	LOC400548	71	1
chr15	37379336	37415445	12	19851	88932.9	3419.52	MEIS2		MEIS2	72	1
chr14	77371133	77427145	12	20679	98149.8	13190.8			C14orf4	73	1
chr1	180891909	180926095	10	16929	95416.5	11541.2	KIAA1614		KIAA1614	74	1
chr2	238770995	238807352	15	23676	93077.6	9725.5	RAMP1		RAMP1	75	1
chr8	11406009	11473897	18	21016	96550.3	13462.2	BLK		BLK	76	1
chr9	129261844	129326415	19	24136	97082.5	14308.9	FAM125B		LMX1B	77	1
chr6	137274234	137311586	20	22200	86626.8	4769.85	NHEG1	SLC35D3	NHEG1	78	1
chr2	10478576	10548904	18	24257	98733.5	16885.8	HPCAL1	ODC1,SNORA80B	HPCAL1	79	1
chr3	128088930	128136939	11	20723	94630.5	13149.7	EEFSEC	MIR1280,DNAJB8	MIR1280	80	1
chr14	75015878	75076811	18	25910	93757.6	12546.1	LTBP2		LTBP2	81	1
chr17	38459431	38511693	13	22080	93329.5	12130	RARA	RARA,CDC6,GJD3	RARA	82	1
chr7	132157339	132195036	10	20969	89703.8	8651.46	PLXNA4		PLXNA4	83	1
chr1	53735669	53791851	11	22564	92419.4	11511.7	LRP8	C1orf123,LRP8,MAGOH	LRP8	84	1
chr9	97850768	97902010	18	27964	89565.9	8818.75	FANCC	MIR3074,MIR27B,MIR23B,MIR24-1	MIR3074	85	1
chr5	148377991	148415456	20	23524	82921.3	3570.41	SH3TC2		SH3TC2	86	1
chr11	133798100	133824383	8	18018	86944.2	7769.25	IGSF9B	LOC283174	IGSF9B	87	1
chr19	13161237	13207491	16	25732	91194.4	12243.4	NFIX	NACC1,LYL1,TRMT1	LYL1	88	1
chr12	50255765	50288861	12	19059	87313.9	8975.64	FAIM2	NCKAP5L,BCDIN3D,LOC100286844,LOC283332	FAIM2	89	1
chr1	156072602	156100215	9	19361	88549.4	10274.8	LMNA	ROBLD3,RAB25,SEMA4A,UBQLN4,MEX3A	LMNA	90	1
chr5	50669748	50708266	10	19131	81430.9	3227.81	ISL1		ISL1	91	1
chr16	85381837	85431035	19	25634	90765.4	13401.5			LOC400548	92	1
chr5	14400644	14470244	20	24371	85343.5	8143.2	TRIO		FAM105A	93	1
chr6	50783772	50821919	14	16901	80062.9	3047.95	TFAP2B		TFAP2B	94	1
chr17	75347080	75391102	11	19369	93326.6	16627.1	2020-09-09	MIR4316	2020-09-09	95	1
chr7	2091591	2123303	8	16514	90150.9	13588.6	MAD1L1		MAD1L1	96	1
chr1	6982094	7025947	15	23208	83781.2	8051.41	CAMTA1		CAMTA1	97	1
chr15	78959537	79002495	11	22859	79291.9	3917.77		CHRNA3,LOC646938,CHRNB4	CHRNB4	98	1
chr16	57503742	57520235	2	16327	80113.1	4862.14	DOK4,POLR2C	COQ9,CIAPIN1	DOK4	99	1
chr5	21480440	21495673	5	8509	88552.5	13319.7	GUSBP1		GUSBP1	100	1
chr5	141545489	141567942	6	17329	79798	4591.64			NDFIP1	101	1
chr1	54752581	54799167	14	24892	84651.4	9983.38	SSBP3		SSBP3	102	1
chr2	46555014	46573946	5	16931	76343.3	2285.09	EPAS1		EPAS1	103	1
chr1	21629123	21668244	18	25559	84133.6	10320.1	ECE1	ECE1	ECE1	104	1
chr11	78754836	78811162	27	30166	81070	7401.24	ODZ4		MIR708	105	1
chr11	61280150	61343451	14	23788	88406.2	14989.7	SYT7	C11orf66,LRRC10B,RPLP0P2	LRRC10B	106	1
chr6	37422209	37486784	14	20215	84980.7	11985.1	C6orf129,FTSJD2		C6orf129	107	1
chr1	156844076	156897675	9	18617	91359.5	18561.3	NTRK1,PEAR1,C1orf92	MIR765,INSRR	PEAR1	108	1
chr11	126303672	126391477	14	21734	90948.4	18263.4	KIRREL3		ST3GAL4	109	1
chr12	52566864	52602988	9	15499	82185.7	9623.43	KRT80	LOC283404,KRT7	KRT80	110	1
chr20	31032680	31065889	10	22657	80329.3	8720.68	C20orf112		C20orf112	111	1
chr7	158890247	158902360	2	11874	78503.1	7075.2	VIPR2		VIPR2	112	1
chr5	153884442	153907900	5	13944	76597.4	5404.72		HAND1	HAND1	113	1
chr15	45454234	45490804	13	19777	77949	7317.66	SHF,DUOX1	DUOX1,DUOXA2,DUOXA1,DUOX2	SHF	114	1
chr7	50622452	50647066	6	13202	76857.2	6421.79	DDC	LOC100129427	DDC	115	1
chr1	234835407	234867018	8	12982	75853.8	6790.04			NCRNA00184	116	1
chr7	19141569	19159943	5	11607	72066.5	3079.48	TWIST1	FERD3L	TWIST1	117	1
chr3	52039309	52105895	20	21426	86528.5	17958.2	DUSP7,C3orf74	GPR62,ACY1,RPL29,ABHD14B,ABHD14A,PCBP4	DUSP7	118	1
chr4	96432662	96473099	20	16539	71193.4	2850.81	UNC5C		UNC5C	119	1
chr15	78908839	78935387	9	23528	71339.8	3143.28	CHRNA3,CHRNB4		CHRNA3	120	1
chr22	23841692	23881916	17	20228	77736.9	9702.03		IGLL1	IGLL1	121	1
chr16	57534450	57553750	6	15699	74088.8	6181.79	CCDC102A	GPR114,DOK4,POLR2C	DOK4	122	1
chr1	163109641	163176729	24	20416	74226.2	6668.55	RGS5		RGS5	123	1
chr12	117376641	117418337	19	22873	72029.8	5082.74	FBXW8	FBXW8	FBXW8	124	1
chr12	113231948	113294041	23	24323	71816.8	5389.67	RPH3A		RPH3A	125	1
chr1	10672434	10747835	29	21844	83152.2	16829.5	CASZ1,PEX14		CASZ1	126	1
chr17	59457413	59494201	8	18506	79855.7	14016.2	C17orf82,BCAS3,TBX2	TBX4	TBX2	127	1
chr5	69783998	69826393	9	13717	78918.3	13091.6	SMA5,LOC100049076		SMA5	128	1
chr5	141658902	141707950	8	16507	74077.2	8509.83	SPRY4	SPRY4	SPRY4	129	1
chr14	101361819	101373933	3	11288	67443.5	2656.6	MEG8	MIR127,SNORD113-6,MIR770,SNORD114-4,SNORD114-5,SNORD113-4,SNORD114-6,MIR431,SNORD114-2,SNORD113-9,SNORD113-2,MIR337,RTL1,MIR432,MIR493,SNORD114-3,SNORD113-7,SNORD114-1,SNORD113-5,MIR136,SNORD113-1,MIR665,MIR433	MEG8	130	1
chr1	202650315	202682933	12	14156	73348.1	8996.04	SYT2	SYT2	SYT2	131	1
chr3	128174838	128216671	8	18638	74257.8	10671.6	DNAJB8,GATA2	LOC90246	DNAJB8	132	1
chr11	44747520	44807676	17	21569	73071.5	9516.68	TSPAN18		TSPAN18	133	1
chr9	135988035	136018087	7	16126	72049.7	8528.76	RALGDS	CELP,GBGT1	RALGDS	134	1
chr18	46345192	46393761	11	20010	73285.8	9772.08	KIAA0427		SMAD7	135	1
chr2	217482023	217531184	8	14771	72020.9	8672	IGFBP2	IGFBP5	IGFBP2	136	1
chr20	36723322	36787697	16	19272	74874.6	11587.5	TGM2		TGM2	137	1
chr7	55244790	55282875	10	19143	73096.5	9818.31	EGFR		LANCL2	138	1
chr22	19962314	20000954	11	19579	72678	9841.61	ARVCF	COMT,C22orf25,MIR185,TXNRD2	ARVCF	139	1
chr19	5926614	5969332	17	21107	72432.6	9859.31	RANBP3	CAPS,NDUFA11,RANBP3,VMAC	RANBP3	140	1
chr11	78441461	78465551	12	19500	65182.7	2938.98	ODZ4		NARS2	141	1
chr22	28410038	28440096	5	21365	68962.1	6874.26	TTC28		MIR3199-1	142	1
chr17	59539991	59573127	12	12780	72021.1	10199.3	TBX4		TBX4	143	1
chr1	50717011	50745900	11	15882	64070	2348.68			ELAVL4	144	1
chr9	130722640	130740595	5	14564	66830.3	5447.55	FAM102A	FAM102A,PIP5KL1,ST6GALNAC4,DPM2	FAM102A	145	1
chr18	43982466	44019450	18	19860	67118.6	6139.34	RNF165		RNF165	146	1
chr5	92914213	92948306	14	18421	64667.6	3913.88	NR2F1,FLJ42709	MIR2277,FLJ42709	NR2F1	147	1
chr14	96549856	96584129	11	16746	65420.3	5134.1	C14orf132		C14orf132	148	1
chr2	3099050	3136698	11	18552	67017.2	6897.11			TSSC1	149	1
chr15	74512042	74521128	1	9087	62328.1	2375.08		STRA6,ISLR,CCDC33	CCDC33	150	1
chr3	50460613	50481402	11	17893	66038.3	6521.51	CACNA2D2		CACNA2D2	151	1
chr15	78265983	78300132	10	17110	67819.9	8649.94	TBC1D2B,LOC91450	LOC645752	LOC91450	152	1
chr14	100026377	100063317	11	18485	68756.4	10213.9	CCDC85C	HHIPL1	CCDC85C	153	1
chr5	168566511	168607447	17	20314	62849	4421.09	SLIT3		MIR585	154	1
chr1	234734258	234749639	8	10858	60722.6	2431.74	IRF2BP2	NCRNA00184	IRF2BP2	155	1
chr11	65243970	65275617	9	15632	63721.2	5446.45	MALAT1	MIR612,SCYL1	MALAT1	156	1
chr11	2183897	2216750	11	17520	68432.8	10243.6	TH	IGF2,INS,TH,IGF2AS,MIR483	TH	157	1
chr9	116297580	116344405	8	16211	67072.1	9032.54	RGS3	RGS3	RGS3	158	1
chr1	156659081	156695612	11	15652	71611.7	13593.2	ISG20L2,CRABP2	HDGF,BCAN,NES,C1orf66,PRCC,MRPL24	CRABP2	159	1
chr17	1963705	1990172	9	14690	64044.8	6293.85	SMG6	RTN4RL1,HIC1,DPH1,MIR132,MIR212,OVCA2	HIC1	160	1
chr1	6554687	6578213	6	15529	64581.2	6855.48	PLEKHG5	PLEKHG5,NOL9,TAS1R1,TNFRSF25	PLEKHG5	161	1
chr2	11859336	11907492	15	20484	65078	7454.55	LPIN1	NTSR2	LPIN1	162	1
chr2	42154416	42193458	11	16783	61924.5	4384.42		LOC388942	LOC388942	163	1
chr2	3631936	3659060	6	13011	63795.6	6265.64	COLEC11	RPS7,ALLC,RNASEH1	COLEC11	164	1
chr1	29776496	29804248	9	11237	62603	5075.84			PTPRU	165	1
chr14	77489744	77525635	10	15236	63426.6	6291.69	C14orf4	KIAA1737	C14orf4	166	1
chr3	193966737	194033470	18	19428	67333.6	10583.9	LOC100131551	CPN2	LOC100131551	167	1
chr12	53607855	53639012	6	14642	62663	6019.53	RARG	ESPL1,MFSD5,ZNF740,ITGB7,CSAD	RARG	168	1
chr1	27613777	27645633	9	11798	62409.1	5982.56	WDTC1	LOC644961,MAP3K6,SYTL1,TMEM222	TMEM222	169	1
chr17	74835554	74844814	2	6885	60165	3852.16		MGAT5B	MGAT5B	170	1
chr3	13055460	13093005	11	16423	63717.6	8120.98	IQSEC1	IQSEC1	IQSEC1	171	1
chr17	80056812	80066374	1	9563	60520.8	5132.88	CCDC57	DUS1L,GPS1,RFNG,FASN	FASN	172	1
chr12	109955352	110006442	11	19262	65201.1	10483.7	UBE3B,MMAB	UBE3B,MVK,KCTD10	MMAB	173	1
chr17	48178159	48238919	11	14729	71678.6	17006.7	SAMD14,PDK2,PPP1R9B	COL1A1,ITGA3,HILS1,SGCA	SAMD14	174	1
chr7	134996362	135020925	10	10446	61400.1	6951.33			STRA8	175	1
chr8	11290926	11331130	12	17759	64744.5	10505.3	FAM167A,C8orf12	BLK	FAM167A	176	1
chr16	85578263	85686664	23	15582	77192.4	23121.9	KIAA0182	GINS2	KIAA0182	177	1
chr9	132241661	132263501	11	16189	60422.5	6381.65			C9orf50	178	1
chr11	125972162	125989331	5	10934	58050.1	4232.16		CDON	CDON	179	1
chr16	29266392	29284701	9	12765	58726.1	4974.56		RUNDC2C	RUNDC2C	180	1
chr20	37499158	37523153	13	16334	58444.6	4751.01	PPP1R16B	FAM83D	FAM83D	181	1
chr1	204290062	204329101	11	15472	64312.8	10774.8	PLEKHA6	LOC127841	PLEKHA6	182	1
chr11	75168164	75186655	7	12751	58272.5	4914.91	GDPD5	KLHL35	KLHL35	183	1
chr17	48996336	49033326	8	12577	65690.5	12565.5			TOB1	184	1
chr10	80159158	80212110	10	17519	60841.8	8138.72			RPS24	185	1
chr16	29142171	29194733	9	14789	64215	11747.6			RRN3P2	186	1
chr15	74578697	74588366	1	9670	54566	2142.65	CCDC33	CCDC33	CCDC33	187	1
chr17	39678580	39705674	10	13502	58290	5890.24	KRT19	KRT35,KRT36,KRT15,KRT9,KRT13,KRT14	KRT19	188	1
chr8	38770681	38806249	9	10781	59039.3	6910.86	PLEKHA2	ADAM9,TM2D2,HTRA4	PLEKHA2	189	1
chr7	5463715	5469902	1	6188	54612.6	2737.75		TNRC18	TNRC18	190	1
chr15	79043572	79072408	8	17359	56227.3	4409.02	LOC646938,ADAMTS7		LOC646938	191	1
chr1	53832207	53858574	9	13255	57263.9	5674.18		LRP8,FLJ40434	LRP8	192	1
chr17	36879093	36907951	11	16086	58642.3	7205.84	MLLT6,PCGF2,CISD3	C17orf96,PSMB3,PIP4K2B	CISD3	193	1
chr7	1877032	1912962	9	11324	66118.4	14824.7	MAD1L1		ELFN1	194	1
chr8	140418282	140448884	10	12152	54235.9	3026.54			KCNK9	195	1
chr14	102278548	102326283	18	15901	56881	5713.88	PPP2R5C	PPP2R5C	PPP2R5C	196	1
chr8	41466542	41489218	11	16731	55857.8	4775.57	AGPAT6	ANK1,MIR486,NKX6-3	NKX6-3	197	1
chr3	197211171	197250073	11	15543	59045.5	7994.36	BDH1		BDH1	198	1
chr1	230498257	230562659	10	13933	63481.1	12436	PGBD5		PGBD5	199	1
chr22	31996263	32025092	8	16506	57810.8	7198.6	SFI1,PISD		PISD	200	1
chr2	129170040	129209581	9	16605	57725.9	7220.19			HS6ST1	201	1
chr11	126215656	126265759	14	16376	61531.5	11598.8	ST3GAL4,FLJ39051	DCPS	ST3GAL4	202	1
chr4	175112056	175148026	16	13707	52764.4	2895.59			KIAA1712	203	1
chr17	55496988	55529451	10	15056	56690.1	6901.63	MSI2		MSI2	204	1
chr18	71919470	71952681	13	16850	54067.5	4523.34	CYB5A	DKFZP781G0119,CYB5A	CYB5A	205	1
chrX	40004032	40036037	9	18151	54645.3	5130.4	BCOR	BCOR	BCOR	206	1
chr16	5653010	5675484	8	15204	52335.2	2867.68			RBFOX1	207	1
chr1	203328246	203343691	5	7094	52655.1	3759.31		FMOD	FMOD	208	1
chr15	74488353	74499066	1	10714	52120.9	3252.47	STRA6	ISLR,CCDC33,STRA6	STRA6	209	1
chr17	74667094	74698102	10	13959	59436.1	10595.4	MXRA7	JMJD6,MFSD11,C17orf95,ST6GALNAC1,MIR636,SRSF2	MXRA7	210	1
chr5	69194600	69210341	4	7741	55184.8	6677.33			SERF1A	211	1
chr17	34091388	34131548	7	13775	56344.5	7883.41	MMP28,C17orf50	GAS2L2,RASL10B,TAF15	MMP28	212	1
chr19	42771838	42791355	8	12940	53021.8	4699.69	CIC	MEGF8,PAFAH1B3,PRR19,TMEM145,ZNF526,ERF,GSK3A	CIC	213	1
chr2	233355217	233378280	8	14476	54610.9	6429.96		ALPI,LOC646960,ECEL1,CHRND,TIGD1,CHRNG,EIF4E2	ECEL1	214	1
chr9	100927455	100948013	9	12326	52595.6	4440.53	CORO2A	TRIM14	CORO2A	215	1
chr1	94039971	94091641	10	16159	55819.1	7766	BCAR3,LOC100129046		LOC100129046	216	1
chr22	46468011	46478171	1	10161	49987.2	2100.07		LOC400931,C22orf26,MIRLET7A3,MIR3619,LOC100271722,LOC150381,MIRLET7B	LOC400931	217	1
chr14	69501672	69521524	10	13222	50418.1	2545.03	DCAF5		ACTN1	218	1
chr20	49734487	49755735	7	13827	51245.9	3425.18			KCNG1	219	1
chr3	57153615	57197397	13	15666	52472.7	4929.85	IL17RD	ARHGEF3,HESX1	IL17RD	220	1
chr3	124065957	124117910	17	19762	50472.3	3428.9	KALRN		KALRN	221	1
chr14	69378668	69420566	14	16403	54999.5	8191.06	ACTN1		ACTN1	222	1
chr7	43562005	43578277	9	8530	49559.6	2836.21	HECW1	STK17A	STK17A	223	1
chr18	45549340	45565912	5	9053	50092.2	3473.49	ZBTB7C		SMAD2	224	1
chr11	63804191	63865956	17	13098	62660.6	16398.6	MACROD1	FLRT1	FLRT1	225	1
chr10	43455410	43487897	11	13670	54107.1	7920.33			RET	226	1
chr17	75414874	75433839	9	14861	54575.6	8458.39	2020-09-09	SEPT9,MIR4316	2020-09-09	227	1
chr19	18401905	18439915	7	10908	55547.8	9506.3	LSM4	JUND,PDE4C,LOC729966,MIR3188,KIAA1683,PGPEP1	LSM4	228	1
chr16	88263816	88280428	5	10141	50146.6	4334.07			ZNF469	229	1
chr12	49670410	49689346	5	8742	50515.6	5055.91	PRPH	TUBA1C,TROAP,C1QL4	PRPH	230	1
chr7	132053309	132079188	13	13650	50992	5597.63	PLXNA4		PLXNA4	231	1
chr8	11591239	11614040	7	11190	49587.6	4279.75	GATA4	FDFT1,NEIL2	NEIL2	232	1
chr11	75012808	75059449	13	14738	55097	9943.86	ARRB1,MIR326		MIR326	233	1
chr1	204252664	204271125	10	13115	49193	4078.03	PLEKHA6		PLEKHA6	234	1
chr5	168524775	168545174	8	15358	47138	2145.97	SLIT3		MIR585	235	1
chr7	6198999	6213395	4	8502	51016.5	6129.82	USP42,CYTH3		USP42	236	1
chr11	71946329	71955109	4	7714	46919.4	2047.5	PHOX2A,INPPL1	FOLR1,FOLR2	PHOX2A	237	1
chr16	73056376	73105782	16	16514	49658	5108.58	ZFHX3	HTA	ZFHX3	238	1
chr20	35938451	35966255	9	14104	50731.2	6239.22	MANBAL	SRC,MANBAL	SRC	239	1
chr3	159546461	159583539	15	13278	47066.8	2795.68	IQCJ-SCHIP1,SCHIP1		SCHIP1	240	1
chr8	37640769	37684897	11	14069	54815.8	10811.4	GPR124	ERLIN2,PROSC,BRF2,LOC728024	GPR124	241	1
chr1	149817033	149834906	4	8724	47772.7	3890.95	HIST2H2BC,HIST2H3A,HIST2H2AA4,HIST2H4B	HIST2H2BF,BOLA1,HIST2H3D,HIST2H2BE,HIST2H2AB,HIST2H2AC,HIST2H3C,HIST2H2AA3	HIST2H2BC	242	1
chr5	148336397	148363444	11	15223	46680.4	2802.07	SH3TC2		SH3TC2	243	1
chr11	72099316	72142504	14	11946	49303.4	5458.96	CLPB		CLPB	244	1
chr9	91989235	92036402	15	16409	52374.2	8744.76	SEMA4D		SECISBP2	245	1
chr10	126356013	126407484	16	15158	52757.8	9136.1	FAM53B		FAM53B	246	1
chr20	57021073	57049653	10	14667	48397.4	4870.03	VAPB,APCDD1L	LOC149773	APCDD1L	247	1
chr2	85645059	85675051	6	12383	50566.5	7057.12	SH2D6	CAPG	SH2D6	248	1
chr16	53105355	53134768	8	13880	47660.8	4209	CHD9		CHD9	249	1
chr22	20884378	20907332	4	11499	48738.2	5318.44	MED15	KLHL22	MED15	250	1
chr1	161165485	161172019	1	6535	46021.6	2609.03	NDUFS2,ADAMTS4	B4GALT3,PPOX,USP21,TOMM40L,NR1I3,APOA2,UFC1,FCER1G	ADAMTS4	251	1
chr20	36013340	36049047	11	12479	52367.9	8980.31	SRC		SRC	252	1
chr21	47280711	47316341	9	15522	51143.3	8038.13	PCBP3	PCBP3	PCBP3	253	1
chr1	17221633	17241361	6	5335	50353.7	7441.4		CROCC	CROCC	254	1
chr18	46247299	46284597	11	11722	48629.1	5922.92	KIAA0427		KIAA0427	255	1
chr2	220367981	220376399	1	8419	45189.5	2898.32	GMPPA	ACCN4,CHPF,TMEM198,SPEG,MIR3132	ACCN4	256	1
chr11	1884443	1905131	7	13171	49047.1	6756.7	LSP1	TNNI2,SYT8,MIR4298,TNNT3	LSP1	257	1
chr11	2000510	2007698	1	7189	45050.1	2823.45	LOC100133545	MIR675,H19,MRPL23	LOC100133545	258	1
chr3	138999772	139038168	11	12765	47461.3	5521.34		MRPS22,PISRT1	MRPS22	259	1
chr5	138281117	138306526	6	11108	47171.8	5483.26	SIL1		LRRTM2	260	1
chr16	4434069	4462937	8	11039	49644.3	8005.1	CORO7	VASN,PAM16,DNAJA3	CORO7	261	1
chr5	141204390	141230828	11	13523	47197.1	5570.49		PCDH1,LOC729080	PCDH1	262	1
chr5	68927729	68950248	7	8530	48780.7	7465.05	GUSBP3,LOC100272216		LOC100272216	263	1
chr2	218860107	218883380	9	13459	46196.9	5147.99		RUFY4,CXCR2P1	RUFY4	264	1
chr16	5548771	5558376	4	8167	43557.7	2511.71			FAM86A	265	1
chr20	25257806	25302669	14	13172	50331.8	9300.1	PYGB,ABHD12		PYGB	266	1
chr10	126689268	126715721	9	11522	46649.9	5642.42	CTBP2	MIR4296	CTBP2	267	1
chr7	44255329	44277372	8	10965	49656.3	9046.45	CAMK2B	YKT6,GCK	YKT6	268	1
chr16	81514380	81567844	11	12192	49817.8	9431.05	CMIP		CMIP	269	1
chr11	19723925	19765083	13	15464	44216	3881.2	NAV2,LOC100126784	NAV2	LOC100126784	270	1
chr11	2008706	2016110	1	7405	42709.2	2405.56	LOC100133545	MIR675,H19,MRPL23	LOC100133545	271	1
chr1	208415043	208447558	13	14995	45930.7	5677.12	PLXNA2		PLXNA2	272	1
chr20	49770626	49781454	3	7850	42033.2	1835.35			KCNG1	273	1
chr19	12883393	12905156	8	13296	46030.9	5923.89	JUNB,HOOK2	ASNA1,RNASEH2A,PRDX2,RTBDN,C19orf43,MAST1,TNPO2,BEST2	HOOK2	274	1
chr7	2033671	2053805	8	10914	48750.5	8722.05	MAD1L1		MAD1L1	275	1
chr10	105369503	105399004	12	15150	46676.5	6826.53	SH3PXD2A		NEURL	276	1
chr7	75910213	75948534	9	9307	54205.1	14362.7	HSPB1,SRRM3	YWHAG	HSPB1	277	1
chr19	2032127	2065486	10	11700	48520.7	8736.72	MKNK2	MOBKL2A,BTBD2,IZUMO4	MKNK2	278	1
chr5	50258937	50266523	2	6998	40717.9	1151.55			PARP8	279	1
chr5	70070449	70085280	6	6847	45832.2	6341.74			SMA5	280	1
chr15	74521279	74528104	1	6826	41564.9	2174.45		STRA6,CCDC33	CCDC33	281	1
chr11	73023315	73054998	7	12815	45629.9	6273.23	ARHGEF17	RELT,P2RY6	ARHGEF17	282	1
chr17	21245954	21277324	11	11536	48639.2	9301.2		KCNJ12,KCNJ18	KCNJ12	283	1
chr17	55857140	55862690	2	5466	41597.2	2289.93			MRPS23	284	1
chr7	23504987	23514898	5	7077	41498.3	2250.79	IGF2BP3	RPS2P32	IGF2BP3	285	1
chr15	75107691	75150995	12	12356	49033.1	9821.35	ULK3,LMAN1L,SCAMP2,CPLX3	CSK,MPI,C15orf17	ULK3	286	1
chr11	63675695	63690891	6	8994	43171.8	3967.68	RCOR2,MARK2	NAA40	RCOR2	287	1
chr2	8664991	8683957	8	11651	43671.1	4610.63			ID2	288	1
chr2	9369507	9404046	11	12479	45111.4	6324.09	ASAP2	ASAP2	ASAP2	289	1
chr22	46391926	46410963	6	11623	44236.3	5507.4	LOC730668	WNT7B,LOC100271722,LOC150381,C22orf26	LOC730668	290	1
chr2	65555455	65582334	11	11923	41533.4	2835.73	SPRED2		SPRED2	291	1
chr2	240221001	240253704	11	13226	45195.5	6586.38	HDAC4,MIR4269		MIR4269	292	1
chr4	8261311	8288818	9	12858	46079.7	7633.19	HTRA3		HTRA3	293	1
chr16	17463690	17491656	11	13540	41289	2863.72	XYLT1		XYLT1	294	1
chr3	73159803	73160215	1	413	39837.1	1551.88		EBLN2	EBLN2	295	1
chr7	55188289	55221091	11	12492	43108.4	4838.3	EGFR		EGFR	296	1
chr4	151493820	151520684	8	9460	39777.5	1525.88	MAB21L2,LRBA		MAB21L2	297	1
chr20	62777266	62800160	9	12335	43810	5563.24	MYT1	NPBWR2	MYT1	298	1
chr1	202124139	202139194	2	8655	44346	6210.19	PTPRVP,PTPN7	LGR6,ARL8A,GPR37L1	PTPN7	299	1
chr12	122234146	122250453	4	7986	41335	3254.88	LOC338799,SETD1B	RHOF,HPD	SETD1B	300	1
chr12	3206029	3242385	7	9690	45023.3	7038.52	TSPAN9		TSPAN9	301	1
chr7	64700233	64734804	8	10629	47562.8	9624.57			INTS4L1	302	1
chr21	46382286	46411099	14	15813	45636.9	7750.7	C21orf70,NCRNA00163	ITGB2,C21orf67,NCRNA00162	NCRNA00163	303	1
chr17	80816868	80850673	10	11603	49213.3	11358.5	TBCD	ZNF750	ZNF750	304	1
chr5	148796643	148806134	3	7260	40063.4	2302.52	LOC728264	MIR143,MIR145,IL17B	MIR143	305	1
chr14	105931607	105950868	10	11574	42911.6	5292.92	MTA1,CRIP2	CRIP1,C14orf80,TMEM121	CRIP2	306	1
chr3	128035848	128075791	13	11638	44432.6	6894.16	EEFSEC	MIR1280	MIR1280	307	1
chr9	136734194	136763383	8	9657	45377.2	7889.79	VAV2		VAV2	308	1
chr4	41733619	41755388	5	9617	39998.4	2647.11	PHOX2B		PHOX2B	309	1
chr15	74414543	74432959	6	7922	40728.8	3379.34	ISLR2,LOC283731	ISLR,GOLGA6A	ISLR2	310	1
chr16	2517039	2547891	5	11989	44519.4	7237.88	TBC1D24,NTN3	PDPK1,C16orf59,ATP6V0C,MIR3178,CEMP1,CCNF,AMDHD2	TBC1D24	311	1
chr2	2837794	2856224	4	9347	42213.9	4948.45			MYT1L	312	1
chr2	29419926	29455280	7	10322	42548.5	5296.03	ALK		CLIP4	313	1
chr17	75301456	75320654	6	9600	45503.1	8305.05	2020-09-09	2020-09-09	2020-09-09	314	1
chr2	43129875	43136301	1	6427	39148.5	1965.71			HAAO	315	1
chr1	17994959	18041954	16	14406	46774.1	9629.28	ARHGEF10L	ACTL8	ACTL8	316	1
chr1	156714873	156721286	2	6277	38923.7	1876.44	HDGF	C1orf66,PRCC,ISG20L2,MRPL24,CRABP2	HDGF	317	1
chr1	212801167	212813062	4	6138	40352.6	3324.65		FAM71A,ATF3	FAM71A	318	1
chr22	33297321	33318980	9	11493	39960.9	2954.29	SYN3		SYN3	319	1
chr13	36042300	36058820	5	8036	38357.8	1367.86	NBEA,MIR548F5,MAB21L1		MAB21L1	320	1
chr3	139387913	139411860	6	9689	38753.4	1992.39	NMNAT3		NMNAT3	321	1
chr3	43809317	43829911	5	10467	39419	2660.74			ABHD5	322	1
chr14	94210544	94231461	8	10030	41877.9	5191.6	PRIMA1		PRIMA1	323	1
chr11	65183523	65197721	5	9025	39900.6	3247.08	NEAT1	FRMD8,SLC25A45,MIR612	NEAT1	324	1
chr20	45980539	45990563	3	9216	37739.4	1366.27	ZMYND8	LOC100131496,ZMYND8	ZMYND8	325	1
chr1	202534295	202559926	13	14077	39120.6	2927.06	SYT2,PPP1R12B		PPP1R12B	326	1
chr14	89448429	89467984	9	9976	37807.6	1779.51			TTC8	327	1
chr11	11551789	11563449	4	11034	38235.5	2214.23	GALNTL4		GALNTL4	328	1
chr17	55909057	55930159	5	7815	41072.9	5201.64	MRPS23		MRPS23	329	1
chr10	80500923	80538154	7	9089	42771	6936.14			LOC283050	330	1
chr17	57443677	57478348	9	9197	42329.8	6556.29	YPEL2		YPEL2	331	1
chr1	9651323	9673635	10	10682	41955.5	6189.35	TMEM201	C1orf200,PIK3CD	TMEM201	332	1
chr5	133424036	133445660	9	11517	40655.3	5042.72		TCF7	TCF7	333	1
chr10	47589791	47627479	9	10361	45161.5	9742.35		ANTXRL	ANTXRL	334	1

## Sheet: Tet-_vs_Tet+_SEs
Table S5. The effect of CASZ1b on the establishment of super-enhancers in SY5Y cells.
Gained and lost super-enhancers after the induction of CASZ1b
Tet-_only	Tet+_only	Common
ACTR3B	ACTL8	SEPTIN9
AFAP1	ACTN1	ABHD5
AMPD2	ADRA2B	ACCN4
ARHGAP31	ANTXRL	ADAMTS4
ASAP1-IT	APCDD1L	ADORA2A
BAI2	ARHGEF17	AQP6
BCL9L	ASAP2	ARVCF
BFSP2	BDH1	BCOR
BOC	BLK	BEGAIN
BUD13	BOD1	C11orf96
C10orf140	C12orf34	C14orf4
C1orf127	C14orf132	C14orf70
C3orf21	C6orf129	C1QTNF3
C3orf32	CACNA2D2	C1orf110
C6orf223	CAMTA1	C20orf112
CACNG1	CCDC85C	C9orf106
CACNG4	CHRNA3	C9orf50
CBFA2T2	CMIP	CALM2
CCND1	CORO2A	CASZ1
CDK6	CORO7	CCDC33
CNKSR3	CRABP2	CDC42EP4
CORO6	CYB5A	CDK5RAP3
CRCP	DNMT3A	CDON
CROCCP3	DRD2	CHD9
CSPG4	DUSP7	CHGA
CYTH1	ECEL1	CHRNB4
DAND5	ELAVL4	CIC
DBH	ELFN1	CISD3
DCLK1	FAIM2	CLIP4
DDX18	FAM167A	CLPB
DUSP6	FAM53B	COLEC11
ELN	FAM71A	CRIP2
EMILIN1	FAM86A	CROCC
EML4	FIGNL1	CTBP2
FAM101A	FMOD	CXXC5
FAM163B	GALNTL4	CYB561
FAM20B	GPR20	DDC
FLJ45079	GUSBP1	DKK3
FSCN1	HAAO	DNAJB12
GAB2	HIC1	DNAJB8
GNG8	HIST2H2BC	DOK4
GPR22	HOOK2	EBLN2
GPR84	HPCAL1	ECE1
HDAC9	HS6ST1	EGFR
HHAT	HTRA3	EPAS1
HIST1H2AC	ID2	FAM102A
HIST1H3G	IGFBP2	FAM105A
ICA1	INTS4L1	FAM163A
ID3	ISLR2	FAM83D
IER2	KALRN	FASN
IER5	KCNG1	FBXW8
INSM2	KCNJ12	FLRT1
IRS2	KCNK9	GATA3
ITGA9	KIAA0427	GPR124
ITM2C	KLHL35	HAND1
ITPK1-AS1	LANCL2	HAND2
ITPR1	LOC100126784	HDGF
JUNB	LOC100129046	HSPB1
KCNAB1	LOC100131551	IGF2BP3
KCNQ1OT1	LOC100272216	IGLL1
KCNQ2	LOC283050	IGSF9B
KDM6B	LOC730668	IL17RD
KIAA0802	LPIN1	IQSEC1
KIF26A	LRP8	IRF2BP2
KLF7	LRRC10B	ISL1
KRTAP19-8	LTBP2	KCNH2
LMBR1	MIR1913	KIAA0125
LOC100129427	MIR3074	KIAA0182
LOC100129726	MIR3199-1	KIAA1614
LOC338799	MIR326	KIAA1712
LOC541471	MIR4269	KRT19
LRCH1	MIR585	KRT80
LRGUK	MIR708	LMNA
LRP5	MKNK2	LMO1
LYN	MMAB	LMX1B
MACROD1	MMP28	LOC100132354
MAGEF1	MRPL14	LOC100133545
MAT2A	MRPS22	LOC388942
MFAP4	MVK	LOC400548
MIR1301	MYT1	LOC400931
MIR2278	MYT1L	LOC415056
MIR2355	NCRNA00163	LOC646938
MIR23B	NEIL2	LOC91450
MIR2909	NEURL	LRRTM2
MIR3165	NKX6-3	LSM4
MIR375	NMNAT3	LSP1
MIR656	OMP	LYL1
MORF4	PCBP3	MAB21L1
MXRA8	PCDH1	MAB21L2
NCOR2	PEAR1	MAD1L1
NCRNA00152	PGBD5	MALAT1
NCRNA00200	PISD	MCFD2
NCS1	PLXNA2	MED15
NEBL	PLXNA4	MEG3
NEU4	PPP1R13B	MEG8
NFIB	PRPH	MEIS2
NOD1	PTGIR	MGAT5B
PCDHGC5	PTPN7	MGST2
PDE4B	PYGB	MIR1280
PDGFRB	RBFOX1	MIR143
PKD1	RET	MIR218-2
PLCB3	RGS3	MIR593
PLCH2	RNF165	MRPL23
PMFBP1	RUFY4	MRPS23
POPDC2	SAMD14	MSI2
PPIF	SECISBP2	MTSS1L
PRKCH	SERF1A	MXRA7
PRLHR	SETD1B	NARS2
PROX1	SH3PXD2A	NCRNA00184
PSIMCT-1	SH3TC2	NDFIP1
PTK7	SMA5	NEAT1
RAI1	SMAD2	NHEG1
RBFOX2	SPRED2	NR2F1
RBP1	SRC	PAQR6
REEP3	ST3GAL4	PARP8
RGAG4	STK17A	PHOX2A
RPS26P11	STRA6	PHOX2B
RPS7P5	SYN3	PLEKHA2
S100A11	SYNPO	PLEKHA6
SAMD4A	SYT2	PLEKHG5
SATB1	TBX4	PLS3
SCOC	TCF7	PPP1R12B
SDCCAG8	TGM2	PPP2R5C
SEMA3F	TNS1	PRCD
SHISA3	TSPAN9	PRIMA1
SIX3	TSSC1	PRRT4
SLC29A1	ULK3	PTPRU
SLC39A14	USP42	RALGDS
SMCR5	VIPR2	RAMP1
SNAI1	XYLT1	RANBP3
SOX4	YPEL2	RAP1GAP2
SREBF1	ZMYND8	RARA
STARD4	ZNF750	RARG
TCF4		RCOR2
THAP2		RGS5
TIMP2		RIMBP2
TMEM100		RPH3A
TMEM105		RPS24
TMEM229A		RRN3P2
TMOD1		RUNDC2C
TTYH3		SCHIP1
TUB		SH2D6
TUBG2		SHF
UBE2D4		SLC6A2
UBE2U		SMAD7
USH2A		SPRY4
VASN		SSBP3
ZBTB7C		STRA8
ZC3H4		TBC1D24
ZCCHC14		TBX2
ZNF423		TDRG1
ZNF462		TFAP2B
ZNF608		TH
ZNF704		TMEM115
		TMEM201
		TMEM222
		TMEM33
		TNRC18
		TOB1
		TRIM8
		TSPAN18
		TTC8
		TWIST1
		UNC5B
		UNC5C
		VAV2
		WDR25
		YKT6
		ZFHX3
		ZMIZ1
		ZNF469
