# Supplementary material for: Loss of CASZ1 tumor suppressor linked to oncogenic subversion of neuroblastoma core regulatory circuitry
Source: Cell Death Dis. 2022 Oct 15;13(10):871. doi: 10.1038/s41419-022-05314-6 (PMC9569368; doi:10.1038/s41419-022-05314-6)
Supplement: Supplementary file 6 — Table S6 [file 41419_2022_5314_MOESM6_ESM.xlsx]

## Sheet: GSEA_ADRN-TFs_ADRN_SIGNATUR
Table S6. The regulation of noradrenergic TFs’ expression by CASZ1b in SY5Y cells.
NAME	PROBE	GENE SYMBOL	GENE_TITLE	RANK IN GENE LIST	RANK METRIC SCORE	RUNNING ES	CORE ENRICHMENT
row_0	PHOX2A	null	null	203	10.5495	0.0599345	No
row_1	EYA1	null	null	280	8.78856	0.1156	No
row_2	HAND1	null	null	418	6.84087	0.154134	No
row_3	PBX3	null	null	430	6.76548	0.199911	No
row_4	TFAP2B	null	null	1747	2.8684	0.138553	No
row_5	KLF7	null	null	5037	0.951289	-0.0574898	No
row_6	ASCL1	null	null	7540	0.181505	-0.210346	No
row_7	KLF13	null	null	11205	-0.966006	-0.429384	No
row_8	SIX3	null	null	12283	-1.45486	-0.485728	No
row_9	PHOX2B	null	null	15195	-4.34222	-0.635206	Yes
row_10	HEY1	null	null	15661	-5.72507	-0.624535	Yes
row_11	SATB1	null	null	15933	-7.46331	-0.58998	Yes
row_12	SOX11	null	null	15995	-8.29901	-0.536752	Yes
row_13	TBX2	null	null	16084	-9.92184	-0.474044	Yes
row_14	GATA3	null	null	16137	-11.936	-0.39529	Yes
row_15	GATA2	null	null	16138	-12.0234	-0.312732	Yes
row_16	ISL1	null	null	16141	-12.2199	-0.228948	Yes
row_17	DACH1	null	null	16205	-16.7396	-0.117887	Yes
row_18	ZNF536	null	null	16215	-17.5991	0.0024021	Yes
